# Supplementary material for: The Capicua C1 Domain Is Required for Full Activity of the CIC::DUX4 Fusion Oncoprotein
Source: Cancer Res Commun. 2024 Dec 9;4(12):3099–113. doi: 10.1158/2767-9764.CRC-24-0348 (PMC11626509; doi:10.1158/2767-9764.CRC-24-0348)
Supplement: Supplementary Dataset S1 — Full CIC-fusion breakpoint database. [file crc-24-0348_supplementary_dataset_s1_suppsd1.xlsx]

## Sheet: Master_exact_bp_available
Source	Source_doi	Sample	Sample_type	Methodology	DNA_or_RNA	partner	CIC_Exon	CIC_last_nt	Filler	partner_Exon	partner_first_nt	Tumor_type	Notes
Italiano et al. Genes, Chromosomes, and Cancer, 2012	﻿10.1002/gcc.20945	SBRCT3	Patient	LR-PCR	DNA	DUX4	20	4936	GGGTGGAGGCAGTG	1	981	sarcoma_paraspinal_soft_tissue
Italiano et al. Genes, Chromosomes, and Cancer, 2012	﻿10.1002/gcc.20945	SBRCT9	Patient	RACE-PCR/RT-PCR	RNA	DUX4	20	4776	NA	2	NA	sarcoma_arm	DUX4 RNA breakpoint is noted to be in exon 2 of the chromosome 10 copy of DUX4, which is not captured by NM_001306068.3.
Italiano et al. Genes, Chromosomes, and Cancer, 2012	﻿10.1002/gcc.20945	SBRCT9	Patient	LR-PCR	DNA	DUX4	20	4996	NA	1	608	sarcoma_arm	The text says the CIC breakpoint for this sample is the same as that of SBRCT3, but that is not what the data in Figure 4C and the accompanying legend show.
Brčić et al. Pathology, 2020	﻿10.1016/j.pathol.2019.09.015	Brcic2020-4	Patient	Archer FusionPlex/RT-PCR	RNA	DUX4	20	5001	NA	1	536	sarcoma_pelvic_bone	There is an ambiguous G in the breakpoint. The text says this tumor is in the skin, but Table 2 shows it as being in the pelvic bone.
Graham et al. Human Pathology, 2012	﻿10.1016/j.humpath.2011.04.023	USTS1	Patient	RT-PCR	RNA	DUX4	20	4936	GGGTGG	1	972	sarcoma_trunk_flank
Graham et al. Human Pathology, 2012	﻿10.1016/j.humpath.2011.04.023	USTS2	Patient	RT-PCR	RNA	DUX4	20	4936	GGGTGG	1	972	sarcoma_trunk_paraspinal
Graham et al. Human Pathology, 2012	﻿10.1016/j.humpath.2011.04.023	USTS3	Patient	RT-PCR	RNA	DUX4	20	4946	NA	1	1048	sarcoma_trunk_inguinal
Mangray et al. American Journal of Surgical Pathology, 2016	﻿10.1097/PAS.0000000000000688	Mangray2016-1	Patient	FoundationOne Heme	RNA	DUX4	18	4561	NA	1	648	sarcoma_kidney_right	There is an ambiguous C in the breakpoint (not shown in the figure in the paper, but the reference DUX4 sequence has another C 5' of the displayed aligned DUX4 sequence, so it could be either from the CIC or DUX4 genes).
Ko et al. Journal of Cutaneous Pathology, 2020	﻿10.1111/cup.13656	Ko2020-1	Patient	Archer FusionPlex	RNA	DUX4	20	4965	NA	1	581	sarcoma	Insufficient information in Figure 4 to tell which case this breakpoint is from, so we cannot be more detailed with tumor type. Paper has NGS for 5 additional cases but data is not shown nor are breakpoint exons reported.
Kawamura-Saito et al. Human Molecular Genetics, 2006	﻿10.1093/hmg/ddl136	ECD1	Cell line	Nanopore of plasmid cloned from cell line cDNA	RNA	DUX4	20	4936	GGGTGG	1	972	sarcoma_shoulder_left	We sequenced the HA-CIC-DUX4 plasmid that we received from Takuro Nakamura, described in this paper as cloned from the ECD1 cell line, which in turn was derived from Case 2. Primordium Labs was used to sequence.
Nakai et al. Scientific Reports, 2019	﻿10.1038/s41598-019-52143-3	Kitra-SRS	Cell line	RT-PCR	RNA	DUX4	20	4936	GGGTGG	1	978	sarcoma_back
Oyama et al. Scientific Reports, 2017	﻿10.1038/s41598-017-04967-0	NCC-CDS-X1-C1	Cell line	RT-PCR	RNA	DUX4	20	4936	GGGTGGAG	1	821	sarcoma_foot_sole	The breakpoint is the same as that of NCC-CDS-X3-C1, which is another cell line derived from the same patient (since it's the same patient, we will not include it as a separate entry).
Yoshimatsu et al. Human Cell, 2020	﻿10.1007/s13577-019-00312-x	NCC-CDS2-C1	Cell line	RT-PCR	RNA	DUX4	20	4936	NA	1	1080	sarcoma_thigh_left
Watson et al. Journal of Pathology, 2018	﻿10.1002/path.5053	INI42	Patient	RNA-seq	RNA	DUX4	20	4936	GGGTGG	1	870	sarcoma_axilla	We downloaded the fastq files from the European Genome-Phenome Archive (EGAD00001003121) and used an in-house bash script based on the grep command to find the breakpoint.
Watson et al. Journal of Pathology, 2018	﻿10.1002/path.5053	EWN1069T	Patient	RNA-seq	RNA	DUX4	20	4917	NA	1	716	sarcoma_inguinal	We downloaded the fastq files from the European Genome-Phenome Archive (EGAD00001003121) and used an in-house bash script based on the grep command to find the breakpoint. There is an ambiguous T in this breakpoint.
Watson et al. Journal of Pathology, 2018	﻿10.1002/path.5053	SARC051	Patient	RNA-seq	RNA	DUX4	20	4936	GGGT	1	505	sarcoma_retro_peritoneum	We downloaded the fastq files from the European Genome-Phenome Archive (EGAD00001003121) and used an in-house bash script based on the grep command to find the breakpoint.
Watson et al. Journal of Pathology, 2018	﻿10.1002/path.5053	SARC013	Patient	RNA-seq	RNA	DUX4	20	4928	NA	1	637	sarcoma_axilla	We downloaded the fastq files from the European Genome-Phenome Archive (EGAD00001003121) and used an in-house bash script based on the grep command to find the breakpoint. There is an ambiguous CG in this breakpoint.
Machado et al. Virchows Archiv, 2013	10.1007/s00428-013-1499-9	Machado2013-1	Patient	RT-PCR	RNA	DUX4	20	4750	NA	2	NA	sarcoma_gluteus_right	DUX4 RNA breakpoint reported to be in exon 2 of the chromosome 10 copy, which barely (by one base) does not fall in NM_001306068.3. It is worth noting that based on the publication, the fusion protein should contain barely any DUX4 (just Valine-STOP), and the sequence almost fits in the 3'UTR of the reference DUX4 sequence. There is an ambiguous GT in this breakpoint.
Yamada et al. Virchows Archiv, 2017	10.1007/s00428-017-2072-8	Yamada2017-11	Patient	RT-PCR	RNA	DUX4	20	4750	NA	2	NA	sarcoma_hand_left	DUX4 RNA breakpoint is not attributed to a specific chromosome, but based on the sequence shown seems to be in chromosome 10, which does not fall in NM_001306068.3. Likely the same breakpoint as Machado2013-1. There is an ambiguous GT in this breakpoint. The figure legend says this is case 8, but the text and Table 1 suggest it is actually case 11, which is what we choose to base the tumor type o…
Panagopoulos et al. PLoS ONE, 2014	10.1371/journal.pone.0099439	Panagopoulos2014-1	Patient	RT-PCR	RNA	DUX4	20	4921	NA	1	675	sarcoma_thoracic_skeletal_muscle	We are reasonably confident that the DUX4 breakpoint maps to nucleotide 675 of NM_001306068.3. The reads in Table 2 have five sequential G's towards the 5' end of the DUX4 segment, yet this sequence maps nowhere to our reference sequence for DUX4. We think the fifth G is a patient mutation and should be an A, which would map properly to our reference sequence (the entire 55bp DUX4 part of Line 5 …
Bielle et al. Acta Neuropathologica, 2014	10.1007/s00401-014-1312-0	Bielle2014-1	Patient	RT-PCR	RNA	DUX4	20	4749	NA	2	NA	sarcoma_parieto-occipital_right	DUX4 RNA breakpoint reported to be in exon 2 of the chromosome 10 copy, which does not fall in NM_001306068.3. It is worth noting that based on the publication, the fusion protein should contain barely any DUX4 (just Valine-STOP). There is an ambiguous G in this breakpoint.
Rekhi et al. Indian Journal of Medical Research, 2019	10.4103/ijmr.IJMR_2144_18	Rekhi2019-44	Patient	RT-PCR	RNA	DUX4	20	4749	NA	2	NA	NA	DUX4 RNA breakpoint reported to be in exon 2 but no chromosome given, regardless the sequence does not appear in our DUX4 reference sequence. There is an ambiguous G in this breakpoint. Table III does not list case numbers alongside patient characteristics, so we cannot find the tumor location.
Yamada et al. Brain Tumor Pathology, 2020	10.1007/s10014-020-00366-y	Yamada2020-1	Patient	RNA-seq/RT-PCR	RNA	DUX4	19	4590	C	1	213	sarcoma_spinal_intramedullary
Choi et al. The American Journal of Surgical Pathology, 2013	10.1097/PAS.0b013e318297a57d	Choi2013-2	Patient	RT-PCR	RNA	DUX4	20	4936	GGGTGG	1	972	sarcoma_buttock_pelvis_right	While data is not shown, text explicitly states breakpoint is identical to that of USTS1/USTS2 and a control plasmid from Takuro Nakamura, presumed to be the breakpoint from ECD1. All of these samples have the same breakpoint, used here.
Choi et al. The American Journal of Surgical Pathology, 2013	10.1097/PAS.0b013e318297a57d	Choi2013-3	Patient	RT-PCR	RNA	DUX4	20	4936	GGGTGG	1	972	sarcoma_shoulder_left	While data is not shown, text explicitly states breakpoint is identical to that of USTS1/USTS2 and a control plasmid from Takuro Nakamura, presumed to be the breakpoint from ECD1. All of these samples have the same breakpoint, used here.
Choi et al. The American Journal of Surgical Pathology, 2013	10.1097/PAS.0b013e318297a57d	Choi2013-4	Patient	RT-PCR	RNA	DUX4	20	4936	GGGTGG	1	972	sarcoma_knee_left	While data is not shown, text explicitly states breakpoint is identical to that of USTS1/USTS2 and a control plasmid from Takuro Nakamura, presumed to be the breakpoint from ECD1. All of these samples have the same breakpoint, used here.
Donahue et al. Pediatric and Developmental Pathology, 2017	10.1177/1093526617707856	Donahue2017-1	Patient	FoundationOne Heme	RNA	DUX4	20	4927	NA	1	306	sarcoma_epidural_T5-T6	There is an ambiguous C in this breakpoint.
Loke et al. Journal of Clinical Pathology, 2017	10.1136/jclinpath-2016-204247	Loke2017-1	Patient	Archer FusionPlex/RT-PCR	RNA	DUX4	20	4937	G	1	293	sarcoma_thigh_right
Maekawa et al. American Journal of Case Reports, 2021	10.12659/AJCR.929349	Maekawa2021-1	Patient	RT-PCR	RNA	DUX4	19	4599	NA	1	1148	sarcoma_humerus_left	While sequencing shows GGTGCA in the 3' part of the DUX4 sequence, our best guess is that the T is a mutated C. If not, the DUX4 part of the sequence does not align to our DUX4 reference sequence. The DUX4 breakpoint we provide is based on the "GAGTTTCTGCAGCAGG" before this T. There is an ambiguous GAGT in this breakpoint.
Kao et al. Genes Chromosomes & Cancer, 2017	10.1002/gcc.22454	Kao2017-2	Patient	RT-PCR	RNA	DUX4	20	5012	NA	1	1039	sarcoma_thigh	According to our reference DUX4 sequence, the displayed breakpoint in figure 2B seems to be off, and the first C in the DUX4 part should be part of the CIC side of the breakpoint. Note that while in the reference DUX4 used by the paper there are two DUX4 exons, they both belong to DUX4 exon 1 of NM_001306068.3.
Tardio et al. Pathology Research and Practice, 2015	﻿10.1016/j.prp.2015.08.003	Tardio2015-1	Patient	RT-PCR	RNA	DUX4	19	4599	CCTT	1	1206	sarcoma_thigh_left
Tsukamoto et al. Pathology Research and Practice, 2017	﻿10.1016/j.prp.2017.06.008	Tsukamoto2017-1	Patient	RT-PCR	RNA	DUX4	20	4777	CC	1	1424	sarcoma_abdominal_wall_right	Two breakpoints were identified for this sample, so two entries are listed.
Tsukamoto et al. Pathology Research and Practice, 2017	﻿10.1016/j.prp.2017.06.008	Tsukamoto2017-1	Patient	RT-PCR	RNA	DUX4	20	4750	CC	1	1424	sarcoma_abdominal_wall_right	Two breakpoints were identified for this sample, so two entries are listed.
Cocchi et al. Pathology Research and Practice, 2022	﻿10.1016/j.prp.2022.153773	Cocchi2022-1	Patient	RT-PCR	RNA	DUX4	20	4776	NA	1	1422	sarcoma_thigh
Cocchi et al. Pathology Research and Practice, 2022	﻿10.1016/j.prp.2022.153773	Cocchi2022-2	Patient	RT-PCR	RNA	DUX4	20	4776	NA	1	1422	sarcoma_leg
Cocchi et al. Pathology Research and Practice, 2022	﻿10.1016/j.prp.2022.153773	Cocchi2022-3	Patient	RT-PCR	RNA	DUX4	20	4776	NA	1	1422	sarcoma_thigh
Cocchi et al. Pathology Research and Practice, 2022	﻿10.1016/j.prp.2022.153773	Cocchi2022-4	Patient	RT-PCR	RNA	DUX4	20	4777	NA	1	1422	sarcoma_scapula	Ambiguous AGGT.
Cocchi et al. Pathology Research and Practice, 2022	﻿10.1016/j.prp.2022.153773	Cocchi2022-5	Patient	RT-PCR	RNA	DUX4	20	4749	NA	1	1418	sarcoma_back
Cocchi et al. Pathology Research and Practice, 2022	﻿10.1016/j.prp.2022.153773	Cocchi2022-6	Patient	RT-PCR	RNA	DUX4	20	4749	NA	1	1418	sarcoma_foot
Cocchi et al. Pathology Research and Practice, 2022	﻿10.1016/j.prp.2022.153773	Cocchi2022-7	Patient	RT-PCR	RNA	DUX4	20	4770	NA	1	1422	NA
Cocchi et al. Pathology Research and Practice, 2022	﻿10.1016/j.prp.2022.153773	Cocchi2022-8	Patient	RT-PCR	RNA	DUX4	20	4767	NA	1	1418	sarcoma_back	There is likely a mutation in the third-to-last nucleotide of the DUX4 sequence shown in Table 2, the reference nucleotide is a G (as in the DUX4 breakpoint of case 5 or 6).
Cocchi et al. Pathology Research and Practice, 2022	﻿10.1016/j.prp.2022.153773	Cocchi2022-9	Patient	RT-PCR	RNA	DUX4	19	4599	NA	1	1206	sarcoma_chest_wall	Explicitly stated to be out of frame.
Cocchi et al. Pathology Research and Practice, 2022	﻿10.1016/j.prp.2022.153773	Cocchi2022-10	Patient	Archer FusionPlex	RNA	DUX4	20	4936	GGGTG	1	557	NA
Cocchi et al. Pathology Research and Practice, 2022	﻿10.1016/j.prp.2022.153773	Cocchi2022-11	Patient	Archer FusionPlex	RNA	DUX4	20	4936	NA	1	968	sarcoma_knee	Explicitly stated to be out of frame.
Cocchi et al. Pathology Research and Practice, 2022	﻿10.1016/j.prp.2022.153773	Cocchi2022-12	Patient	Archer FusionPlex	RNA	DUX4	20	4750	NA	1	1422	sarcoma_thigh	Ambiguous AGGT. Multiple breakpoints for this patient.
Cocchi et al. Pathology Research and Practice, 2022	﻿10.1016/j.prp.2022.153773	Cocchi2022-12	Patient	Archer FusionPlex	RNA	DUX4	20	4872	NA	1	309	sarcoma_thigh	Explicitly stated to be out of frame. Multiple breakpoints for this patient.
Cocchi et al. Pathology Research and Practice, 2022	﻿10.1016/j.prp.2022.153773	Cocchi2022-13	Patient	RT-PCR	RNA	DUX4	20	4774	CGCCG	1	1424	sarcoma_neck
Cocchi et al. Pathology Research and Practice, 2022	﻿10.1016/j.prp.2022.153773	Cocchi2022-14	Patient	RT-PCR	RNA	DUX4	20	4776	C	1	1422	sarcoma_elbow
Cocchi et al. Pathology Research and Practice, 2022	﻿10.1016/j.prp.2022.153773	Cocchi2022-15	Patient	Archer FusionPlex	RNA	DUX4	20	5003	NA	1	962	sarcoma_pelvis	Ambiguous G. Explicitly stated to be out of frame. There is a likely mutation in the final nucleotide of the DUX4 sequence shown, the reference nucleotide is a C. Multiple breakpoints for this patient.
Cocchi et al. Pathology Research and Practice, 2022	﻿10.1016/j.prp.2022.153773	Cocchi2022-15	Patient	Archer FusionPlex	RNA	DUX4	20	4798	NA	1	501	sarcoma_pelvis	Ambiguous GGC. Multiple breakpoints for this patient.
Cocchi et al. Pathology Research and Practice, 2022	﻿10.1016/j.prp.2022.153773	Cocchi2022-15	Patient	Archer FusionPlex	RNA	DUX4	20	4801	NA	1	501	sarcoma_pelvis	Ambiguous GC. Multiple breakpoints for this patient.
Cocchi et al. Pathology Research and Practice, 2022	﻿10.1016/j.prp.2022.153773	Cocchi2022-16	Patient	RT-PCR	RNA	DUX4	20	4776	C	1	1422	sarcoma_elbow
Cocchi et al. Pathology Research and Practice, 2022	﻿10.1016/j.prp.2022.153773	Cocchi2022-17	Patient	RT-PCR	RNA	DUX4	20	4776	C	1	1422	sarcoma_foot
Cocchi et al. Pathology Research and Practice, 2022	﻿10.1016/j.prp.2022.153773	Cocchi2022-18	Patient	RT-PCR	RNA	DUX4	20	4750	NA	1	1422	sarcoma_pelvis	Amiguous AGGT.
Cocchi et al. Pathology Research and Practice, 2022	﻿10.1016/j.prp.2022.153773	Cocchi2022-19	Patient	RT-PCR	RNA	DUX4	20	4776	NA	1	1422	sarcoma_groin
Krskova et al. Pathology Research and Practice, 2017	﻿10.1016/j.prp.2016.12.005	Krskova2017-1	Patient	RT-PCR	RNA	DUX4	20	4984	NA	1	1011	sarcoma_perineum	There are 3 mismatches between the CIC breakpoint shown in Fig. 5 and the reference CIC sequence in the area right before the breakpoint, but the surrounding area is sufficiently identical that we are confident we have annotated the right position.
Gambarotti et al. Histopathology, 2016	10.1111/his.12985	Gambarotti2016-1	Patient	RT-PCR	RNA	DUX4	20	4750	NA	1	1422	sarcoma_ileum_right	There is an ambiguous AGGT in this breakpoint.
Gambarotti et al. Histopathology, 2016	10.1111/his.12985	Gambarotti2016-2	Patient	RT-PCR	RNA	DUX4	20	4750	NA	1	1422	sarcoma_iliac_region_left	There is an ambiguous AGGT in this breakpoint.
Gambarotti et al. Histopathology, 2016	10.1111/his.12985	Gambarotti2016-3	Patient	RT-PCR	RNA	DUX4	20	4750	NA	1	1422	sarcoma_foot_left	There is an ambiguous AGGT in this breakpoint.
Gambarotti et al. Histopathology, 2016	10.1111/his.12985	Gambarotti2016-4	Patient	RT-PCR	RNA	DUX4	20	4777	NA	1	1422	sarcoma_trunk	There is an ambiguous AGGT in this breakpoint.
Gambarotti et al. Histopathology, 2016	10.1111/his.12985	Gambarotti2016-5	Patient	RT-PCR	RNA	DUX4	20	4777	NA	1	1422	sarcoma_leg_left	There is an ambiguous AGGT in this breakpoint.
Gambarotti et al. Histopathology, 2016	10.1111/his.12985	Gambarotti2016-6	Patient	RT-PCR	RNA	DUX4	20	4750	NA	1	1422	sarcoma_shoulder_right	There is an ambiguous AGGT in this breakpoint.
Gambarotti et al. Histopathology, 2016	10.1111/his.12985	Gambarotti2016-7	Patient	RT-PCR	RNA	DUX4	20	4750	NA	1	1422	sarcoma_thigh_left	There is an ambiguous AGGT in this breakpoint.
Miele et al. International Journal of Molecular Sciences, 2020	10.3390/ijms21051818	Miele2020-1	Patient	Archer FusionPlex	RNA	DUX4	20	4936	NA	1	615	sarcoma_abdominal_wall	We used the coordinates given in the supplement in tandem with the UCSC Genome Browser to get the breakpoint sequence. The authors' analysis must have used hg19, because hg38 leads to no gene in the given location for the CIC breakpoint, while hg19 leads to a location in CIC. There's an ambiguous GG in the breakpoint.
Yoshida et al. Histopathology, 2017	10.1111/his.13252	Yoshida2017-1	Patient	RNA-seq	RNA	DUX4	20	4955	NA	1	703	sarcoma_buttock	There is an ambiguous CTGCCCCG in this breakpoint. We mapped coordinates given in Tables 1 and 2 to what we believe the reference sequences used were (based on Figure 2, it looks like NM_015125.3 for CIC and NM_001306068.1 for DUX4) and searched our reference sequences for the nucleotide stretches at those locations to determine the coordinates listed here.
Yoshida et al. Histopathology, 2017	10.1111/his.13252	Yoshida2017-2	Patient	RNA-seq	RNA	DUX4	15	3911	NA	1	685	sarcoma_neck	There is an ambiguous GAGGGG in this breakpoint. We mapped coordinates given in Tables 1 and 2 to what we believe the reference sequences used were (based on Figure 2, it looks like NM_015125.3 for CIC and NM_001306068.1 for DUX4) and searched our reference sequences for the nucleotide stretches at those locations to determine the coordinates listed here.
Yoshida et al. Histopathology, 2017	10.1111/his.13252	Yoshida2017-3	Patient	RNA-seq	RNA	DUX4	20	4998	NA	1	722	sarcoma_abdominal_cavity	There is an ambiguous CT in this breakpoint. We mapped coordinates given in Tables 1 and 2 to what we believe the reference sequences used were (based on Figure 2, it looks like NM_015125.3 for CIC and NM_001306068.1 for DUX4) and searched our reference sequences for the nucleotide stretches at those locations to determine the coordinates listed here.
Yoshida et al. Histopathology, 2017	10.1111/his.13252	Yoshida2017-4	Patient	RNA-seq	RNA	DUX4	20	4937	NA	1	400	sarcoma_head	There is an ambiguous C in this breakpoint. We mapped coordinates given in Tables 1 and 2 to what we believe the reference sequences used were (based on Figure 2, it looks like NM_015125.3 for CIC and NM_001306068.1 for DUX4) and searched our reference sequences for the nucleotide stretches at those locations to determine the coordinates listed here.
Yoshida et al. Histopathology, 2017	10.1111/his.13252	Yoshida2017-5	Patient	RNA-seq	RNA	DUX4	20	5029	NA	1	1089	sarcoma_sole	There is an ambiguous C in this breakpoint. We mapped coordinates given in Tables 1 and 2 to what we believe the reference sequences used were (based on Figure 2, it looks like NM_015125.3 for CIC and NM_001306068.1 for DUX4) and searched our reference sequences for the nucleotide stretches at those locations to determine the coordinates listed here.
Yoshida et al. Histopathology, 2017	10.1111/his.13252	Yoshida2017-6	Patient	RNA-seq	RNA	DUX4	20	4750	NA	1	1422	sarcoma_chest_wall	Multiple breakpoints for this patient. There is an ambiguous AGGT in this breakpoint. We mapped coordinates given in Tables 1 and 2 to what we believe the reference sequences used were (based on Figure 2, it looks like NM_015125.3 for CIC and NM_001306068.1 for DUX4) and searched our reference sequences for the nucleotide stretches at those locations to determine the coordinates listed here.
Yoshida et al. Histopathology, 2017	10.1111/his.13252	Yoshida2017-6	Patient	RNA-seq	RNA	DUX4	20	4777	NA	1	1422	sarcoma_chest_wall	Multiple breakpoints for this patient. There is an ambiguous AGGT in this breakpoint. We mapped coordinates given in Tables 1 and 2 to what we believe the reference sequences used were (based on Figure 2, it looks like NM_015125.3 for CIC and NM_001306068.1 for DUX4) and searched our reference sequences for the nucleotide stretches at those locations to determine the coordinates listed here.
Yoshida et al. Histopathology, 2017	10.1111/his.13252	Yoshida2017-7	Patient	RNA-seq	RNA	DUX4	20	4899	NA	1	341	sarcoma_thoracic_cavity	There is an ambiguous G in this breakpoint. We mapped coordinates given in Tables 1 and 2 to what we believe the reference sequences used were (based on Figure 2, it looks like NM_015125.3 for CIC and NM_001306068.1 for DUX4) and searched our reference sequences for the nucleotide stretches at those locations to determine the coordinates listed here.
Yoshida et al. Histopathology, 2017	10.1111/his.13252	Yoshida2017-8	Patient	RNA-seq	RNA	DUX4	20	4935	NA	1	356	sarcoma_thigh	We mapped coordinates given in Tables 1 and 2 to what we believe the reference sequences used were (based on Figure 2, it looks like NM_015125.3 for CIC and NM_001306068.1 for DUX4) and searched our reference sequences for the nucleotide stretches at those locations to determine the coordinates listed here.
Yoshida et al. Histopathology, 2017	10.1111/his.13252	Yoshida2017-9	Patient	RNA-seq	RNA	DUX4	20	4936	GGGTG	1	811	sarcoma_leg	There is an ambiguous GG in this breakpoint. We mapped coordinates given in Tables 1 and 2 to what we believe the reference sequences used were (based on Figure 2, it looks like NM_015125.3 for CIC and NM_001306068.1 for DUX4) and searched our reference sequences for the nucleotide stretches at those locations to determine the coordinates listed here.
Yoshida et al. Histopathology, 2017	10.1111/his.13252	Yoshida2017-10	Patient	RNA-seq	RNA	DUX4	20	4750	NA	1	1422	sarcoma_thigh	Multiple breakpoints for this patient. There is an ambiguous AGGT in this breakpoint. We mapped coordinates given in Tables 1 and 2 to what we believe the reference sequences used were (based on Figure 2, it looks like NM_015125.3 for CIC and NM_001306068.1 for DUX4) and searched our reference sequences for the nucleotide stretches at those locations to determine the coordinates listed here.
Yoshida et al. Histopathology, 2017	10.1111/his.13252	Yoshida2017-10	Patient	RNA-seq	RNA	DUX4	20	4777	NA	1	1422	sarcoma_thigh	Multiple breakpoints for this patient. There is an ambiguous AGGT in this breakpoint. We mapped coordinates given in Tables 1 and 2 to what we believe the reference sequences used were (based on Figure 2, it looks like NM_015125.3 for CIC and NM_001306068.1 for DUX4) and searched our reference sequences for the nucleotide stretches at those locations to determine the coordinates listed here.
Yoshida et al. Histopathology, 2017	10.1111/his.13252	Yoshida2017-13	Patient	RNA-seq	RNA	DUX4	20	4750	NA	1	1422	sarcoma_sole	Although the text states there is filler for case 13, the Val-STOP described with the UTR fusions cannot occur with such filler, and so we think they meant it only for the in-frame exon-exon fusion. Multiple breakpoints for this patient. There is an ambiguous AGGT in this breakpoint. We mapped coordinates given in Tables 1 and 2 to what we believe the reference sequences used were (based on Figur…
Yoshida et al. Histopathology, 2017	10.1111/his.13252	Yoshida2017-13	Patient	RNA-seq	RNA	DUX4	20	4777	NA	1	1422	sarcoma_sole	Although the text states there is filler for case 13, the Val-STOP described with the UTR fusions cannot occur with such filler, and so we think they meant it only for the in-frame exon-exon fusion. Multiple breakpoints for this patient. There is an ambiguous AGGT in this breakpoint. We mapped coordinates given in Tables 1 and 2 to what we believe the reference sequences used were (based on Figur…
Yoshida et al. Histopathology, 2017	10.1111/his.13252	Yoshida2017-13	Patient	RNA-seq	RNA	DUX4	20	4936	GGGTGGAG	1	821	sarcoma_sole	Multiple breakpoints for this patient. We mapped coordinates given in Tables 1 and 2 to what we believe the reference sequences used were (based on Figure 2, it looks like NM_015125.3 for CIC and NM_001306068.1 for DUX4) and searched our reference sequences for the nucleotide stretches at those locations to determine the coordinates listed here.
Panagopoulos et al. In Vivo, 2023	10.21873/invivo.13054	Panagopoulos2023-1	Patient	RT-PCR	RNA	DUX4	20	4750	NA	1	1422	sarcoma_left_adductor_magnus_muscle	Ambiguous AGGT. This is one of two breakpoints for the patient.
Panagopoulos et al. In Vivo, 2023	10.21873/invivo.13054	Panagopoulos2023-1	Patient	RT-PCR	RNA	DUX4	20	4777	NA	1	1422	sarcoma_left_adductor_magnus_muscle	Ambiguous AGGT. This is one of two breakpoints for the patient.
Watson et al. Journal of Pathology, 2018	﻿10.1002/path.5053	SARC084	Patient	RNA-seq/RT-PCR	RNA	NUTM1	18	4563	NA	3	483	sarcoma_paraverterbral_muscles	The line drawn in Figure S3C is slightly off -- the 3' C of the CIC breakpoint is actually part of the NUTM1 sequence. There is an ambiguous AG in this breakpoint.
Watson et al. Journal of Pathology, 2018	﻿10.1002/path.5053	RNA012_16_074	Patient	RNA-seq/RT-PCR	RNA	NUTM1	18	4563	NA	3	483	sarcoma_interventricular_foramen	The line drawn in Figure S3C is slightly off -- the 3' C of the CIC breakpoint is actually part of the NUTM1 sequence. There is an ambiguous AG in this breakpoint.
Watson et al. Journal of Pathology, 2018	﻿10.1002/path.5053	SARC101	Patient	RNA-seq/RT-PCR	RNA	NUTM1	18	4563	NA	6	1458	sarcoma_temporal_area	There is an ambiguous CAG in this breakpoint.
Watson et al. Journal of Pathology, 2018	﻿10.1002/path.5053	RNA003_16_008	Patient	RNA-seq/RT-PCR	RNA	NUTM1	17	4431	NA	6	1458	sarcoma_occipital_area	There is an ambiguous G in this breakpoint.
Watson et al. Journal of Pathology, 2018	﻿10.1002/path.5053	RNA012_16_073	Patient	RNA-seq/RT-PCR	RNA	NUTM1	20	4911	ACG	6	1524	sarcoma_lung	The published breakpoint seems to be based on a read with a mis-call at the Proline before the breakpoint. It shows CCA, but only one read shows up containing this breakpoint. The vast majority of other reads show a CCT instead, suggesting the read is actually a T instead of an A. There is no functional consequence as both codons make proline.
Sturm et al. Cell, 2017	10.1016/j.cell.2016.01.015	dkfz_CNS-PNET_15-0069	Patient	RNA-seq	RNA	NUTM1	16	4276	NA	5	1321	sarcoma_temporal_parietal_lobe	The breakpoint coordinates are in Table S4, we deduced they map to hg19 and used the UCSC genome browser to get the flanking nucleotide sequences, allowing us to retrieve the corresponding coordinates in our reference sequences.
Sturm et al. Cell, 2017	10.1016/j.cell.2016.01.015	dkfz_CNS-PNET_15-0285	Patient	RNA-seq	RNA	NUTM1	16	4276	NA	5	1321	sarcoma_frontal_parietal_lobe	The breakpoint coordinates are in Table S4, we deduced they map to hg19 and used the UCSC genome browser to get the flanking nucleotide sequences, allowing us to retrieve the corresponding coordinates in our reference sequences.
Schaefer et al. Genes Chromosomes Cancer, 2018	10.1002/gcc.3	Schaefer2018-1	Patient	Targeted exome sequencing	DNA	NUTM1	17	4306	NA	NA	NA	unclear_masticator_space_right	NUTM1 breakpoint is in an intron and thus is not in our reference sequence. Breakpoint coordinates given in text, we inferred they are from hg19 and used the UCSC genome browser to get the flanking nucleotide sequences and map them to our reference sequence.
Mangray et al. The American Journal of Surgical Pathology, 2018	10.1097/PAS.0000000000001098	Mangray2018-1	Patient	FoundationOne Heme	RNA	NUTM1	16	4276	NA	5	1321	sarcoma_renal
Biederman et al. Histopathology, 2022	10.1111/his.14630	Biederman2022-1	Patient	RT-PCR	RNA	NUTM1	18	4563	NA	6	1458	sarcoma_spinal	The authors seem to have incorrectly labeled the CIC breakpoint as exon 16 in Figure 2, while in the text it is correctly exon 18 (which is where the displayed chromatogram aligns in the CIC reference sequence). There is an ambiguous CAG.
Sievers et al. npj Precision Oncology, 2023	﻿10.1038/s41698-023-00372-1	Sievers2023-10	Patient	NGS	RNA	NUTM1	20	5028	G	2	445	CNS_occipital	RNA breakpoint is in Supp Fig 2.
Song et al. Neuropathology, 2022	10.1111/neup.12850	Song2022-1	Patient	RNA-seq	RNA	LEUTX	20	4935	NA	3	470	sarcoma_thoracic_spine	We searched the sequences shown in Figure 4 directly instead of using the coordinates given (though we believe those map to hg19).
Hu et al. Frontiers in Oncology, 2020	10.3389/fonc.2020.598970	Hu2020-1	Patient	DNA-based NGS	DNA	LEUTX	20	4814	NA	3	404	sarcoma_CNS_embryonal	We used the coordinates given in Figure 2B with the UCSC genome browser in hg19 to find the breakpoints.
Huang et al. The American Journal of Surgical Pathology, 2016	10.1097/PAS.0000000000000582	Huang2016-1	Patient	RT-PCR	RNA	LEUTX	20	5057	NA	3	383	angiosarcoma_thigh	They found a G1190R mutation in CIC for the same patient (unclear if it's in the fusion copy or not).
Sievers et al. npj Precision Oncology, 2023	﻿10.1038/s41698-023-00372-1	Sievers2023-1	Patient	NGS	Unclear	LEUTX	20	4959	NA	3	471	CNS	It's unclear from the methods whether this is RNA or DNA sequencing. Can't discern which breakpoints correspond to which patients for determining exact tumor type, but they are all CNS from this paper.
Sievers et al. npj Precision Oncology, 2023	﻿10.1038/s41698-023-00372-1	Sievers2023-2	Patient	NGS	Unclear	LEUTX	20	4922	NA	3	473	CNS	It's unclear from the methods whether this is RNA or DNA sequencing. Can't discern which breakpoints correspond to which patients for determining exact tumor type, but they are all CNS from this paper. Ambiguous "CC".
Sievers et al. npj Precision Oncology, 2023	﻿10.1038/s41698-023-00372-1	Sievers2023-3	Patient	NGS	Unclear	LEUTX	20	4949	NA	3	473	CNS	It's unclear from the methods whether this is RNA or DNA sequencing. Can't discern which breakpoints correspond to which patients for determining exact tumor type, but they are all CNS from this paper.
Sievers et al. npj Precision Oncology, 2023	﻿10.1038/s41698-023-00372-1	Sievers2023-4	Patient	NGS	Unclear	LEUTX	20	5017	NA	3	469	CNS	It's unclear from the methods whether this is RNA or DNA sequencing. Can't discern which breakpoints correspond to which patients for determining exact tumor type, but they are all CNS from this paper. There is an ambiguous "C"
Sievers et al. npj Precision Oncology, 2023	﻿10.1038/s41698-023-00372-1	Sievers2023-5	Patient	NGS	Unclear	LEUTX	20	4920	NA	3	469	CNS	It's unclear from the methods whether this is RNA or DNA sequencing. Can't discern which breakpoints correspond to which patients for determining exact tumor type, but they are all CNS from this paper. There is an ambiguous "C"
Sievers et al. npj Precision Oncology, 2023	﻿10.1038/s41698-023-00372-1	Sievers2023-6	Patient	NGS	Unclear	LEUTX	20	4854	NA	3	477	CNS	It's unclear from the methods whether this is RNA or DNA sequencing. Can't discern which breakpoints correspond to which patients for determining exact tumor type, but they are all CNS from this paper.
Sievers et al. npj Precision Oncology, 2023	﻿10.1038/s41698-023-00372-1	Sievers2023-7	Patient	NGS	Unclear	LEUTX	20	4959	NA	3	489	CNS	It's unclear from the methods whether this is RNA or DNA sequencing. Can't discern which breakpoints correspond to which patients for determining exact tumor type, but they are all CNS from this paper.
Sievers et al. npj Precision Oncology, 2023	﻿10.1038/s41698-023-00372-1	Sievers2023-8	Patient	NGS	Unclear	LEUTX	20	4856	NA	3	446	CNS	It's unclear from the methods whether this is RNA or DNA sequencing. Can't discern which breakpoints correspond to which patients for determining exact tumor type, but they are all CNS from this paper.
Sievers et al. npj Precision Oncology, 2023	﻿10.1038/s41698-023-00372-1	Sievers2023-9	Patient	NGS	Unclear	LEUTX	20	5017	NA	3	473	CNS	It's unclear from the methods whether this is RNA or DNA sequencing. Can't discern which breakpoints correspond to which patients for determining exact tumor type, but they are all CNS from this paper. There is an ambiguous "CC"
Tang et al. BMS Nephrology, 2023	10.1186/s12882-023-03404-x	Tang2023-1	Patient	NGS	RNA	LEUTX	20	4995	NA	3	498	sarcoma_kidney	Ambiguous TG. We inferred the coordinates listed in the text use hg19 as the genome, since in hg38 the CIC coordinate is not in a gene (but it is for hg19).
Brohl et al. PLoS Genetics, 2014	10.1371/journal.pgen.1004475	NCI0165	Patient	RNA-seq/RT-PCR	RNA	FOXO4	20	5004	NA	2	1679	sarcoma_scalp	There is an ambiguous GG in this breakpoint. Clinical details are given in a separate reference (10.1097/PAS.0000000000000335).
Sugita et al. The American Journal of Surgical Pathology, 2014	10.1097/PAS.0000000000000286	Sugita2014-1	Patient	RNA-seq/RT-PCR	RNA	FOXO4	19	4614	NA	2	1304	sarcoma_neck	The graphic in figure 2B indicates that the breakpoint occurs after the C1 domain of CIC (I assume this is the C-terminal CHD based on other publications) but our reference sequence shows in fact the breakpoint occurs just prior to the C1 domain of CIC.
Babkoff et al. Case Reports in Oncology, 2023	10.1159/000533519	Babkoff2023-1	Patient	FoundationOne Heme/RT-PCR	RNA	FOXO4	20	4946	NA	2	1891	sarcoma_scalp	The sequencing material seems to have come from a local recurrence of the primary.

## Sheet: Master_not_exact_bp
Source	Source_doi	Sample	Sample_type	Methodology	DNA_or_RNA	partner	CIC_Exon_including_breakpoint_exon	Filler	partner_Exon_including_breakpoint_exon	Tumor_type	Notes
Brčić et al. Pathology, 2020	﻿10.1016/j.pathol.2019.09.015	Brcic2020-1	Patient	Archer FusionPlex/RT-PCR + Sanger	RNA	DUX4	20	G	1	sarcoma_small_bowel	Tumor type is from Case 1. Text states NGS found the same CIC exon 20 - DUX4 exon 1 fusions with a G insertion in all cases. The G insertion is not present in the example shown in Figure 3, but I defer to the authors for these cases where exact sequence is not shown.
Brčić et al. Pathology, 2020	﻿10.1016/j.pathol.2019.09.015	Brcic2020-2	Patient	Archer FusionPlex/RT-PCR + Sanger	RNA	DUX4	20	G	1	sarcoma_skin_right_ear	Tumor type is from Case 2. Text states NGS found the same CIC exon 20 - DUX4 exon 1 fusions with a G insertion in all cases. The G insertion is not present in the example shown in Figure 3, but I defer to the authors for these cases where exact sequence is not shown.
Brčić et al. Pathology, 2020	﻿10.1016/j.pathol.2019.09.015	Brcic2020-3	Patient	Archer FusionPlex/RT-PCR + Sanger	RNA	DUX4	20	G	1	sarcoma_LN_left_axilla	Tumor type is from Case 3. Text states NGS found the same CIC exon 20 - DUX4 exon 1 fusions with a G insertion in all cases. The G insertion is not present in the example shown in Figure 3, but I defer to the authors for these cases where exact sequence is not shown.
Brčić et al. Pathology, 2020	﻿10.1016/j.pathol.2019.09.015	Brcic2020-5	Patient	Archer FusionPlex/RT-PCR + Sanger	RNA	DUX4	20	G	1	sarcoma_right_lower_leg	Tumor type is from Case 5. Text states NGS found the same CIC exon 20 - DUX4 exon 1 fusions with a G insertion in all cases. The G insertion is not present in the example shown in Figure 3, but I defer to the authors for these cases where exact sequence is not shown.
Brčić et al. Pathology, 2020	﻿10.1016/j.pathol.2019.09.015	Brcic2020-6	Patient	Archer FusionPlex/RT-PCR + Sanger	RNA	DUX4	20	G	1	sarcoma_abdomen	Tumor type is from Case 6. Text states NGS found the same CIC exon 20 - DUX4 exon 1 fusions with a G insertion in all cases. The G insertion is not present in the example shown in Figure 3, but I defer to the authors for these cases where exact sequence is not shown.
Brčić et al. Pathology, 2020	﻿10.1016/j.pathol.2019.09.015	Brcic2020-7	Patient	Archer FusionPlex/RT-PCR + Sanger	RNA	DUX4	20	G	1	sarcoma_thorax	Tumor type is from Case 7. Text states NGS found the same CIC exon 20 - DUX4 exon 1 fusions with a G insertion in all cases. The G insertion is not present in the example shown in Figure 3, but I defer to the authors for these cases where exact sequence is not shown.
Yamada et al. Virchows Archiv, 2017	10.1007/s00428-017-2072-8	Yamada2017-9	Patient	RT-PCR	RNA	DUX4	20	NA	1	sarcoma_right_lower_leg
Yamada et al. Virchows Archiv, 2017	10.1007/s00428-017-2072-8	Yamada2917-10	Patient	RT-PCR	RNA	DUX4	20	NA	1	sarcoma_omentum
Yamada et al. Virchows Archiv, 2017	10.1007/s00428-017-2072-8	Yamada2017-12	Patient	RT-PCR	RNA	DUX4	20	NA	1	sarcoma_tongue
Choi et al. The American Journal of Surgical Pathology, 2013	10.1097/PAS.0b013e318297a57d	Choi2013-1	Patient	RT-PCR	RNA	DUX4	20	NA	1	sarcoma_calf_right
Kao et al. Genes Chromosomes & Cancer, 2017	10.1002/gcc.22454	Kao2017-1	Patient	RNA-seq	RNA	DUX4	20	NA	1	sarcoma_thigh	Note that while in the reference DUX4 used by the paper there are two DUX4 exons, they both belong to DUX4 exon 1 of NM_001306068.3.
Kao et al. Genes Chromosomes & Cancer, 2017	10.1002/gcc.22454	Kao2017-3	Patient	RNA-seq	RNA	DUX4	20	NA	1	sarcoma_paraspinal	Note that while in the reference DUX4 used by the paper there are two DUX4 exons, they both belong to DUX4 exon 1 of NM_001306068.3.
Kao et al. Genes Chromosomes & Cancer, 2017	10.1002/gcc.22454	Kao2017-4	Patient	RNA-seq	RNA	DUX4	20	GGG	1	sarcoma_back	Note that while in the reference DUX4 used by the paper there are two DUX4 exons, they both belong to DUX4 exon 1 of NM_001306068.3.
Kao et al. Genes Chromosomes & Cancer, 2017	10.1002/gcc.22454	Kao2017-5	Patient	RNA-seq	RNA	DUX4	20	NA	1	sarcoma_proximal_phalanx_big_toe	Note that while in the reference DUX4 used by the paper there are two DUX4 exons, they both belong to DUX4 exon 1 of NM_001306068.3.
Mangray et al. American Journal of Surgical Pathology, 2018	10.1097/PAS.0000000000001098	Mangray2018-3	Patient	FoundationOne Heme	RNA	DUX4	20	NA	1	sarcoma_renal
Mangray et al. American Journal of Surgical Pathology, 2018	10.1097/PAS.0000000000001098	Mangray2018-4	Patient	FoundationOne Heme	RNA	DUX4	20	NA	1	sarcoma_renal
Yoshimoto et al. Cancer Genetics and Cytogenetics, 2009	10.1016/j.cancergencyto.2009.06.015	SA184	Patient	RT-PCR	RNA	DUX4	20	NA	1	sarcoma_head_and_neck
Avenarius et al. The Journal of Molecular Diagnostics, 2020	10.1016/j.jmoldx.2020.07.004	Avenarius2020-7	Patient	Archer FusionPlex/RT-PCR + Sanger	RNA	DUX4	20	NA	1	sarcoma_leg_right
Avenarius et al. The Journal of Molecular Diagnostics, 2020	10.1016/j.jmoldx.2020.07.004	Avenarius2020-8	Patient	Archer FusionPlex	RNA	DUX4	20	NA	1	sarcoma_skull_lesion
Ascione et al. Pathologica, 2023	10.32074/1591-951X-784	Ascione-1	Patient	Archer FusionPlex	RNA	DUX4	20	NA	1	sarcoma_superior_mediastinum
Yang et al. Archives of Pathology & Laboratory Medicine, 2022	10.5858/arpa.2021-0153-OA	Yang2022-1	Patient	DNA/RNA-seq	DNA/RNA	NUTM1	16	NA	5	sarcoma_spine
Yang et al. Archives of Pathology & Laboratory Medicine, 2022	10.5858/arpa.2021-0153-OA	Yang2022-2	Patient	DNA/RNA-seq	DNA/RNA	NUTM1	17	NA	6	sarcoma_spine
Yang et al. Archives of Pathology & Laboratory Medicine, 2022	10.5858/arpa.2021-0153-OA	Yang2022-3	Patient	DNA/RNA-seq	DNA/RNA	NUTM1	17	NA	6	sarcoma_spine	Exact sequence for case 3 is shown in Figure 4, but both breakpoints are in intronic regions and thus do not map to our reference sequence. To keep the data useful, we are putting it in this part of the dataset, since the text explicitly states the breakpoint exons.
Le Loarer et al. The American Journal of Surgical Pathology, 2019	10.1097/PAS.0000000000001187	CIC6	Patient	RNA-seq	RNA	NUTM1	16	NA	5	sarcoma_epidural_space	Although exon 4 is shown for this case in Figure 4, exon 4 for the reference transcript they used in the paper is exon 5 in our reference sequence.
Ma et al. Pediatric Blood & Cancer, 2023	10.1002/pbc.30348	Ma2023-1	Patient	DNA-seq	DNA	NUTM1	intron 18	NA	intron 5	sarcoma_back_intramuscular	The paper lists CIC intron 19, but is using the reference sequence for CIC-L, while my reference sequence is CIC-S. I have adjusted this to intron 18 as this corresponds to intron 19 in CIC-L.
Linos et al. Modern Pathology, 2023	10.1016/j.modpat.2023.100103	Linos2023-4	Patient	Archer FusionPlex	RNA	LEUTX	20	NA	3	sarcoma_midbrain_thalamus

## Sheet: Notes
Gene	Reference Sequence Used
CIC	NM_015125.5
DUX4	NM_001306068.3
NUTM1	NM_001284292.2
LEUTX	NM_001382345.1
FOXO4	NM_005938.4
When ambiguous sequences exist (i.e. a GG is present at the 3' end of the CIC sequence and the 5' end of the DUX4 sequence) and attribution cannot definitively be given to either partner, we have given it to CIC.
Not-exact breakpoint exons should be approached with caution because the reference sequence used by a paper may have a different number of exons than that used in our analysis. So, the exon number may not always exactly map.

## Sheet: DUX4_exact_bp_available
Source	Source_doi	Sample	Sample_type	Methodology	DNA_or_RNA	partner	CIC_Exon	CIC_last_nt	Filler	partner_Exon	partner_first_nt	Tumor_type	Notes
Italiano et al. Genes, Chromosomes, and Cancer, 2012	﻿10.1002/gcc.20945	SBRCT3	Patient	LR-PCR	DNA	DUX4	20	4936	GGGTGGAGGCAGTG	1	981	sarcoma_paraspinal_soft_tissue
Italiano et al. Genes, Chromosomes, and Cancer, 2012	﻿10.1002/gcc.20945	SBRCT9	Patient	RACE-PCR/RT-PCR	RNA	DUX4	20	4776	NA	2	NA	sarcoma_arm	DUX4 RNA breakpoint is noted to be in exon 2 of the chromosome 10 copy of DUX4, which is not captured by NM_001306068.3.
Italiano et al. Genes, Chromosomes, and Cancer, 2012	﻿10.1002/gcc.20945	SBRCT9	Patient	LR-PCR	DNA	DUX4	20	4996	NA	1	608	sarcoma_arm	The text says the CIC breakpoint for this sample is the same as that of SBRCT3, but that is not what the data in Figure 4C and the accompanying legend show.
Brčić et al. Pathology, 2020	﻿10.1016/j.pathol.2019.09.015	Brcic2020-4	Patient	Archer FusionPlex/RT-PCR	RNA	DUX4	20	5001	NA	1	536	sarcoma_pelvic_bone	There is an ambiguous G in the breakpoint. The text says this tumor is in the skin, but Table 2 shows it as being in the pelvic bone.
Graham et al. Human Pathology, 2012	﻿10.1016/j.humpath.2011.04.023	USTS1	Patient	RT-PCR	RNA	DUX4	20	4936	GGGTGG	1	972	sarcoma_trunk_flank
Graham et al. Human Pathology, 2012	﻿10.1016/j.humpath.2011.04.023	USTS2	Patient	RT-PCR	RNA	DUX4	20	4936	GGGTGG	1	972	sarcoma_trunk_paraspinal
Graham et al. Human Pathology, 2012	﻿10.1016/j.humpath.2011.04.023	USTS3	Patient	RT-PCR	RNA	DUX4	20	4946	NA	1	1048	sarcoma_trunk_inguinal
Mangray et al. American Journal of Surgical Pathology, 2016	﻿10.1097/PAS.0000000000000688	Mangray2016-1	Patient	FoundationOne Heme	RNA	DUX4	18	4561	NA	1	648	sarcoma_kidney_right	There is an ambiguous C in the breakpoint (not shown in the figure in the paper, but the reference DUX4 sequence has another C 5' of the displayed aligned DUX4 sequence, so it could be either from the CIC or DUX4 genes).
Ko et al. Journal of Cutaneous Pathology, 2020	﻿10.1111/cup.13656	Ko2020-1	Patient	Archer FusionPlex	RNA	DUX4	20	4965	NA	1	581	sarcoma	Insufficient information in Figure 4 to tell which case this breakpoint is from, so we cannot be more detailed with tumor type. Paper has NGS for 5 additional cases but data is not shown nor are breakpoint exons reported.
Kawamura-Saito et al. Human Molecular Genetics, 2006	﻿10.1093/hmg/ddl136	ECD1	Cell line	Nanopore of plasmid cloned from cell line cDNA	RNA	DUX4	20	4936	GGGTGG	1	972	sarcoma_shoulder_left	We sequenced the HA-CIC-DUX4 plasmid that we received from Takuro Nakamura, described in this paper as cloned from the ECD1 cell line, which in turn was derived from Case 2. Primordium Labs was used to sequence.
Nakai et al. Scientific Reports, 2019	﻿10.1038/s41598-019-52143-3	Kitra-SRS	Cell line	RT-PCR	RNA	DUX4	20	4936	GGGTGG	1	978	sarcoma_back
Oyama et al. Scientific Reports, 2017	﻿10.1038/s41598-017-04967-0	NCC-CDS-X1-C1	Cell line	RT-PCR	RNA	DUX4	20	4936	GGGTGGAG	1	821	sarcoma_foot_sole	The breakpoint is the same as that of NCC-CDS-X3-C1, which is another cell line derived from the same patient (since it's the same patient, we will not include it as a separate entry).
Yoshimatsu et al. Human Cell, 2020	﻿10.1007/s13577-019-00312-x	NCC-CDS2-C1	Cell line	RT-PCR	RNA	DUX4	20	4936	NA	1	1080	sarcoma_thigh_left
Watson et al. Journal of Pathology, 2018	﻿10.1002/path.5053	INI42	Patient	RNA-seq	RNA	DUX4	20	4936	GGGTGG	1	870	sarcoma_axilla	We downloaded the fastq files from the European Genome-Phenome Archive (EGAD00001003121) and used an in-house bash script based on the grep command to find the breakpoint.
Watson et al. Journal of Pathology, 2018	﻿10.1002/path.5053	EWN1069T	Patient	RNA-seq	RNA	DUX4	20	4917	NA	1	716	sarcoma_inguinal	We downloaded the fastq files from the European Genome-Phenome Archive (EGAD00001003121) and used an in-house bash script based on the grep command to find the breakpoint. There is an ambiguous T in this breakpoint.
Watson et al. Journal of Pathology, 2018	﻿10.1002/path.5053	SARC051	Patient	RNA-seq	RNA	DUX4	20	4936	GGGT	1	505	sarcoma_retro_peritoneum	We downloaded the fastq files from the European Genome-Phenome Archive (EGAD00001003121) and used an in-house bash script based on the grep command to find the breakpoint.
Watson et al. Journal of Pathology, 2018	﻿10.1002/path.5053	SARC013	Patient	RNA-seq	RNA	DUX4	20	4928	NA	1	637	sarcoma_axilla	We downloaded the fastq files from the European Genome-Phenome Archive (EGAD00001003121) and used an in-house bash script based on the grep command to find the breakpoint. There is an ambiguous CG in this breakpoint.
Machado et al. Virchows Archiv, 2013	10.1007/s00428-013-1499-9	Machado2013-1	Patient	RT-PCR	RNA	DUX4	20	4750	NA	2	NA	sarcoma_gluteus_right	DUX4 RNA breakpoint reported to be in exon 2 of the chromosome 10 copy, which barely (by one base) does not fall in NM_001306068.3. It is worth noting that based on the publication, the fusion protein should contain barely any DUX4 (just Valine-STOP), and the sequence almost fits in the 3'UTR of the reference DUX4 sequence. There is an ambiguous GT in this breakpoint.
Yamada et al. Virchows Archiv, 2017	10.1007/s00428-017-2072-8	Yamada2017-11	Patient	RT-PCR	RNA	DUX4	20	4750	NA	2	NA	sarcoma_hand_left	DUX4 RNA breakpoint is not attributed to a specific chromosome, but based on the sequence shown seems to be in chromosome 10, which does not fall in NM_001306068.3. Likely the same breakpoint as Machado2013-1. There is an ambiguous GT in this breakpoint. The figure legend says this is case 8, but the text and Table 1 suggest it is actually case 11, which is what we choose to base the tumor type o…
Panagopoulos et al. PLoS ONE, 2014	10.1371/journal.pone.0099439	Panagopoulos2014-1	Patient	RT-PCR	RNA	DUX4	20	4921	NA	1	675	sarcoma_thoracic_skeletal_muscle	We are reasonably confident that the DUX4 breakpoint maps to nucleotide 675 of NM_001306068.3. The reads in Table 2 have five sequential G's towards the 5' end of the DUX4 segment, yet this sequence maps nowhere to our reference sequence for DUX4. We think the fifth G is a patient mutation and should be an A, which would map properly to our reference sequence (the entire 55bp DUX4 part of Line 5 …
Bielle et al. Acta Neuropathologica, 2014	10.1007/s00401-014-1312-0	Bielle2014-1	Patient	RT-PCR	RNA	DUX4	20	4749	NA	2	NA	sarcoma_parieto-occipital_right	DUX4 RNA breakpoint reported to be in exon 2 of the chromosome 10 copy, which does not fall in NM_001306068.3. It is worth noting that based on the publication, the fusion protein should contain barely any DUX4 (just Valine-STOP). There is an ambiguous G in this breakpoint.
Rekhi et al. Indian Journal of Medical Research, 2019	10.4103/ijmr.IJMR_2144_18	Rekhi2019-44	Patient	RT-PCR	RNA	DUX4	20	4749	NA	2	NA	NA	DUX4 RNA breakpoint reported to be in exon 2 but no chromosome given, regardless the sequence does not appear in our DUX4 reference sequence. There is an ambiguous G in this breakpoint. Table III does not list case numbers alongside patient characteristics, so we cannot find the tumor location.
Yamada et al. Brain Tumor Pathology, 2020	10.1007/s10014-020-00366-y	Yamada2020-1	Patient	RNA-seq/RT-PCR	RNA	DUX4	19	4590	C	1	213	sarcoma_spinal_intramedullary
Choi et al. The American Journal of Surgical Pathology, 2013	10.1097/PAS.0b013e318297a57d	Choi2013-2	Patient	RT-PCR	RNA	DUX4	20	4936	GGGTGG	1	972	sarcoma_buttock_pelvis_right	While data is not shown, text explicitly states breakpoint is identical to that of USTS1/USTS2 and a control plasmid from Takuro Nakamura, presumed to be the breakpoint from ECD1. All of these samples have the same breakpoint, used here.
Choi et al. The American Journal of Surgical Pathology, 2013	10.1097/PAS.0b013e318297a57d	Choi2013-3	Patient	RT-PCR	RNA	DUX4	20	4936	GGGTGG	1	972	sarcoma_shoulder_left	While data is not shown, text explicitly states breakpoint is identical to that of USTS1/USTS2 and a control plasmid from Takuro Nakamura, presumed to be the breakpoint from ECD1. All of these samples have the same breakpoint, used here.
Choi et al. The American Journal of Surgical Pathology, 2013	10.1097/PAS.0b013e318297a57d	Choi2013-4	Patient	RT-PCR	RNA	DUX4	20	4936	GGGTGG	1	972	sarcoma_knee_left	While data is not shown, text explicitly states breakpoint is identical to that of USTS1/USTS2 and a control plasmid from Takuro Nakamura, presumed to be the breakpoint from ECD1. All of these samples have the same breakpoint, used here.
Donahue et al. Pediatric and Developmental Pathology, 2017	10.1177/1093526617707856	Donahue2017-1	Patient	FoundationOne Heme	RNA	DUX4	20	4927	NA	1	306	sarcoma_epidural_T5-T6	There is an ambiguous C in this breakpoint.
Loke et al. Journal of Clinical Pathology, 2017	10.1136/jclinpath-2016-204247	Loke2017-1	Patient	Archer FusionPlex/RT-PCR	RNA	DUX4	20	4937	G	1	293	sarcoma_thigh_right
Maekawa et al. American Journal of Case Reports, 2021	10.12659/AJCR.929349	Maekawa2021-1	Patient	RT-PCR	RNA	DUX4	19	4599	NA	1	1148	sarcoma_humerus_left	While sequencing shows GGTGCA in the 3' part of the DUX4 sequence, our best guess is that the T is a mutated C. If not, the DUX4 part of the sequence does not align to our DUX4 reference sequence. The DUX4 breakpoint we provide is based on the "GAGTTTCTGCAGCAGG" before this T. There is an ambiguous GAGT in this breakpoint.
Kao et al. Genes Chromosomes & Cancer, 2017	10.1002/gcc.22454	Kao2017-2	Patient	RT-PCR	RNA	DUX4	20	5012	NA	1	1039	sarcoma_thigh	According to our reference DUX4 sequence, the displayed breakpoint in figure 2B seems to be off, and the first C in the DUX4 part should be part of the CIC side of the breakpoint. Note that while in the reference DUX4 used by the paper there are two DUX4 exons, they both belong to DUX4 exon 1 of NM_001306068.3.
Tardio et al. Pathology Research and Practice, 2015	﻿10.1016/j.prp.2015.08.003	Tardio2015-1	Patient	RT-PCR	RNA	DUX4	19	4599	CCTT	1	1206	sarcoma_thigh_left
Tsukamoto et al. Pathology Research and Practice, 2017	﻿10.1016/j.prp.2017.06.008	Tsukamoto2017-1	Patient	RT-PCR	RNA	DUX4	20	4777	CC	1	1424	sarcoma_abdominal_wall_right	Two breakpoints were identified for this sample, so two entries are listed.
Tsukamoto et al. Pathology Research and Practice, 2017	﻿10.1016/j.prp.2017.06.008	Tsukamoto2017-1	Patient	RT-PCR	RNA	DUX4	20	4750	CC	1	1424	sarcoma_abdominal_wall_right	Two breakpoints were identified for this sample, so two entries are listed.
Cocchi et al. Pathology Research and Practice, 2022	﻿10.1016/j.prp.2022.153773	Cocchi2022-1	Patient	RT-PCR	RNA	DUX4	20	4776	NA	1	1422	sarcoma_thigh
Cocchi et al. Pathology Research and Practice, 2022	﻿10.1016/j.prp.2022.153773	Cocchi2022-2	Patient	RT-PCR	RNA	DUX4	20	4776	NA	1	1422	sarcoma_leg
Cocchi et al. Pathology Research and Practice, 2022	﻿10.1016/j.prp.2022.153773	Cocchi2022-3	Patient	RT-PCR	RNA	DUX4	20	4776	NA	1	1422	sarcoma_thigh
Cocchi et al. Pathology Research and Practice, 2022	﻿10.1016/j.prp.2022.153773	Cocchi2022-4	Patient	RT-PCR	RNA	DUX4	20	4777	NA	1	1422	sarcoma_scapula	Ambiguous AGGT.
Cocchi et al. Pathology Research and Practice, 2022	﻿10.1016/j.prp.2022.153773	Cocchi2022-5	Patient	RT-PCR	RNA	DUX4	20	4749	NA	1	1418	sarcoma_back
Cocchi et al. Pathology Research and Practice, 2022	﻿10.1016/j.prp.2022.153773	Cocchi2022-6	Patient	RT-PCR	RNA	DUX4	20	4749	NA	1	1418	sarcoma_foot
Cocchi et al. Pathology Research and Practice, 2022	﻿10.1016/j.prp.2022.153773	Cocchi2022-7	Patient	RT-PCR	RNA	DUX4	20	4770	NA	1	1422	NA
Cocchi et al. Pathology Research and Practice, 2022	﻿10.1016/j.prp.2022.153773	Cocchi2022-8	Patient	RT-PCR	RNA	DUX4	20	4767	NA	1	1418	sarcoma_back	There is likely a mutation in the third-to-last nucleotide of the DUX4 sequence shown in Table 2, the reference nucleotide is a G (as in the DUX4 breakpoint of case 5 or 6).
Cocchi et al. Pathology Research and Practice, 2022	﻿10.1016/j.prp.2022.153773	Cocchi2022-9	Patient	RT-PCR	RNA	DUX4	19	4599	NA	1	1206	sarcoma_chest_wall	Explicitly stated to be out of frame.
Cocchi et al. Pathology Research and Practice, 2022	﻿10.1016/j.prp.2022.153773	Cocchi2022-10	Patient	Archer FusionPlex	RNA	DUX4	20	4936	GGGTG	1	557	NA
Cocchi et al. Pathology Research and Practice, 2022	﻿10.1016/j.prp.2022.153773	Cocchi2022-11	Patient	Archer FusionPlex	RNA	DUX4	20	4936	NA	1	968	sarcoma_knee	Explicitly stated to be out of frame.
Cocchi et al. Pathology Research and Practice, 2022	﻿10.1016/j.prp.2022.153773	Cocchi2022-12	Patient	Archer FusionPlex	RNA	DUX4	20	4750	NA	1	1422	sarcoma_thigh	Ambiguous AGGT. Multiple breakpoints for this patient.
Cocchi et al. Pathology Research and Practice, 2022	﻿10.1016/j.prp.2022.153773	Cocchi2022-12	Patient	Archer FusionPlex	RNA	DUX4	20	4872	NA	1	309	sarcoma_thigh	Explicitly stated to be out of frame. Multiple breakpoints for this patient.
Cocchi et al. Pathology Research and Practice, 2022	﻿10.1016/j.prp.2022.153773	Cocchi2022-13	Patient	RT-PCR	RNA	DUX4	20	4774	CGCCG	1	1424	sarcoma_neck
Cocchi et al. Pathology Research and Practice, 2022	﻿10.1016/j.prp.2022.153773	Cocchi2022-14	Patient	RT-PCR	RNA	DUX4	20	4776	C	1	1422	sarcoma_elbow
Cocchi et al. Pathology Research and Practice, 2022	﻿10.1016/j.prp.2022.153773	Cocchi2022-15	Patient	Archer FusionPlex	RNA	DUX4	20	5003	NA	1	962	sarcoma_pelvis	Ambiguous G. Explicitly stated to be out of frame. There is a likely mutation in the final nucleotide of the DUX4 sequence shown, the reference nucleotide is a C. Multiple breakpoints for this patient.
Cocchi et al. Pathology Research and Practice, 2022	﻿10.1016/j.prp.2022.153773	Cocchi2022-15	Patient	Archer FusionPlex	RNA	DUX4	20	4798	NA	1	501	sarcoma_pelvis	Ambiguous GGC. Multiple breakpoints for this patient.
Cocchi et al. Pathology Research and Practice, 2022	﻿10.1016/j.prp.2022.153773	Cocchi2022-15	Patient	Archer FusionPlex	RNA	DUX4	20	4801	NA	1	501	sarcoma_pelvis	Ambiguous GC. Multiple breakpoints for this patient.
Cocchi et al. Pathology Research and Practice, 2022	﻿10.1016/j.prp.2022.153773	Cocchi2022-16	Patient	RT-PCR	RNA	DUX4	20	4776	C	1	1422	sarcoma_elbow
Cocchi et al. Pathology Research and Practice, 2022	﻿10.1016/j.prp.2022.153773	Cocchi2022-17	Patient	RT-PCR	RNA	DUX4	20	4776	C	1	1422	sarcoma_foot
Cocchi et al. Pathology Research and Practice, 2022	﻿10.1016/j.prp.2022.153773	Cocchi2022-18	Patient	RT-PCR	RNA	DUX4	20	4750	NA	1	1422	sarcoma_pelvis	Amiguous AGGT.
Cocchi et al. Pathology Research and Practice, 2022	﻿10.1016/j.prp.2022.153773	Cocchi2022-19	Patient	RT-PCR	RNA	DUX4	20	4776	NA	1	1422	sarcoma_groin
Krskova et al. Pathology Research and Practice, 2017	﻿10.1016/j.prp.2016.12.005	Krskova2017-1	Patient	RT-PCR	RNA	DUX4	20	4984	NA	1	1011	sarcoma_perineum	There are 3 mismatches between the CIC breakpoint shown in Fig. 5 and the reference CIC sequence in the area right before the breakpoint, but the surrounding area is sufficiently identical that we are confident we have annotated the right position.
Gambarotti et al. Histopathology, 2016	10.1111/his.12985	Gambarotti2016-1	Patient	RT-PCR	RNA	DUX4	20	4750	NA	1	1422	sarcoma_ileum_right	There is an ambiguous AGGT in this breakpoint.
Gambarotti et al. Histopathology, 2016	10.1111/his.12985	Gambarotti2016-2	Patient	RT-PCR	RNA	DUX4	20	4750	NA	1	1422	sarcoma_iliac_region_left	There is an ambiguous AGGT in this breakpoint.
Gambarotti et al. Histopathology, 2016	10.1111/his.12985	Gambarotti2016-3	Patient	RT-PCR	RNA	DUX4	20	4750	NA	1	1422	sarcoma_foot_left	There is an ambiguous AGGT in this breakpoint.
Gambarotti et al. Histopathology, 2016	10.1111/his.12985	Gambarotti2016-4	Patient	RT-PCR	RNA	DUX4	20	4777	NA	1	1422	sarcoma_trunk	There is an ambiguous AGGT in this breakpoint.
Gambarotti et al. Histopathology, 2016	10.1111/his.12985	Gambarotti2016-5	Patient	RT-PCR	RNA	DUX4	20	4777	NA	1	1422	sarcoma_leg_left	There is an ambiguous AGGT in this breakpoint.
Gambarotti et al. Histopathology, 2016	10.1111/his.12985	Gambarotti2016-6	Patient	RT-PCR	RNA	DUX4	20	4750	NA	1	1422	sarcoma_shoulder_right	There is an ambiguous AGGT in this breakpoint.
Gambarotti et al. Histopathology, 2016	10.1111/his.12985	Gambarotti2016-7	Patient	RT-PCR	RNA	DUX4	20	4750	NA	1	1422	sarcoma_thigh_left	There is an ambiguous AGGT in this breakpoint.
Miele et al. International Journal of Molecular Sciences, 2020	10.3390/ijms21051818	Miele2020-1	Patient	Archer FusionPlex	RNA	DUX4	20	4936	NA	1	615	sarcoma_abdominal_wall	We used the coordinates given in the supplement in tandem with the UCSC Genome Browser to get the breakpoint sequence. The authors' analysis must have used hg19, because hg38 leads to no gene in the given location for the CIC breakpoint, while hg19 leads to a location in CIC. There's an ambiguous GG in the breakpoint.
Yoshida et al. Histopathology, 2017	10.1111/his.13252	Yoshida2017-1	Patient	RNA-seq	RNA	DUX4	20	4955	NA	1	703	sarcoma_buttock	There is an ambiguous CTGCCCCG in this breakpoint. We mapped coordinates given in Tables 1 and 2 to what we believe the reference sequences used were (based on Figure 2, it looks like NM_015125.3 for CIC and NM_001306068.1 for DUX4) and searched our reference sequences for the nucleotide stretches at those locations to determine the coordinates listed here.
Yoshida et al. Histopathology, 2017	10.1111/his.13252	Yoshida2017-2	Patient	RNA-seq	RNA	DUX4	15	3911	NA	1	685	sarcoma_neck	There is an ambiguous GAGGGG in this breakpoint. We mapped coordinates given in Tables 1 and 2 to what we believe the reference sequences used were (based on Figure 2, it looks like NM_015125.3 for CIC and NM_001306068.1 for DUX4) and searched our reference sequences for the nucleotide stretches at those locations to determine the coordinates listed here.
Yoshida et al. Histopathology, 2017	10.1111/his.13252	Yoshida2017-3	Patient	RNA-seq	RNA	DUX4	20	4998	NA	1	722	sarcoma_abdominal_cavity	There is an ambiguous CT in this breakpoint. We mapped coordinates given in Tables 1 and 2 to what we believe the reference sequences used were (based on Figure 2, it looks like NM_015125.3 for CIC and NM_001306068.1 for DUX4) and searched our reference sequences for the nucleotide stretches at those locations to determine the coordinates listed here.
Yoshida et al. Histopathology, 2017	10.1111/his.13252	Yoshida2017-4	Patient	RNA-seq	RNA	DUX4	20	4937	NA	1	400	sarcoma_head	There is an ambiguous C in this breakpoint. We mapped coordinates given in Tables 1 and 2 to what we believe the reference sequences used were (based on Figure 2, it looks like NM_015125.3 for CIC and NM_001306068.1 for DUX4) and searched our reference sequences for the nucleotide stretches at those locations to determine the coordinates listed here.
Yoshida et al. Histopathology, 2017	10.1111/his.13252	Yoshida2017-5	Patient	RNA-seq	RNA	DUX4	20	5029	NA	1	1089	sarcoma_sole	There is an ambiguous C in this breakpoint. We mapped coordinates given in Tables 1 and 2 to what we believe the reference sequences used were (based on Figure 2, it looks like NM_015125.3 for CIC and NM_001306068.1 for DUX4) and searched our reference sequences for the nucleotide stretches at those locations to determine the coordinates listed here.
Yoshida et al. Histopathology, 2017	10.1111/his.13252	Yoshida2017-6	Patient	RNA-seq	RNA	DUX4	20	4750	NA	1	1422	sarcoma_chest_wall	Multiple breakpoints for this patient. There is an ambiguous AGGT in this breakpoint. We mapped coordinates given in Tables 1 and 2 to what we believe the reference sequences used were (based on Figure 2, it looks like NM_015125.3 for CIC and NM_001306068.1 for DUX4) and searched our reference sequences for the nucleotide stretches at those locations to determine the coordinates listed here.
Yoshida et al. Histopathology, 2017	10.1111/his.13252	Yoshida2017-6	Patient	RNA-seq	RNA	DUX4	20	4777	NA	1	1422	sarcoma_chest_wall	Multiple breakpoints for this patient. There is an ambiguous AGGT in this breakpoint. We mapped coordinates given in Tables 1 and 2 to what we believe the reference sequences used were (based on Figure 2, it looks like NM_015125.3 for CIC and NM_001306068.1 for DUX4) and searched our reference sequences for the nucleotide stretches at those locations to determine the coordinates listed here.
Yoshida et al. Histopathology, 2017	10.1111/his.13252	Yoshida2017-7	Patient	RNA-seq	RNA	DUX4	20	4899	NA	1	341	sarcoma_thoracic_cavity	There is an ambiguous G in this breakpoint. We mapped coordinates given in Tables 1 and 2 to what we believe the reference sequences used were (based on Figure 2, it looks like NM_015125.3 for CIC and NM_001306068.1 for DUX4) and searched our reference sequences for the nucleotide stretches at those locations to determine the coordinates listed here.
Yoshida et al. Histopathology, 2017	10.1111/his.13252	Yoshida2017-8	Patient	RNA-seq	RNA	DUX4	20	4935	NA	1	356	sarcoma_thigh	We mapped coordinates given in Tables 1 and 2 to what we believe the reference sequences used were (based on Figure 2, it looks like NM_015125.3 for CIC and NM_001306068.1 for DUX4) and searched our reference sequences for the nucleotide stretches at those locations to determine the coordinates listed here.
Yoshida et al. Histopathology, 2017	10.1111/his.13252	Yoshida2017-9	Patient	RNA-seq	RNA	DUX4	20	4936	GGGTG	1	811	sarcoma_leg	There is an ambiguous GG in this breakpoint. We mapped coordinates given in Tables 1 and 2 to what we believe the reference sequences used were (based on Figure 2, it looks like NM_015125.3 for CIC and NM_001306068.1 for DUX4) and searched our reference sequences for the nucleotide stretches at those locations to determine the coordinates listed here.
Yoshida et al. Histopathology, 2017	10.1111/his.13252	Yoshida2017-10	Patient	RNA-seq	RNA	DUX4	20	4750	NA	1	1422	sarcoma_thigh	Multiple breakpoints for this patient. There is an ambiguous AGGT in this breakpoint. We mapped coordinates given in Tables 1 and 2 to what we believe the reference sequences used were (based on Figure 2, it looks like NM_015125.3 for CIC and NM_001306068.1 for DUX4) and searched our reference sequences for the nucleotide stretches at those locations to determine the coordinates listed here.
Yoshida et al. Histopathology, 2017	10.1111/his.13252	Yoshida2017-10	Patient	RNA-seq	RNA	DUX4	20	4777	NA	1	1422	sarcoma_thigh	Multiple breakpoints for this patient. There is an ambiguous AGGT in this breakpoint. We mapped coordinates given in Tables 1 and 2 to what we believe the reference sequences used were (based on Figure 2, it looks like NM_015125.3 for CIC and NM_001306068.1 for DUX4) and searched our reference sequences for the nucleotide stretches at those locations to determine the coordinates listed here.
Yoshida et al. Histopathology, 2017	10.1111/his.13252	Yoshida2017-13	Patient	RNA-seq	RNA	DUX4	20	4750	NA	1	1422	sarcoma_sole	Although the text states there is filler for case 13, the Val-STOP described with the UTR fusions cannot occur with such filler, and so we think they meant it only for the in-frame exon-exon fusion. Multiple breakpoints for this patient. There is an ambiguous AGGT in this breakpoint. We mapped coordinates given in Tables 1 and 2 to what we believe the reference sequences used were (based on Figur…
Yoshida et al. Histopathology, 2017	10.1111/his.13252	Yoshida2017-13	Patient	RNA-seq	RNA	DUX4	20	4777	NA	1	1422	sarcoma_sole	Although the text states there is filler for case 13, the Val-STOP described with the UTR fusions cannot occur with such filler, and so we think they meant it only for the in-frame exon-exon fusion. Multiple breakpoints for this patient. There is an ambiguous AGGT in this breakpoint. We mapped coordinates given in Tables 1 and 2 to what we believe the reference sequences used were (based on Figur…
Yoshida et al. Histopathology, 2017	10.1111/his.13252	Yoshida2017-13	Patient	RNA-seq	RNA	DUX4	20	4936	GGGTGGAG	1	821	sarcoma_sole	Multiple breakpoints for this patient. We mapped coordinates given in Tables 1 and 2 to what we believe the reference sequences used were (based on Figure 2, it looks like NM_015125.3 for CIC and NM_001306068.1 for DUX4) and searched our reference sequences for the nucleotide stretches at those locations to determine the coordinates listed here.
Panagopoulos et al. In Vivo, 2023	10.21873/invivo.13054	Panagopoulos2023-1	Patient	RT-PCR	RNA	DUX4	20	4750	NA	1	1422	sarcoma_left_adductor_magnus_muscle	Ambiguous AGGT. This is one of two breakpoints for the patient.
Panagopoulos et al. In Vivo, 2023	10.21873/invivo.13054	Panagopoulos2023-1	Patient	RT-PCR	RNA	DUX4	20	4777	NA	1	1422	sarcoma_left_adductor_magnus_muscle	Ambiguous AGGT. This is one of two breakpoints for the patient.

## Sheet: DUX4_not_exact_bp
Source	Source_doi	Sample	Sample_type	Methodology	DNA_or_RNA	partner	CIC_Exon_including_breakpoint_exon	Filler	partner_Exon_including_breakpoint_exon	Tumor_type	Notes
Brčić et al. Pathology, 2020	﻿10.1016/j.pathol.2019.09.015	Brcic2020-1	Patient	Archer FusionPlex/RT-PCR + Sanger	RNA	DUX4	20	G	1	sarcoma_small_bowel	Tumor type is from Case 1. Text states NGS found the same CIC exon 20 - DUX4 exon 1 fusions with a G insertion in all cases. The G insertion is not present in the example shown in Figure 3, but I defer to the authors for these cases where exact sequence is not shown.
Brčić et al. Pathology, 2020	﻿10.1016/j.pathol.2019.09.015	Brcic2020-2	Patient	Archer FusionPlex/RT-PCR + Sanger	RNA	DUX4	20	G	1	sarcoma_skin_right_ear	Tumor type is from Case 2. Text states NGS found the same CIC exon 20 - DUX4 exon 1 fusions with a G insertion in all cases. The G insertion is not present in the example shown in Figure 3, but I defer to the authors for these cases where exact sequence is not shown.
Brčić et al. Pathology, 2020	﻿10.1016/j.pathol.2019.09.015	Brcic2020-3	Patient	Archer FusionPlex/RT-PCR + Sanger	RNA	DUX4	20	G	1	sarcoma_LN_left_axilla	Tumor type is from Case 3. Text states NGS found the same CIC exon 20 - DUX4 exon 1 fusions with a G insertion in all cases. The G insertion is not present in the example shown in Figure 3, but I defer to the authors for these cases where exact sequence is not shown.
Brčić et al. Pathology, 2020	﻿10.1016/j.pathol.2019.09.015	Brcic2020-5	Patient	Archer FusionPlex/RT-PCR + Sanger	RNA	DUX4	20	G	1	sarcoma_right_lower_leg	Tumor type is from Case 5. Text states NGS found the same CIC exon 20 - DUX4 exon 1 fusions with a G insertion in all cases. The G insertion is not present in the example shown in Figure 3, but I defer to the authors for these cases where exact sequence is not shown.
Brčić et al. Pathology, 2020	﻿10.1016/j.pathol.2019.09.015	Brcic2020-6	Patient	Archer FusionPlex/RT-PCR + Sanger	RNA	DUX4	20	G	1	sarcoma_abdomen	Tumor type is from Case 6. Text states NGS found the same CIC exon 20 - DUX4 exon 1 fusions with a G insertion in all cases. The G insertion is not present in the example shown in Figure 3, but I defer to the authors for these cases where exact sequence is not shown.
Brčić et al. Pathology, 2020	﻿10.1016/j.pathol.2019.09.015	Brcic2020-7	Patient	Archer FusionPlex/RT-PCR + Sanger	RNA	DUX4	20	G	1	sarcoma_thorax	Tumor type is from Case 7. Text states NGS found the same CIC exon 20 - DUX4 exon 1 fusions with a G insertion in all cases. The G insertion is not present in the example shown in Figure 3, but I defer to the authors for these cases where exact sequence is not shown.
Yamada et al. Virchows Archiv, 2017	10.1007/s00428-017-2072-8	Yamada2017-9	Patient	RT-PCR	RNA	DUX4	20	NA	1	sarcoma_right_lower_leg
Yamada et al. Virchows Archiv, 2017	10.1007/s00428-017-2072-8	Yamada2917-10	Patient	RT-PCR	RNA	DUX4	20	NA	1	sarcoma_omentum
Yamada et al. Virchows Archiv, 2017	10.1007/s00428-017-2072-8	Yamada2017-12	Patient	RT-PCR	RNA	DUX4	20	NA	1	sarcoma_tongue
Choi et al. The American Journal of Surgical Pathology, 2013	10.1097/PAS.0b013e318297a57d	Choi2013-1	Patient	RT-PCR	RNA	DUX4	20	NA	1	sarcoma_calf_right
Kao et al. Genes Chromosomes & Cancer, 2017	10.1002/gcc.22454	Kao2017-1	Patient	RNA-seq	RNA	DUX4	20	NA	1	sarcoma_thigh	Note that while in the reference DUX4 used by the paper there are two DUX4 exons, they both belong to DUX4 exon 1 of NM_001306068.3.
Kao et al. Genes Chromosomes & Cancer, 2017	10.1002/gcc.22454	Kao2017-3	Patient	RNA-seq	RNA	DUX4	20	NA	1	sarcoma_paraspinal	Note that while in the reference DUX4 used by the paper there are two DUX4 exons, they both belong to DUX4 exon 1 of NM_001306068.3.
Kao et al. Genes Chromosomes & Cancer, 2017	10.1002/gcc.22454	Kao2017-4	Patient	RNA-seq	RNA	DUX4	20	GGG	1	sarcoma_back	Note that while in the reference DUX4 used by the paper there are two DUX4 exons, they both belong to DUX4 exon 1 of NM_001306068.3.
Kao et al. Genes Chromosomes & Cancer, 2017	10.1002/gcc.22454	Kao2017-5	Patient	RNA-seq	RNA	DUX4	20	NA	1	sarcoma_proximal_phalanx_big_toe	Note that while in the reference DUX4 used by the paper there are two DUX4 exons, they both belong to DUX4 exon 1 of NM_001306068.3.
Mangray et al. American Journal of Surgical Pathology, 2018	10.1097/PAS.0000000000001098	Mangray2018-3	Patient	FoundationOne Heme	RNA	DUX4	20	NA	1	sarcoma_renal
Mangray et al. American Journal of Surgical Pathology, 2018	10.1097/PAS.0000000000001098	Mangray2018-4	Patient	FoundationOne Heme	RNA	DUX4	20	NA	1	sarcoma_renal
Yoshimoto et al. Cancer Genetics and Cytogenetics, 2009	10.1016/j.cancergencyto.2009.06.015	SA184	Patient	RT-PCR	RNA	DUX4	20	NA	1	sarcoma_head_and_neck
Avenarius et al. The Journal of Molecular Diagnostics, 2020	10.1016/j.jmoldx.2020.07.004	Avenarius2020-7	Patient	Archer FusionPlex/RT-PCR + Sanger	RNA	DUX4	20	NA	1	sarcoma_leg_right
Avenarius et al. The Journal of Molecular Diagnostics, 2020	10.1016/j.jmoldx.2020.07.004	Avenarius2020-8	Patient	Archer FusionPlex	RNA	DUX4	20	NA	1	sarcoma_skull_lesion
Ascione et al. Pathologica, 2023	10.32074/1591-951X-784	Ascione-1	Patient	Archer FusionPlex	RNA	DUX4	20	NA	1	sarcoma_superior_mediastinum

## Sheet: NUTM1_exact_bp_available
Source	Source_doi	Sample	Sample_type	Methodology	DNA_or_RNA	partner	CIC_Exon	CIC_last_nt	Filler	partner_Exon	partner_first_nt	Tumor_type	Notes
Watson et al. Journal of Pathology, 2018	﻿10.1002/path.5053	SARC084	Patient	RNA-seq/RT-PCR	RNA	NUTM1	18	4563	NA	3	483	sarcoma_paraverterbral_muscles	The line drawn in Figure S3C is slightly off -- the 3' C of the CIC breakpoint is actually part of the NUTM1 sequence. There is an ambiguous AG in this breakpoint.
Watson et al. Journal of Pathology, 2018	﻿10.1002/path.5053	RNA012_16_074	Patient	RNA-seq/RT-PCR	RNA	NUTM1	18	4563	NA	3	483	sarcoma_interventricular_foramen	The line drawn in Figure S3C is slightly off -- the 3' C of the CIC breakpoint is actually part of the NUTM1 sequence. There is an ambiguous AG in this breakpoint.
Watson et al. Journal of Pathology, 2018	﻿10.1002/path.5053	SARC101	Patient	RNA-seq/RT-PCR	RNA	NUTM1	18	4563	NA	6	1458	sarcoma_temporal_area	There is an ambiguous CAG in this breakpoint.
Watson et al. Journal of Pathology, 2018	﻿10.1002/path.5053	RNA003_16_008	Patient	RNA-seq/RT-PCR	RNA	NUTM1	17	4431	NA	6	1458	sarcoma_occipital_area	There is an ambiguous G in this breakpoint.
Watson et al. Journal of Pathology, 2018	﻿10.1002/path.5053	RNA012_16_073	Patient	RNA-seq/RT-PCR	RNA	NUTM1	20	4911	ACG	6	1524	sarcoma_lung	The published breakpoint seems to be based on a read with a mis-call at the Proline before the breakpoint. It shows CCA, but only one read shows up containing this breakpoint. The vast majority of other reads show a CCT instead, suggesting the read is actually a T instead of an A. There is no functional consequence as both codons make proline.
Sturm et al. Cell, 2017	10.1016/j.cell.2016.01.015	dkfz_CNS-PNET_15-0069	Patient	RNA-seq	RNA	NUTM1	16	4276	NA	5	1321	sarcoma_temporal_parietal_lobe	The breakpoint coordinates are in Table S4, we deduced they map to hg19 and used the UCSC genome browser to get the flanking nucleotide sequences, allowing us to retrieve the corresponding coordinates in our reference sequences.
Sturm et al. Cell, 2017	10.1016/j.cell.2016.01.015	dkfz_CNS-PNET_15-0285	Patient	RNA-seq	RNA	NUTM1	16	4276	NA	5	1321	sarcoma_frontal_parietal_lobe	The breakpoint coordinates are in Table S4, we deduced they map to hg19 and used the UCSC genome browser to get the flanking nucleotide sequences, allowing us to retrieve the corresponding coordinates in our reference sequences.
Schaefer et al. Genes Chromosomes Cancer, 2018	10.1002/gcc.3	Schaefer2018-1	Patient	Targeted exome sequencing	DNA	NUTM1	17	4306	NA	NA	NA	unclear_masticator_space_right	NUTM1 breakpoint is in an intron and thus is not in our reference sequence. Breakpoint coordinates given in text, we inferred they are from hg19 and used the UCSC genome browser to get the flanking nucleotide sequences and map them to our reference sequence.
Mangray et al. The American Journal of Surgical Pathology, 2018	10.1097/PAS.0000000000001098	Mangray2018-1	Patient	FoundationOne Heme	RNA	NUTM1	16	4276	NA	5	1321	sarcoma_renal
Biederman et al. Histopathology, 2022	10.1111/his.14630	Biederman2022-1	Patient	RT-PCR	RNA	NUTM1	18	4563	NA	6	1458	sarcoma_spinal	The authors seem to have incorrectly labeled the CIC breakpoint as exon 16 in Figure 2, while in the text it is correctly exon 18 (which is where the displayed chromatogram aligns in the CIC reference sequence). There is an ambiguous CAG.
Sievers et al. npj Precision Oncology, 2023	﻿10.1038/s41698-023-00372-1	Sievers2023-10	Patient	NGS	RNA	NUTM1	20	5028	G	2	445	CNS_occipital	RNA breakpoint is in Supp Fig 2.

## Sheet: NUTM1_not_exact_bp
Source	Source_doi	Sample	Sample_type	Methodology	DNA_or_RNA	partner	CIC_Exon_including_breakpoint_exon	Filler	partner_Exon_including_breakpoint_exon	Tumor_type	Notes
Yang et al. Archives of Pathology & Laboratory Medicine, 2022	10.5858/arpa.2021-0153-OA	Yang2022-1	Patient	DNA/RNA-seq	DNA/RNA	NUTM1	16	NA	5	sarcoma_spine
Yang et al. Archives of Pathology & Laboratory Medicine, 2022	10.5858/arpa.2021-0153-OA	Yang2022-2	Patient	DNA/RNA-seq	DNA/RNA	NUTM1	17	NA	6	sarcoma_spine
Yang et al. Archives of Pathology & Laboratory Medicine, 2022	10.5858/arpa.2021-0153-OA	Yang2022-3	Patient	DNA/RNA-seq	DNA/RNA	NUTM1	17	NA	6	sarcoma_spine	Exact sequence for case 3 is shown in Figure 4, but both breakpoints are in intronic regions and thus do not map to our reference sequence. To keep the data useful, we are putting it in this part of the dataset, since the text explicitly states the breakpoint exons.
Le Loarer et al. The American Journal of Surgical Pathology, 2019	10.1097/PAS.0000000000001187	CIC6	Patient	RNA-seq	RNA	NUTM1	16	NA	5	sarcoma_epidural_space	Although exon 4 is shown for this case in Figure 4, exon 4 for the reference transcript they used in the paper is exon 5 in our reference sequence.
Ma et al. Pediatric Blood & Cancer, 2023	10.1002/pbc.30348	Ma2023-1	Patient	DNA-seq	DNA	NUTM1	intron 18	NA	intron 5	sarcoma_back_intramuscular	The paper lists CIC intron 19, but is using the reference sequence for CIC-L, while my reference sequence is CIC-S. I have adjusted this to intron 18 as this corresponds to intron 19 in CIC-L.

## Sheet: LEUTX_exact_bp_available
Source	Source_doi	Sample	Sample_type	Methodology	DNA_or_RNA	partner	CIC_Exon	CIC_last_nt	Filler	partner_Exon	partner_first_nt	Tumor_type	Notes
Song et al. Neuropathology, 2022	10.1111/neup.12850	Song2022-1	Patient	RNA-seq	RNA	LEUTX	20	4935	NA	3	470	sarcoma_thoracic_spine	We searched the sequences shown in Figure 4 directly instead of using the coordinates given (though we believe those map to hg19).
Hu et al. Frontiers in Oncology, 2020	10.3389/fonc.2020.598970	Hu2020-1	Patient	DNA-based NGS	DNA	LEUTX	20	4814	NA	3	404	sarcoma_CNS_embryonal	We used the coordinates given in Figure 2B with the UCSC genome browser in hg19 to find the breakpoints.
Huang et al. The American Journal of Surgical Pathology, 2016	10.1097/PAS.0000000000000582	Huang2016-1	Patient	RT-PCR	RNA	LEUTX	20	5057	NA	3	383	angiosarcoma_thigh	They found a G1190R mutation in CIC for the same patient (unclear if it's in the fusion copy or not).
Sievers et al. npj Precision Oncology, 2023	﻿10.1038/s41698-023-00372-1	Sievers2023-1	Patient	NGS	Unclear	LEUTX	20	4959	NA	3	471	CNS	It's unclear from the methods whether this is RNA or DNA sequencing. Can't discern which breakpoints correspond to which patients for determining exact tumor type, but they are all CNS from this paper.
Sievers et al. npj Precision Oncology, 2023	﻿10.1038/s41698-023-00372-1	Sievers2023-2	Patient	NGS	Unclear	LEUTX	20	4922	NA	3	473	CNS	It's unclear from the methods whether this is RNA or DNA sequencing. Can't discern which breakpoints correspond to which patients for determining exact tumor type, but they are all CNS from this paper. Ambiguous "CC".
Sievers et al. npj Precision Oncology, 2023	﻿10.1038/s41698-023-00372-1	Sievers2023-3	Patient	NGS	Unclear	LEUTX	20	4949	NA	3	473	CNS	It's unclear from the methods whether this is RNA or DNA sequencing. Can't discern which breakpoints correspond to which patients for determining exact tumor type, but they are all CNS from this paper.
Sievers et al. npj Precision Oncology, 2023	﻿10.1038/s41698-023-00372-1	Sievers2023-4	Patient	NGS	Unclear	LEUTX	20	5017	NA	3	469	CNS	It's unclear from the methods whether this is RNA or DNA sequencing. Can't discern which breakpoints correspond to which patients for determining exact tumor type, but they are all CNS from this paper. There is an ambiguous "C"
Sievers et al. npj Precision Oncology, 2023	﻿10.1038/s41698-023-00372-1	Sievers2023-5	Patient	NGS	Unclear	LEUTX	20	4920	NA	3	469	CNS	It's unclear from the methods whether this is RNA or DNA sequencing. Can't discern which breakpoints correspond to which patients for determining exact tumor type, but they are all CNS from this paper. There is an ambiguous "C"
Sievers et al. npj Precision Oncology, 2023	﻿10.1038/s41698-023-00372-1	Sievers2023-6	Patient	NGS	Unclear	LEUTX	20	4854	NA	3	477	CNS	It's unclear from the methods whether this is RNA or DNA sequencing. Can't discern which breakpoints correspond to which patients for determining exact tumor type, but they are all CNS from this paper.
Sievers et al. npj Precision Oncology, 2023	﻿10.1038/s41698-023-00372-1	Sievers2023-7	Patient	NGS	Unclear	LEUTX	20	4959	NA	3	489	CNS	It's unclear from the methods whether this is RNA or DNA sequencing. Can't discern which breakpoints correspond to which patients for determining exact tumor type, but they are all CNS from this paper.
Sievers et al. npj Precision Oncology, 2023	﻿10.1038/s41698-023-00372-1	Sievers2023-8	Patient	NGS	Unclear	LEUTX	20	4856	NA	3	446	CNS	It's unclear from the methods whether this is RNA or DNA sequencing. Can't discern which breakpoints correspond to which patients for determining exact tumor type, but they are all CNS from this paper.
Sievers et al. npj Precision Oncology, 2023	﻿10.1038/s41698-023-00372-1	Sievers2023-9	Patient	NGS	Unclear	LEUTX	20	5017	NA	3	473	CNS	It's unclear from the methods whether this is RNA or DNA sequencing. Can't discern which breakpoints correspond to which patients for determining exact tumor type, but they are all CNS from this paper. There is an ambiguous "CC"
Tang et al. BMS Nephrology, 2023	10.1186/s12882-023-03404-x	Tang2023-1	Patient	NGS	RNA	LEUTX	20	4995	NA	3	498	sarcoma_kidney	Ambiguous TG. We inferred the coordinates listed in the text use hg19 as the genome, since in hg38 the CIC coordinate is not in a gene (but it is for hg19).

## Sheet: LEUTX_not_exact_bp
Source	Source_doi	Sample	Sample_type	Methodology	DNA_or_RNA	partner	CIC_Exon_including_breakpoint_exon	Filler	partner_Exon_including_breakpoint_exon	Tumor_type	Notes
Linos et al. Modern Pathology, 2023	10.1016/j.modpat.2023.100103	Linos2023-4	Patient	Archer FusionPlex	RNA	LEUTX	20	NA	3	sarcoma_midbrain_thalamus

## Sheet: FOXO4_exact_bp_available
Source	Source_doi	Sample	Sample_type	Methodology	DNA_or_RNA	partner	CIC_Exon	CIC_last_nt	Filler	partner_Exon	partner_first_nt	Tumor_type	Notes
Brohl et al. PLoS Genetics, 2014	10.1371/journal.pgen.1004475	NCI0165	Patient	RNA-seq/RT-PCR	RNA	FOXO4	20	5004	NA	2	1679	sarcoma_scalp	There is an ambiguous GG in this breakpoint. Clinical details are given in a separate reference (10.1097/PAS.0000000000000335).
Sugita et al. The American Journal of Surgical Pathology, 2014	10.1097/PAS.0000000000000286	Sugita2014-1	Patient	RNA-seq/RT-PCR	RNA	FOXO4	19	4614	NA	2	1304	sarcoma_neck	The graphic in figure 2B indicates that the breakpoint occurs after the C1 domain of CIC (I assume this is the C-terminal CHD based on other publications) but our reference sequence shows in fact the breakpoint occurs just prior to the C1 domain of CIC.
Babkoff et al. Case Reports in Oncology, 2023	10.1159/000533519	Babkoff2023-1	Patient	FoundationOne Heme/RT-PCR	RNA	FOXO4	20	4946	NA	2	1891	sarcoma_scalp	The sequencing material seems to have come from a local recurrence of the primary.

[truncated: 1 more sheets: FOXO4_not_exact_bp]
