# Supplementary material for: The Capicua C1 Domain Is Required for Full Activity of the CIC::DUX4 Fusion Oncoprotein
Source: Cancer Res Commun. 2024 Dec 9;4(12):3099–113. doi: 10.1158/2767-9764.CRC-24-0348 (PMC11626509; doi:10.1158/2767-9764.CRC-24-0348)
Supplement: Supplementary Dataset S2 — Cloning PCR primer sequences. [file crc-24-0348_supplementary_dataset_s2_suppsd2.xlsx]

## Sheet: Sheet1
Primer Name	Sequence (5' -> 3')	Purpose?
CD4_UTR_fus_FWD	GCTTAAGTTTAAACCGCTG	HA-CIC::UTR generation
CD4_UTR_fus_REV	CTAGACCTCACGGATCTTCAACTG
CICDUX4_dC1_FWD	caggctgccactcccacg	Delete CIC C1 domain
CICDUX4_dC1_REV	cagggaggagtatggcacc
CICDUX4_dHMG_FWD	tggtgtaacaaggaccgaaag	Delete CIC HMG box
CICDUX4_dHMG_REV	gtggtccttctcccgctt
CICDUX4_R201W_FWD	GGACCACATCtGGCGGCCCAT	CIC R201W mutation
CICDUX4_R201W_REV	TTCTCCCGCTTGTTGGGGC
CICDUX4_R1515H_FWD	CGTGAGGTGCaCCAGAAGATC	CIC R1515H mutation
CICDUX4_R1515H_REV	GATCTTCAACTGCAGACAAAC
