# Supplementary material for: The Capicua C1 Domain Is Required for Full Activity of the CIC::DUX4 Fusion Oncoprotein
Source: Cancer Res Commun. 2024 Dec 9;4(12):3099–113. doi: 10.1158/2767-9764.CRC-24-0348 (PMC11626509; doi:10.1158/2767-9764.CRC-24-0348)
Supplement: Supplementary Dataset S4 — edgeR DE output for NIH3T3 CD4 vs EV, larger log2FC values = higher in CD4. [file crc-24-0348_supplementary_dataset_s4_suppsd4.txt]

Gene	logFC	logCPM	F	PValue	fdr_adj
Mrpl15	0.0951670321668137	5.6580455794453	0.192394695129858	0.675687106288449	0.762905960490687
Lypla1	-0.193021776339002	5.87966028472511	0.432646808021122	0.5341537757011	0.642210104790297
Tcea1	0.162165071696227	7.74237715478496	0.343691209734665	0.578248722958651	0.681498559318338
Rgs20	1.29710100182142	5.17961153762058	58.5135807316572	0.000213670838134805	0.00531776280400264
Atp6v1h	0.108805501736285	6.27590825608076	0.264513234921801	0.624709840231729	0.720946344245062
Rb1cc1	-0.831498682716959	6.15078775036517	7.69830630096263	0.0308820581022149	0.0795608511325406
Pcmtd1	-0.885084637067881	5.55603339930092	15.7767851404411	0.00676544944079005	0.0295634193814939
Rrs1	0.513696560673888	6.98921422601353	6.24396731780457	0.0450351686566074	0.103484946773652
Adhfe1	3.31068116543601	1.18310201035962	31.1559866786209	0.00122413752840702	0.0115088471968407
2610203C22Rik	7.6402559380001	1.34358208693909	85.5708622531264	7.09406123028798e-05	0.00347594522786662
Vxn	7.06516707619692	-2.07127128298344	25.0593999959616	0.00635247341991122	0.0285944615022823
Mybl1	2.78167551442506	4.89949172750117	169.567213742694	9.19586046598027e-06	0.00140224365695537
Vcpip1	0.133763822985798	6.22940896599125	0.34290451178451	0.578672759591478	0.681691073464817
Sgk3	-3.09683959680126	0.245077512018963	8.9559474926015	0.0230644046466465	0.065261997401857
Snhg6	0.213586063118518	4.78918175568121	0.793761488148007	0.405950330306074	0.526477619948241
Cops5	-0.466968310726348	6.53609713159017	3.73773316358778	0.0994367272404653	0.183170109792613
Cspp1	-0.434998730462867	4.32450559829288	2.15410783933942	0.190626642475687	0.299235441864705
Arfgef1	-0.0559216950802851	6.96544204449846	0.0544510749398147	0.822946545466965	0.876239578308978
Cpa6	-9.11633890026876	0.707532648624244	57.9461000826461	0.000499103757582928	0.00745873864619893
Prex2	-0.13810134904611	4.66071072409177	0.0295845083647498	0.868870799017033	0.910867990203485
Sulf1	1.15218955406598	6.02839841001379	0.813908415618807	0.400394127722878	0.521241321781471
Slco5a1	11.226107284456	1.74662295561448	77.622223831676	0.000243133458794187	0.00551732108394281
Ncoa2	-0.33351415108546	6.29913787536218	3.03023654408341	0.130384569304335	0.224709389329212
Tram1	-0.0609200980838207	6.40981040889837	0.0341619641195142	0.859214681046245	0.90319740036448
Lactb2	0.189183842850923	4.92593064505837	0.962571770553964	0.362975195922432	0.484484011055578
Eya1	1.84763844655617	5.27589184250674	29.9303230193839	0.00136186449441747	0.0121236295934458
Terf1	0.319030869178788	4.53400760395371	1.92456108058833	0.212797381042422	0.325380353324504
Rpl7	-0.268646492314192	10.5729532502755	0.862490574859187	0.387500504155503	0.509215388374894
Rdh10	-0.00714233278359079	3.79753814711198	0.000585150139059868	0.981455011026351	0.987262524389492
Stau2	-0.658938174996862	4.70886175154212	8.8905955318163	0.0234011031973253	0.065801086758069
Ube2w	0.377020703009536	5.81182731913464	2.54364279979914	0.159870418927411	0.261791624696377
Eloc	-0.113278970412843	5.99363515555079	0.204289239981872	0.666543318183154	0.75528006069136
Tmem70	0.327294315288198	4.8047390113017	1.92426793937833	0.212827997148667	0.325380353324504
Ly96	-1.09056047111313	0.880290424489355	6.85577866586047	0.0382016345292439	0.0924013813340363
Jph1	-3.32660161271784	1.34488530754514	6.93707368043313	0.037400417048145	0.0911290839718234
Pi15	-6.59616317149324	0.518984919970503	33.1559410712284	0.00103638267438056	0.0105740669807297
Mcm3	0.392120906861221	7.73147763643262	2.49455059259702	0.163344796030079	0.265548928916158
Paqr8	0.773517828723368	2.56569253197585	0.451440406820208	0.525694368723464	0.635042497862247
Efhc1	-1.95296361650297	1.39193720484659	10.3027831784933	0.0173578959268176	0.0538181014406681
Tram2	0.368856673170065	3.88023599189789	0.884561894631126	0.381865862795071	0.503808997723768
Tmem14a	-1.58655399381216	0.957818713693995	6.92895886149791	0.0374793798117452	0.0912978008224716
Gsta3	-3.40751039425521	-2.1443970077349	2.68501368049509	0.150422996945902	0.250565072199744
Gm53541	2.49657460644198	1.38765576930014	27.3653690899793	0.00172380667140526	0.0136486881880585
Ogfrl1	-0.231897119728676	5.56899764408263	2.02834460579157	0.202341844655292	0.313185026524521
Smap1	0.0114911788920862	6.13654541046328	0.00230594108383077	0.963197900325056	0.976282316246785
Sdhaf4	-1.18208735723142	3.58954666103236	27.9353588594002	0.00163329324634012	0.013182529676075
Fam135a	0.28083968130585	5.9851444851925	2.07892168339313	0.197510677364446	0.30744037296332
Col9a1	7.14441749764145	-2.00629228855492	28.7279376542287	0.00491379163016557	0.0244160134963964
Lmbrd1	-0.451300666934933	5.13118389479585	11.4046727261521	0.0140092978214556	0.0466715966490572
Phf3	-0.0717958204892815	6.99122945307467	0.232925994479492	0.645801011131835	0.739034932218801
Ptp4a1	0.676482630763698	6.12117395115931	12.1992374410734	0.0121093981637277	0.0426324950973959
Prim2	-0.123774000814036	4.97816082087533	0.567642396030152	0.478606477390864	0.593728049886976
1700001G17Rik	0.838527857558933	-0.974053451665824	1.38657351377436	0.281866565381667	0.400926862424876
Gm32229	-0.348316060188015	-0.867864143260474	0.365410747871393	0.566798212485969	0.67211290093652
Rab23	0.341354614303961	6.37859242398263	3.10141477368476	0.126717176730238	0.220075916423711
Bag2	-0.0709710706536384	4.83910442513459	0.16019965637323	0.702294835911143	0.784716025248155
Zfp451	-0.28328577399947	5.83791563292607	1.92703868010346	0.212538868745577	0.325153175859784
Bend6	-0.0101777553623311	3.89556221832813	0.00209406085460944	0.964927968454274	0.976953988120112
Dst	0.905618390942749	8.21332105800529	11.3428910758803	0.014173145376709	0.0469894018055633
Gm3052	-1.74412487546653	0.82354404421791	3.71332674335698	0.10032683564281	0.184364492911276
Gm37233	-1.72349236839079	2.88898841727056	5.18348506518239	0.0613423366131053	0.128949462465369
Ccdc115	0.696777583121179	5.09176644057336	12.1078523986646	0.0123097990458153	0.0430275023316121
Imp4	0.518076690917385	5.69571705431212	15.0874218525343	0.00750661214422291	0.0314297889990962
Fam168b	-0.0882972491641855	8.34601360518982	0.185332262074977	0.681280130369067	0.767793281955226
Plekhb2	-0.423798611805401	5.99241292278689	1.18537439074348	0.316451110328582	0.437206906846444
Hs6st1	0.218791740732203	6.0855568203992	0.406922708354233	0.546181147752906	0.653352006404082
Uggt1	-0.154566827013517	7.58544271804116	0.407654010124615	0.545831709102937	0.653083843006645
Neurl3	-0.939233647650937	-1.53563726416617	0.991690479545724	0.356304858976745	0.478313230555562
Arid5a	0.271971379366707	4.01675669532792	0.247729646270149	0.63570289293021	0.730217956579555
Kansl3	0.159085132702711	6.62212702931542	0.772271794954441	0.412019838263309	0.531787191831998
Lman2l	-0.427459428783028	4.8023391621698	3.60123932088214	0.1045573111268	0.190709090535384
Cnnm4	0.318856208582282	4.05017433355941	1.6711237113323	0.241834096904046	0.358082432743276
Cnnm3	0.081192347684946	4.28594615365971	0.142737908074802	0.71807253233891	0.796294306535209
Ankrd23	-0.635432868650605	2.03208307256758	2.06383171819455	0.198934746947028	0.308991417675727
Ankrd39	-0.0283156750629655	2.17117423009093	0.0105341570608695	0.921465833714821	0.947717042239418
Sema4c	-1.1963935190127	4.4051284730457	28.5640196805067	0.00154060288995103	0.0127954852245237
Cox5b	0.0838873873201301	6.76685875187333	0.248810206847747	0.634980998969577	0.729571858302228
Actr1b	0.0982866712692957	7.40604133857193	0.367550429293239	0.565696091300101	0.67148898819463
Tmem131	0.0034211235223491	6.81015426307617	0.000373080767427882	0.985191462904596	0.98966075907055
Vwa3b	10.8410486217402	1.36308787892355	35.2331740601971	0.00332490480684872	0.0192200497234636
Cnga3	4.46883249858281	-1.52753840434569	14.7013967056094	0.00796902750585531	0.03246722598536
Inpp4a	-0.952828299985122	4.78634253191951	12.3923480185947	0.0116999322861401	0.0417433394897133
Coa5	0.560838421607221	6.72769416045639	9.66001783291325	0.0198140699631671	0.058740523974157
Unc50	-0.389883921468846	5.28598625726475	4.47874656229027	0.0768370474311802	0.15220461427716
Mgat4a	-3.01420742510996	-0.877191929815768	2.19936447366918	0.186645907910931	0.294434295037249
Cracdl	9.01761556107574	-0.403563790081481	75.1258024207763	0.000739069687954518	0.00910283685330139
Tsga10	-1.72031410226432	2.12222254182837	17.6110554552225	0.00521285268099628	0.0253358448760831
Lipt1	-0.534339781546801	2.63872348086335	1.9449267772008	0.210685706917157	0.322896190027422
Mitd1	0.539240738119804	3.47004435291506	4.26061972496718	0.0826947666967803	0.160016413245962
Mrpl30	0.312126334481184	6.22005991951972	3.10806499237149	0.126381819081371	0.219549031275229
Txndc9	-0.445186103919768	6.39275603453775	6.18094728496089	0.0458294192403685	0.10471735713068
Eif5b	-0.188355367698598	7.73191056604681	1.38353334866388	0.282345911085293	0.401442317035003
Rev1	0.409005779633105	5.82374426820288	12.8641843047322	0.0107738328632868	0.0394772831956363
Aff3	-0.975171061521203	5.46741240441027	23.6931061325284	0.00250033235479477	0.0165591234437903
Pdcl3	-0.623861366503804	6.23686645418082	12.4927378387668	0.0114943046262717	0.0412455065901945
Npas2	-1.32716829549573	0.97958846822669	1.05852035601281	0.341709314427173	0.463478282727787
Rpl31	-0.365337345809507	9.44740534995539	2.66582341371225	0.151659045492257	0.252129418790399
Tbc1d8	2.70682962387643	1.99562739619126	30.2940519619516	0.00131894487911893	0.0119213118181667
Gm53550	-0.796218715611799	-0.870937399677304	1.33303408684695	0.290490185370462	0.409501977097347
Cnot11	-0.291279900046696	5.56001620330733	3.82450102649694	0.0963579902349989	0.178697669584803
Snord89	-1.29382191399915	-1.78385660304255	3.02278527692079	0.130776911343453	0.225246043888379
Rnf149	-0.574773917735809	5.60716228546237	10.7311654340892	0.0159415560417053	0.0508271302593061
Map4k4	-0.0872582842264619	8.17884479806263	0.177987200894422	0.687235357091106	0.772627969444973
Il1r1	-3.0857665250207	6.50655959863694	15.4020790849929	0.00715563196821733	0.0304997427170617
Il1rl2	-2.76979183269493	3.05726463265593	3.3332220249848	0.115711937040846	0.205538773920789
Il1rl1	-4.46011306233385	8.92106948255561	5.00071132349093	0.064923322873258	0.134188262327425
Il18rap	-3.58668246429408	0.867621923632481	7.66562923664415	0.0311292980459498	0.080032609152218
Slc9a4	-7.18128565352116	-1.82626219082078	15.0556577004654	0.0105881889524987	0.0390661774063034
Mfsd9	-0.853463778374198	2.3046538502213	10.3677318939276	0.017132697490788	0.0533077125214579
Gm29260	6.54527668629259	-2.42992940668687	20.5156512378386	0.00918172244073136	0.0354288553650368
Mrps9	0.0971164551157272	5.45833040427545	0.41764782129552	0.541101194438094	0.648518402308214
Tgfbrap1	0.383623983780125	5.19494517651314	8.82540231372338	0.0237435291499528	0.0665119183227304
AI597479	-0.515774993309819	4.80743201650443	8.2741711919856	0.0269238086666893	0.0723218487937736
Fhl2	-1.78761521016826	6.05172149641456	43.6936092209982	0.000487110320270319	0.0073486379387455
Nck2	-0.0206486226012754	3.6195489686956	0.00247780054552442	0.961852397837888	0.975331582232638
Uxs1	-0.332999781018945	6.2949250379066	5.9167419532337	0.0493713243797476	0.110304135461278
Tpp2	-0.212345191760815	7.09479905794159	1.42037937337267	0.27661727302741	0.395262129620453
Tex30	0.266677013037912	3.91869566637396	1.6819997061413	0.240473415089668	0.356644648997089
Poglut2	-0.920677855392807	5.40011111524452	15.0247150328744	0.00757926594241202	0.0316567514826208
Bivm	-0.127351052308115	4.78524085110409	0.73753330347188	0.422159249474313	0.541605095542473
Ercc5	-0.601519614829524	5.04934650817381	8.65410245147404	0.0246756267958078	0.0682182199516
Gulp1	-0.743471357788518	4.21808510195271	5.57411869074665	0.0545330438487884	0.1186145911843
Col3a1	-3.83134608777122	9.72224513935522	11.6994549829041	0.0132611761424722	0.0450427232211777
Col5a2	-0.885281711332392	9.74734177034249	4.47297490736832	0.0769846911418067	0.152470113197615
Wdr75	-0.0111605190285614	6.28534301509254	0.00274368593751198	0.959859852728857	0.973921708645825
Slc40a1	-2.84287601585768	1.93207312117632	14.7901704657036	0.00785941729760959	0.032222199803575
Slc39a10	-0.657837489406081	5.29911415387997	16.5391061832768	0.00605449847757001	0.0277074031995196
Gm28321	0.233620701154311	1.49798688821047	0.225865339730312	0.650760455733304	0.74297055896264
Tmeff2	0.711887998409357	-0.123865664557652	0.512759059792923	0.499813555126312	0.612727948774814
Cavin2	1.60053588430471	8.77389493324486	46.4170443798115	0.000411506190782889	0.00679851804242874
Nabp1	0.0829647928243891	3.40319708779437	0.171407478817781	0.692696684827417	0.776667419895773
Myo1b	-0.843043488006183	6.13661243273137	1.50684479643805	0.263834431666085	0.381563563925386
Stat1	-0.733910278358528	5.58060400472962	11.7534565138863	0.0131299079432807	0.0447407560569124
Gls	-0.572937662422204	7.94384032774698	5.23365881846091	0.0604059717004514	0.127586705457769
Nab1	-0.0410742546079118	6.27171620468963	0.041398682422509	0.845233375738179	0.892768811779463
Nemp2	-0.461760720447919	3.50371011742279	3.02755254732373	0.130525706311719	0.224898019823493
Mfsd6	4.95070828112715	4.32280465362222	28.468287196294	0.00155426111272853	0.0128336536304242
Inpp1	0.136609865197425	4.59384514514241	0.970822517006298	0.361065114875653	0.48284030677093
Hibch	-0.594301930252602	4.81938384202148	10.4275904757208	0.0169285705759974	0.0529051548913882
Pms1	0.262862045869967	3.24631313979161	1.25056111116811	0.304572825228661	0.424904005442972
Ormdl1	0.393590293066807	3.4784097619196	2.64189346551475	0.153220260071109	0.253808029743757
Osgepl1	-0.733455052957852	2.03587298506281	2.8163152195471	0.14232975433884	0.240231767558142
Asnsd1	-0.271849313045651	6.36249747402912	1.60092302820324	0.250893268181954	0.367484444220852
Stk17b	0.704490971680021	5.25520686683063	5.9557172073805	0.0488262886004905	0.109514150661025
Hecw2	5.0028158141251	1.52719695181538	118.174348330678	2.72509228994508e-05	0.00236820038053955
Gtf3c3	0.123633708148223	5.89369303832042	0.487774118713312	0.510058691512067	0.621182983746046
Pgap1	-0.603554337356072	3.66835916934404	4.01114799791597	0.0901613141997166	0.170054222097528
Ankrd44	-2.43538599816945	4.15901648545815	21.3810544266843	0.0032402618969047	0.0189454757497626
Sf3b1	0.0236375650505666	8.7253185866822	0.0200320248448695	0.891899737303225	0.927643294957271
Coq10b	0.0715526981490125	4.41948366459357	0.0779862693684758	0.789056313274098	0.851647336866359
Hspd1	0.690223361590442	9.87168057827087	14.2472242398972	0.00856264743476508	0.0338389713966292
Hspe1	-0.0162834334111554	7.86550734232806	0.0104062299630805	0.921942225417442	0.947836795250327
Mob4	-0.228764398423526	6.29901756456997	2.05529645870643	0.199746710009822	0.309903762351605
Rftn2	-0.226169158162097	5.64453318812579	1.42323022869323	0.276181279285854	0.394762392849088
Gm10561	-0.335294209318514	2.6867878089783	1.63506558113176	0.246426469195521	0.362730673912866
Mars2	1.88502644674832	4.58205649736871	65.3584712073666	0.000155501410207469	0.004659786250067
Gm6644	1.73977429308574	-0.323944046926183	11.036685250684	0.0150238690799733	0.0489121884275442
Satb2	-0.725928683677695	3.66667743012267	5.10795713278274	0.0627890563288635	0.130868521988609
9130024F11Rik	-1.95376212005645	0.435756868054441	10.1159377871454	0.0180280670696359	0.0552348432936913
4930558J18Rik	0.890894882693017	0.844691140125731	5.62672327232816	0.0536949310020344	0.117403680160365
1700066M21Rik	0.390224538804206	4.22295211753145	2.6426651818065	0.15316956428682	0.253808029743757
Tyw5	-0.426648189230808	3.30072266457879	2.28087405467434	0.179767205351582	0.285783228609526
Maip1	0.153098666552595	4.40370682956514	0.637392178432535	0.453913653637665	0.570832696784053
Spats2l	-3.93630808546215	1.33396598301593	27.4290546016991	0.00171336975522004	0.0136188802609122
Kctd18	-0.252539156954339	3.85908530693647	2.26351725219785	0.181201630014948	0.287630613767514
Sgo2a	0.304994154188975	6.22074333101991	3.23211078778587	0.1203440191783	0.211848062482227
Aox1	-1.16014645964592	3.26769551658688	9.54849030322	0.0202864473267088	0.0596386799461211
Aox3	1.92605912654388	1.29493838649049	21.6800802166179	0.00312953296185654	0.0186476590675566
Gm53481	-0.119202688957773	-0.636532025874531	0.0420638390397894	0.844014857195032	0.892096395912179
Bzw1	0.35578287442499	9.10852986196178	3.48396541702921	0.109248596909182	0.197092508142728
Clk1	-0.977671437842402	5.71294267943539	10.4365640925552	0.0168982479524806	0.0528502801227819
Ppil3	-0.124931896014969	4.54999346545346	0.288441943020107	0.609792787601129	0.7080982137339
Nif3l1	-0.26718575236652	4.35044677873836	1.3956052652741	0.280449673808981	0.399366618786796
Orc2	0.580267517121075	6.1366574143034	6.51313429773031	0.0418426313968305	0.0986023835302241
Gm15834	-0.067515489681414	0.34931611547689	0.0210466311892366	0.889217574980703	0.925695184024118
Hycc2	-0.38621575892767	4.34848995205243	3.34635600203933	0.115128285286417	0.204846582257286
Ndufb3	-0.00635428357317083	5.17980542669866	0.00199740613407515	0.965746293298249	0.977566236134458
Gm20257	-0.46639502895876	0.878770275591556	0.916173139772273	0.374024294303589	0.495510907699892
Cflar	0.370467595166128	7.03805001615571	3.80306825837793	0.097106271559037	0.179551784812663
Casp8	0.770958959480225	5.39988500360857	12.1109472270571	0.012302940663764	0.0430226878178338
Trak2	-0.122556948274081	6.09275852033356	0.373750077151134	0.562527959338673	0.66882421449817
Stradb	-0.243234820214428	3.80593731977142	1.82078656956398	0.224043850997102	0.338343480665121
Tmem237	-0.82227025730867	4.70787693037433	23.4911632692638	0.00255543746869383	0.0168105419298982
Als2	1.06084448238727	5.0150377468669	56.3603311452887	0.000237812290641288	0.0054688859936587
Fzd7	2.32647098779876	7.25853349534386	68.8674888389141	0.00013368391978511	0.00423117400954952
Sumo1	-0.0706519118680317	6.50760916915196	0.149894307634549	0.711476745802203	0.791149032861578
Nop58	0.226160761640045	7.84327150173713	1.64265059707887	0.245449932272828	0.361875227681878
Bmpr2	0.428210843933706	7.15754233826635	2.25496522936971	0.181914337060646	0.288495082997067
Fam117b	-0.502778037687541	5.57188877031543	6.764520939893	0.0391285950901698	0.0940502713086603
Wdr12	-0.0318242772365927	5.76339427152986	0.0346183056848	0.858289878739384	0.90260143586465
Carf	-0.876294046352983	2.81833090186374	11.8221759318746	0.0129653430683153	0.0444780597163669
Nbeal1	-1.2066037959223	5.41307152985774	30.5653372525525	0.00128809024672478	0.0117922706592307
Cyp20a1	-0.590375695481588	5.79712902932427	11.0142576015679	0.0150888133636554	0.0490422155941347
Abi2	-0.0568608647630738	5.64158486708252	0.12952133788219	0.73077756448506	0.805915750888858
Raph1	2.02412518816366	5.65739528978814	53.350821858491	0.000277972904980233	0.0057696048069075
Icos	11.0957766063971	1.61550456322935	16.9874304551599	0.0128745811145585	0.0443217462692512
Pard3b	-1.39825459963815	-1.2916681038794	0.797372781836228	0.404945001242449	0.525720087192206
Nrp2	-0.175348839699115	7.99823155037958	0.433348768587645	0.53383298101734	0.641993079571397
Ino80d	0.0871619740514898	5.6307189860427	0.225885324290627	0.65074628210567	0.74297055896264
Ino80dos	-0.173195436511325	0.977556026378495	0.176144053478404	0.688752848180142	0.773624374738368
Ndufs1	0.20800785354116	7.16473202457166	1.12012363628469	0.329067844530393	0.451010525861812
Eef1b2	-0.447594165558361	9.59489759085906	5.27555683901142	0.0596387238659139	0.126432989492763
Adam23	-5.19051838011788	6.31280269141531	6.39651258699148	0.0431874141045193	0.100751063422421
Fastkd2	-0.164127602564268	4.61065698676059	0.506347127402608	0.502405484204667	0.614752664228688
Klf7	-1.08174169223281	5.72003926374219	18.4317757927871	0.00467033371972955	0.0236252806330755
Creb1	0.289640586903426	6.38551734756236	2.69282954301976	0.14992358878493	0.24991512268435
Mettl21a	-0.530021669761592	4.21615417877173	5.60968432366133	0.0539644961224236	0.117842940554279
Gm29152	-1.02980524279172	-1.2907930331687	0.854063292781723	0.389687808871969	0.510742141098163
2810408I11Rik	1.99754627521704	3.51625370020506	35.9622484338945	0.000832066041921191	0.00951224122359875
Ccnyl1	1.15267390378971	6.31225095430589	20.6973100133264	0.00351364267300178	0.0197215046024699
Fzd5	-1.19905284378109	5.18125838801996	46.7077342946752	0.000404377192067159	0.00672932663016973
Plekhm3	-1.18058719034579	3.57638558883243	22.6143084392456	0.00281424622857349	0.0175430900905407
Idh1	-2.17384937533595	6.88896572204415	75.0271930324014	0.000104230844278491	0.00385478980818543
Pikfyve	-0.426456302413433	5.57243306939662	5.09866284944561	0.0629702478123481	0.131186423704966
Map2	2.13670342191466	5.97529666994553	8.33777130271041	0.0265289891902694	0.0716490735020296
Rpe	0.520014534520281	5.83486532580697	4.1370741452814	0.0862830504679181	0.164845532963269
Kansl1l	-0.76179356354963	4.49005053714653	8.43977283284958	0.0259117173435409	0.0706316815251844
Acadl	-0.253303014667573	6.13586955073725	1.48046525860962	0.267639854600438	0.385420471712116
Gm15793	-0.309656719433032	-0.921830471976406	0.227189662998017	0.649822901532219	0.742461602458042
Lancl1	-0.0885060225713285	5.56651582446869	0.479782699601428	0.513420292825682	0.624093058409418
LOC115487097	0.2083528953324	-0.25996233748384	0.159070568762682	0.703283550846628	0.785628956027124
Ikzf2	1.89735095454775	2.52991755505905	3.04103281538609	0.129818971585931	0.224102182937665
Bard1	0.789219646008669	4.89101672812543	22.1648813730066	0.00296040438130247	0.0180798006009349
Atic	0.577041025961041	7.96435603728846	12.278036212391	0.0119400566820517	0.0422978645819446
Fn1	-0.0733375654634187	12.8424073420132	0.0701683532786217	0.7996116325696	0.859593462027096
Apol7d	0.0698876113003866	-1.41521613036899	0.0120414965596677	0.916059263891585	0.94369157604619
Gm30160	2.53258054063921	-1.49141298506225	11.3719252225819	0.0140958307646456	0.0468235326803336
Mreg	3.55456435651395	2.35472094480069	76.2326527744864	9.94983583473159e-05	0.0038231272975351
D230017M19Rik	0.627577311940104	-0.580366946813576	1.43559732319031	0.274301721524974	0.392607207549662
Pecr	0.0645138588402993	3.79863259052853	0.0617017854706363	0.811786828741912	0.868388866944656
Tmem169	-1.51302579800487	0.629310308110769	10.0131160913928	0.0184115678465461	0.056047098661914
Xrcc5	-1.10974068201004	5.52550219645675	30.9381031879853	0.00124722999720313	0.0116225618165988
Smarcal1	-0.443778167848238	5.18825257046143	13.2331728547574	0.0101162075662657	0.037905407663008
Rpl37a	-0.408620920500523	9.18272767504898	2.16505217699875	0.189653051503003	0.297979714360807
Tns1	-0.967690143563458	7.02085182112688	55.3864751080163	0.000249916607557088	0.00553069595871306
Rufy4	0.933970486122057	-0.519463613973899	0.69652197661754	0.434686166567143	0.553439616786372
Arpc2	-0.119958365491434	8.0230975383321	0.368354809374138	0.565282929331143	0.671114608853967
Aamp	-0.646297841276148	7.06506920044512	21.7314962675435	0.00311099996007673	0.0186023163989083
Pnkd	-0.371743975863155	4.48836606460616	5.5986989407731	0.0541392543492901	0.118093076415857
Tmbim1	0.513296275990591	6.00578906280519	15.0499562306754	0.00754990934968777	0.031553334996001
Catip	-2.58456728577717	0.965860915928693	5.87310967456917	0.0499912030281767	0.111326719606462
Slc11a1	0.443094428797204	-1.41383939791634	0.147560633209954	0.713607025747746	0.792967289072505
Ctdsp1	-0.258087858446522	7.49642732753821	3.06183083543292	0.128738893920716	0.222854151385387
Gm53562	0.478850712752808	-0.784752942724932	0.549201393392742	0.485544109177211	0.599787212065317
Usp37	0.598850669378428	5.86895274619705	10.5307969738052	0.0165841381261966	0.0521381481306629
Cnot9	0.373103627293597	6.72282786602026	5.1868842899771	0.0612782846473395	0.128893759755374
Plcd4	1.35060214916027	-1.81943669494539	0.499764360387082	0.505092953683428	0.616897567823553
Zfp142	-0.727834005459712	5.04732777025311	21.4911487970631	0.00319890059884764	0.0188139107807944
Bcs1l	-0.167382558076356	4.10482729204367	0.486463418301315	0.510607152210545	0.62163036203765
Rnf25	-0.582947674401371	4.72759566933841	12.1581663929616	0.01219892475629	0.0428116150253338
Stk36	-2.26056175017228	2.53285758779286	16.4929587800221	0.0060946445862312	0.0278251236784781
Ttll4	0.125447845988068	5.96687628504298	0.697068765902103	0.434514977055024	0.553279180113933
Wnt6	4.44224396032289	-1.51409817097341	17.1531654301656	0.00555211102654614	0.0262844594080869
Nhej1	-0.35140305223402	2.53726892001934	1.19673104130852	0.314331325765237	0.43489800089393
Slc23a3	-1.44943682018089	0.220129028984754	7.01211563515834	0.0366806254870173	0.0897649848993654
Cnppd1	0.061578012448071	4.99476363856567	0.0982234640467417	0.764167978367992	0.831981299780798
Retreg2	0.284164315816412	6.35123854508554	5.14091777713474	0.0621521179815769	0.129961581020762
Zfand2b	0.072623075589324	4.35937149595331	0.224992546180493	0.651380233908481	0.743436630753142
Abcb6	1.5513258069033	4.0645678014731	67.068500238921	0.0001443250961628	0.00445267246116648
Atg9a	-0.481374773792431	6.05742307125934	5.82815766933308	0.0506407913558169	0.112463397245812
Ankzf1	-0.754793642190266	3.71859090681611	5.7748851200577	0.0514253561930456	0.113708924975732
Glb1l	-1.64684858333299	4.33691556013563	28.0251564095763	0.001619610402292	0.0131662749335309
Stk16	-0.00211422204261004	6.09062168973921	0.000135000359201754	0.991091631421212	0.993697291154737
Tuba4a	-2.6597398874068	3.29995401981181	15.6089769906105	0.00693661419814704	0.0298862773690854
Dnajb2	-1.08125425283651	5.42251674316017	35.5961816992545	0.000855505650367214	0.00963689294034603
Ptprn	-0.162507150806203	8.52917660523094	0.422171479419016	0.538986938998766	0.646548858498389
Dnpep	-0.774042774031085	6.22204042565011	25.7593139608405	0.00201726048137596	0.0147864223965886
Des	4.28258719370657	0.763995991353798	69.2501832645658	0.000131554978296928	0.00423117400954952
Speg	-0.768107592854347	6.00257340959461	11.567989922933	0.0135881026987131	0.0458189741781225
Gmppa	-0.91967483349751	5.26818491530346	11.5023130125165	0.0137554367730779	0.0460943108268455
Chpf	-0.260641802538802	6.99027634556118	0.838538259659859	0.393770687502031	0.514619492500274
Tmem198	1.452115895726	1.27745788126979	11.6666770696608	0.0133417032258451	0.0452490720325168
Obsl1	-0.136105451317968	7.9016148002653	0.518748180105543	0.497415126021592	0.610550940111795
Inha	-0.997022888181499	3.03132188327227	3.40453807330249	0.112590713717024	0.201559252656281
Stk11ip	-0.282357211092313	5.07605647798278	1.54226250565076	0.258849611217925	0.376137416639594
Slc4a3	-0.81222307291728	4.63043586199561	6.32770976603173	0.044008002021855	0.101972297005578
Epha4	2.38389453863197	5.82678664665281	42.1944699881469	0.000536667431529348	0.00769689378616729
Gm32793	6.78841378627448	-2.26271584859575	22.6258660259679	0.00767636769295969	0.031816815430254
Gm33083	-0.604430796380258	1.20064342371701	2.27355606211702	0.180370030438361	0.286542484134258
Gm33030	7.77074849678297	-1.51750701101145	35.3422404138706	0.00330510421813444	0.0191378219362158
Farsb	0.419030483357938	6.51627634712924	5.42226937153698	0.0570530799910943	0.122658789306571
Acsl3	-0.29223249202003	5.8345387901361	3.78946740472201	0.0975852253407156	0.180315956756754
Utp14b	-0.160430543648181	2.66974223534919	0.242288614996767	0.639368740669389	0.733692196644103
Wdfy1	-0.622359041880494	5.39553560568944	8.32168742821116	0.0266281032599613	0.0718085306729539
Mrpl44	0.704847056060393	4.59213305623797	19.7777415032252	0.00393154680243547	0.0211754437232783
Serpine2	0.195958450506574	0.804875783063649	0.0137429652993154	0.910354113473645	0.940283751420379
Cul3	0.0160165064159276	7.41746816842947	0.00549363579616318	0.943231026580095	0.963062261194803
Irs1	0.48277427148099	6.7906860288081	2.37484775316619	0.172271830691095	0.276848877860007
Rhbdd1	0.445570597457718	5.5694118534565	5.03768098028008	0.0641767212270915	0.133008111873494
C430014B12Rik	-0.666970070896275	-1.07434626726824	0.763591924492463	0.414514579585631	0.534454419903374
Mff	-0.260433455616554	6.36450032296702	2.08023540495732	0.197387385432305	0.307353001542488
Agfg1	-0.362069369764927	6.86888865909423	3.51707939578588	0.107895282105935	0.195189659774988
Trip12	-0.490499097262396	7.98003755108457	6.20873158260213	0.0454769573429819	0.104163020914548
Fbxo36	-2.34312864096844	2.44429425368313	40.4469160398104	0.000603204093988719	0.00823199702422577
Sp140	-2.61494835014106	0.915007693793385	2.79280726082745	0.1437335957277	0.242124973711115
Sp100	-3.40760994497729	-1.36684968061972	2.46221560298596	0.165691128753857	0.268441527809972
Cab39	0.357014927364286	7.05827217787026	3.22899252356221	0.120490887092062	0.211970705905551
Itm2c	-0.923989022475219	6.82749756696226	20.6225267617011	0.00354536815867255	0.0198347023025328
Psmd1	-0.330534183974842	8.26991383027252	2.18909996595248	0.187538379770377	0.295468718828035
Gm53570	0.437047819322266	-1.38423519932905	0.462959419377127	0.52063797598516	0.630487675072794
Armc9	-1.00238785709087	4.46458927601728	16.8579882743146	0.00578642901115769	0.0269112072812276
Ncl	0.673367978186732	10.8108884535921	10.8670750109886	0.0155243950089748	0.0499846198588685
Mir3535	0.353549746712791	-1.22864777140101	0.38941335303152	0.554685796988431	0.661393200178406
C130036L24Rik	0.834196002134137	0.0546085598172938	2.02189392620466	0.20297008600866	0.313697659665978
Ptma	0.494941490816792	10.7651535228358	9.3229250698746	0.02128857151407	0.0617234009612965
Pde6d	-0.745234975103374	4.9554827670315	29.3133132346047	0.0014389887431354	0.0124407282459105
Cops7b	0.0514925406825359	5.12191949116453	0.0984518059066759	0.763904186975214	0.831824284817791
Dis3l2	-0.554019918217014	4.28474042720209	9.92934517736347	0.0187320622343391	0.0566662336898081
Eif4e2	-0.538186292048485	6.5704034629213	7.98363201930013	0.0288304716966969	0.0759136068131861
Gigyf2	-0.320321051690704	6.70951894903298	3.78976045208714	0.0975748718158027	0.180315956756754
Ngef	1.03944573244123	3.69526025985731	1.64206135861569	0.245525591435533	0.361915767589942
Inpp5d	4.5705848833617	0.126326029250012	33.4809044551952	0.00100954866420801	0.0104987469149149
Atg16l1	-0.204056837621927	4.99373392775262	1.64486776564253	0.245165549099636	0.361646741224105
Sag	0.960987762419007	-0.829779695238053	3.47572592519084	0.109588934578165	0.197524810663466
Dgkd	1.58962657542212	7.27997032843266	136.314109732177	1.77650396646822e-05	0.00201567131864811
Gm19582	1.42283312351218	-1.79579206217748	1.43430535897574	0.274497183086734	0.392805068438376
Usp40	-0.459766922116489	6.02479296995414	8.10627614033071	0.0280043687113676	0.0744807685990739
Ugt1a7c	-3.80168390462205	1.1102480073662	9.05393194401518	0.0225715481474248	0.0642849981354044
Ugt1a6b	-2.45433855976527	1.08212152881275	6.66080582691188	0.0402189498979093	0.0959454323455078
Ugt1a6a	-1.89272661609673	2.67635534304292	11.9667542907178	0.0126279429584123	0.0437028053632576
Hjurp	-0.346505921581139	7.2712714269553	5.99823440774372	0.048240877596106	0.108585545794068
Arl4c	-0.0222793214320531	6.02327321474721	0.0250161769198768	0.879313507823962	0.917890446237467
Sh3bp4	1.02409591662506	6.32257325238443	33.3309116616443	0.00102181892044896	0.010517343544957
Agap1	0.801390126205232	7.10608328156099	30.9236441165767	0.00124878273618452	0.0116234157186965
Gm41914	-1.02196781886149	-1.21720630588098	2.47375097154269	0.164848706204558	0.267550288152544
Ackr3	-2.242685337554	4.74544580995845	26.0252581871606	0.0019643357590145	0.0146421031241591
2700003A03Rik	-1.32387960807262	-0.780503652140035	2.78407861691193	0.144259737409298	0.242743220356938
Cops8	0.0959092319439904	6.40813928760996	0.630859742321747	0.456129126204249	0.572852299504446
Col6a3	0.442682245320312	9.82464687273679	6.34250857880607	0.0438297519145943	0.101662217272422
Lrrfip1	0.289423246727722	6.73850521689763	5.1359451239601	0.0622476519231105	0.130056005669211
Ube2f	0.813833283464366	4.70949282627673	12.2758546579863	0.0119447025263456	0.0422978645819446
Scly	-0.309984661432691	2.01470596000408	0.91756005409287	0.373686224360906	0.495254191934635
Espnl	0.111180448028596	-1.1203876545052	0.0045670304776375	0.948230286021139	0.965960792222618
Ilkap	0.00588602420268468	5.68287553458969	0.0014622085849443	0.97068945007079	0.980446391215684
Hes6	-0.246322621279213	3.51370240972956	0.654517901835372	0.448194427187736	0.565682535695874
Per2	3.70898373863763	6.39037974187173	772.986635972926	8.67212197385093e-08	0.000238119125157999
Gm28382	9.02202705571698	-0.396685384421893	61.4450998194028	0.00110922180760001	0.0109177028979605
Traf3ip1	1.32066430755793	5.0124959849054	43.012410895438	0.000508844895259603	0.00749563472856125
Asb1	-0.140680716432855	5.2387286901843	0.41934661461968	0.540305270810624	0.647734113077109
Twist2	-1.47353979695814	5.83616236693634	33.4817575944561	0.0010094794307381	0.0104987469149149
Gm46117	4.78660782825538	-1.83091486368868	21.033150230984	0.00337570505654333	0.0193750228767907
Hdac4	1.19788766153138	6.77266208329238	34.7294991308701	0.000914584078290662	0.010045059848682
Ndufa10	0.195567465512078	7.22112601711654	1.7341332813237	0.234103192111241	0.34953124499405
Cops9	-1.43351794420463	5.99456485068847	100.884981988253	4.36356711322124e-05	0.00285273394749592
Otos	-6.33933133092071	-0.562312574448673	44.6119689652745	0.000937936738580286	0.0101633255595649
Gpc1	-4.57734136723439	7.42510701307046	16.0573404674142	0.00649155768404694	0.0288223360500439
Rnpepl1	-0.282448788115666	2.83624331628446	0.766278993774839	0.413739565509914	0.533605495057361
Capn10	-0.916311325767261	4.68891369937767	16.6025967931171	0.00599983451100826	0.027512267201614
Gpr35	-1.02786220864085	-0.408424712588999	4.10422023329124	0.087272706891096	0.166227385253587
Crocc2	-3.19278307625657	2.81487026442715	17.1044465814484	0.0055899087617231	0.0263452994815299
Sned1	-2.65682012156609	8.58885942743525	56.5525927030126	0.000235514646316026	0.00545258107803157
Mterf4	0.331419064980417	2.86815804567391	1.29605780845643	0.296679649458078	0.41647645404014
Pask	-0.398350865117357	5.19481636637829	5.54022237192441	0.0550824147752736	0.119693965250037
Ppp1r7	0.0606497116916741	5.91657644367385	0.117336468871692	0.743167903326579	0.815779335153962
Hdlbp	-0.503319843681413	9.76680609373514	4.17997572029975	0.085013506446615	0.163052561986084
Septin2	-0.166385935738573	8.87627438595121	0.390915095061756	0.553945762696274	0.660717056102659
Farp2	-1.05005106906258	4.28326326755645	12.051167847329	0.0124363180804002	0.0433125852171015
Stk25	-0.386494482426415	6.51947183509896	6.19744741732246	0.0456196651714862	0.10439039422776
Bok	-0.474832310120462	5.30388125301209	6.27506004442434	0.0446500839935106	0.102990759937316
Thap4	-0.208316105721903	5.0969625860112	2.10587820035275	0.195002564352345	0.304327258176508
Atg4b	-0.150768383243344	5.62412636307158	1.08426612626163	0.336335594643764	0.458590860945897
Dtymk	-0.439778417783606	6.14457758916257	9.02541816933696	0.0227135140673806	0.0645752401389663
Ing5	-0.363187228018393	5.04869453259033	5.01982387009357	0.0645358935604932	0.133576554001509
D2hgdh	-0.87725704473871	2.92560555975404	10.1167186073713	0.0180251955682014	0.0552348432936913
Gal3st2b	-2.19448019832529	-1.7754297133823	5.46176654934156	0.0563827980063622	0.121729742700007
Fam174a	-1.8099338205395	3.7178482358341	23.1960412920986	0.00263889271326466	0.0170491096754873
Macir	1.7040922317288	5.3790792083843	39.2253567427187	0.000656310964481861	0.00856510763438352
Ppip5k2	-0.22941767589521	6.11248628464241	1.43988203451114	0.273654966087248	0.391972079314344
Gin1	0.0528410338183222	2.71669501501206	0.0463510523328269	0.836392740966851	0.886089662839254
Pam	0.243143595104032	7.73982806246636	0.386074828788163	0.55633828057437	0.662845461599021
Gm7967	-2.55870609727647	1.03419329038592	14.2297042309349	0.00858670242795169	0.0338754881719007
Gm53575	-1.302122248084	-0.184653650039777	3.25026889828016	0.119493650308051	0.21062117410184
Pign	-0.525708984525894	6.7952839788007	4.94254931166514	0.0661217683490774	0.136038626954066
Relch	-0.95240171276047	5.80074279867785	22.9983045431866	0.00269683387902615	0.0172288656701489
Tnfrsf11a	0	-0.779108536006661	0	1	1
Gm7160	-0.523451894019137	0.324577569279301	1.03835341993236	0.346013094830581	0.467974956056452
Zcchc2	-0.561902792206692	5.68343787527167	15.7854510366568	0.00675676275137642	0.0295519578890242
Gm20753	-0.59075577831738	-1.67399110982992	0.342323132200131	0.578986558581117	0.681899842391709
Phlpp1	-0.177011206220221	5.70532212475404	1.71321588410776	0.23662930185555	0.352313597784931
Bcl2	2.78744984055841	6.25021380947983	123.530164083904	2.38684010792461e-05	0.00224225299370989
Kdsr	-0.188428757749775	4.928357480587	1.39172861605788	0.281056531645953	0.400064813164052
Vps4b	-0.243506146573132	6.469946781938	2.39801421473972	0.170491686061402	0.274631040471311
Gm53577	-0.900155170029393	-0.945153915870219	2.09099752422539	0.196381473246207	0.305994920689726
Serpinb7	12.7688871964869	3.27682603307863	407.833913975624	3.51665467414101e-06	0.00102723727704855
Serpinb8	1.50777088586477	4.55422350339647	37.5082287321054	0.000741921014181766	0.00910283685330139
Dsel	-0.980360584250508	5.47902732964571	12.3248359469648	0.0118409661453429	0.0420950427203969
Tsn	-0.224314933114819	7.29244616239026	1.25965745564992	0.30296944206583	0.423355467696873
Nifk	-0.0442209729955604	6.18094066737619	0.0778757039937361	0.789201480200067	0.851737058538379
Clasp1	-0.445405479911172	6.48912468676851	8.17518754798358	0.0275539963026921	0.0736543643379401
Tfcp2l1	-2.17490969535641	-0.997821644331601	5.42372950691954	0.0570281109404856	0.122658789306571
Gli2	2.56991629731642	4.00555146136399	8.04330196871244	0.028424551740009	0.0751763958463848
Ralb	0.400185874580284	6.49769949754163	12.3603540393351	0.0117664890459299	0.0419075218052871
Tmem185b	-1.12502548530952	3.10293321441696	0.916339280410681	0.373983770384607	0.495505036055807
Epb41l5	-0.269260943165074	2.61511155031719	0.457818422434721	0.522882918739148	0.63259249130858
Ptpn4	0.937817250425393	4.82693943518896	19.722779651631	0.00395856046996723	0.0212355906816925
Tmem177	-0.49980613409247	2.69192086729245	3.19587823584958	0.122065846336362	0.214055690937785
Tmem37	-0.467373340040489	2.6070216028127	1.16773580242013	0.319787210886903	0.440622101391639
Dbi	-0.899479578519119	6.28139808655593	28.2156201038337	0.00159108598822005	0.013002392578734
3110009E18Rik	-0.438304466449911	1.65412496941606	1.72251405091607	0.235501539600029	0.351053272222454
Steap3	-1.21881960791325	7.04699183150043	36.130693377469	0.000821565098679755	0.00947041749771146
En1	-2.84328890747843	5.26260233047207	84.2617792134296	7.42261416710501e-05	0.00349239483364131
Insig2	-0.952590381278522	4.99834567463903	27.998440116408	0.00162366540234419	0.0131662749335309
2210011K15Rik	-2.82463893045693	-1.57971036309561	9.87179349027107	0.0189565519791749	0.0570555329469233
Gm35243	-2.37462137143839	-0.450627709655555	8.36490197362559	0.026362911186292	0.0713607468519198
Ccdc93	-0.679423399975828	5.9123871018047	26.113132116121	0.00194725202133202	0.0145860176658819
Ddx18	-0.0553238385832396	6.66706004861256	0.105962284905397	0.755410773129341	0.825456423455327
Actr3	0.0152094194715055	8.722761130182	0.00572409289148193	0.942055112696949	0.96238370728599
Slc35f5	-0.580354094508937	5.89417028366669	16.1770805320072	0.00637912841380589	0.0286206058801115
Nckap5	0.248263402777799	0.0181594471864778	0.0639584881869306	0.808458136084675	0.866039136435959
Mgat5	0.298659224098121	5.42204989754553	1.56458570612504	0.255778723761627	0.372653954627928
2900009J06Rik	-0.841716295171896	-0.493908084857014	1.38219411302647	0.282557456527708	0.401618316665172
Ccnt2	-0.0892456226670483	5.35989623434522	0.259529638531247	0.627926006865043	0.723706862680505
Rab3gap1	-0.39476531411642	6.05219836480878	6.04922798928365	0.0475510931781547	0.10749694685376
Zranb3	0.675743134493125	4.06907022987098	16.4398390911423	0.00614129355470711	0.0279740607871844
Gm28800	6.90187404920728	-2.18419283968434	25.095188232803	0.00633558849975145	0.0285465357771866
R3hdm1	1.03551901617756	6.95068053819818	30.5727504531459	0.00128726055700817	0.0117922706592307
Ubxn4	-0.564393176882868	7.06132828737371	10.6314642123632	0.0162570853871284	0.0515159798386917
Gm41949	-1.61330919372952	-0.353140185239584	8.15034024154947	0.0277152669523003	0.0738984074554536
Lct	-2.93940492947495	-1.56164696660546	5.32979186353918	0.058664889498098	0.125035459930627
Mcm6	-0.295056896413566	7.87740523816328	2.76059966838771	0.145688314397568	0.24439819994675
Dars	-0.333157801011446	6.97348437926619	3.177003512273	0.122976230308817	0.215195162309525
Cd55	-1.83669030189889	2.69066764026933	1.5984879875941	0.251216356416488	0.367691829130273
Pfkfb2	-0.584071317965927	4.52485509914981	11.4423140693317	0.0139107015498261	0.0464558554068505
Yod1	0.170824007369143	4.21121068593078	0.538542185917622	0.489638956183206	0.603379699258526
AA986860	-0.0505002677431562	2.88502108777452	0.0375102965738322	0.852571117122743	0.898147784347713
Mapkapk2	0.597762341878975	7.7124113658572	12.9180796971775	0.0106743136995734	0.0392994510006554
Dyrk3	3.29495041343807	4.01335268555163	79.6762981179842	8.74514970046097e-05	0.00369422031500396
Eif2d	1.37353020422129	6.23492876549378	43.7698136747495	0.000484755699890352	0.00734570750970711
Rassf5	1.05431698032356	3.22008025868227	10.9790135038473	0.0151916252882154	0.0492132665365526
Ikbke	-0.98679053265429	3.46778403798405	15.2497033718207	0.00732282042834851	0.0308958210389664
Srgap2	0.402328403244812	7.01005947666019	5.8238690543859	0.0507033549435421	0.112574963653157
Fam72a	1.10197302264738	2.51742416840521	13.7583249791712	0.00926893147050885	0.0356251848148421
Rab7b	-1.8739361360046	5.19310181312704	57.1673030689572	0.000228362280009614	0.00538745330370869
Slc41a1	-1.27943115254098	5.22993108000158	17.1157818788698	0.00558108413528867	0.0263217808634071
Rab29	-0.468078561968897	2.69187163411586	1.2900162458278	0.297709841163065	0.417706531356947
Nucks1	0.53280045499122	9.17100456076044	7.16328380123769	0.0352858394007723	0.0874912929624712
Slc45a3	-1.15491666250086	-0.637591150342558	1.68458504875039	0.240151606363663	0.356244344005049
Elk4	-0.468112432732963	5.1698368809652	5.40997625123069	0.0572638820574827	0.122955245037094
Mfsd4a	-1.36637090071667	-1.44108944225997	3.44674389465349	0.110797644121507	0.199050098945847
Cdk18	0.492844231926958	5.34443633833375	3.3365196070977	0.115565017442018	0.205370712642463
Gm29630	1.81516263966641	-0.0581346301905352	7.02536320265766	0.0365554823171676	0.0896208102003835
Gm38446	2.22710804682954	0.460725383283821	10.7793209638509	0.015792064551155	0.050543936719358
Klhdc8a	0.405513241518561	6.31965603612039	2.32834053848246	0.175925156952894	0.281218923859275
Nuak2	1.33231687261709	5.61871809212636	32.1362729707724	0.00112694892298217	0.0109881972015219
F730311O21Rik	8.70372625342692	-0.636794983644014	74.8401102774073	0.000266160449220214	0.0056831654552541
Tmcc2	0.440541498155471	5.67287992991951	8.17014332619111	0.0275866343678784	0.073724258206832
Dstyk	-0.622479525080424	5.61042358659649	13.7986174387751	0.00920786855583349	0.0354687696558376
6030442K20Rik	-0.404604789855179	-1.54885430169056	0.292724882881852	0.607209465994911	0.70611373527394
Rbbp5	0.25221939202028	5.7813527244008	2.70329068736276	0.149258755265262	0.249048790840639
Gm38687	3.01690932398253	-1.96596107120351	7.81615541093067	0.030011830232234	0.0782641691911966
Mdm4	-0.258928163316152	6.52778802809971	1.42964213278965	0.275204410163126	0.393652984697808
Pik3c2b	-2.00066641429942	0.630576040197805	5.21904929351001	0.060676625566641	0.127914270480869
Ppp1r15b	0.408069352484209	8.01764642062519	2.76982485397541	0.145124677560722	0.243799447932091
Plekha6	2.78854892188408	-1.60264016941252	9.43058053910359	0.0208022725667507	0.0607260046925197
Snrpe	-0.258923356936399	6.29741468179135	3.03614482056374	0.130074625189529	0.224346046385307
Gm53475	-0.429747733881767	0.478040368267978	0.583995644872098	0.472603791279429	0.588461586293786
Zc3h11a	0.359028050178512	1.26970335331543	0.901168912140181	0.377713465983626	0.499434476980564
Zbed6	-0.529621595289353	5.91412232165138	8.80135105411759	0.0238715404590031	0.0667946115151927
Atp2b4	2.15786412593658	4.41508752845221	5.99384209237344	0.0483009174684661	0.108637499332335
Prelp	-1.62656044824725	2.48202275136502	1.77483458414057	0.229298658604516	0.34404822775753
Fmod	-2.61323928692623	0.779581753103778	3.07532216538883	0.128044876983591	0.22182058247416
Btg2	-0.378774684133006	4.19497461673761	1.74730043322498	0.232533064403475	0.347912646163395
Chil1	-8.49111175852645	-0.76596719983876	16.0981942960901	0.00923061522956029	0.0355276468984113
Ppfia4	-2.50129505879429	-1.08233024179827	2.76963815859302	0.145136054188141	0.243799447932091
Tmem183a	0.160706833989715	6.24323360467398	1.03896704964148	0.345880889051994	0.467888336367606
Cyb5r1	0.998302156682109	6.89694748675761	13.3725917365398	0.00988159061514837	0.0373011706228683
Adipor1	0.0899531971778856	7.42437822736286	0.239030098608856	0.641589249125219	0.735502571913838
Klhl12	-0.140302224518048	4.78944257547198	0.398338906647154	0.550316968449307	0.657097030774095
Rabif	-0.704158718205018	4.38861726256925	8.84067216457982	0.0236627299217749	0.0663532718741927
Kdm5b	-2.82702103274972	5.91142000770501	37.0864997009919	0.000765177253129908	0.00923134085094078
Ppp1r12b	-2.90552766837146	5.37230906839616	48.5633186646066	0.00036250590289257	0.00644449782984377
Ube2t	-0.0227578540092106	2.86791379256414	0.00762175870648082	0.933160942480957	0.955572952884393
Lgr6	-2.84741575929768	1.44406651852759	12.0850002845611	0.0123605983590307	0.04313641455799
Ptprv	2.23759314311971	2.59794873103309	9.67833073045558	0.0197379066387418	0.0585906422147645
Arl8a	-0.345659580540854	6.09731511146259	4.32666177409806	0.0808592504246629	0.157552746108458
Rnpep	0.626219288637516	6.23431928700012	3.74356848439766	0.0992255067005275	0.182830087436793
Timm17a	0.290749962829387	6.19278561108497	1.88679964010166	0.216793845623762	0.329681292265023
Lmod1	0.982504674982643	4.48080274185182	5.35780903799504	0.0581701813513133	0.124225563538101
Shisa4	-0.919119392408363	5.64150005199767	16.4168610112471	0.00616161899736866	0.0280387362329713
Ipo9	0.415411006454007	8.2264191563213	5.31242107262092	0.0589744541511732	0.125373224069597
Nav1	0.885542175046692	6.67545990921574	22.1386137923246	0.00296925416053455	0.018109680306521
Csrp1	0.584871091705622	7.89684772008243	12.8638930731438	0.0107743739627103	0.0394772831956363
Phlda3	0.989356481719597	7.62275480035958	62.4349764581105	0.000177406925634322	0.00488299322774588
Tnni1	-0.683542188913766	-0.749047322844351	1.12048932010976	0.328994985910514	0.450955687057253
Lad1	2.29001833518758	-1.59162471509233	10.5307159824791	0.0165844047553795	0.0521381481306629
Tnnt2	1.74570075826135	3.29738267293385	3.36576717232427	0.11427304934089	0.203615145282424
Pkp1	2.65330541946351	2.76617458834658	3.97362710746298	0.0913625581666836	0.171777124222186
Tmem9	-0.254862607222049	5.84916620771855	2.44865861373542	0.166688912050089	0.269771551754765
Kif21b	0.512502704956175	-0.115126499658698	0.204721143917813	0.666217511784844	0.755097846883028
Mroh3	4.42955834415509	-2.01838206904282	16.1462851291371	0.00640779585399768	0.0286787468102461
Inava	3.24802007684958	4.19263742503226	250.393766473091	2.8074398627012e-06	0.000896356787791274
Camsap2	-0.564244079740373	6.82018915534381	17.1743189971108	0.00553580464974351	0.026243077050254
9230116N13Rik	-1.07495741048467	-0.137686884788053	3.65603513538046	0.102459388551317	0.187505324636234
Ddx59	-0.797552240369573	3.72272140422959	10.5651126925893	0.0164716784000309	0.0519554169040395
Kif14	0.214130997663669	5.57988402986825	1.5975775797516	0.251337308551681	0.36778111394474
Zfp281	-0.188685901568391	5.62523933651084	1.35145021087591	0.28747976964363	0.40625936772387
Gm41958	2.41512217157451	-0.792445848288307	16.0311538694377	0.00651649427092452	0.0288689738126888
Gm19705	3.62757302129139	-0.911711708640106	22.203440613537	0.00294747648232934	0.0180467344310215
Platr22	1.7516303870081	-1.74482053854951	2.82427507737577	0.141858715882701	0.239613473222639
Gm4258	0.428129096281211	-0.462097621147875	0.340991848845818	0.579706501123944	0.682513554063171
Nek7	-0.0871699003415427	7.59418020569361	0.307818555395324	0.598300666384695	0.699426928541849
Lhx9	-1.50050380879836	3.3948422495661	10.3114012569343	0.01732778895548	0.0537368905737034
2310009B15Rik	-0.802347254074091	4.14560202056612	8.56772464341651	0.025164141909303	0.0692480465569896
Dennd1b	1.16784467788451	4.49206271759619	24.5810181239843	0.00227583364597543	0.0156537675979943
Zbtb41	-0.0285064721793169	6.20842400624032	0.0159541038624705	0.903452421598259	0.936466462523404
Aspm	0.180709486720298	6.7638427992406	0.62304459584993	0.458804850567251	0.575139864265685
Cdc73	0.136960746506704	6.05388299006548	0.691911188370047	0.43613434810021	0.554929422156421
Glrx2	-0.148002332546766	4.57422327097448	0.480943882138328	0.512929210325177	0.623627800970099
Ro60	-0.176438114325883	6.48096223984719	0.675255422882648	0.441435732769946	0.559370279652546
Uchl5	0.426407227172798	5.24858029795629	4.42929113147749	0.0781146961496801	0.153886736036585
Rgs2	-1.06353418720098	6.33655575764495	27.7683506298519	0.00165914991010447	0.0133207421729967
Pla2g4a	-0.689606519914776	7.32737283909697	24.2953478454706	0.00234504527420304	0.0159065616878428
Ptgs2os	-2.47577359244309	1.7999980101725	11.6789790113231	0.0133114046277977	0.045168629296845
Ptgs2	-4.05777627953271	6.37717687885385	24.1939916843516	0.00237026957391917	0.0160223687741685
Gm53591	-3.40836890195248	-1.2594264129483	7.38901261247123	0.0333318694139101	0.0840428347444575
Ptgs2os2	-2.39299879687057	2.95503242670375	32.5224123208867	0.00109146693147397	0.0108189792279907
Rbm3-ps	-0.269438603553878	0.937944213874806	0.472836352959644	0.516376965687918	0.626611163396237
Odr4	-0.907221176566734	5.22599814331506	25.841048969795	0.00200079619722384	0.0147361672725433
Tpr	-0.0413926248238605	8.2169727239834	0.0566485748097916	0.819484830809672	0.873589536816258
Prg4	7.11295755851552	0.812084860297292	71.8319917254298	0.000294589458137856	0.00587851550984684
Gm46162	7.09485055254129	-2.04141813505827	26.4399377143881	0.00574610319189982	0.0268144971861294
Ivns1abp	0.259525409811551	7.79891857656169	1.12127812057491	0.328837910860636	0.450785389735964
Swt1	-0.0788702636428492	3.56892216006504	0.176849927138373	0.68817057151752	0.773276622717633
Trmt1l	-0.819379983448615	4.76694982185366	12.6529394656147	0.011175973396113	0.040441470415191
Rnf2	-0.259931783511585	6.11076872936334	1.86887235587977	0.218728968279691	0.33174215703843
Niban1	-0.436588722005561	2.15049254361638	0.182938343565097	0.683205190275645	0.769479112021188
2810414N06Rik	-0.492919348151306	-0.460241437456931	0.69829011505361	0.434133013982403	0.552895375599667
Edem3	-0.608688849964637	6.26460067643315	12.4660951393551	0.0115484066175976	0.0413531753920183
Gm53604	1.12452188798701	-1.66050294137131	1.26961205686527	0.301229415163649	0.421443015985437
1700025G04Rik	0.570912985223654	5.86650938194159	5.47958483830493	0.0560838757701512	0.121313302418214
Tsen15	-0.362809304838085	4.907493767599	5.56377923794595	0.0546998366908647	0.118900262496656
Rgl1	-2.69290776827735	5.95665281232776	22.0390945400409	0.00300310207165969	0.0182431806822194
Arpc5	-1.19280650393622	7.53478517212893	33.8992538125303	0.000976337879708148	0.0103455620157724
Smg7	0.0697736397246775	6.70356320317951	0.201562829973481	0.668609815848113	0.757246672313046
Nmnat2	-3.13840238922988	5.64188623746483	30.176725610307	0.00133259150780745	0.0119654341469512
Lamc2	-0.861751639034057	0.491859701968305	2.89906575220261	0.13753642472998	0.234301721692257
Lamc1	-0.0428093277403272	8.67303783096007	0.0196230926468933	0.893000384665867	0.928451360351467
Dhx9	0.0929838750569586	8.25767658340193	0.40415207780536	0.547509164070052	0.654598390099951
Rgs16	-4.40445706736757	3.66012907344746	26.9112892171618	0.0018007125202989	0.0140072272266851
Rnasel	-6.288643711358	-0.589951142581564	44.6789765667609	0.000457788651607308	0.00719301425979031
Glul	0.587657326434908	4.56930531404149	1.1822160164502	0.317044535318431	0.437765707068967
Gm9530	-0.543366196224941	-1.00898696729065	0.607553373153868	0.464191819518051	0.580356023145735
Ier5	-0.397495024891546	6.95111105889022	4.843578930601	0.0682305506976838	0.139250368742159
Mr1	-1.10962521634938	4.89421210693513	18.20424538975	0.00481294415818799	0.0241068625858311
Stx6	-0.130419775593628	5.97669459899753	0.935288481219759	0.369407768915309	0.490904604890923
BC034090	0.532662293412582	4.77085927614716	5.49330600794042	0.0558551363583985	0.120913775948353
Xpr1	-1.36927590644771	5.81344021654709	126.362461600879	2.23020200315617e-05	0.00222210802215096
Acbd6	-0.0946080932262007	5.93909446929365	0.328099823904923	0.586780118163432	0.689009942034362
Lhx4	4.50450281806494	0.35214246703177	37.1619235986217	0.000760948016732052	0.00923134085094078
Qsox1	-1.0205779910072	6.7876223665627	18.447762463985	0.00466052499961139	0.0235843522741116
Cep350	-0.318909395673303	6.20067067204871	3.08842874453661	0.127375577801844	0.221079558488182
Tor1aip1	-0.796680817679455	6.59874882154403	19.2935277888914	0.00417822248738053	0.0219211566425398
Tor1aip2	-0.494235077998118	7.07025769854575	7.07883879433465	0.0360560799245647	0.0887439801513712
Axdnd1	-0.847972228219191	-0.758924661735377	1.953866521255	0.209768231791432	0.321993297659277
Soat1	-0.0426001380777686	6.66565672669338	0.0684394690096484	0.802030696349401	0.861789107785937
Csnk2a1-ps3	0.550416177074729	0.0550965542978129	0.990153546423974	0.356652044220964	0.478545339631511
Abl2	0.0169790904057792	6.7413826088537	0.0123968286493341	0.914835598991229	0.943138690286895
Tor3a	-0.80381016094326	4.54558089852456	16.3412898782496	0.00622909716614045	0.0282708347087412
Fam20b	-0.118085301795799	7.08239787886871	0.509507849389292	0.501124656925717	0.613677675045327
Ralgps2	0.835778664866948	3.71472606024459	1.18526003429717	0.316472566950887	0.437206906846444
Rasal2	0.72564422247738	5.65615027252406	37.8277117452446	0.000724921049058627	0.00901489228489664
2810025M15Rik	0.499399079281448	4.50993886985682	8.03400970682046	0.0284872620442732	0.0752754075542355
Sec16b	-1.74855731784556	4.68192627682547	45.6298078555031	0.000431664762040802	0.00698859141280445
Pappa2	4.2653398379128	2.62433346019592	31.6407472857203	0.00117474948805181	0.0112548051091859
Gm39687	10.3981756793187	0.924963654778503	93.8696768793808	0.000469290003778809	0.00721481253318136
Cop1	0.115585460662973	7.11293185310479	0.203304315835287	0.667287881854596	0.756061346041244
Tnr	1.20462829445738	2.3251548793465	3.98610452827693	0.0909606894146753	0.17109183517935
4930523C07Rik	-2.2523235073023	4.9810962251264	10.5384963025856	0.0165588173514088	0.0521122552327305
4930562F07Rik	-2.54325034553116	-1.44261874223902	5.26061753192067	0.0599107852100089	0.12691176826851
Tnn	-3.53739360522627	4.98417703168667	3.28613838492701	0.117837913096871	0.208344714604887
Gm53640	-2.16207673040115	-0.906036412119923	4.19339955690914	0.0846214730764696	0.16256433791596
Mrps14	0.0859744468080946	5.48990758715401	0.283537728521116	0.61278211452211	0.710667819756213
Cacybp	0.0531332915886297	7.44840905714663	0.0866282608876166	0.778039151842354	0.843269875711982
Rabgap1l	-0.556132641517954	5.30160988933332	11.502953999239	0.0137537904730319	0.0460943108268455
Rc3h1	0.189292340344096	6.30405094504215	1.55657054555436	0.256875132079454	0.373742972479739
Zbtb37	-0.673712322219285	5.05252380705887	14.9146063694552	0.00770910957726907	0.0318502453765655
Gas5	-0.446934664567622	8.36499948469593	3.04163728998195	0.129787404281464	0.224084913765995
Gm26224	-0.430388841974312	1.09875804056963	0.498563331564353	0.505586217443772	0.617324188837206
Gm23212	-0.45502379442716	-0.0448217297659538	0.541829367306467	0.488369375547221	0.602355867117761
Snord78	-0.591851376004065	1.76034820059534	1.85577123515095	0.220158882351652	0.333652864091603
Snord80	-0.358422412800865	1.01522500837695	0.326895150637021	0.587450733642769	0.689460952304709
Dars2	0.1022947493529	4.21233818363077	0.240069771167561	0.640878692225793	0.734994868061809
Cenpl	-0.290230652109444	3.80714866901298	1.73374665860424	0.234149527293341	0.34953124499405
Klhl20	-0.417897014935154	5.29252103070434	4.61395215987908	0.0734851756396904	0.147259958598352
Prdx6	0.0349619889460942	7.56114675391985	0.0647130541255453	0.807359225310915	0.865414959735599
Tnfsf18	7.07309433891636	-0.248768950370159	27.6575817615823	0.00285455432075975	0.0177411390990089
Suco	-0.104054843970082	6.3734778442744	0.197006331939426	0.672102031460585	0.760073211690475
Pigc	-1.08379736911955	4.5749424229506	16.9217755611536	0.00573470081969197	0.0267977221080841
Dnm3	-1.98351728948804	1.45909159947697	16.0668671791122	0.00648251706061818	0.0288020960275816
2810442N19Rik	-1.94012566496762	-1.67395168120025	3.1393471293194	0.124820598810349	0.217607873151402
Dnm3os	-2.79177107722037	6.26857973618821	7.3355602027592	0.0337812600552325	0.0847866397254639
Mettl13	-0.188392569507522	5.17373997829741	1.3536723074962	0.287119702574462	0.406093554455501
Vamp4	-0.627664208128776	4.79619851888347	8.27670788714683	0.0269079120137912	0.0723218487937736
Prrc2c	0.301157973537029	8.33865380518003	1.75439810246909	0.231693020789951	0.346996125496372
Prrx1	-2.51194234313281	9.51417678788011	18.5695147384034	0.00458670973102329	0.0232708565769471
Gorab	-1.63450368574996	5.57491961636184	48.6611232149382	0.000360461160924532	0.00641863979031505
Kifap3	-1.1023777971244	6.57734824688035	63.538050218803	0.000168690199268675	0.0048461775783505
Scyl3	-0.740653798981738	4.64018544684948	16.660734575032	0.00595035059014234	0.0273401483440643
Firrm	-0.142059866936451	4.63287434682359	0.573260909227594	0.476528600099385	0.592006257421451
Mettl18	-0.0801867440890874	1.41484485454205	0.0418571967450946	0.844392322631371	0.892223674086515
Selp	1.81073214956073	-0.285588689603011	1.3449087003785	0.288543695806285	0.407343588660615
Slc19a2	0.447613555679382	5.96090404521659	5.78271681308694	0.0513089986611663	0.113488197618681
Ccdc181	-1.196138584076	2.726450749355	4.07966516413041	0.0880224589729251	0.167284100116181
Blzf1	-0.6289309392542	4.41110159014767	7.54791183613273	0.0320421581843853	0.0816286890261385
Nme7	-1.09540938796317	4.40945776686289	19.3205712071773	0.00416391443856775	0.0218776813345184
Atp1b1	-1.68084767449552	6.44690562389354	78.9768028643848	8.97359216596504e-05	0.00371212452709513
Gm32391	-6.17262361386874	-1.52316551372974	23.3717067274628	0.00415913950617265	0.0218693321640154
Dpt	-4.15428850623764	-0.640436638670051	10.9999443500191	0.0151304554262551	0.049107806748713
Sft2d2	0.879118443460237	3.25553036138244	1.24576239158175	0.305423880793856	0.425658761488057
Tiprl	-0.296321753426018	5.97171834163761	2.91706090600528	0.13652369603146	0.232952252400685
Gpr161	0.175123577323867	5.53707206859074	0.49751535344205	0.506017369068566	0.617795683409723
Dcaf6	-0.822912822167301	5.70229581735316	23.2354840730309	0.00262753245582989	0.0169917065878891
Mpc2	-0.625576528568689	5.57542948842273	12.0769384410433	0.0123785858208628	0.0431553084648616
Mpzl1	-0.537853391399679	6.487244238348	5.31958018968281	0.0588466062506628	0.125258094254396
Creg1	-0.270509861215292	4.48930015804636	1.08100697966287	0.337008530197863	0.459189173390876
Pou2f1	1.08055436051916	4.68679239894747	24.6049752600555	0.00227015270845488	0.0156536335713687
Tada1	-0.200446012116834	4.91750637723228	1.61063601179866	0.249610558756218	0.366116433940574
Pogk	-0.869917735418212	4.96862659817479	12.9156249168645	0.0106788199709932	0.0393055011747361
Fam78b	-2.15601438776099	0.61112213500301	5.74454388265837	0.0518795001995647	0.114360992702684
Uck2	0.960368175021405	7.29164560757032	43.1967823785294	0.00050283793715898	0.00748972886337234
LOC118567864	-0.557817673560504	-1.37467889160174	0.440696915287489	0.530497637968246	0.63931396144185
Tmco1	-0.150928087321163	6.28438883851757	0.659268652319305	0.446630218798342	0.564413316815393
Aldh9a1	-0.134100276808574	6.52966220435756	1.1978297134928	0.314127406981216	0.434787294126939
Mgst3	-1.54288316242086	4.77212767790307	8.32469369593502	0.0266095402446362	0.071781705299208
Pbx1	-1.4580289498605	6.90067478933875	73.265883663392	0.000111694671636663	0.00399337538255141
Nuf2	0.317645809119278	6.60064333172586	4.15779013685592	0.0856668360913831	0.163942011806328
Rgs5	-1.41846268146699	0.356293974156443	6.8255535781444	0.0385053682963914	0.0929395571978125
Rgs4	-0.988141868981285	5.60828282940928	7.02531435752001	0.0365559426849842	0.0896208102003835
Hsd17b7	-1.22016108918986	6.18785989377247	53.1938000481318	0.000280306388390072	0.0057696048069075
Ddr2	0.0470960890922776	9.30482316847071	0.0375892536672994	0.852418265664268	0.898077689302796
Uap1	-0.252003603282107	6.6956117553707	2.30679404105697	0.177654708449498	0.283244860330178
Uhmk1	0.134612532524077	7.07089610893684	0.70902240098744	0.430801258816208	0.549518766355823
Olfml2b	-0.801990809189121	4.76745076783636	6.31344029931474	0.0441807960088363	0.102286365667001
Atf6	-0.50288149331366	6.44043010530357	3.96549157736037	0.0916258848119692	0.172154341396404
Dusp12	-0.53330157739892	4.66285388689668	6.80258380977273	0.0387383538813353	0.0933826147575168
Sdhc	-0.611682191700698	6.69962269579916	15.9265103178134	0.00661741785945531	0.0291936149718708
Tomm40l	-0.178755684398502	5.16526502448656	1.52820147364898	0.26081185244463	0.378278297597168
Ndufs2	-0.127633800885546	7.2905886983394	0.765490971637922	0.413966597161425	0.533798009996169
Adamts4	0.550662231599284	4.87711139492132	4.24954885259227	0.0830079692058401	0.160394271563423
B4galt3	0.0533485100221893	4.63325637497266	0.0493261666042325	0.831319600579083	0.882301050112865
Ppox	0.223807301581288	4.56874106762008	0.577932611080389	0.474813316040106	0.590463044919802
Usp21	-0.435962594359426	5.65860718759491	10.1229221369699	0.0180024033782222	0.0551873028892939
Ufc1	-0.113695285887992	5.83821139668505	0.65227803383311	0.448935241420514	0.566335746527818
Gm20045	0.461023658034755	0.929011371722423	0.714064684984624	0.42925101944039	0.548101492363943
Dedd	-0.197368364754074	5.18659770230525	1.71965342394952	0.235847668610037	0.351454753321089
Nit1	-0.0408884052472465	3.74626585650822	0.0385509224568886	0.850569872847034	0.896543092845829
Pfdn2	-0.168915259567279	5.58838049373701	0.968078322691481	0.361698624938476	0.48337977433859
Usf1	-0.484709210898974	5.36980125162762	5.20916171886065	0.0608607274248524	0.128251255075334
Tstd1	-0.17857685700559	-0.430720702727716	0.0512754111577071	0.828082972724429	0.879798106526365
Alyref2	-0.789139947840837	2.08354412237755	3.19256478756619	0.122224991945186	0.214225317811242
Tma7-ps	0.0185149041516047	3.78415453409094	0.00968762802884884	0.924675134060597	0.949290728745826
Vangl2	0.452846775903297	5.15629837715414	6.42458871439435	0.0428584399390725	0.100256180256181
Ncstn	-0.0918125453571355	6.38008153487407	0.174905982381317	0.689777522330116	0.77444844652193
Copa	-0.52198583416621	8.89280797393202	6.60158050988155	0.0408598500686061	0.0970527476802583
Pex19	-0.157073206729515	5.88801109944489	0.858089684932291	0.388640244400667	0.509782002609299
Dcaf8	-0.907031065375925	6.95835978744405	23.7602395332881	0.00248236150836628	0.0164718903568684
Pea15a	-0.117893829805834	7.03855968815499	0.245419450012986	0.637253040413484	0.731753679477812
Gm17224	-0.462866752928261	-1.27322115457755	0.478140839321258	0.514116202096964	0.624497314360987
Casq1	2.59118697831243	-1.44064256080821	9.25407358371663	0.0216075329737565	0.0623412433315839
Igsf8	-1.13860793703463	6.39977084933219	20.3706972471655	0.00365502881997595	0.0202261909622232
Kcnj10	8.1486723514231	-1.2033914535379	22.3794535473001	0.00783258409324263	0.0321379399330927
Pigm	0.295015897446034	5.59037091538935	1.66402507591691	0.242728255713978	0.358825909626058
Igsf9	-1.81658343237466	0.660428594617471	6.79152497687654	0.038851197042348	0.0935610601456882
Tagln2	0.813160089679751	8.30991977600306	10.9109805567254	0.0153927310584067	0.0496843132327316
Dusp23	0.998192441856656	0.594437915852535	1.61724098761228	0.248743773924986	0.36520193265064
Ifi209	6.88368454445272	-0.227784930675567	47.9535274788773	0.000789008830833743	0.00937069358128872
Ifi208	7.0974856455024	-2.04066342158841	27.5469606866486	0.00531945137371315	0.0256518257498096
Ifi207	-0.350341582824902	-0.179623848198256	0.17867163776895	0.686674252120631	0.772290555203092
Ifi204	-0.623499425300337	4.68350018618901	4.20951135752089	0.0841541684065998	0.161917743719878
Mndal	-1.73647667134242	-0.13140765484586	6.35649485791924	0.0436621755305823	0.101462086638349
Ifi211	-0.699373941511557	3.34801223440602	5.17594234927799	0.0614847868423643	0.129082982826685
Ifi203	-2.36815092256739	2.70594770227374	16.9239572832935	0.00573294239758539	0.0267977221080841
Ifi202b	-0.781840791438308	6.28536130731029	21.3231119229158	0.0032623144828885	0.0190264721901343
Grem2	-2.80400341712302	7.26219012837019	4.86498036448531	0.0677669464482205	0.138677148731391
Fh1	0.153029778181047	6.5452516270324	1.11425438495648	0.330240660503449	0.452301878297272
Opn3	3.78284329281487	3.07596332366334	200.174016049989	5.55738232557308e-06	0.00124946979072739
Chml	2.19731823463251	4.93408025582405	115.39913255553	2.92546341723029e-05	0.00244900532043626
Exo1	0.469005887551998	5.24343605428626	14.3483209958725	0.00842557042508441	0.0335313040493348
Cep170	-1.09569718255599	6.9376439035864	63.0742165011037	0.00017228503085675	0.00486442250031026
Sdccag8	-1.13882183307483	3.70449043502247	17.8124497699076	0.0050723126393235	0.0249329682152783
Hmga2-ps1	-0.418528055871499	2.32215824469465	1.3726329083903	0.284074657190381	0.403190423712059
Akt3	-0.0848021121633112	6.74829093366228	0.233664474777203	0.645287790387516	0.738570743995849
Zbtb18	1.92598218311184	4.94285960834992	46.854319215012	0.000400844082379775	0.00671120537438041
Adss	0.156025792565096	7.33329951019346	0.849359716339314	0.390917427619392	0.511669879281784
Catspere2	-0.801569316048234	2.34486266143881	6.24610288466344	0.0450085777170267	0.10346998718638
Desi2	0.0334261948015331	6.55775495491019	0.0549406972831387	0.822168903266211	0.875595506566271
B230369F24Rik	0.648470578432178	-1.30935358823389	1.12215767312376	0.328662901152287	0.450635470879831
Cox20	-0.566709384163448	3.79309458737957	6.48602670584779	0.0421501617217033	0.0991229137165578
Hnrnpu	0.35391354629813	9.99722644259159	4.48469834782666	0.0766851964784192	0.152006763746027
Efcab2	-0.74076801009187	1.397355349232	2.89242096935037	0.137913004880611	0.234739355815263
Kif26b	0.354147667987067	5.98566384973326	0.192500313859554	0.675604416276519	0.762905960490687
Smyd3	0.332035521166376	3.51244814201471	2.48236606468868	0.164223454512629	0.266819385444246
Tfb2m	-0.551740853842873	3.90306100172885	5.75708486495064	0.0516911386820531	0.114057801826729
Cnst	-0.962896958301109	4.71908787545911	21.656499327971	0.00313808155901118	0.0186666905215184
Sccpdh	-0.793460443117033	4.89068002133963	13.4607812480158	0.00973689519842797	0.0369582068507651
Ahctf1	0.634114458945401	7.5725675948217	14.4627316074739	0.00827392428189772	0.0332102811507187
Cdc42bpa	0.0182059449762136	7.21305347130356	0.00972387108184866	0.924534891568408	0.949217733049856
Coq8a	-0.985230508663891	0.269874676748038	1.80023909188828	0.226371816917679	0.340991315295642
Psen2	-1.59473671332649	2.99240469653947	22.3155925834608	0.00291029654691324	0.0179183188193141
Gm5069	-1.35714043479854	-0.711534870682442	4.18800136421671	0.0847788281515959	0.162830418785471
Itpkb	-0.0605801060946256	5.73608599610808	0.135445978776565	0.724993929785581	0.80166250499567
Parp1	0.50916845922872	7.19903457436439	16.7417056835029	0.00588232795426722	0.0271444547033808
Lin9	0.661519388920978	4.43966528043078	6.84635968727633	0.0382959420616219	0.0925948861395628
Acbd3	-0.373294273807158	6.59134436463508	3.24992816338894	0.119509531313827	0.210622125212777
H3f3a	-1.03987050008862	8.26340299701896	34.3824261868113	0.000939753140787563	0.0101749770267133
Sde2	-0.495708983736162	5.89927329696745	12.7554394846025	0.0109784073410499	0.0399582593810377
Pycr2	0.126738181316819	5.82659957971335	0.913132379568958	0.374767229042917	0.496316662438944
Tmem63a	-1.37519757932586	5.76908175628902	46.0204617551657	0.000421502261312278	0.00691629939938782
Ephx1	0.523133237394545	7.09499797260499	2.87928427772284	0.138661708797751	0.235604777238159
Nvl	0.0589503163833145	6.25629327513448	0.144651079216416	0.716290713815653	0.79517710115429
Cnih4	0.194600942632133	5.49884478556173	1.24625493188989	0.305336362090603	0.425579991384963
Wdr26	-0.366518061927445	7.87495413497861	4.132866744852	0.08640893702057	0.165013496304923
Gm38664	0.434142428895232	0.517532799987991	0.855333594927162	0.389356810114972	0.510357040869625
Lbr	0.168821429390054	6.65669099367525	1.09993792658944	0.333128784922912	0.455370719884969
Enah	-1.33806149048528	6.76305264237087	29.0602862215403	0.00147228455744053	0.0125686202326698
Srp9	-0.0145758640358704	5.22276291466035	0.00517913184180406	0.944876604278445	0.964046588892596
Degs1	-0.400039497298443	7.35296570983581	3.84268032887297	0.095729435705255	0.17780072952247
Fbxo28	-0.505000740742503	5.73923540032306	10.4450869061706	0.0168695153608817	0.0528288267311918
Trp53bp2	-0.501044018194268	5.35393577557666	11.7711757340727	0.0130872112796915	0.0446839899673923
Capn2	0.535724908439184	8.65945000080839	7.29212792660206	0.034152379053904	0.0855304655291951
Gm37885	0.510096228350467	0.286504850860922	1.27425890189957	0.300422347542785	0.420652565978062
Disp1	-0.759531700013768	4.78306319067157	5.05424673759805	0.0638459252611502	0.132447976414375
Brox	0.146599838648929	6.18750591600303	0.930337601029555	0.370594621613488	0.492045245691991
Aida	0.698268971677854	7.06788948097364	14.0936586045836	0.0087765738646862	0.0343678216167361
Mia3	-0.363985269823513	7.95982993679142	3.67300107471411	0.101821478961437	0.186574494194668
Taf1a	-0.992872905147655	3.50005255132544	8.28880207650313	0.0268322931932972	0.0722031660624809
1700056E22Rik	0.0133181834002507	0.842745146911149	0.00115106228206677	0.973992726206777	0.982220224628532
Dusp10	-0.854281383331282	4.71977277863828	22.0445648592541	0.00300122832928649	0.0182398688502763
Hlx	-0.364084644464132	3.30173363511634	0.972006663838938	0.360792294838839	0.482638352902896
Mtarc2	-0.427330611801541	5.95663637968517	6.02153369740041	0.0479240589322795	0.10801993188003
Mark1	-0.133691454233616	4.62781754371808	0.0864851668255729	0.778216542349077	0.843395556513299
Rab3gap2	-0.425081176214484	6.35361027942096	8.92492441860103	0.0232234289997042	0.0655903017356387
Iars2	0.0325248041101665	6.71788251944645	0.047061257547913	0.835166456686441	0.885063703886387
Bpnt1	0.251096072878778	4.56188414803375	1.27022440105598	0.301122874886164	0.421443015985437
Eprs	0.393164727426933	9.07102395184258	2.15523123464586	0.190526381428208	0.299112257361678
Lyplal1	-1.61962328758739	3.24726559142404	20.4284520995795	0.00362948704864803	0.0201411591313213
Tgfb2	0.972995003666081	3.68980584048145	2.77289680836086	0.144937659851918	0.243525778008442
Gm35655	1.60487863065644	-1.48476646754888	4.36985928799144	0.0796883918771117	0.15591839177511
Rrp15	0.235182899735704	5.61485286197698	1.90806696064898	0.214529917782641	0.327326210406522
A430105J06Rik	0.0674328153545683	-1.09831679161673	0.00676527236577846	0.93701789876483	0.958664485590755
Gpatch2	-0.0824909206303736	5.02816224882869	0.149266633604352	0.712047797437982	0.791490908511542
Esrrg	4.23674044009056	1.39461422780877	12.2864325029423	0.0119221982538056	0.0422716598090901
Ush2a	8.25486808854172	-1.09097984508002	37.9295275960982	0.00288201736026604	0.0178633030876264
Kctd3	0.103906447674874	6.05985546438888	0.253947555310287	0.631576018915879	0.726571741553218
Gm53520	-7.25139595622546	-1.85399084468306	28.0092905379692	0.00515497302918544	0.0251695769505785
Kcnk2	-1.4215390619257	2.91171505293373	17.0780966570326	0.00561049385990213	0.026406468497086
Cenpf	0.663883200253084	7.458165614533	9.89701306051288	0.0188577414783969	0.0568795154902364
Ptpn14	0.545592541663027	7.19686118020596	5.18518547967977	0.0613102842639546	0.128935524573837
Smyd2	0.0412976602225177	6.52138522355805	0.0592987318705195	0.815403869344617	0.870999590205435
Rps6kc1	-0.542565412693878	4.91299277266298	10.4948668933042	0.0167029834032008	0.0524388884387248
Angel2	-0.287882105318084	5.92396972205291	2.44070407038557	0.167278280284895	0.27062968536782
Vash2	-0.508633405508915	5.47832638389309	5.99933186716398	0.048225891710121	0.108575478400828
Flvcr1	0.0236370403465743	4.77007347183533	0.0269448904278094	0.874793892206804	0.914766398232481
Tatdn3	-0.396191888553223	2.19409389552244	1.5264731960708	0.261054548275967	0.378420218908325
Nsl1	0.928047522650727	5.0446534894195	30.4295092609579	0.00130341804014507	0.0118664630458565
Atf3	3.20050061270053	2.59319957979933	43.0603438552515	0.00050727412880247	0.0074898614847854
D730003I15Rik	0.800261636395714	0.547267671761272	1.64110016651762	0.245649083146467	0.362052202095313
Nenf	-1.23058342783903	5.89517119215373	98.1036873524938	4.74037377810789e-05	0.00297556134014781
Pacc1	-0.0420723594965211	3.61882444885759	0.0429070920467556	0.842484510082887	0.890893463677729
Ppp2r5a	1.08414192075553	6.54234823699084	32.4010131269211	0.00110246112593678	0.0108811565765536
Dtl	0.302392962023283	6.57009477870757	2.80534569228759	0.142982453473809	0.241096303579209
Ints7	-0.016582728926753	6.09863519306446	0.0141628575390838	0.909002292231279	0.939523636982852
Lpgat1	-0.118044257945645	7.40208614989248	0.542823311756558	0.487986689130479	0.602099531081027
Nek2	1.10335116075538	6.27879419673963	81.6379424018894	8.14414032406462e-05	0.00360502666574679
1700034H15Rik	0.0343221095501012	-0.264507434141359	0.00549124271780907	0.943243366248135	0.963062261194803
Slc30a1	-0.0543237669670428	5.26469501752241	0.0497616022563408	0.830590794765173	0.8817801593977
Traf5	-1.80982643230109	3.73387529365475	25.9477260571859	0.00197957375755752	0.014677493760984
Gstp-ps	-1.07787783273241	-1.45760100665819	3.25981316244385	0.119049984830095	0.210027915925517
Rcor3	-0.200891997401864	4.93179885079083	1.09969631288858	0.333177863008559	0.455370719884969
Gm10516	-0.679501234300899	0.0838104445071332	2.08508498827504	0.196933201135285	0.306750160924248
Hhat	-0.307574544913174	3.60542932296387	1.66500187813407	0.242604930067754	0.35879282120323
Sertad4	0.88886867527554	4.85910850762696	3.92762518111817	0.092865193784437	0.173848271078034
Gm15867	0.546613217239514	1.61359215769317	0.807272636014758	0.402210156994636	0.52310943969111
Gm31406	-0.622734146618832	-1.10707577501391	0.900450300467737	0.377891629530639	0.499621935846123
Utp25	-0.136142612473241	4.83785008844	0.457861594836331	0.522863988095914	0.63259249130858
Irf6	-0.0505763404993616	-1.87418074025258	0.00211486443929678	0.96475432798566	0.976884269386661
A130010J15Rik	0.0556024247869614	3.35587509112361	0.046678267241167	0.835826530569405	0.885626490560111
Traf3ip3	7.52268548451467	-1.64800773765509	17.6293478428856	0.00763902015984541	0.0317902721353494
Hsd11b1	9.92207175339057	4.51112295337	185.313018566951	7.0255273450806e-06	0.00130342520162989
Camk1g	4.67866148327797	-0.936364100738142	14.2701650824172	0.00853128437852835	0.0337928457105643
Plxna2	-0.557566976775252	5.52988101519757	1.70971772993736	0.237055619272907	0.352783044049836
Cd34	-0.944897424896481	7.49932161311809	1.66176760521909	0.243013621382681	0.359032421841022
Gm16897	0.693295668807182	-1.46010332351023	0.899469981664925	0.378134896881577	0.499751058845511
Gm53516	-0.646246461629528	-1.320289088963	0.569697135820777	0.477844671637905	0.593022918339205
A330023F24Rik	0.238952105636047	-0.912010514019388	0.0996979500568338	0.762470544357255	0.830856266646619
Cd46	-0.234361865518602	0.923480997944274	0.292184377759984	0.607534095871588	0.706431405286782
Cr1l	-0.28436689170666	5.22935011175252	1.75246008383157	0.231921957851705	0.34726323037911
A730008H23Rik	0.0173145220776325	4.76716538843664	0.00421450027837126	0.950265080331049	0.967602854547576
Fam171a1	1.34673314753864	7.40610733459815	27.5122449401206	0.00169986173829025	0.0135544727365285
Nmt2	1.30091685139639	7.46613272500725	36.4867789822347	0.000799935931225115	0.00944923865447593
Rpp38	0.347378995904975	3.02026476172686	2.54824380893031	0.15955010086619	0.261454205632839
Dclre1c	0.214406448103695	2.60779946196982	0.591024267007523	0.470065514387456	0.58637993945816
Suv39h2	0.992949825731576	4.30468311797281	19.5820192637717	0.0040288723472954	0.0214306038186821
Hspa14	0.484616136662015	5.6382474234423	8.66497909872816	0.024615010468711	0.0681530843630039
Gm54099	-0.746606093795472	-0.470804910414003	2.15276236501279	0.190746822072608	0.299389861693704
Msantd7	0.537573698612619	2.71752171320854	4.62415830214459	0.0732402360876934	0.146876455470519
Cdnf	-0.2373485871237	0.636734653736758	0.303538558660119	0.600796716843253	0.701329659513734
Fam107b	0.694214844774971	6.38324021019615	9.63704332631319	0.0199101741788849	0.0589236433071591
Frmd4a	0.401480118303701	6.84558061013742	10.9863356958074	0.0151701891140379	0.0491786366816118
Prpf18	-0.321622380213797	5.20408074263156	3.39308107198117	0.113084301758913	0.202021389570347
Sephs1	0.528937899208694	6.73027759097229	3.68771940275626	0.101272457991258	0.18582859873857
Phyh	-0.698925607776323	2.93413066407408	3.91532609507515	0.093272624332067	0.174303732047241
Mcm10	0.932484880067909	5.72827500358648	26.8463766662635	0.00181207447867107	0.0140553505749577
Optn	0.532175336659603	3.35075719161381	1.02625733361871	0.348635493898785	0.470455739702813
Camk1d	-1.45855292355112	3.69227380726913	7.19990905012046	0.0349585983449856	0.0869556126835893
Cdc123	-0.0508583899024747	6.09908934252129	0.115525197979888	0.74507120406526	0.817279835830982
Nudt5	1.0627624332596	5.28217191039789	33.358428345428	0.00101955320483406	0.010517343544957
Gm13199	0.813209492354167	-1.5256456870327	1.29617699436965	0.296659380403641	0.41647645404014
Sec61a2	0.504143678194352	5.24719247612763	9.06224672074652	0.0225303723845567	0.0642008058255663
Dhtkd1	-0.0159178389693736	2.63341292129901	0.000984009213558555	0.975953104116482	0.983694540371067
Upf2	0.529384324000643	6.0279985817581	16.0409364485499	0.00650716385153552	0.0288581845851396
Proser2	0.959418916275479	-1.05906380524561	1.49312786126336	0.265803129765305	0.383310434730735
Echdc3	0.0278208110078681	2.87041193056219	0.0035876699357523	0.954106920896066	0.970219533144366
Usp6nl	0.922219439592134	5.79191974222319	19.6109881678535	0.00401426779410038	0.0213777666971311
Celf2	-0.678784466784102	7.03238953337343	7.66656577728657	0.0311221753701034	0.0800292836966003
Gata3	2.76155619419297	2.85329536105197	91.6694566053874	5.79261646338049e-05	0.00311907652351831
Taf3	0.705801834508323	4.66630678053438	13.4430218825704	0.00976580673688897	0.0370167754529952
Atp5c1	0.479417350281117	7.73042638980538	5.06270267159715	0.0636779562290324	0.132239398134683
Kin	0.0890252900544346	3.84796841275523	0.267825437692252	0.622593935544914	0.719191597904596
Sfmbt2	-0.137463917439012	2.75457209135478	0.0549971423867321	0.822079491576741	0.875588001540502
Pfkfb3	0.488226126284329	3.82116268946949	0.922852014096852	0.372400785399477	0.493788910831507
Rbm17	0.491961980691753	6.82027557573416	10.2100647011894	0.0176862423490271	0.0545405258782104
Il15ra	4.27211025612446	0.330005649099817	66.5184604041894	0.000147800841948767	0.00451458769141378
Fbh1	-0.141303633855525	6.36292140341476	0.885650692534698	0.381591356884432	0.503495217555634
Ankrd16	0.238633754170046	4.53361950619347	0.707174393415949	0.431371826823493	0.550064700695232
Itga8	-3.55743575438684	3.77347350520921	70.0871383417861	0.000127052578030661	0.00419482757010525
Mindy3	0.18032560270008	4.80813955292767	1.02649350415583	0.348583993676411	0.470432482963084
Pter	0.538738860206796	4.67846160576968	11.016982045417	0.0150809042738749	0.0490281162150196
Rsu1	-0.627839225543346	6.44447072535932	14.2275953175691	0.0085896040005123	0.0338754881719007
Cubn	0.0703296731742324	1.4377381572261	0.0234083849948876	0.883220099930227	0.920848173750158
Trdmt1	0.00744792888918017	3.42082955090341	0.00113729741730852	0.974148627832431	0.982305289130477
Gm54102	1.06079422790086	-0.50682434676994	4.13437010089604	0.0863639276173182	0.164977092285816
Vim	0.0155490994927669	12.0092477195812	0.00356145048794558	0.954274694985559	0.970306249498821
Hacd1	1.76877665048615	5.38822764803931	75.263145563268	0.000103281496994082	0.00384493053197827
Stam	0.651768876334893	5.12749875491614	15.7329281956843	0.00680963906324571	0.0296411946929256
Nsun6	-0.521933101931506	3.20990427810683	6.36755344890001	0.0435302835502217	0.101258431525075
Arl5b	-0.536840753217583	4.73591912590082	5.17080367419811	0.061582089802753	0.129235785830327
A930004D18Rik	-0.58941106354811	3.57145934565486	7.95209908505355	0.0290481043331269	0.0762235138359135
Gm17762	0.337320537852626	0.468016862034325	0.417146213522286	0.541336659350557	0.648743976625681
Skida1	0.75073995278634	2.02978981150356	6.10595357761957	0.046799206679679	0.106322407497156
Mllt10	0.423493972793033	5.75167276816053	10.0820633087431	0.0181532290776452	0.055543945176508
Dnajc1	0.05618340901495	5.71133081353837	0.0688676482431921	0.801428541747608	0.861344328295985
Commd3	0.333967956878495	5.95596537661964	2.97688856626453	0.133229853134397	0.228610505397093
Bmi1	0.426137029756992	7.07518328788081	6.47452093325142	0.0422816063590978	0.0993469405620492
Gm46725	-1.86252874406561	-0.754248223837318	6.67622221281637	0.0400543299372683	0.0957023835204937
Spag6	-1.19249723379199	0.665573652430596	1.95572716003089	0.209577995612439	0.32184522391087
Pip4k2a	-0.569286786968756	3.63799765829452	5.75257577773643	0.0517587579462046	0.114188653036067
Msrb2	-2.38120721737897	0.159452657817211	18.932344772107	0.00437570460290353	0.0226487500760219
Gm3230	1.58349830852388	-0.693937692577638	6.12854578791984	0.0465041849049793	0.105871811273182
Otud1	1.80387227609525	4.13263759262852	27.8428832884028	0.0016475442342132	0.0132508112428313
Etl4	-2.00828049009525	3.89798723347459	116.070982911895	2.87521694540617e-05	0.00243598159862228
Gm13363	-0.0541478575830701	-1.44646312439828	0.00619628911866174	0.939717946877079	0.960710975700008
Arhgap21	1.52405682687667	7.25878954862569	81.4002033457203	8.21401485677542e-05	0.00360502666574679
Gm13375	0.89911667425712	3.47729173398276	17.3548005272632	0.00539922235399168	0.0258559395009488
Enkur	-1.18500110451226	-1.35384396582224	1.18861261467668	0.315844449359733	0.436547714211192
Thnsl1	0.535102834126931	2.40023633183854	1.73375920700371	0.234148023209163	0.34953124499405
Apbb1ip	-0.513813625049009	5.10049977543762	1.35369178850052	0.287116548878828	0.406093554455501
Pdss1	0.501002602972952	3.40905143850452	3.84533829752943	0.0956380036217087	0.177722543546621
Abi1	-0.0402099332069337	6.15373252043884	0.115333567073053	0.745273556987656	0.817306547159001
Acbd5	-0.995758065500818	5.16763627112773	30.293624236649	0.00131899429323295	0.0119213118181667
Mastl	0.402851712236586	5.11754253321963	4.03476217205802	0.0894162760957129	0.169067078159763
Yme1l1	-0.0160052776650997	7.30104260405102	0.00690123851861603	0.936389819916016	0.958164704302525
Spopl	-0.494710942955383	4.94640907627283	6.52456761512419	0.0417138222228146	0.0984170931941952
Gm13415	9.42989775330002	0.0934267746358944	26.3355038937887	0.0031878784046949	0.0187941746096718
Ehmt1	0.563861409558175	6.57081903616451	11.2915738337581	0.0143111788317353	0.0473099384013709
Arrdc1	-0.0844950638422471	3.231842994802	0.0852063746119027	0.779809042551746	0.844520575391979
Zmynd19	1.14518327195035	5.9618310335953	29.2277560814591	0.00145013484194575	0.0124742489004218
Dph7	-0.123957288919773	2.19407827694014	0.0388360963850491	0.85002638828284	0.896107831124558
Mrpl41	0.273576991698263	4.6270458856568	2.41107590276549	0.169499368307732	0.273417556984708
Pnpla7	-0.345430040013252	3.33148619779099	2.82727705809539	0.141681629207463	0.239491145947951
Nsmf	0.276822657850024	6.11156506953766	5.15199769769302	0.061939960449604	0.129748812482852
Gm13387	8.46756178937107	1.30874823399421	53.2927002693544	0.000278833642835866	0.0057696048069075
Tor4a	0.123120238435185	4.07366720517227	0.162533443654402	0.70026416559051	0.783196246380631
Nelfb	1.01799984863799	6.52843167186013	43.8966934024958	0.000480868512933354	0.00731101197570544
Fam166a	2.86242766422347	-1.56882266910489	7.56671843678011	0.0318939451268471	0.0814493996738251
Tubb4b	1.25218517543513	8.78086533761381	54.6025593911782	0.000260257521617368	0.00564466905890181
Ndor1	-0.089497212389922	4.96003226929643	0.30678322910026	0.598902317887419	0.699772759342671
Tmem203	-0.426500794672294	2.94744218810653	2.52098235632712	0.161461192856333	0.263538451253787
Tprn	1.24484359714405	4.23127551698619	29.8118391503103	0.00137624324843465	0.0121821041636101
Ssna1	0.232481058422092	5.30500917379275	1.24084759869713	0.306299276569391	0.426575651046984
Anapc2	-0.554468999343768	6.92952444775332	11.5806988950349	0.0135560345313594	0.0457728349591845
AA543186	-0.267960276249175	-0.402486081484961	0.182910071595209	0.683228015633748	0.769479112021188
Man1b1	0.200160245295727	6.86372508854505	1.45058389063412	0.272049442257204	0.390401044501846
Dpp7	0.516459729202609	4.47797814305166	4.4322262921056	0.0780380695233555	0.153779913375362
Gm46732	0.441302821139903	-0.876708982365653	0.27413624164549	0.618609029426186	0.715491437657296
Uap1l1	0.965235314214612	5.79012712011609	12.9183717276755	0.0106737777832081	0.0392994510006554
Sapcd2	3.2252557298263	5.72476640977736	450.609318729677	4.61089702725546e-07	0.000495857050643817
Npdc1	-0.506725854059356	6.49997839546373	10.5791626806174	0.0164259257616584	0.0518536525136373
Abca2	0.220430552099825	6.09734367674634	1.57925514330119	0.253789796668847	0.370352903748576
Paxx	-0.921196848055055	3.19257871883406	13.6043000758438	0.00950736164907824	0.0362876197053642
C8g	-0.181336425627847	-1.13590100715595	0.0609073929656173	0.812974063166176	0.869194059123778
Fbxw5	-0.443712179775184	5.12647788353229	9.35647523461922	0.0211354134580415	0.061398241930904
Traf2	0.24165582318195	4.72345013388412	2.17021186433937	0.189196494902361	0.297534785625946
Edf1	0.241669263825482	6.37551805814046	3.95912034157226	0.0918328262398265	0.172401595986131
Mamdc4	0.288250127997106	2.39194886241786	0.557793313007302	0.482289029511243	0.5969073023154
Phpt1	0.442241114768358	5.41027368772101	7.76155618638912	0.0304108856005781	0.078850056357004
Ajm1	-1.76894894200217	1.52014891716712	23.7426298576324	0.00248705885746078	0.0164871226721772
Rabl6	0.52994082470137	6.96739319332289	10.3789036036565	0.0170943531889164	0.0532293887345504
Tmem141	0.0866899704478858	2.02996482614869	0.0708800835139305	0.798625137072306	0.858869223473734
Camsap1	0.609929265669415	6.22818922573967	9.83286303696596	0.0191104365880967	0.0572876482765578
Ubac1	0.429491984558555	5.22936963091184	9.55414926834599	0.0202621203923234	0.059579920939432
Nacc2	0.0515816458736291	6.2394037750685	0.0584216779008645	0.816743465466015	0.871866187495756
Tmem250-ps	0.456797650694607	5.79983423247165	9.11181610465182	0.0222869600014868	0.0636392832488378
Qsox2	0.542316303585494	5.77926951017153	9.73603771573365	0.0195004327502694	0.0580502726258224
Gpsm1	0.463989559663637	4.34149405858696	3.07385109787237	0.128120300478534	0.221903466811662
Dnlz	0.361287008441895	4.68349179466447	5.22482274220553	0.0605694729969486	0.127774784077306
Snapc4	-0.0268065351079539	4.66960740678721	0.0170373850408124	0.900249273603744	0.933639694614428
Entr1	0.212995559116887	5.94887327991374	1.68731494750138	0.239812484031244	0.355856635674984
Pmpca	0.714270278551666	7.04716969688852	18.0888731140686	0.00488746105992211	0.0243292069948044
Inpp5e	-0.00187082330026687	4.5611431412047	0.000119763015557002	0.991609393462718	0.994071220361421
Sec16a	-0.0201198944596261	7.05563495695233	0.0133974962820007	0.911482146900097	0.940953334445555
0610009E02Rik	0.229853860200836	0.907430806121626	0.229156382238531	0.64843686788047	0.741309830887748
Notch1	1.49868121536475	4.52949479053748	18.9163186997819	0.00438475043628713	0.0226564692283726
Egfl7	-0.0362104567172494	2.08837292207672	0.00247100437814929	0.961904699790948	0.975331582232638
Agpat2	0.092920669683301	1.91334434869155	0.0102180430164524	0.922648439583792	0.948140619351946
Dipk1b	-0.0986186501567381	4.62183403979707	0.288013088163874	0.610052850267042	0.708280387426319
Snhg7	0.289807073578032	2.65584568305104	0.805757074720255	0.402626840588769	0.523502594416442
Snora43	1.09994361869012	-0.978583726462754	4.00878746093921	0.0902362531085331	0.170172186665804
Snora17	-0.989966474370121	-1.48859380109272	1.9585309332236	0.209291796934783	0.321477632593156
Surf6	0.414902828738476	5.48061110373337	8.97841042815644	0.0229501624509291	0.065045990976219
Med22	0.135013183877577	6.49655403221777	0.657733992747608	0.44713446888718	0.564818742015318
Rpl7a	0.361404768090229	10.1213514696392	1.5812511303674	0.253520930904499	0.370157275378907
Surf1	0.0994580907224843	4.30862664889919	0.281075843770618	0.614295571129215	0.712062132390492
Surf2	0.202138619198722	3.98431756935904	0.582915514014244	0.47299605638304	0.588806526147569
Surf4	-0.132659169980785	8.40869498701439	0.649053592014723	0.450005465718324	0.567425150518633
Gm36591	0.924271365164265	-0.669254691162165	3.62789019777389	0.103529701885902	0.189186646771137
Rexo4	0.396328608067922	5.50772059609672	7.1070865479028	0.0357959501882367	0.0882302693239322
Cacfd1	-1.38590153694168	5.16872723727117	53.2683066330968	0.000279195942998484	0.0057696048069075
Slc2a6	-2.77809873885162	0.226072208973054	18.1530217253026	0.00484584177899519	0.0242274442038693
Mymk	8.81146037462442	-0.595988921738447	70.7486252684377	0.000834688958953488	0.00952572295716745
Sardh	0.581916498576883	5.84244658484586	5.92005603534491	0.049324663514462	0.110235765161981
Vav2	0.430908661572471	4.67174706327265	4.84693649103603	0.0681575360353531	0.139193939710212
Brd3os	-0.0859866147405915	3.50344117106924	0.163858848326683	0.699118581267381	0.782440613207783
Brd3	0.181065295070721	6.63410038068241	1.48364607838301	0.267176710479089	0.384937460191774
Gm54108	-1.62522741483743	-0.564567528837967	1.01220425483416	0.351721691671849	0.473689141157819
Wdr5	0.601256032646545	6.31422065353053	12.2462374375488	0.0120080132240652	0.042390849460836
Gm13421	0.607287846922393	1.16252960204234	2.39648799402351	0.170608166845125	0.274721970750261
Rxra	-0.682843329932289	6.67929469648538	19.5240072667835	0.00405833076809013	0.021520596027466
Col5a1	-0.0656248591580024	9.61975097590862	0.039799143106897	0.848206261624309	0.894669926693311
Olfm1	-2.06714946647655	4.86724905924364	18.5385543579697	0.00460533274442327	0.0233480846559037
Mrps2	0.426509726531137	5.37657032332384	5.36464747008051	0.0580502848203271	0.124113285458961
Ralgds	-1.55133603845962	6.26772727493979	28.9170111608026	0.00149159032711709	0.0125847686425668
Cel	0.31946646060405	-1.54392650554399	0.15362799265632	0.708108462018787	0.788900517329866
Gtf3c5	-0.472595834227983	5.54654288433942	11.1965958658777	0.0145713927023647	0.047962275332238
Tsc1	-0.589207598337767	5.36450335526388	15.4576854375944	0.0070958791857047	0.0303392480039053
Gtf3c4	0.324717404290541	6.60440778148367	3.72058182039404	0.100061110817838	0.184081597274152
Ddx31	0.250018947635584	4.19226790922402	1.95161018549715	0.209999256595337	0.322275854437445
Ttf1	-0.206788951876102	4.32890472216896	1.25441712295097	0.303891568413104	0.424310169813202
Setx	0.560331758035294	6.87128865575631	6.81848771607872	0.03857683849239	0.0930956961965236
Med27	-0.152217887711664	4.06417234172144	0.857644337099306	0.388755885746695	0.509782002609299
Rapgef1	1.30477747860002	7.77933263024479	30.6051357823246	0.00128364423937609	0.0117922706592307
Trub2	0.422689062172226	5.07143482050374	10.7722827182185	0.0158137972845196	0.0505960435607479
Coq4	0.697705562653932	3.21313343069978	7.76440692114516	0.0303898757306749	0.0788104654148916
Slc27a4	-0.257120045795798	4.93201310928494	2.01456306053025	0.203687431051328	0.314558463543722
Urm1	0.431295334536294	4.96720050583322	4.01656867132507	0.0899895461213707	0.169823570955368
Cercam	1.01416178237459	2.35464333805419	13.4067488377311	0.00982521212132944	0.0372111275072364
Odf2	0.771995817195089	6.83174429657634	32.9700173814237	0.00105216009962624	0.0106436394347994
Gle1	0.0874544816580452	5.60778301026584	0.26229007301302	0.626139680248367	0.722233483259894
Sptan1	-0.136495913817216	8.35715713223982	0.226117935410677	0.6505813653342	0.74297055896264
Dync2i2	-1.4272261209836	3.62850925470708	38.1399721857007	0.000708799032605323	0.00891228149131215
Set	0.727120056017905	9.40868414098831	11.0838663204144	0.0148884517057024	0.0485868884317321
Pkn3	0.467055249609212	3.20771315489012	5.07124960272985	0.0635087836068011	0.131987903441988
Zdhhc12	-0.0593708860931611	2.08109604239084	0.0421096609476359	0.843931287857483	0.892079816060623
Zer1	-0.617175104943964	4.91695312825547	22.1884131414388	0.00295250590666923	0.018055658615885
Tbc1d13	-0.0559784746436285	5.27884456383334	0.0726738612033874	0.796162386734511	0.856964704845024
Endog	0.380684989552131	2.13189548533996	1.26931631218382	0.301280891528437	0.421465294579978
Spout1	0.302079198015209	5.48768000223474	2.83908590590334	0.14098798917804	0.238641857160068
Kyat1	-1.22776226809957	1.16546734939666	10.007226503143	0.0184338613814355	0.0560776607369219
Lrrc8a	-0.656818615941955	5.27797985399191	10.7442231551715	0.0159008354022694	0.0507894663047137
Phyhd1	0.0488144185876986	3.69992123331882	0.0136263162786226	0.91073337101819	0.940458524002165
Dolk	-0.132460323581302	4.55772222227862	0.419450108429695	0.540256857463269	0.647732634364966
Nup188	0.181560396656633	7.0432963283011	1.06312093039744	0.340739266607029	0.462482391621147
Sh3glb2	0.104817190912881	5.4482230550325	0.838017792617723	0.393908779244167	0.514750964234072
Miga2	-0.0593629974127807	4.68451716451546	0.117796618895456	0.742687029213318	0.8153818651795
Dolpp1	1.28000902442979	5.0396683476908	83.1533016503807	7.71669892868453e-05	0.00358935600826518
Crat	0.115173657855356	5.39750741566635	0.77720063416705	0.410614394229554	0.530740545452496
Ptpa	0.372126361781261	7.60835992799684	6.59621504962284	0.0409185844238384	0.0971250424541627
Ier5l	-0.310726200200755	5.86474008186513	4.51949864596918	0.0758053897236903	0.150625811816197
Gm31291	1.63386390227494	-0.956417020512102	4.57912767958968	0.0743293122262495	0.148517992658155
Cstad	-2.31120436689319	-0.537698326798085	10.0025062727553	0.0184517544991527	0.0561072286863495
Gm14488	-2.63629821454168	-0.775167753985644	14.4156123029989	0.00833593746898543	0.0333267575747528
Ntmt1	0.266079033262464	5.11485508451448	3.81195282201959	0.0967951286283747	0.179193678659514
Asb6	-0.280238079156102	5.20297907379074	2.52466873351289	0.161200906161587	0.263310796037172
Prrx2	-3.41274332611037	6.86525484998009	11.8086150749775	0.0129976002113849	0.0445330804347651
Ptges	-2.20525125697448	6.29512287843721	40.0245578051207	0.000620901540336449	0.0083284651127484
Tor1b	0.0118420841298851	6.00188818206156	0.00363458451777514	0.953808250984028	0.969987665019239
Tor1a	0.319161660133245	4.92261237363926	4.5519818195054	0.0749964295144667	0.149459425287286
BC005624	-0.155505000863646	5.14182293558139	1.461302800117	0.270455343308387	0.388519557212603
Usp20	-0.82450462114866	5.02834538602438	15.5403826452617	0.00700823098220597	0.030073164278916
Fnbp1	-0.305806089658553	6.31664314653162	5.92318139298912	0.0492807139452645	0.110191751481806
D330023K18Rik	0.108275361160098	-0.122264929081228	0.0536246425100093	0.824267599875128	0.87723797509191
Gpr107	-0.266652481858557	5.80141418697466	2.99106643133388	0.132465392584447	0.227697179766105
Ncs1	-0.213697414568736	6.89110314016291	1.1943275044942	0.314778141057284	0.435317213700614
Hmcn2	1.57334760404201	-0.305244134729851	3.92436262378123	0.0929730360229445	0.17397511869121
Ass1	3.65494048876712	5.54972575619135	125.722626647806	2.26437297308051e-05	0.00223651629837571
Fubp3	0.47708505715068	6.86564648097892	8.32891636593455	0.0265834953072436	0.0717543810012356
Exosc2	0.955114776245781	5.41233430011631	35.6979437934266	0.000848903126080667	0.00962393973407223
Abl1	-0.928334677459752	7.27737119188201	31.9588978092798	0.00114375888406988	0.0110816271837653
Fibcd1	0.409331580618569	-0.92679876483884	0.132289325958369	0.728056921983975	0.804077989053012
Aif1l	3.06280890616195	0.817193203907078	9.73592323461287	0.0195009000910695	0.0580502726258224
Nup214	0.565552100911336	6.24239286574946	14.6534764621959	0.00802903733018768	0.0325836989376727
Plpp7	-1.27915854625492	-0.837582998258194	3.53140855189746	0.107316772653795	0.194347971476579
Prrc2b	0.0965326865868746	8.57640199525494	0.162167805081107	0.700581169901733	0.783311253488142
Pomt1	-0.0327716919671728	4.71097742686056	0.0533351147277515	0.824732965081873	0.877529169775171
Uck1	0.58749830656812	5.18955413411196	17.1347271378023	0.00556637619080443	0.0263014752606457
Swi5	0.148182041348547	7.26035545568268	0.87448246806473	0.384422390819151	0.506014861318899
Golga2	-0.1245772672328	6.78205996153449	1.1172502372538	0.329641209882805	0.451661094858386
Dnm1	-2.77301318229901	6.85174731310318	21.0207180939958	0.00338068237068481	0.0193792852889903
Ciz1	-0.117350494236733	5.2822819695001	0.60713238599134	0.464339786697574	0.580418481468335
Bbln	0.671971488791102	3.3722298330401	7.28811506416348	0.0341869420575189	0.0856014093575921
Lcn2	8.63189659221474	-0.720730690593879	33.2257342677554	0.00187574307800622	0.0143067092877485
Ptges2	0.4691364155383	4.40113004021927	7.5778650173616	0.0318065312118293	0.081249832843086
Slc25a25	2.30279718831284	5.15318149838665	130.725264538748	2.01443081624197e-05	0.00214470983420545
Naif1	0.145381621541215	3.59469037889351	0.611267805528846	0.462889920982657	0.579044712999627
Eeig1	0.45471447898299	4.73396900430361	3.75658973053057	0.0987563768451014	0.182210226811772
Dpm2	-0.156020378751965	4.37101032838994	0.972658710487303	0.360642207494509	0.482531611606287
St6galnac4	0.623314505070257	5.1041740484036	9.01387459008734	0.0227713255271647	0.0647127982120564
St6galnac6	-0.0364435464610676	5.8198827378317	0.0686377477422261	0.801751602264519	0.861624089823059
Ak1	1.23214278012098	7.21624971932649	59.4065658350523	0.000204608426591862	0.0052496435226017
Eng	5.87515940089539	3.68801293263463	84.1432004011034	7.45335921230173e-05	0.00349239483364131
Fpgs	0.290504376913816	5.11991885132688	4.36349161698643	0.0798595378283579	0.156092197443839
Cdk9	0.636073729251559	6.37478656803514	26.5488439142609	0.0018653829117795	0.0142673214461397
Sh2d3c	0.734375960968104	2.4942919651571	3.89119528463645	0.0940790936975539	0.175490744208385
Ttc16	1.49574595327852	-1.02216100559187	4.30889530382976	0.0813475670702232	0.158324461058562
Tor2a	0.128762115030844	4.55193487863963	0.693018421620809	0.435785824801296	0.554588764247033
Ptrh1	0.3096585826897	4.53794578024982	3.03345017758697	0.130215858172897	0.22456142656145
Stxbp1	-0.463667980033683	6.25068322137988	13.8097118737579	0.00919114862928878	0.0354411159322516
Gm13524	0.369394096924626	-1.58207345469864	0.158015276859664	0.704211394991902	0.786182568251334
Niban2	0.63849569307828	8.29962565687656	16.9560522967003	0.0057071567366344	0.0267387719851343
Lrsam1	-0.764327570170663	3.77317917150263	11.9744421785506	0.0126103295390564	0.0436638623560415
Rpl12	0.324437074026303	10.4933927764042	1.92153201585736	0.21311404573393	0.325672610627909
Snora65	-0.03442754167431	0.990523315901494	0.00549053585867707	0.943247011613865	0.963062261194803
Slc2a8	1.9515183307375	4.57130517729592	89.8350196321652	6.14830889342903e-05	0.00322176079381249
Garnl3	1.75330379869293	5.67532023314868	67.675936201597	0.000140610941770093	0.0043873809535491
Ralgps1	-0.908879133354578	2.97200196460647	5.58817845266439	0.0543073297262324	0.118298178664922
Angptl2	-1.66847855335919	7.28634523455666	13.9978821969803	0.00891359097341765	0.0347063784668324
Zbtb34	0.387339904207583	4.14361129949926	4.15212509660779	0.0858347529622142	0.164194694638183
Zbtb43	-0.214387390669646	4.0543296354529	1.24694031319038	0.305214641220967	0.425497019666273
Mvb12b	1.1768952402221	6.52086668312863	32.3291855071795	0.00110903494908791	0.0109177028979605
Pbx3	0.954372649885917	4.76092736670187	10.1687859331042	0.0178350783655669	0.054863945973755
Mapkap1	-0.010422920241513	6.1897709423884	0.00316509195526157	0.956890838777887	0.971970577506778
Gapvd1	0.622163194468396	6.75132366602478	12.7197815504719	0.0110466081196876	0.0400942145158198
Hspa5	0.44933303161607	9.65667762508658	3.29628048926027	0.117375465547246	0.207767891503112
Rabepk	0.62695090628923	4.3329970267806	12.639561626597	0.011202105508923	0.0405040048806965
Fbxw2	0.477482793761572	5.86231825757987	7.13332732285538	0.0355565422181569	0.0878853992142119
Psmd5	-0.272865880348683	6.19307376200773	5.45828833128358	0.0564413985906305	0.121775501334203
Cutal	7.77918217679577	-1.45784312194032	27.3571429729446	0.00292591377465022	0.0179730962918
Phf19	-2.91440657053022	0.0488001659827398	9.24090818904207	0.0216692452568768	0.0624357399594541
Hc	-1.12783370332984	-1.82826891758924	0.408888031869569	0.545243080180283	0.652537369124242
AI182371	-2.22836115353777	-1.80212212046006	9.71938686221172	0.0195685623458412	0.0581909600439209
Cntrl	-0.316956394461076	5.17661920292381	6.51811915184593	0.0417864061080547	0.0985262242296626
Rab14	0.22071675367368	7.42116334104617	1.22663366119306	0.308852595591327	0.429173814258434
Gsn	-2.2361248179768	8.89899759063137	33.7636791534641	0.000986940328646692	0.0104030670447122
Gm39795	-1.49680039313359	-1.29028799811093	3.46287103068331	0.110122816742592	0.198177240718688
Stom	-0.815843715285581	5.95192907019242	5.10805526889956	0.0627871469171949	0.130868521988609
Ggta1	-0.618844724385677	6.12794271667265	8.66406585860533	0.0246200923962706	0.0681530843630039
Dab2ip	0.552845371691692	6.13001932552733	5.41245522597389	0.0572212885425634	0.122883008040177
Ttll11	-0.587579895506766	1.6677281525836	2.83725672807451	0.141095125008422	0.238734899093003
Ndufa8	0.11890556811123	6.08697333497283	0.827578522912847	0.396695479806574	0.51760428077024
Lhx6	-2.55573527916676	3.18168164842399	27.978604826066	0.00162668468364341	0.0131662749335309
Rbm18	0.133931347971476	5.40300322014497	0.536244797817758	0.490529886003096	0.604152220771195
Mrrf	0.273511706925688	4.53996844952804	1.82479807274635	0.223593391743257	0.337888131562264
Gm46735	-0.691682569280477	-0.080739650456832	1.61522625324107	0.249007704240719	0.365472179978708
Ptgs1	-0.570445389821041	7.1266237774454	5.5856247625603	0.0543482331048311	0.118342092354675
Pdcl	0.522378719064481	5.84437982270983	5.37447312364925	0.0578785947563484	0.123810412497648
Rc3h2	0.198563246542464	6.30292410961452	1.22734535572046	0.308723980379007	0.429038518739082
Zbtb6	-0.0205223848366183	4.64896880766104	0.0130745578685098	0.912550047032054	0.941418665141499
Zbtb26	0.0137697794426313	3.76354434386277	0.00218981566321428	0.964135728188351	0.976658983483985
Rabgap1	-0.135281836604515	6.39744630563291	0.542818767910887	0.487988437333206	0.602099531081027
Strbp	1.27520694116748	5.23781323338681	21.845991422731	0.00307024820650175	0.018449545730244
Crb2	1.5044174991878	-1.69619150954781	2.81945470746595	0.142143711271992	0.239976759967188
Dennd1a	0.0857135650593669	5.19804480662966	0.213196257850739	0.659908224033491	0.750114257969514
Nek6	0.34358814857965	6.21015972979249	4.58347985821757	0.0742231027137299	0.148370555788701
Psmb7	0.319006689481303	7.17148373052305	5.53694881339452	0.0551358634118137	0.119753246128902
Nr6a1	-0.784890914581412	1.9772872716738	4.99026617561288	0.0651363802674407	0.134474791682961
Nr6a1os	1.23423719687127	-0.99212376287845	2.91907513616109	0.136410981615712	0.232788858496222
Rpl35	-0.141852743908447	9.21165438051461	0.579103191542099	0.474385272399072	0.590036058446363
Arpc5l	0.697909840401858	6.04919888495747	16.7270058748834	0.00589460031746926	0.0271658166359636
Golga1	0.113621791264733	4.9340372257317	0.355820578321792	0.571794161135044	0.67627171245891
Scai	-0.382219320020962	4.51693415668037	2.47566013853405	0.164709859016066	0.267388158263163
Ppp6c	0.627674703125716	5.31953365893768	10.6750986971153	0.0161179824411041	0.0512586937535136
Gtdc1	0.310781797787287	3.59596591972251	1.24251708333477	0.30600148956694	0.426331577258242
Zeb2	-0.0220145218277074	6.4044138784326	0.00355227584211095	0.954333548472764	0.970306249498821
Zeb2os	-1.31055364571491	1.55429379936059	10.8537053383459	0.0155647846838486	0.0500649141461321
Gm13470	-1.16302515685122	-0.338167923455093	2.02779092496969	0.202395659646145	0.31319288709118
Acvr2a	0.519727085308246	3.98130819333333	4.31582095424688	0.0811567399341578	0.157997856289854
Orc4	0.464438193793957	5.40657696921831	4.14257425198246	0.0861188606308126	0.164579522305534
Mbd5	-0.0694565143475468	4.34533093078891	0.0635013031120062	0.809127345073483	0.866415981706339
Epc2	1.08110144494615	5.8127685581477	29.5220216741266	0.00141226968600859	0.0123487314460061
Kif5c	3.07140386904203	-0.437702263641595	10.2595585707412	0.0175099521358873	0.0541062644324998
Mmadhc	0.015692436795663	6.05467791201017	0.0130945986080396	0.912483388833469	0.941418665141499
Gm13483	0.813591866382952	-1.22883636054832	1.93988981736071	0.211205175469721	0.32354785249094
Gm48908	1.10990951529947	-0.147598494053428	4.16518575672232	0.0854482929300195	0.163637831445981
Gm13498	0.472340843316185	-1.75572702391156	0.218376759436173	0.656127767070684	0.747363985241302
Rnd3	0.685304703785321	6.5532017541458	9.42377449466819	0.0208325768493666	0.0607721216924938
Rbm43	-0.453224446759929	3.6717780154903	5.31967672958358	0.0588448847828517	0.125258094254396
Nmi	-1.92131173149043	2.11988711652671	27.9717083771413	0.00162773618268399	0.0131662749335309
Tnfaip6	-3.95613025433528	2.86064235363957	26.5514294815222	0.00186491079469201	0.0142673214461397
Rif1	0.768788282915506	6.9327878607814	10.0735868280487	0.0181847290363615	0.0556244881021768
Arl5a	-0.0339129972891055	6.30811037655813	0.0417508566139159	0.844586950682719	0.892296096447307
A430018G15Rik	-0.577346599330254	-0.676175589896193	1.09721021641029	0.33368350810101	0.455744218336527
Stam2	-0.270848651255503	5.24657054304664	3.53063788581398	0.107347778669174	0.194378482372605
Fmnl2	-1.31588077376311	6.68185714467109	35.1935506712566	0.000882304352472898	0.00980822385028374
Prpf40a	0.477531802490316	7.49346585404027	6.72686609707359	0.039519838880251	0.0947385835493218
Arl6ip6	0.380258233685348	5.30171779469967	3.43042525094	0.111486257677213	0.199947071410903
Idi1-ps1	-1.65874852398589	3.07732617278523	44.4425242327426	0.000464607531771761	0.00721481253318136
Galnt13	-4.40019578016618	3.75908548823333	9.16170907356084	0.0220454769955664	0.0631467460196393
Nr4a2	-1.49476990883462	2.96885452630678	12.3258108596202	0.0118389135442801	0.0420950427203969
BB557941	-0.413894787241716	-1.14301148249677	0.16302095114517	0.699842158264974	0.782995109674829
Gpd2	0.963606686039016	6.14841393408269	25.2019379162603	0.00213444995753772	0.0151990993086283
Galnt5	-7.03548866538324	-0.877256852695182	4.7928112441428	0.077582122269883	0.153189264582658
Cytip	-7.38342171438399	-1.6954696902021	21.7716651212001	0.00485974481577073	0.0242351749276122
Acvr1	-0.965719088004065	5.06286534097494	15.3119666008457	0.00725388615598014	0.0307847304591812
Upp2	-2.20041406656301	0.983936125405722	20.7427243052543	0.00349455946284526	0.019676975740616
Ccdc148	-3.27284950448516	-0.528426160717645	29.5122736736995	0.0014135029745818	0.0123487314460061
Pkp4	0.176401516270891	5.76413154083434	0.563354061067937	0.480203547279576	0.595340185087073
Tanc1	0.818697692096956	6.17195446463595	13.7616197895256	0.00926391810895793	0.0356251848148421
Wdsub1	-0.539116035406392	4.54183585017532	5.96896185398026	0.0486429097151901	0.109156343164407
Baz2b	-0.841652830930977	5.38428564046825	11.3031664834743	0.0142798414469712	0.0472746426875978
Marchf7	-0.245092126239158	6.20123185164965	1.60982359403628	0.249717479267278	0.3662007341231
Cd302	-0.815519333072203	4.43543499423456	4.65695697284443	0.0724605175099935	0.145738418531307
Ly75	0.16218311952495	5.55127497757786	0.244759490174233	0.637697581632568	0.732141670700245
Pla2r1	-1.86561596410202	4.20949526120044	59.6896106540102	0.000201842121869859	0.00521361004378627
Rbms1	0.681149103348749	7.81098776817821	12.7173483775815	0.011051282343857	0.0400942145158198
Gm33841	-0.500393859978459	-0.867132099710074	0.429704601542833	0.535502531777781	0.643493589389685
Tank	-0.311359708725942	4.76318435742884	2.6019170049981	0.155878685562036	0.257234718138747
Psmd14	0.417490936151272	6.12716401907237	5.5421959721959	0.0550502246613014	0.119642953043376
Fign	-0.339551082395581	2.54928405824883	1.81356845613782	0.224857688753863	0.339238594384812
Grb14	-3.13076768939084	4.9965487140432	7.62218253449658	0.0314621262124597	0.0806779543567326
Cobll1	-0.387280542363099	5.67989191991955	1.90949863752107	0.214378734905594	0.327134797884814
Scn2a	-5.19271702712376	2.04538148726633	45.6720618065338	0.00043055006620583	0.00698702347392416
Ttc21b	0.316018274025788	5.94439528055472	3.32172596849411	0.116226136246302	0.206211025678289
Scn1a	4.83617020498986	-1.77135025210946	15.6195931384304	0.00692561696569927	0.0298717547351823
B3galt1	-7.63988754102701	1.01366178348159	11.1891161284585	0.0189770534469928	0.0570850058662938
Stk39	0.569856948495559	5.44553326756951	6.73419861056106	0.0394432436023936	0.0945879985008318
Cers6	0.392888112948894	5.82733678686099	1.67822717700225	0.240944125576255	0.35718841378214
Spc25	0.651362503510493	5.37739310299381	13.9056674917506	0.0090482025333011	0.0351010942581777
Abcb11	-0.5422109304027	-1.14181082471631	0.245838464732225	0.636971192046513	0.731552408867875
Dhrs9	-1.95864887726806	4.3447262952196	24.3026919586019	0.00234323137131622	0.0159022360340091
Lrp2	6.7117874705332	0.982493765135173	57.9567238531025	0.000219591712320689	0.00536436764848886
Bbs5	-0.109035129423454	2.55797254419746	0.118036431154944	0.742436838504275	0.815217907150991
Fastkd1	0.245314248651535	3.33825478580426	1.28028945989472	0.299379830828481	0.419406703820839
Ppig	0.158228790920283	6.97643657162208	0.835634587806719	0.394542116353822	0.515284314632954
Cfap210	-0.736512212737243	0.954093782344638	1.9681982413961	0.208309268979028	0.32021923119618
Phospho2	-0.438073534870938	3.78136652751464	3.01031622542114	0.131437111998539	0.226212875846552
Klhl23	-0.850941134006697	4.55049743168462	10.0673029392604	0.0182081278431527	0.0556622995231892
Ssb	0.431325246597443	7.78853928468703	4.02264605583693	0.0897974964428684	0.169554370604338
Mettl5	0.597474422476565	2.93033920284161	5.16904621252969	0.0616154156137628	0.129285960715475
Ubr3	0.495465807448518	7.00691295517495	9.46280055299368	0.0206596036490132	0.0604290152189703
Gorasp2	0.101406817016014	7.10673966917812	0.220941350727535	0.654276885848047	0.745812634158738
Tlk1	0.509290833237949	6.52886988232736	6.51133386178864	0.0418629637861527	0.0986094852887199
Mettl8	0.0380930585276589	3.49047560469305	0.0175174816499774	0.898862946415657	0.932630646364037
Dcaf17	-0.306567638768059	3.67621359332222	0.92751848696613	0.37127317581033	0.492660781792361
Dync1i2	-0.394913960315957	7.13471678863056	6.31360146888679	0.0441788392850562	0.102286365667001
Slc25a12	0.337310463396079	5.81055942989593	3.94897604687009	0.0921636316003764	0.172809956055937
Hat1	0.294396263374721	6.1732121937454	2.30839272819461	0.177525560932975	0.283071826486506
Metap1d	-0.0122758047060609	4.87840774172405	0.00289314961139717	0.958782213181563	0.973099800751806
Dlx1	0.167285660212797	5.77077753682656	1.20569300168817	0.312673835203561	0.433255862283981
Dlx1as	-2.19157705814842	1.43023986949099	14.8098578959749	0.00783537977392574	0.032139805472431
Dlx2	0.224606313737207	5.12877451459392	0.901258232464403	0.377691330522904	0.499434476980564
Itga6	2.47034019245751	7.78594036299603	176.127733157774	8.19692003839651e-06	0.00140224365695537
Pdk1	-0.278628783312885	5.82293791559585	0.57983430570423	0.474118281712805	0.589865871285464
Map3k20	0.74919590283682	6.10232745513131	14.9083462360826	0.0077165799111615	0.0318523528563849
Cdca7	0.484953543202072	5.98040133714577	3.10828666819168	0.126370661450874	0.219549031275229
Sp3	0.795061812062768	7.14765540220295	15.4878269865526	0.00706376593101201	0.0302396141150184
Sp3os	0.413902998798091	3.01310279920231	1.88386654770476	0.217108764756006	0.329977441750825
Ola1	0.78996670199659	7.13544302255434	19.7897812146889	0.00392566187381299	0.0211649374454281
Sp9	7.54157354710011	-1.67535886257173	31.258148610602	0.00215937785332037	0.0152893752182751
Cir1	-0.718580495356054	4.33003310291156	11.2668700813375	0.014378263287379	0.0474973957344626
Scrn3	-0.322154811951452	4.05387868247796	2.28674631359831	0.179285524678933	0.285380981833864
Gpr155	0.736223589682789	4.00748407795064	9.92199341198957	0.0187605415657231	0.0566945796072667
Gm13707	-0.219753981035092	-1.02026096624994	0.0960272777601391	0.76672271337773	0.834213776702569
Wipf1	0.0375632113201563	6.41684004067536	0.0586359782041049	0.816415161561703	0.871786867315907
Chrna1os	-1.01713041378223	-0.86171402686801	2.920983491746	0.136304310457885	0.232664662225078
Gm53265	-2.77447943722945	-1.03689601469599	18.7326513850635	0.00449020880847977	0.0229679868597685
Chn1os3	-1.4774775900535	-1.54818229638993	2.82918753265255	0.141569089827567	0.239418826588158
Atf2	0.124954913249092	6.01737139582636	0.811446072607034	0.401066414380567	0.521869093264222
Atp5g3	0.472444133266762	7.80122726092558	8.78299943992576	0.023969833955883	0.0669545982462499
Lnpk	0.590140504985012	5.64779380523017	11.2976968992337	0.0142946155356064	0.0472779515028523
Hoxd9	0.253393095093993	3.78585933317514	0.751568462475212	0.418012546576584	0.537500632382684
Gm38462	-0.430205762719369	2.49887458717899	1.94911103793375	0.210255567916179	0.322619595759693
Hoxd8	0.213970336626261	5.72179052487614	1.2100157153191	0.311879135786286	0.43246022171598
Hoxd3os1	0.234529158083765	-1.48589779825639	0.0539318134111125	0.823775332293173	0.876918007060012
Hoxd3	-0.54407016657344	1.31756118196143	1.45331908554453	0.271641345615563	0.38989691938903
Hoxd4	-0.473649480600619	2.31152300705498	1.69911177584727	0.238355001803337	0.354085294590233
Mtx2	0.00959909891093364	5.55603574619315	0.00303020004285395	0.957818368450925	0.972481022072382
Rps6-ps4	-0.28809072218088	3.83371007115731	1.41737487263864	0.277077875117913	0.395837892559191
Hnrnpa3	0.226418985404903	9.69463386361499	1.6925452140325	0.239164696525932	0.355087284373799
Nfe2l2	-1.19349984663149	6.6440858371398	18.8737266771902	0.00440891179825635	0.0227324692940219
Gm34861	0.80241025969017	-1.36635522057295	1.17699338089473	0.31802956678044	0.438772778849227
Agps	0.612082930198826	6.90009169406749	7.049923575634	0.0363249766401717	0.0892138826999851
Ift70b	-1.19968228093418	2.82359746431051	15.0878844852045	0.00750607955925876	0.0314297889990962
Ift70a1	-0.115706303921894	2.45597983756949	0.0914834401714173	0.77211323390504	0.838037994172052
Rbm45	-0.206749377502769	5.29548959087963	1.69672081898255	0.238649358345243	0.354398814572401
Osbpl6	0.620695188055413	2.70333152801813	1.3685004257612	0.284734189382862	0.403813182061031
Prkra	-0.236253278012112	5.64296121642076	0.980927125546452	0.358747579617686	0.480511758104508
Fkbp7	-0.777191305492367	4.56799799676283	3.95926823201626	0.0918280154760574	0.172401595986131
Plekha3	0.623255724648941	5.60617545789251	11.0409556684637	0.0150115451851122	0.0488901655931556
Gm39860	-0.00111970303697218	-0.132551607875258	4.67733250033599e-06	0.998341785228987	0.998851069043052
Ccdc141	-2.05162220017494	1.26505909017414	14.638070722553	0.00804845677077563	0.032626175597152
Sestd1	-0.632133013506927	5.70652809423989	9.66973584519578	0.0197736042268472	0.0586458873256395
Gm35266	-1.39190462394808	-1.00480768136604	3.76797102648986	0.0983488024284382	0.181555830111608
Cwc22	0.217131544357253	5.58672022757103	2.35806373588167	0.173577880778277	0.278361257470501
Ube2e3	0.201808185942567	5.81583802745408	0.661384677373254	0.445936572856417	0.563692404819607
Itprid2	1.14039207730383	6.57646996961928	21.100421422882	0.00334893982031326	0.0192697379686005
Pde1a	-2.07172233684587	-0.088986068232378	3.8397114129281	0.0958317048288625	0.177889869604577
Dnajc10	-0.482302426627766	7.170706443778	5.38170454971751	0.0577526709799373	0.123579554221253
Nckap1	0.572535022358289	7.96997078458527	8.2893067025916	0.0268291441753348	0.0722031660624809
Dusp19	0.0676922087652664	2.8164462660291	0.07567416777701	0.792115679075146	0.854082188082031
Nup35	0.126201893677648	4.6515322312918	0.299242405136133	0.603325942842467	0.703444744737514
Zc3h15	0.495020978422139	6.5535716260263	9.97281622208859	0.0185648320197699	0.0563263157567782
Itgav	0.812040944982351	8.08850706613212	11.6414629472007	0.0134040898162938	0.045393376686704
Fam171b	1.77631588066923	4.79679866250307	32.1511095502315	0.00112555768021009	0.0109881972015219
Calcrl	-2.72225438394681	2.5097293887574	22.911771491042	0.00272271905416881	0.0173199050083573
Tfpi	-1.37520709465232	-0.130112733118203	4.04758687331175	0.089015150870079	0.168494279097658
Ctnnd1	-1.0065697405999	8.15302107233139	24.5843989140658	0.00227503082409564	0.0156537675979943
Selenoh	0.578309663657309	5.09522153494421	14.8431203784886	0.00779498836301426	0.0320219614709224
Tmx2	0.341585068581268	5.87258895461852	5.02577957923471	0.0644158021372046	0.133368202012017
Med19	0.389264315447053	5.17608769594638	5.4293404904567	0.0569322967785955	0.122496410997621
Zdhhc5	1.24288832811291	7.6838543446577	38.834358630828	0.000674608387187145	0.00868827255881081
Clp1	-0.0249888689234801	3.44675223949878	0.0115264270632575	0.917865992654408	0.945127294168781
Ypel4	-2.65557603404749	0.67164073100786	11.5805280190635	0.0135564650314706	0.0457728349591845
Gm19426	1.4025234222176	3.00804407564425	21.5615731766659	0.0031728083567334	0.0187874266618781
Ube2l6	-0.674711177405675	3.9011284577325	4.71237945493973	0.071168232727741	0.143792298325115
Smtnl1	4.80499347377024	-1.94094559459341	14.2284923841864	0.00858836960248272	0.0338754881719007
Timm10	-0.0400704846303194	3.52242412207807	0.0396071705170465	0.84856723069895	0.894981909062448
D930003E18Rik	-2.15670968265241	1.29418262025976	6.38163692664341	0.0433630853455387	0.101023553149313
Slc43a1	-2.95985076579034	2.6432158489005	30.5584815278716	0.00128885817227151	0.0117922706592307
Slc43a3	-0.120541572223728	5.11918035737356	0.233803256722624	0.645191455474702	0.738522052043704
P2rx3	0.178226355076571	5.20124023635587	0.028579889695675	0.871091590583967	0.912360119555026
Ssrp1	0.616062083306142	8.71438412643508	7.04321463441418	0.036387748748669	0.0893360877271955
Tnks1bp1	-0.352741806262363	8.36504132704885	4.5662589854473	0.0746445602770399	0.148996098872271
Ptprj	5.16037563818712	4.81444288852811	12.9603534374295	0.0105971050684708	0.0390885694478869
Nup160	0.531082916570817	6.2087837289046	4.23352523397462	0.0834641412850011	0.160997504989689
Fnbp4	-0.233009048264956	6.05875939538911	3.91517338945532	0.093277698255596	0.174303732047241
Mtch2	0.00251834287532683	6.42999099741186	0.00014169469024243	0.990873443611837	0.993551088763286
Ndufs3	-0.00618001432384773	5.5031985060164	0.000871698903077836	0.977366479134374	0.984609949518331
Kbtbd4	0.129303940659557	4.51130863068506	0.366466741160004	0.566253720932659	0.672019234896136
Ptpmt1	1.32935071178075	4.99917712812482	29.8990451804987	0.00136564089965808	0.0121236295934458
Celf1	1.16937702204206	7.22259206305961	59.2478388599492	0.000206181655422618	0.0052496435226017
Gm13778	0.581714228955532	-0.845407303161897	1.20534875993634	0.312737254605777	0.433300006911163
Psmc3	0.310431128744334	7.53461657408015	5.23142919726986	0.0604471721969278	0.12762370743128
Slc39a13	0.477231110958611	6.06703024265692	5.37872682049553	0.0578044787662459	0.123671137444568
Madd	-0.0891140951890703	4.27093042762283	0.215345404800176	0.658333042407177	0.748816061031704
Acp2	-0.0571934760858481	5.59403956895108	0.0487869269890093	0.832226874821596	0.882766187470115
Ddb2	-0.189941623423096	2.43323704907929	0.356676873781294	0.571344289500602	0.675856087416316
A330069E16Rik	0.777430626766201	-0.573474505996493	2.18018797134473	0.188318157184139	0.296546072167053
Pacsin3	-0.83694036653212	4.87152156088434	31.2290913927428	0.00121651613850047	0.011492314985894
Arfgap2	0.258401559013641	6.50122680916457	4.45220215557518	0.0775192612657998	0.153109183990529
Cstpp1	-1.15924914309706	4.69490119974269	41.6365218516994	0.000556808116151839	0.00791347683918074
Lrp4	-3.34126283100816	3.39879912176796	14.4902348169114	0.00823800977182968	0.0331087927861387
Ckap5	0.62685036490479	7.78041686315875	10.1531839914601	0.0178917662927133	0.0549767366680084
Zfp408	-0.252447604714878	4.26760620866917	2.38236106223644	0.171691650493812	0.276078082645766
Arhgap1	-1.03260941950901	6.24471573472959	48.1138517720082	0.000372102138337686	0.00651605900157921
Atg13	-0.504765761229057	4.81392952450114	8.91868341526542	0.0232555964540634	0.0656327988907144
Harbi1	-0.236698097207036	2.38495624452855	0.57299322209885	0.476627225883848	0.592021639750235
Ambra1	-0.0801498392498891	5.54482635786152	0.370169343085416	0.564353232068737	0.670358671316118
Chrm4	-2.03506811411434	-1.49433249398066	4.12019982241782	0.086789442101761	0.165505162391862
Dgkz	0.508134806018698	5.84268676911853	16.5104664515377	0.0060793723696051	0.0277827134820868
Creb3l1	1.26828143687165	6.14335499930332	51.1065647426473	0.000313934661371102	0.00604309340516828
Phf21a	0.205815263016872	5.23521687737794	1.18106429106	0.317261357199726	0.437916394050176
Pex16	0.191436865708698	3.36770519773946	0.755381296101752	0.416897915806984	0.536620240588233
Mapk8ip1	0.0733060896731091	5.61333877672207	0.253264472706671	0.632026200153425	0.727028714026508
Cry2	1.06159323703542	5.10933568049786	56.6946625579683	0.000233835622155328	0.00542285347393665
Slc35c1	1.03275499497826	4.43100968648232	37.3649039246979	0.000749718607292466	0.00915737256184899
Chst1	10.8326522294623	5.31169902846915	40.0634047150317	0.000619245392894452	0.0083284651127484
Gm13816	5.39851738320564	-0.395870130625899	35.3758823332823	0.000870033191522409	0.00975873013595682
Gm32413	7.26722651202263	-1.85189708423967	20.8356653751819	0.00534707119198288	0.0257307887818903
Prdm11	-0.91283648255476	3.08808212380571	1.80916487790329	0.225356285360462	0.339711412707406
Tspan18	11.1844266219603	1.69625377328924	25.5373583364656	0.00341561533776855	0.0195088406725779
Cd82	0.298967874736537	4.75773533546139	0.79155611914584	0.406566317440565	0.527027567948401
Ext2	0.0262584525140332	7.17762598266729	0.0195927828802935	0.893082428785889	0.928451360351467
Accs	-0.951290600909211	2.61989240821422	14.0119343247767	0.00889331159204686	0.0346372410914075
Alkbh3	0.244804287127607	4.58572594518948	1.8165834236474	0.224517235368538	0.3389484412112
Hsd17b12	2.04536179012783	8.28253341171443	121.790956687633	2.49027846500019e-05	0.00228318086546516
Gm39885	2.96719600064347	-1.5307981887942	16.5500833563243	0.00604500039706297	0.0276823917449225
Mir670hg	2.50553154672923	0.942186810193401	6.90329731431756	0.0377305544204478	0.0917011677907018
Ttc17	0.101559238192265	5.2386365923698	0.370248590379228	0.564312701825408	0.670358671316118
2810002D19Rik	0.170391124148945	1.51500991664791	0.25682256839196	0.629689733457299	0.725186018937838
Api5	0.320282536450661	7.50406224388524	3.29269365903407	0.117538728538672	0.207896058246255
Iftap	-0.775804213937867	3.53862900048533	16.0699363691539	0.00647960802122896	0.0288020960275816
Traf6	0.546686570837974	4.89808918213004	6.08277747972286	0.0471044635944568	0.106786192319732
Prr5l	0.416480348302822	1.79423559794062	0.339538219906875	0.580494817160206	0.682973120643797
Commd9	-0.257008873298543	3.7954038456412	1.61274056531261	0.249333894560711	0.36579538099309
Ldlrad3	0.030993980303921	4.45063161175298	0.00464843995184353	0.947771735388511	0.965837403537437
Trim44	-0.200821014811146	7.21552264230281	2.01384323779419	0.203758062473582	0.314632149330762
Fjx1	-0.86535447751259	0.585393249789068	1.79001433098277	0.227543279162646	0.34219976773184
Cd44	1.72633842015433	8.84273790632318	62.4261160790638	0.000177479322648787	0.00488299322774588
Pdhx	0.507877156478718	4.59724487670196	6.53115014971523	0.0416399030152756	0.0983271806839903
Apip	0.0326960661982169	4.07737845623026	0.0258792995014704	0.877269517109477	0.916593089832269
Cat	-0.589691410646353	6.1191891551709	8.42526186264948	0.0259983570968471	0.0707916391476822
Abtb2	-0.0890198241948668	4.43827249191986	0.23340511242731	0.64546792245985	0.738715330731183
Nat10	0.19229239298011	5.82260575838578	1.21773942099965	0.310466852169251	0.43093715634735
Caprin1	0.168227068793659	9.13465652809082	0.741053420722733	0.421112705915572	0.540525087837967
Fbxo3	0.348071425699291	6.26862440778353	3.5540020192089	0.106413187106899	0.193131059015654
Cd59a	0.0862090597517515	2.61236975787403	0.0709682653431361	0.798503285893178	0.858805453351151
Hipk3	-0.0802567263786398	7.21332947867223	0.0973676827796682	0.765159663074243	0.832927134026823
Platr14	4.2997084133096	-1.32471048915564	9.36623461989483	0.0210911365313161	0.0613085355575776
Cstf3	-0.0477447227842466	5.52678385161976	0.0791466643964499	0.787539486792289	0.850525882361083
Tcp11l1	-1.62054263192014	4.98678910107682	32.7051824374503	0.00107518636593635	0.0107663613297411
Gm6306	-0.438785769352567	-1.72012093878099	0.264379458476321	0.624795659103194	0.720946344245062
Depdc7	-0.234871096304108	2.75204677329153	0.520177905308591	0.496845755802173	0.610015684261138
Qser1	0.178069266839771	6.19584008017532	0.463013182150195	0.520614598043494	0.630487675072794
Eif3m	0.0928340359313092	7.2530100600855	0.204409500468816	0.666452557268621	0.755264356693811
Gm38521	-0.194379035657269	-0.391979312720876	0.0591069996735514	0.815695809356272	0.871222013898573
Rcn1	0.301328427757067	7.76088610957548	2.64845207571274	0.152790153070007	0.253370698332906
Elp4	-0.274627076573861	4.65172180587861	2.41033260800714	0.169555619972304	0.273467787408541
Immp1l	0.317178584220424	4.48138745449896	3.07649811232504	0.127984628673654	0.221744190694169
Dnajc24	0.0267805707925037	3.31629900444081	0.0164467163218976	0.901982508182945	0.935084033439829
Arl14ep	0.223189053362059	6.73933208958812	0.627482385091735	0.457282057457485	0.573859722745321
Kcna4	-1.86938807316847	3.22163797094294	45.715586908625	0.000429405806997972	0.00697670097547355
Mettl15	-0.015728016894319	2.93075391496968	0.00308331665706735	0.957450708586432	0.972251536847864
Kif18a	0.391814561755316	4.77913406228873	5.01771154382454	0.0645785591106309	0.133644714807032
Bdnf	0.335741245273885	6.26598152795314	3.27272944266587	0.118453163618789	0.209255973797144
Lin7c	1.60088811356897	6.69638870738662	44.3870854395104	0.000466225672585541	0.00721481253318136
Lgr4	-0.506908103424237	6.09266464128108	2.84295425487331	0.140761788821202	0.238288359892266
Ccdc34	0.0126487025581697	5.46082150806224	0.00703454210194851	0.935780066734513	0.957754922931126
Fibin	-3.3287389575157	-0.0738791781258477	20.9128821975435	0.0034242652228921	0.0195088406725779
Ano3	2.74698972287587	1.1547221841105	17.1002625561053	0.00559317072600831	0.0263516269380124
Or4f61	-0.82088384688555	-1.14666320422951	0.905672585541856	0.376599969549362	0.498258514808881
Lpcat4	1.11028836617037	4.80530245308145	20.827013481582	0.00345950255099292	0.019582959515821
Nop10	0.233688618068914	5.05055032064824	1.25941419684581	0.303012153533429	0.423372059419951
Slc12a6	-0.609378839334719	5.19001159924546	7.60877133780619	0.0315658218499221	0.0808101416507677
Emc4	0.32305583908282	5.22308049062421	4.92621530824684	0.0664636896373064	0.136578355789639
Katnbl1	0.593986353333374	5.29047312641089	9.3303407455692	0.0212545919219305	0.0616791994284895
Emc7	0.429147191879376	6.12144752649658	2.5980315998102	0.156140481718538	0.257526750782533
Aven	0.682318749371897	4.11208203596809	11.3586686766907	0.0141310618433262	0.0469178592616748
Fmn1	-2.35829697604833	6.20530258700592	107.142524401389	3.64953306349827e-05	0.00268139179606248
Grem1	2.59999686606335	-1.57028644945172	2.95020155888479	0.134685404263682	0.230445652434707
Scg5	-2.42908037105048	0.649034488700094	17.3152287954623	0.00542878400309043	0.0259511753406785
Arhgap11a	0.848093934800986	7.72719907141008	17.8857360051934	0.00502241567244718	0.0247646627489559
Aqr	0.643261211250084	6.51463370858097	11.8331777217694	0.012939251121656	0.0444305484358439
Zfp770	0.720204215127111	4.57478268504997	9.11823362625842	0.0222557025957071	0.0635632496227298
Dph6	0.0309796001547845	5.38487632635174	0.0535416059598155	0.82440092990864	0.877267447076013
Cdin1	0.679547305324469	3.90351191161134	15.3704345204903	0.00718993378308553	0.0306174320434185
Meis2	-0.803029966753596	6.12121522265616	44.1247367976825	0.000473984842831035	0.00724647873856044
G630016G05Rik	-0.477026404562284	-0.0380433260965729	0.701488215591792	0.433135574020872	0.551881048327847
Spred1	2.37806436767109	8.35127681724774	118.169300734939	2.72544001839354e-05	0.00236820038053955
Fam98b	0.265941296846825	5.83143154895893	4.1984383513974	0.0844749513393274	0.162350410277623
Gm13986	3.78549039072682	-1.07496606014573	31.162240770343	0.00122348305730427	0.0115088471968407
Thbs1	-1.3295378936795	9.241967887812	5.51426393252394	0.0555081682311562	0.12033343465112
Fsip1	-3.3499950394059	-1.28158690572485	13.0743387613655	0.0103925771385496	0.0385620787932831
Gpr176	-2.56488194186183	4.36871183218551	16.1130739057413	0.0064389035810123	0.0287385264186339
Eif2ak4	-0.0797368381702633	6.22767632927443	0.180341939943946	0.685310329808373	0.771325259709719
Srp14	-0.254597762625075	6.27624409674883	1.68645323917003	0.23991945464178	0.355976893199718
Bmf	-4.49760944193157	2.9145604516066	48.509382797346	0.000363640062693913	0.006446084261606
Bub1b	0.203800691275636	6.74143190611587	2.05446989401221	0.199825591799608	0.309919289405425
Pak6	-2.33702158817101	-1.51606414114125	3.58398168402417	0.105230173182635	0.19155463373434
Inafm2	0.845752848390591	5.93965435221859	11.5616018400076	0.0136042595580395	0.045833835453331
Ccdc9b	0.113461525043548	5.21796653961413	0.421656235812197	0.539226916858651	0.646780215057873
Gm54146	3.38165649470162	-0.645509762207638	23.450355277128	0.00256676740280245	0.0168274508916124
Disp2	2.0594085512832	2.65055680982646	47.6602297289889	0.000382130126955304	0.00658251507273447
Knstrn	0.931653910985343	6.67317073970845	25.1883330961968	0.00213742151595219	0.0152044870427501
Gm39913	-0.104363705809023	-1.32360054121764	0.0179112711758145	0.897740244751945	0.931923059416693
Ivd	0.436600696189572	6.80892874139286	6.5594509724936	0.0413240838480048	0.0977832380470972
Bahd1	-0.00537949840560313	5.3929916512492	0.00144117083244586	0.970900950732696	0.980446391215684
Chst14	0.0993677884794753	5.56700973312886	0.177756867239734	0.687424477148397	0.772627969444973
Ccdc32	-0.0712781473741882	4.0091332435857	0.142574781265647	0.718225099994573	0.796294306535209
Rpusd2	0.639919380857039	3.36409821301649	5.06435659447386	0.0636451722144986	0.132211313259623
Knl1	0.791752757313919	6.32920379488637	10.8749833729034	0.0155005693625968	0.0499196145388439
Rad51	0.761889119849083	5.44447852187475	26.0628942989511	0.00195699470152671	0.0146178347427967
Rmdn3	0.885249230618698	5.25794119359588	13.4500288836294	0.00975438605259452	0.0369939132917321
Gchfr	0.283583815225632	2.7919674548727	0.994233378040272	0.355731607192061	0.47777726816081
Dnajc17	-0.138419322279038	3.22972496505159	0.482944103683366	0.512085391502069	0.622724893253336
Gm14137	-1.39433295110537	-1.63282227178152	2.30189802156876	0.17805104968089	0.283712031228985
Zfyve19	0.197987725254281	4.05932548387108	1.43561608702146	0.274298884266094	0.392607207549662
Rhov	2.84195066631976	1.29406981394984	4.21880499306239	0.0838862065662465	0.16157038860101
Vps18	-0.00680920197490226	5.08919371439942	0.0022268489946328	0.963833996938315	0.976566564130341
Dll4	1.23602814992146	-1.72500703422876	1.09843409517396	0.333434435411662	0.455585326807992
Chac1	1.43776826234856	4.536789807451	13.7983052346474	0.00920833964730179	0.0354687696558376
Ino80	-0.268616190351452	6.21873725917676	5.80728672892296	0.0509462402729404	0.112885883264558
Exd1	2.13932366874599	1.51125854099549	39.0390967774888	0.000664944477367066	0.00860416845407394
Chp1	0.65226135086078	7.03470423735821	15.4100738008131	0.00714700021403151	0.0304818782039263
Oip5os1	0.559351705729744	4.97562855486023	4.78925390588938	0.0694267209517686	0.141162474312516
Oip5	0.444448324655889	4.00822346756257	3.98630185992289	0.0909543531281401	0.17109183517935
Nusap1	0.226590287500318	6.27803770038407	0.994029162817966	0.355777589906405	0.477792285222052
Ndufaf1	0.412595939182107	3.71895439313835	4.33953528347047	0.0805078948799987	0.157046446264209
H3f3c	-1.92758718363418	-0.487300603388892	8.06349303792196	0.0282889216042761	0.0749670480939656
Rtf1	0.109779084298344	6.31121208275896	0.452428526341109	0.525256872314351	0.634725101017922
Itpka	1.30578155161624	-1.42303035803565	4.0005430274372	0.0904986501282372	0.170456299576152
Rpap1	0.354645532545671	5.19197164840522	3.27821528933121	0.118200921721746	0.208905825736078
Tyro3	0.134847843255963	4.105142769768	0.339640430015187	0.580439311995276	0.682966345079117
Mga	-0.184640466777708	6.41848199722628	0.935309475939766	0.369402748946358	0.490904604890923
Mapkbp1	-0.408785233559118	4.98959238773818	3.91281909812191	0.0933559714058851	0.174362719688242
Sptbn5	3.16327620766869	-0.473066283896885	30.0585712347092	0.0013465235872234	0.0120511227698762
Ehd4	1.80130924981967	6.72025535615216	59.176133377347	0.000206897605052454	0.0052504569681426
Vps39	0.650085273653418	5.00422658249479	16.9102996532104	0.0057439619186699	0.0268144971861294
Tmem87a	-0.104204759243629	5.42282433575419	0.352649864507038	0.573466537576487	0.677724205422019
Ganc	-0.584291848028466	2.38034240109809	4.58532429291038	0.0741781534248422	0.148326747434758
Zfp106	0.789302827214839	8.31760053802617	12.6870639699159	0.0111096798902336	0.0402333936198938
Snap23	-0.00474778170908184	5.33931532805703	0.0006541312487943	0.980392619334441	0.986644939953273
Lrrc57	0.0118255927161615	3.02791591230502	0.001568671239533	0.969641777915007	0.979919909384994
Haus2	0.167034443608357	4.78579578063356	0.539177850403239	0.489392973332667	0.603200392997382
Stard9	-1.58601837305848	5.31623809161688	34.6811850512089	0.000918033941808435	0.0100560271004801
Cdan1	0.480374764746401	5.05611984508315	5.36182348738835	0.0580997567149699	0.124128783059418
Ttbk2	-0.390845091251151	5.30169441634465	3.37928014611287	0.113682813387485	0.202853047179202
AV039307	-0.320388707539471	-1.44009596853283	0.158670421473926	0.70363494380802	0.785829670832206
Ubr1	0.162847161168877	5.68836519981155	0.357290704830002	0.57102226343685	0.675685449847827
Tmem62	-0.0127621392809509	2.33160723600037	0.000904074244317435	0.97695014492967	0.984334987504729
Ccndbp1	-0.92779607101931	4.3018393574498	25.7014790590757	0.00202901875079812	0.0148127072715687
Lcmt2	0.0305221662493492	2.35685276156942	0.00796690474317605	0.931668869000418	0.95466006157166
Adal	-0.270587745861185	2.950952615587	0.588995820067795	0.470795529783343	0.586799495366059
Zscan29	-0.802714245795704	3.44205325565177	7.2083224808891	0.0348839981853781	0.0869029960237808
Tubgcp4	-0.118358519436837	5.08882391216075	0.215760854859296	0.658029671524485	0.748581099349169
Trp53bp1	-0.430150450651917	6.1109634867547	12.2762301136113	0.0119439027843042	0.0422978645819446
Map1a	-0.986703916132094	7.25253765392637	24.4270009836276	0.00231280797688102	0.0157815808720674
Ppip5k1	0.410296821531452	4.612183765004	6.71999820178153	0.0395917611476313	0.0948744270264453
Ckmt1	4.68640878714549	-0.842864901023919	19.9973243568032	0.00382602228631934	0.0208111965011403
Catsper2	0.310852706796272	1.35973314393737	0.604748509303238	0.465179255690249	0.581325869413019
Pdia3	-0.0185780817730457	9.33260101442651	0.00915192487101734	0.926779829481115	0.951041252005657
Serf2	-0.0808306582715834	7.9196118417898	0.209327088215344	0.662769042145573	0.752369454243143
Hypk	-0.62403176083998	5.87332860415903	19.170043081223	0.00424438817528761	0.0221273044836839
Mfap1b	0.182527767666169	3.41479596756704	0.847422805064612	0.391425628852743	0.512237390002794
Mfap1a	-0.124545601546661	4.3464622169903	0.361516923444884	0.568815514416312	0.673793632219288
Wdr76	0.576977078798157	4.16970276459307	10.4929922364612	0.0167092151618799	0.0524464597525032
Golm2	-2.31378258346875	3.49271572876816	7.50120087273147	0.0324142778299321	0.0823645419817022
Ctdspl2	0.364953928093209	6.36448759373097	3.44163523665578	0.111012591731099	0.199279794962901
Eif3j1	0.681125618197758	5.64258606849182	15.8054295591419	0.0067367924647553	0.0294924050064323
Spg11	-0.182906746034586	5.5706855001019	2.03870763917997	0.201338360437877	0.311983560999053
B2m	-0.994729588611303	7.26814257186423	20.528507804171	0.00358579371309182	0.0199875606524716
Sord	1.0256873182432	6.02460976123793	26.0054490466502	0.00196821422201727	0.0146458607339161
Duoxa1	1.06095630043791	-0.105902270044422	2.47777118691019	0.164556520102208	0.267202420400144
Duox1	2.07583071798193	0.172438559066509	18.8550242313931	0.00441957685536812	0.022776415408164
Shf	0.0962618715446324	4.51681383448587	0.128254870319924	0.732033496344108	0.806782361026592
Spata5l1	0.228904787652169	3.49812545014213	1.5275059119589	0.26090948766567	0.37828982534185
AA467197	1.82201731693777	-1.3724741857357	2.1373457773095	0.192131548085656	0.301184519715457
Slc30a4	1.43030407707314	6.52520671619092	34.0457209067913	0.000965051997613295	0.0102870948275876
Bloc1s6	0.312358135711861	5.21595607066188	2.34567545546053	0.174550815312973	0.279564262799311
Sqor	-0.332480725929105	4.80984867744254	0.735415137844233	0.422791114778748	0.542071275195876
Sema6d	4.0737023708017	3.09987114876126	11.5870362718348	0.0135400811208115	0.0457523440087671
Myef2	0.750071553254143	6.74826042633975	32.7549011891276	0.00107081314423051	0.0107543479569427
Dut	1.02020527953869	5.98242022754826	38.7675747367936	0.000677800766011643	0.00871191433301824
Fbn1	0.379680187367337	7.2569032553546	1.05761562704322	0.341900588503749	0.463646106239428
Cep152	0.41494481180464	4.22510025752861	5.7712297811835	0.0514797856704227	0.113774304164397
Shc4	6.79719279222064	7.6581106469565	856.505027090236	6.30668303001452e-08	0.000238119125157999
Eid1	-2.73211610985883	7.34623534543374	51.2709344513554	0.000311099152149813	0.00602409063450605
Gm35231	7.58835064796658	-1.48208700720151	33.3831976244315	0.00185531794825359	0.0142299777159629
Secisbp2l	1.08749495900623	7.09753014925214	39.4331024042774	0.000646855315801005	0.00849825514893014
Cops2	0.650473545426907	7.8547594411782	14.7518191293762	0.00790652374943493	0.0323446557079834
Galk2	-0.910076715002567	5.12876634033394	28.0790093619557	0.00161147717773969	0.0131299526250375
Fgf7	-3.68031639314515	6.95560190014413	49.1080548633018	0.000351308763063991	0.0063882357723252
Dtwd1	-0.479152844732503	3.36909260813394	5.02597600090023	0.0644118466019006	0.133368202012017
Atp8b4	-3.60090719624354	0.0313930129858314	18.0586177366444	0.00490725472996997	0.0243923606762338
Gabpb1	1.10213757386398	5.86911572628393	49.8268859144397	0.00033722142552065	0.00624237859387464
A630026N12Rik	-0.321935409818348	1.50165586739069	0.509102987108544	0.501288376860426	0.613697931274873
Usp8	-0.258065844182575	6.55359806129622	3.18302495010931	0.122684787754892	0.214811816233505
Trpm7	-0.0729836313475296	7.42417534563916	0.172368068173751	0.691891647351306	0.776187320353496
Sppl2a	-1.697646211612	6.34256400319476	123.010016782993	2.41717126570809e-05	0.00224225299370989
Ap4e1	-0.157926402299437	4.32983480564501	0.591916187527817	0.469745166743977	0.586231378440875
Blvra	1.217523934153	4.8107121739409	40.3886421198661	0.00060560589964171	0.00824020158194355
Ncaph	0.786358069885699	6.241446108405	19.6559807912625	0.00399172343889308	0.02131843427104
Itpripl1	0.53983991864925	4.6537287757503	3.86342073239181	0.0950191245078394	0.176811813549489
1810024B03Rik	-0.398295994039142	-0.520363750913923	0.364783762194686	0.567122020560673	0.67230966412896
Snrnp200	0.449452584907487	8.10312268544679	5.45876206213515	0.0564334124215106	0.121775501334203
Ciao1	0.124986172420088	4.67189130224161	0.531902670017374	0.492221995639969	0.605732000452115
Tmem127	-0.137560089740073	6.32768280354794	0.853684492366567	0.389786600930692	0.510822856450695
Stard7	0.914847272534744	6.81766276809537	19.1803218216589	0.00423882796640856	0.0221121255029127
Fahd2a	-0.537413976315589	0.610676675942345	0.516471595007663	0.498324271488896	0.611229690277053
Kcnip3	6.47370649785927	1.3970545482758	23.0199451200394	0.00269041128566195	0.0172288656701489
Zfp661	-0.185429925917965	2.09358406939524	0.290165713846659	0.608750039846503	0.707485761199749
Mrps5	0.530071495706422	5.5325076375505	10.5436970751223	0.0165417426104193	0.0520900989077169
Mall	7.29580971092766	-1.90172828695963	21.2976105696343	0.00857697364759316	0.0338754881719007
Nphp1	-0.0536520635811236	4.88013092665163	0.137495893891329	0.723026832417695	0.800325355338429
Mtln	0.612077671225634	2.61259377174572	4.79828771409781	0.0692258579368547	0.140883753871195
Bub1	0.784332723917031	6.14132788719196	20.5711691754761	0.00356737537836969	0.0199172413865951
Bcl2l11	0.70816775049175	4.29579076731192	6.43683939664979	0.0427159462559481	0.100000080019281
Morrbid	2.55186767288044	3.526742884983	116.948655163395	2.81127932062826e-05	0.0024274247668494
Anapc1	0.546887246869777	8.23143610103324	6.09475337773547	0.0469463948413509	0.106551628023156
Mertk	3.15671754314324	4.03028932531686	92.8739684222573	5.57372703522175e-05	0.00309804447233034
Tmem87b	0.537246509765446	5.27127917201436	9.50410612471734	0.0204786001203346	0.0600236338710661
Zc3h8	1.29969274443608	2.53406364057309	21.0417154778373	0.00337228152097781	0.0193650357690052
Zc3h6	-0.481744669935143	3.38298260312267	4.60893809661618	0.0736059146205604	0.14745886499718
Vinac1	0.906631057569334	-1.14114120379976	1.53405596850634	0.259992193640155	0.377518014435293
Gm54152	6.27478263102122	0.528293091425577	37.1008604533667	0.00076436961589695	0.00923134085094078
Ttl	-0.80273740165248	5.08520249243936	33.2704524099249	0.00102682052740836	0.0105360381321296
Gm46764	-0.819136384910152	-0.736728982309469	1.55770270690579	0.256719843095576	0.373628183822936
Polr1b	0.356771204998204	5.6110199156682	4.2178483066269	0.0839137371095059	0.161600742990098
Chchd5	0.0964797374350289	3.18831817482891	0.176444294177499	0.688505008338468	0.773462503844106
Slc20a1	0.607841212430039	5.83767276543428	15.330868752761	0.00723312885392	0.0307536779298444
Ckap2l	0.495211383993431	6.63982793219664	5.94971537628112	0.0489096920678107	0.109639969804292
Sirpa	-0.100848421873531	5.66851730294346	0.0135659011073696	0.910930445346716	0.940525237584799
Stk35os1	-1.05318190170432	1.91935508907266	10.5939690143391	0.0163778925257004	0.0517510747375785
Stk35	0.596735596112316	5.6335929019071	18.2759271973179	0.00476740174171179	0.0240101461892741
Snrpb	0.566808754578379	7.55487121644161	11.5322000237971	0.0136789526156538	0.0460290050147821
Nop56	0.598925818327904	8.1569534040221	16.6846964807189	0.00593011259544209	0.0272983328989057
Idh3b	0.693039660394873	6.72409659693137	16.2472022633363	0.00631448246026884	0.0285006644810668
Cpxm1	0.130628845485705	0.334639897708184	0.0770157686301246	0.790334384316418	0.852557614699466
Pced1a	-0.153645811829789	4.76105117878501	0.719374836204126	0.427628707443424	0.546334871067446
Vps16	0.142083907897	5.64957543631772	0.748222806528668	0.41899475368402	0.538485506517132
Gm52562	-0.572935345471401	-1.3250093590612	0.58867006319352	0.470912956335571	0.586888523741018
Ptpra	0.0403638535754847	6.98113338277981	0.0622035407534791	0.811041158699023	0.867735666129901
4930473A02Rik	0.24636944529371	-1.81707660518729	0.0739631855468772	0.794412494510763	0.855895546026788
Mrps26	0.690281990332243	5.58115392698002	35.2869236600486	0.000875991872562659	0.00977763611253068
Ubox5	0.361178176644291	3.71951148298196	3.43292933074452	0.111380210903525	0.199813255500844
Fastkd5	0.359499388761058	3.55853901257705	2.32365981072948	0.176298861399742	0.281639174791372
Lzts3	0.053998201410467	4.24129030319308	0.07421671136928	0.794070355808859	0.855713651091038
Ddrgk1	0.507994002725196	5.95137585237742	11.4754054775997	0.013824782085938	0.0463040822780783
Itpa	0.129802280512136	4.96987206778186	0.489272417332225	0.509433105341842	0.620600497098737
Slc4a11	-1.14001370661815	1.43495451528858	9.84236434461101	0.0190727271059362	0.0572223493088719
Dnaaf9	-0.0953945460151731	5.87913571637423	0.104017509313469	0.757576914922178	0.827428278835846
Gm14057	1.01577917539747	-0.844438753213209	0.996042189003157	0.355324731914345	0.477417620322181
A730017L22Rik	-0.55952939598725	1.31202149385203	2.64223622443441	0.153197740581738	0.253808029743757
Atrn	-0.176049228896078	6.30029828285348	0.682842931167389	0.439006953431268	0.557250520879799
Adam33	-1.42881637655442	0.305243173854457	4.48982013468173	0.076554846321834	0.151837833740604
Siglec1	-0.779269620883754	-0.329408473799018	1.67015361443442	0.24195600887199	0.358185685335729
Hspa12b	0.544236912079918	4.70723587891888	12.1733848147822	0.0121656496587101	0.0427494763666319
Adissp	0.892439026568265	5.93437507212807	12.4742248631417	0.0115318622776259	0.0413154846580184
Spef1	-0.655547738958	3.84620965895193	5.56476595949209	0.0546838896703426	0.118884421422666
Cenpb	0.0465940455408349	8.45157400159338	0.0582333778073383	0.817032468312205	0.872106885201234
Cdc25b	1.37333320462169	6.84761461612142	28.5240250651043	0.00154628958805085	0.0127962686885775
Ap5s1	-0.426617547227777	2.84905457054491	2.07157473715846	0.198202205879378	0.308167393490145
Mavs	0.481459344674771	5.40431491393981	8.94262151890966	0.023132535617573	0.0653921237015785
Pank2	-0.133555945765801	6.23978901258074	0.448131347971807	0.527164682662537	0.636426655669536
Rnf24	0.655081613720096	6.54906107577054	8.10163135121015	0.0280350764716815	0.0745051422531389
Gm30679	-0.0743046383237401	-0.51199477126242	0.015775181939546	0.903992020641017	0.936742882585895
Smox	-0.129521189599406	6.48463036635244	0.336924404339791	0.581918161994928	0.684178679971599
Gm30732	-0.00855082480897815	0.508831482938112	0.00031091597838549	0.986481221052686	0.990666424097164
Gm39938	2.44541253015946	1.31278481821248	22.3266137486786	0.00290667640512738	0.0179183188193141
Adra1d	-0.311136275869512	1.29037099961369	0.121080112100869	0.739286188071287	0.812818136944878
Gm14285	1.54980159363179	0.535137538419568	4.63175480588164	0.0730586410510312	0.146597790556797
Gm14280	-0.415539208957518	-0.0857196632822613	0.35088264845882	0.574403178426467	0.678480705206656
Gm30986	0.709475548911318	0.772459984826193	1.1671778964736	0.319893611664597	0.440724475117236
Prnp	-0.877883636005455	8.22937342884962	18.7034837596132	0.00450726396639076	0.0230285714477643
Rassf2	-1.37493647914604	5.30930997338437	5.57665585197424	0.0544922195005303	0.118580390160529
Slc23a2	0.489128325861695	5.92862355211759	2.6292348332722	0.154055178880166	0.254883532278356
Tmem230	-0.36804210545911	4.71511047266286	1.75953986406593	0.231087210990983	0.346315502641109
Pcna	0.268294721750461	7.43823182223922	1.37160447811728	0.284238577647908	0.403339682948644
AV099323	1.21760852638045	0.752846331117025	6.55557002819722	0.0413672027976817	0.0978515381132619
Cds2	0.201907517566512	6.85532309017325	1.0430176935263	0.345010170329611	0.466986555107486
Prokr2	8.28670172663975	-1.05929826897277	26.5258090624278	0.00571123803760473	0.0267426968002303
Gpcpd1	0.0829929395067201	4.96948655621034	0.17138494001204	0.692715606134733	0.776667419895773
Shld1	0.119363739309952	1.48786187874113	0.133476035664962	0.72690053569478	0.802994645522501
Trmt6	0.717221039899094	5.35571428458063	16.7480728815571	0.00587702269362864	0.0271394700843685
Mcm8	0.510095004137503	4.09515794911913	4.41835451476602	0.0784011101429552	0.154318113426901
Crls1	0.301285051856792	5.28448271347793	2.12914024428819	0.192874389314748	0.301935289726588
Tmx4	-0.320582125608772	6.24945557679856	5.2381867709803	0.060322417185641	0.127449440680466
Plcb1	0.212595361930051	5.17203747377627	0.984587566898149	0.357913873840348	0.47976953465672
Plcb4	0.409469210510462	3.48795981144242	0.121529107739733	0.738825238564485	0.81244146577908
Ankef1	-0.848978053316336	0.258432496201243	2.06066569611426	0.199235383202335	0.309353378871845
Snap25	-2.27137222847551	0.495293857539078	2.6322661503281	0.153854668155523	0.254643850404723
Mkks	0.0372033798878205	4.54494659237846	0.0665294710136441	0.804741806340452	0.863890863964975
Slx4ip	-0.338831624438875	3.16256240891856	1.33059216397059	0.290892913174422	0.409943420752581
Jag1	2.54671486625108	6.14907617182577	68.9316435264761	0.000133323868095466	0.00423117400954952
Gm14055	8.82180060578631	-0.543367588011931	29.816133412534	0.00240620838273959	0.0161381704380224
Btbd3	0.325013583348121	5.15977895696904	4.38406623002123	0.0793083323299693	0.155590753723656
Ism1	-1.45362988001101	-0.0705303203046118	2.0623566282354	0.199074736846687	0.309173875810879
Tasp1	-0.793295244542353	3.91807539737514	9.29062552866803	0.0214374173960074	0.062052351555932
Esf1	0.673360800911209	5.80506312900389	9.38639737140258	0.0210000507629663	0.0610992476448829
Ndufaf5	0.108269783000055	3.52199599163519	0.235319304778289	0.644141438908206	0.737689173737968
Macrod2	0.084825488439843	1.72815387936725	0.0492538742625373	0.831440927743702	0.882341539537241
Flrt3	-2.81235719143194	1.57513961103144	5.44722595304528	0.0566283209077856	0.122029542888556
Kif16b	-0.241465223982506	3.9645168303186	0.772578913804051	0.411932028859163	0.531739556702998
Snrpb2	-0.0668790238756037	5.74564715856901	0.144509201632991	0.716422378238036	0.795194666572075
Dstn	-0.507230968675455	7.91275129169258	5.80913429859577	0.0509191013484479	0.11284397507544
Gm33804	-1.68716443451155	-0.0361443135440579	4.48088007598613	0.0767825672983781	0.152153433817139
Rrbp1	0.149399192640308	9.01650069315472	0.555527090572358	0.483143703021143	0.597736316011289
Gm54119	-0.384381556583327	-0.627388459888494	0.514094889641389	0.499276726504436	0.612233849426528
Snx5	0.161339172049717	7.44864228583062	1.73104910821391	0.234473188377588	0.349900261221294
Mgme1	0.499878158788062	3.58484438812193	3.07742111311814	0.127937367121379	0.221690283126268
Kat14	0.525828074676079	5.66270776428907	10.03210638147	0.0183399283669776	0.0558710037098391
Dzank1	-0.829998558987046	0.040986127000547	2.57350205565488	0.157807501921927	0.259311222603517
Polr3f	0.477381873147071	5.04159259147924	4.2616276292183	0.0826663319586345	0.159983940155074
Rbbp9	-0.579754681857999	4.212876581256	5.18483317306007	0.0613169232968595	0.128935524573837
Sec23b	0.0371999918023535	5.81267886866894	0.0576685848647784	0.817902314384714	0.872492686417074
Smim26	0.482458140141908	2.2044974991154	2.14099331560748	0.191802640834851	0.300840678169961
Dtd1	-0.221135097439522	3.77671425860717	0.765715118194437	0.413901998539205	0.533764844819157
BC039771	-1.5269459217688	-1.63220116404415	1.56141197869067	0.256212039471091	0.373054946431075
Rin2	-3.08783909189069	4.97859456844936	20.3428626673979	0.00366742340573487	0.0202697487670427
Naa20	0.233993329306824	5.32539839895119	2.02563625300436	0.20260527717805	0.313296910713052
Crnkl1	-0.62828969952011	5.08577728569265	8.90814402735843	0.0233100533663829	0.0657267863354018
Ralgapa2	1.09284992187843	4.29673938053142	18.6640949582666	0.00453043198549833	0.0231134525191031
Kiz	-0.734424479200173	4.20838528562666	11.3508184197231	0.0141519800531087	0.0469532465319308
Xrn2	0.151994169163626	7.14853507961714	0.942402702350721	0.367712958450768	0.489179380481647
Thbd	-2.0710412640064	5.6548588559294	18.2309669939628	0.00479589981643741	0.0240653905628177
Cd93	-1.3162809945833	0.562841654602964	8.22374462314844	0.027242427393012	0.0730205555795904
Nxt1	0.679120038093358	4.97666363146883	18.322695774552	0.00473799462607854	0.0238795624895126
Gzf1	0.438075352146954	5.58047261064026	11.0347194216821	0.0150295467305234	0.0489132713102576
Napb	-0.711494422283849	1.23598988413052	1.49696896448651	0.265249659184496	0.38276356642253
Cst3	-1.17243963410617	7.39429398794896	17.0745115362337	0.00561330237652998	0.026406468497086
Zfp120	-0.359642684422111	3.60530318343135	3.44193303211669	0.111000046285171	0.199279794962901
Gm14139	0.796671987673493	2.15759128196949	3.78767358847248	0.0976486344736731	0.180408841702201
Zfp937	0.703945637453168	3.98284419353008	4.32617946806177	0.0808724542689619	0.157556112481705
Gm14124	2.18925907459996	0.392014071980677	5.36430153741745	0.0580563419926757	0.124113285458961
3300002I08Rik	0.11438196334909	4.26451006960672	0.250463777345958	0.633880159865971	0.728672922615751
Gm10130	0.215059231646396	2.52093516109381	0.368653970245679	0.565129429779728	0.670990395351196
Zfp442	1.7676957368415	4.52008755144253	37.0796636718741	0.00076556210188689	0.00923134085094078
Zfp345	0.391169311553243	3.03498321260319	1.21406354692266	0.311137766750646	0.431650202073527
Apmap	1.38906953154382	5.35707733053603	79.241514982259	8.88622582154265e-05	0.00370116527152071
Entpd6	0.354308314349317	3.99578560874807	2.80264802475544	0.143143602993918	0.24130875804316
Pygb	-0.587205996515362	6.38231190081744	10.8798455445659	0.0154859451053683	0.0498842187591746
LOC118568526	-0.535739806745918	-0.28891926221591	0.989304501548742	0.356844069264427	0.478756203159515
Abhd12	0.292947363717228	5.75318847249771	2.21831113856209	0.185014244711532	0.292400232705263
Gins1	0.312484319737653	3.54866577511946	1.9355089154694	0.211658476247179	0.324025336797225
Ninl	-0.360287033423954	4.56405493422302	1.53458029910594	0.259918970002324	0.377451611927428
Nanp	0.856918449807602	0.0896069759776095	2.79922866470436	0.143348225954442	0.24162403856704
Nsfl1c	0.0669011590695914	6.77718783469199	0.196607668614242	0.672409917068872	0.760358763811757
Gm14167	2.43257566405191	-1.57293584024438	9.14390245337689	0.0221312603282924	0.0633132054692908
Fkbp1a	0.999145668356707	8.2173916455374	33.2723716532344	0.0010266612579689	0.0105360381321296
Sdcbp2	1.55951404195321	0.0787522675923851	11.7727655268237	0.0130833894826231	0.0446820532853066
Psmf1	0.219442475989979	4.96677908818265	2.43661584629999	0.167582321108285	0.271042687103089
Angpt4	2.98778558064121	-0.67628978787142	14.1977219150482	0.00863084549178013	0.0339839875271496
Gm14154	-0.363302424693424	-1.09109900920838	0.380731612730338	0.55900429291012	0.665502075733874
Fam110a	0.769158885144953	3.53980697316638	14.7601379002855	0.00789627422647625	0.0323219883289483
Srxn1	-0.446414339275809	6.37251710957132	10.9926833455168	0.015151638440613	0.0491417066267838
Gm31535	9.9691352562744	0.983285737572215	80.907257645232	0.000219342057676423	0.00536436764848886
Tcf15	11.4834042283604	2.54735417901096	227.328373818453	1.59455177296399e-05	0.00188922948443026
Csnk2a1	0.575844475325585	7.24096569829917	9.92353961343232	0.0187545471037812	0.0566889425776776
Tbc1d20	0.138313512500785	6.5275321232771	0.573024688516718	0.476615630575856	0.592021639750235
Rbck1	0.34783586398818	6.30725550562144	4.57205967459821	0.0745022360021985	0.148776901538063
Trib3	2.44649988746346	6.06179607716517	17.6640720844358	0.0051753613192004	0.0252138167321868
Sox12	0.597081450186494	6.84489031089137	4.84963498453256	0.0680989300012189	0.139126519343264
Zcchc3	0.577648197459489	4.51350764300377	7.25161170369991	0.0345035012975229	0.08625247074175
6820408C15Rik	-1.02511599207386	-1.50512988252481	1.5127272644869	0.262996756689634	0.380552537161888
Gm27343	-2.3082265428273	-2.30867048223811	1.32537537242302	0.299341890957703	0.419406703820839
H13	-0.797164429927121	6.91632272220415	31.9005872682538	0.00114935730172581	0.0110889152462359
Id1	1.27277807294389	6.94497179670458	55.4933850299826	0.000248548615183582	0.00553069595871306
Bcl2l1	1.38315252586217	6.84119272127784	34.2113679518815	0.000952494918888825	0.0102398680192755
Tpx2	0.921222972274757	7.73568980421844	26.4662541865051	0.00188054701186513	0.0143274305915074
Mylk2	-0.163178252037493	-0.717973615206384	0.0272771325167952	0.874032371399538	0.914415823401627
Foxs1	-0.588187341263647	1.96748238298977	0.632390720982163	0.455608185685845	0.572282230675295
Dusp15	5.78840401979852	0.810736642711935	19.396176603721	0.00412425562982714	0.0217358562540871
Pdrg1	-0.00674762009744568	5.7078904025121	0.00220392457562817	0.964020475597912	0.976658983483985
Tm9sf4	-0.00284838960529452	6.52342966608998	0.000274267162588305	0.987302859373574	0.991056588165518
Tspyl3	-0.0488379403067643	-1.41943602420989	0.0049636086663873	0.94603349167264	0.964725084095199
Plagl2	0.809380345004576	5.14283338238975	16.0381131056182	0.00650985488092194	0.0288581845851396
Pofut1	0.161193787507002	5.98211464285376	0.861806351467784	0.387677345035157	0.509314633784959
Kif3b	-0.127792096145432	5.26078262041313	0.794702796840317	0.405687884257985	0.526217892051426
2500004C02Rik	0.449466589844121	1.05458905694845	1.02542993182018	0.348816014787943	0.470653077840164
Asxl1	-0.0840081403661557	6.50808040641183	0.240747405483912	0.640416617468208	0.734595829359743
Nol4l	7.4770903324062	3.92669255385477	290.579858012863	1.77954925085935e-06	0.000781890412533349
Commd7	0.104251215396293	4.94756376810344	0.584733063395785	0.472336324410903	0.588181895495445
Dnmt3b	1.09803899589648	2.68601216330667	16.2466063898764	0.00631502814126339	0.0285006644810668
Mapre1	0.34745857837026	7.82380799342838	4.34955905741792	0.0802357465798536	0.156693679202676
Efcab8	-0.320418734580657	0.0797676635694485	0.338703733881687	0.580948414298959	0.683389664973902
Bpifb6	9.00049234898611	-0.408993242331719	21.5574744220279	0.0083889510552609	0.033468640289592
Cdk5rap1	-0.841615280954922	2.79229622184476	11.9587124084408	0.0126464023254857	0.0437446353052642
Snta1	-2.39692679333362	-1.61342863663111	3.21281971380019	0.121256577294297	0.212925558978256
Cbfa2t2	0.410266876379397	5.83311945057389	4.69382222319915	0.0715974418428237	0.144468429471764
Necab3	0.00963506883413551	1.76065635388968	0.000691099484701637	0.979846322095807	0.986384378651806
1700003F12Rik	2.62192562570631	3.01237275640264	13.3444204141264	0.00992841213752507	0.0374264608006814
E2f1	0.674904351418629	6.08365568331542	16.1260758825675	0.0064267013538056	0.028721413699999
Gm39963	3.18231298910738	-0.875191761353198	9.34226806747305	0.0212000904487226	0.0615470589491462
Pxmp4	0.827654111771021	5.75008972551916	25.0703850828797	0.00216341426513202	0.0153021712756298
Zfp341	0.00603289803561774	2.21390660382165	0.000500501244030149	0.98284848015489	0.988247164497326
Chmp4b	0.00543215348235246	6.8959411089459	0.00140366571795783	0.971281876267968	0.980638982150532
Raly	0.490880065400138	8.71637188493409	8.64051738645643	0.0247516166150156	0.0683653291758433
Eif2s2	0.610291298459186	8.23891206155946	6.77824262427609	0.0389873100324973	0.093789518036824
Ahcy	0.0121598381709998	6.051558047846	0.0044853369759217	0.94869458554556	0.96621869176224
Itch	0.0342982469382195	6.34112500663637	0.0341439540433994	0.85925131081364	0.90319740036448
Dynlrb1	-0.754778547209434	6.56475570076929	25.4230086920133	0.00208691975409271	0.0149912182278408
Map1lc3a	-2.41220159529414	5.1712517481954	123.917306078956	2.36459023285671e-05	0.00224225299370989
Pigu	-0.0417683552645797	4.35422073019209	0.0641018400823083	0.8082488323749	0.866035745233109
Trp53inp2	-0.692545886357034	5.33751824630049	9.92592901325196	0.0187452886522796	0.0566734349057799
Ncoa6	0.78778602277603	6.41963553086127	12.9657849790782	0.0105872386279567	0.0390661774063034
Ggt7	-3.08274424915331	1.33708392863254	7.59588925974154	0.0316658558197511	0.0810025218090857
Acss2	0.0177108101843888	5.02915231007884	0.00535735165866759	0.94393812572464	0.963518700972013
Gss	0.248865560173147	5.05791380145093	2.07511297488376	0.197868741623128	0.30777454806605
Gssos2	-1.24017213388679	0.518020288637216	6.03198233731278	0.0477828857600966	0.107790213375019
Myh7b	3.42863805476829	-1.43671186185474	9.06911100716066	0.022496454857288	0.064117464964855
Trpc4ap	0.0179837926066088	7.22764902704085	0.0156493658792053	0.904373329365077	0.93693163442833
Edem2	-0.0712626026202919	4.8299839816917	0.215707369048046	0.658068707702318	0.748581099349169
Procr	-0.31529397874918	3.05746030504485	1.32018251732191	0.292619159403386	0.411868816839152
Mmp24	-2.98951914307802	0.501606915864832	7.33705898559611	0.0337685495434152	0.0847857382372982
BC029722	-0.497695454761272	5.15239076428119	13.8903453376182	0.00907082957673109	0.0351689972490656
Eif6	0.257217569182506	6.8184332777104	2.66619537102737	0.151634953646016	0.252129418790399
Uqcc1	0.278901064740241	4.75748655358033	2.5639346047095	0.1584644335906	0.260265367719266
Gdf5	-2.46284991863444	1.07817192211189	29.6263336444282	0.00139916099998284	0.0122898793146286
Cep250	0.443794104277438	6.07407757895244	9.92867608042752	0.0187346518113511	0.0566662336898081
6430550D23Rik	-0.462516109809801	-0.978054733663253	0.5576570304083	0.482340348304591	0.5969073023154
Ergic3	-0.202449302558968	6.40546548777194	2.63451219347459	0.153706334771422	0.254459697344369
Spag4	0.859618609811455	0.936937621233223	4.40816293295044	0.0786692929181507	0.154690736532983
Cpne1	-0.0353128899936907	7.25865316319687	0.0630049338775078	0.809856843300036	0.866873896902089
Rbm12	-0.051395724749675	5.84901874001703	0.100106136413407	0.762003112262806	0.830512625646065
Nfs1	0.523217359700491	4.44345766015455	6.09473267466598	0.0469466674857653	0.106551628023156
Romo1	0.0128817505587471	4.60966298786108	0.00377275500711931	0.952939695559962	0.969391603463449
Rbm39	0.159669735690371	8.20215758215003	0.751793908213212	0.41794650074827	0.537494557362595
Phf20	0.191159255839329	6.18957147454803	1.54016203583932	0.25914135083717	0.376477134195526
Scand1	-0.648690636029197	5.21597661962749	17.3878459447234	0.00537469909242986	0.0257914169311323
Cnbd2	-0.453628621763326	2.10614799664334	1.93700091888296	0.211503939331374	0.323860984059829
Norad	-0.287091165297299	7.84999032011607	1.89033165093877	0.216415491955848	0.329324793733301
Epb41l1	-0.683065169913692	7.39017682292584	24.5665637083012	0.00227927030017506	0.01566171268824
Aar2	0.326416151576449	5.04342012394431	4.27559407616811	0.0822736738170924	0.159471307049959
Dlgap4	-0.460443852742528	5.40771879718596	9.41740644197673	0.0208609841059403	0.0608198026737002
Myl9	-2.61934587575067	4.29221926164279	88.9130968212654	6.33798650274687e-05	0.00330852534966584
Gm14230	0.616783965459122	0.789965423393569	1.22472422530719	0.309198066827547	0.429436546229175
Tgif2	0.126386646323597	2.83257981393629	0.10859839483479	0.752509883898101	0.823203840321676
5430405H02Rik	-0.222085659872052	0.566364762446227	0.129559571641364	0.730739758524579	0.805915750888858
Rab5if	0.760109369075036	6.39471082964797	13.6286821815439	0.00946908124126563	0.0361744868304365
Ndrg3	-0.512666556746412	5.80407568881748	4.9107120723847	0.0667904277423825	0.137157343029104
Dsn1	0.37957383384601	4.56606277330032	5.93400573277836	0.0491289043813489	0.109941438997806
Soga1	-0.0772820432580292	6.0672580637538	0.150595059361565	0.710840858778102	0.790981856878307
Tldc2	-1.58023997949951	-0.373550521807469	5.25232630138289	0.0600624981194568	0.127154670267081
Samhd1	0.553776649767035	6.77031363724349	4.368911610862	0.0797138314421659	0.15591839177511
Rbl1	-0.0938258084054808	5.68641067117227	0.2878733542667	0.610137641736299	0.708318931455915
Rpn2	0.603945595086079	8.67740566431831	9.62309002377502	0.0199688444516412	0.0590276413351748
Manbal	0.0935246981372468	4.68014998738718	0.313488384149473	0.595029652397822	0.696849108399701
Src	0.0198535408501878	5.96115767728503	0.0188617852914028	0.895081154815818	0.929754798703667
Gm14279	-0.388373540279753	-1.17524661499331	0.297668635307822	0.604258502074589	0.704412411903033
Blcap	0.0096097435884852	5.28878756275744	0.00525365965761997	0.9444822064019	0.963859080628237
Ctnnbl1	0.18248775192566	5.37992815962251	1.79360752705576	0.227130606903748	0.341803803812513
Tti1	0.228306730738311	4.05245162833503	1.18333545437716	0.316834009649567	0.437533898893258
Gm34402	0.371864087081051	-1.26401980068961	0.322739268697725	0.589777197203431	0.69174058977665
Rprd1b	0.526529174303288	5.83864531252435	13.2093910474056	0.0101569626509447	0.0380062524488469
Tgm2	2.21173895921471	4.31574385275082	14.2538651464847	0.00855355278815627	0.0338389713966292
Lbp	2.53711944273556	-0.693162304718884	4.46398156072951	0.0772155138864321	0.152731444685622
Snhg17	-0.0856781820692069	4.61873012294216	0.110866784809157	0.750045162363128	0.821489432316185
Gm24411	1.25183595924578	-0.713821522681224	2.41781265386024	0.168990730198528	0.272821464592614
Gm23925	-0.422883822921035	0.446865917720628	0.320105486777166	0.591262126280373	0.693028065542837
Ralgapb	-0.057831385017572	6.41944620015366	0.101567762254623	0.76033799560834	0.829585976452904
Gm54127	-0.674059509933693	-0.735015308543036	0.731451934552867	0.423977689690014	0.543034770198171
Actr5	0.610324482748766	3.67982793364699	11.5036698425784	0.0137519522213412	0.0460943108268455
Fam83d	0.808663874578709	5.60065397130996	22.3795812423629	0.00288936087740848	0.0178849744731767
Dhx35	0.412515819768779	4.43200389462246	4.02505280409319	0.0897215953305907	0.169469563806798
LOC115489488	-0.678625137159817	-1.73266418238849	1.22490238709769	0.309165807372551	0.429435185088805
Top1	0.316945349336939	7.2499506292448	4.40688139109068	0.0787031033900101	0.154712901838695
Plcg1	0.27548650011953	6.76106938428409	2.62015288497707	0.154658099956481	0.255696177059553
Zhx3	0.168798321207518	4.5549298144653	0.561915160729133	0.480741604998955	0.595730796554802
Lpin3	-0.00103468252304092	2.98584984883567	3.16516417793609e-06	0.998635919799052	0.998999748099765
Chd6	-0.199574289048414	6.15308745782992	2.02751352952044	0.202422628758065	0.31319288709118
Ptprt	6.67202716405592	-2.34394532156517	21.8098142375661	0.00821212227772332	0.0330628230940948
Srsf6	0.0445716169178196	8.11093054904268	0.0726700474959922	0.796167587610043	0.856964704845024
L3mbtl1	1.57165934326324	-1.37443587543212	4.36554033264371	0.079804419606013	0.156028891593699
Ift52	-0.051301280922944	5.21932191061154	0.117525363906556	0.742970371770062	0.815627717418134
Mybl2	1.7981999163073	5.54319440586642	45.0263622737054	0.000448008319380617	0.0071084000425066
Jph2	0.043478852973727	-1.3214613021842	0.00222718161658071	0.963831298325989	0.976566564130341
Oser1	0.466365185439703	3.98948104262801	6.71814619130387	0.0396111857915361	0.0948744270264453
2900093K20Rik	0.370368485560731	0.190468271853974	0.517046709838375	0.498094308050026	0.611124206056867
Gdap1l1	1.55640631702217	2.32644166491972	3.77222923931553	0.0981969009703791	0.181324176653979
Fitm2	0.120008533521122	3.80219296614249	0.301494981972472	0.601996811452254	0.702431941562808
Ttpal	-1.38774170416572	5.29062040533788	29.950880515562	0.00135938994616358	0.0121188730979739
Serinc3	-0.570777146326393	6.98019775093132	14.1972335151251	0.00863152192491592	0.0339839875271496
Pkig	1.14675440688678	4.7530020646375	36.0546712527569	0.000826282554763172	0.00947705362935973
Ada	0.431212871114198	3.08564028546429	2.10565622061118	0.195023032809157	0.304327258176508
Ccn5	-1.25812081597544	4.81081855835412	0.754690483872981	0.417099493430772	0.536829375204937
Ywhab	0.410859211593944	8.41386525744663	5.14012684513764	0.0621673000594759	0.129961581020762
Pabpc1l	0.458631384079972	-1.25801908734206	0.401741403592678	0.548669991476129	0.655472529844743
Tomm34	0.407000260622094	5.11095244931738	7.01062350033966	0.0366947567649203	0.0897649848993654
Stk4	0.678658697970158	5.36131158085176	9.86211770453982	0.0189946443353952	0.057112893578765
Slpi	-5.22377538852731	0.355657079406086	28.0030305610618	0.00162296771087529	0.0131662749335309
Matn4	-1.82052661756481	-1.02272950753196	6.11318660988049	0.0467044815981506	0.106159905275002
Sdc4	-0.886844746125956	8.01814237502093	11.5646641637937	0.0135965110934279	0.0458189741781225
Sys1	0.725356854315557	5.3467651802229	15.7410128262591	0.00680146444673872	0.0296313249408664
Dbndd2	1.24365677430635	3.18867321632665	16.1773010014499	0.00637892379133617	0.0286206058801115
Pigt	0.115767585061801	6.84089452954651	0.629286841361835	0.456665428508747	0.573347934887663
Wfdc13	2.42808088439398	-2.03290266928083	1.58507644963098	0.261104028431875	0.378451985466766
Dnttip1	-0.219309557968383	5.00007273787971	2.09291491450931	0.196203023665985	0.305751567753724
Ube2c	1.31419514376547	6.94617588380776	52.8238378838409	0.000285907529682949	0.00580557043219983
Snx21	-0.212859293375694	4.60393833849394	0.826927208328231	0.396870420478977	0.517752710590088
Acot8	0.754254806297317	3.08900708155088	12.3794495042178	0.0117267047449954	0.0417854022944789
Zswim3	0.706477872626692	2.64983531501697	8.19194697409465	0.0274459248792069	0.0734226622499283
Zswim1	1.07372205565748	3.96263279068952	44.3271712527796	0.000467982818437994	0.00721481253318136
Neurl2	-0.0567130783628108	1.01710920436745	0.0145907179296934	0.907645609825938	0.938686747819232
Ctsa	-0.0199430071808646	6.87011598680457	0.0175813421605436	0.898680010465374	0.932605626659628
Pltp	0.0979556833507508	3.14155806019265	0.0264017891648183	0.87604921534655	0.915736232487649
4930445K14Rik	-0.526745565226411	1.01621869690791	1.38733271069001	0.28174705196625	0.400865260225598
Pcif1	0.525397600720392	6.20264195597091	18.6078094604217	0.00456381257103085	0.0231803857890058
Gm46775	0.332279097329543	0.109419637489617	0.50917723664643	0.501258343980383	0.613697931274873
Zfp335	-0.122374114720903	5.27983609515256	0.433780363391748	0.53363593254966	0.641925175016873
Zfp335os	1.14830090555046	0.936657274783605	8.17921765269733	0.0275279569118	0.0736134243167319
Mmp9	-3.44720660863962	1.88318669854588	13.7931254256561	0.00921616023245472	0.0354819584496273
Slc12a5	-1.26815287742968	1.15752911529633	8.59118735900103	0.0250301832663085	0.0689761915020371
Ncoa5	-0.0176989620981521	5.90211367568223	0.0202959552480144	0.891195458327858	0.927121500900445
Cdh22	4.58190930777015	-1.70262216823475	10.34766421122	0.0172018624493592	0.0534646369147926
Slc35c2	0.297248172828517	4.8243000980831	2.82305484490673	0.141930784973176	0.239705713728223
Elmo2	0.0737940577087529	6.53060091871202	0.141219684131367	0.71949641877024	0.797253134245087
Zfp334	0.0714877231226556	4.9192509600701	0.094310725622457	0.768742171536067	0.835482539691037
Trp53rka	0.245729730681318	4.35167598777023	1.40724770198815	0.27863886125483	0.397621514219086
Slc2a10	-0.455044972462759	4.54184271161315	5.0872848695724	0.0631930202348448	0.131451056788513
Zmynd8	-0.34257003278344	6.19464223445001	3.1767265586979	0.122989657973261	0.215195162309525
Ncoa3	1.68598605216104	5.897158691387	72.1603944825379	0.0001167428277898	0.00400798186105639
Sulf2	1.64922941437248	6.05135425867257	3.15786963726774	0.123908667981732	0.216457832131466
Prex1	9.00435611792092	-0.381090918414346	32.0073517626708	0.00204481092615717	0.0148692845366588
Trp53rkb	0.539882389860266	2.55740975006502	3.90833633901752	0.0935052568400026	0.174538908382923
Arfgef2	0.653199289759776	6.17502420308761	20.259451405168	0.00370490039206619	0.0203646489180773
Gm31204	-0.38260586106731	-0.794134283548967	0.272183601519866	0.619835570697622	0.716664555017937
Cse1l	0.642571596174853	7.46892852310899	10.6711087112887	0.0161306363893309	0.0512619042237836
Stau1	-0.106655767793022	6.4666195654744	0.364394327335904	0.567323341187305	0.672432198149056
Ddx27	1.0243641938194	6.53499658434608	48.9865158746867	0.000353767005472664	0.00639682148243215
Znfx1	-0.138769366913521	5.07099917767633	0.575347487496309	0.475761095790083	0.591384945231242
Zfas1	-0.583889250826331	5.42457619193598	5.2734417938443	0.0596771401040488	0.126494898330784
Gm23201	0.0322839005111583	-0.278175618043013	0.00239776555831424	0.962472974070749	0.975824208521746
Gm52568	3.65753971896019	-0.401767639879879	31.7143573800397	0.00116748153314243	0.0112243375129639
Ptgis	0.217474784849143	5.33856307340607	0.306532367017018	0.599048304122795	0.699799574448387
B4galt5	2.13038488906241	7.31905857342008	91.5989809984713	5.80577236952424e-05	0.00311907652351831
Slc9a8	-0.875596911985318	5.16544696642937	52.501146274507	0.000290914271876219	0.00585381814599426
Spata2	0.663172687310807	4.70465498192473	10.8048806581523	0.0157134737276627	0.0504042712166078
Rnf114	0.905770941847409	5.31384882504265	28.6292884682184	0.00153138173608343	0.0127497512763429
Snai1	-1.31643472326966	6.32538464141388	29.2341390507254	0.00144929936104213	0.0124742489004218
Gm11476	0.731655769339849	-0.454226852596953	1.96172429560903	0.208966510884387	0.32112169553747
Ube2v1	0.804436076354297	6.27992490198069	31.9618688697315	0.00114347459676982	0.0110816271837653
Gm31852	-0.488940207848114	-0.242824717496201	0.95872000003721	0.363872421330576	0.485203530552941
Peds1	1.22303497727356	5.56377169377448	62.0838952262012	0.000180305668479076	0.00493110861065586
Cebpb	-1.09535653772007	6.82001085434636	14.8409544554443	0.00779761009148581	0.0320231495501073
A530013C23Rik	-1.28221025906179	-0.257566074103435	7.22651145677177	0.0347234448692906	0.0865973069228867
Gm14321	1.5034640168428	-0.925229805220669	3.12670480503601	0.125448335391728	0.218369493672249
Ptpn1	0.286365175739977	6.16753975208016	5.1876671702522	0.0612635454963484	0.128893759755374
Ripor3	-0.655523091919723	-0.4179761448795	0.708463996016917	0.430973528664371	0.549687437294049
Gm33108	-1.88428081868828	-0.436875670146561	8.16906910136303	0.0275935916664919	0.073724258206832
Pard6b	2.05938640114859	2.80584397168264	16.2373718323656	0.00632349282374808	0.0285201159583566
Adnp	0.484652705865515	3.19649222732969	3.35136708853913	0.114906664412283	0.204505262602571
Dpm1	-0.359581927587215	-0.538693880624856	0.468862816740936	0.518083060523181	0.628224901777314
Mocs3	0.210517655655362	3.08778310961229	0.948994903176995	0.366153605101552	0.487671987237021
Nfatc2	5.46711993906468	3.35938855668487	30.3569862736427	0.00131170079566923	0.0118992949066773
Atp9a	7.91824763710516	1.6317125407421	85.2104436036678	7.18257096522429e-05	0.00347594522786662
Zfp64	0.577991810864331	4.65720791524858	15.8421645362694	0.00670027604426933	0.0293797795630066
Zfp217	1.73629782193938	5.60422120019725	73.912686217466	0.000108874178975188	0.00393367808475439
Pfdn4	0.662915458876851	4.72305326091186	16.2577573273805	0.00630482681944788	0.0284983498332944
Fam210b	0.223432892760182	4.57250294694045	1.55754250460337	0.256741808302541	0.373628183822936
Aurka	1.07674741700318	5.9422413669516	46.0205889614277	0.000421499003887677	0.00691629939938782
Cstf1	0.480380931777426	5.63921727734193	11.5981509474566	0.0135121616458555	0.0456826094159267
Rtf2	0.148759725559757	5.85256221099288	1.11327618580863	0.330436757938708	0.452498889243088
Rae1	1.10654599950803	6.19809376588407	61.9102805848527	0.000181762261773688	0.00495712168677815
Rbm38	3.7347999810639	4.12970237317816	36.2570985987981	0.000813799622523484	0.00944923865447593
Gm40011	8.45990425969887	-0.922117434421389	46.3679564367213	0.00194396440266623	0.0145860176658819
Pmepa1	-0.197683492853162	5.37031227158762	0.960934356505131	0.363356180562262	0.484745603239656
Ppp4r1l-ps	-0.632347353239585	3.43175667571678	6.57721934069903	0.0411274351992365	0.0974909507558178
Rab22a	0.289007265509469	5.64336616758018	4.57086031389243	0.0745316331365125	0.148813960344849
Vapb	0.209270707117955	6.9143256095216	1.51340845801539	0.262900007190791	0.380552537161888
Stx16	0.137006781551461	5.7690692705493	0.659708154730693	0.446485992351435	0.564282996317119
Npepl1	-0.17403204903004	-0.799010424425274	0.0932654318134732	0.769981909470161	0.836385919385698
Gnasas1	1.42545803994113	-0.900614396356433	5.91318773675272	0.0494214320051716	0.110391811785415
Gnas	-0.147841203122856	10.1281366108233	0.746502134890033	0.41950142233906	0.538759123226657
Gm30189	0.851697668792444	2.66466190628383	6.64441968759034	0.040394918079808	0.0961980625008993
Nelfcd	0.404512203735541	5.67817405603304	11.0402629203184	0.015013543458427	0.0488901655931556
Ctsz	0.53610091342219	6.33839057451902	4.4466856739529	0.0776620666120422	0.153258949621493
Atp5e	0.387838830883821	6.05534825714946	4.1564686659682	0.0857059658104328	0.163994035485914
Prelid3b	0.580495651774832	6.00114823601905	19.4657270408438	0.00408821289489275	0.0216372686329925
Gm14393	-0.968197198169055	-0.969835295396353	0.861071945398632	0.38786730267048	0.509314633784959
Gm14399	0.591219355087237	0.805565433668326	1.97506806187304	0.207615064386203	0.319545298756341
Gm14421	1.25341113859935	-1.17493711005562	3.18783296089422	0.12245275733041	0.214542356481522
Gm14410	0.447372629722769	1.46269499534651	1.66788046094024	0.242242026816531	0.358430845188492
Gm14409	3.63822900844696	-1.10444110322801	11.0979276891794	0.0148484067074665	0.0485250596731273
Zfp970	0.374245564363498	4.70384972663171	6.8978628862332	0.0377840347434115	0.0917601008214106
Gm14403	-0.8117731771479	2.39078932214774	8.58167506583794	0.0250843783514127	0.0690883330728418
Gm14322	0.733645905009493	3.9984777584823	18.6422891582742	0.00454332565589681	0.0231337750498516
Gm14325	-0.0288427822007539	4.88666165096071	0.0234164597395758	0.883200141268961	0.920848173750158
Gm14326	0.556523699176092	4.13435569684698	10.0162985710293	0.0183995362827873	0.0560228950158321
Zfp971	0.663129484716655	3.9143400947873	9.45783158410576	0.0206815210489175	0.0604763796550773
Zfp931	0.934913114093168	2.97808514922358	6.64730191407715	0.0403638918183368	0.096140851973273
Sycp2	-2.16847665218591	0.275067404866346	9.89668433522777	0.0188590250208723	0.0568795154902364
Ppp1r3d	-0.469416629167042	2.04103476264401	1.849854241257	0.220809100266838	0.334343017267389
Fam217b	0.220361976954959	4.1355558683868	0.69554835750747	0.434991275980536	0.553731592761871
Cdh26	2.63740090539695	1.07652417659341	28.9800159242261	0.00148305972661812	0.0125686202326698
Taf4	1.26418585260318	5.48733889826861	57.3817548532857	0.000225934610519221	0.00537330888991494
4921531C22Rik	0.776639870112069	0.940242796011678	3.57416468671708	0.105615570575032	0.192027038594174
Lsm14b	0.336706381915281	5.87723774679119	6.61678050273892	0.0406940702539847	0.0967259159482264
Psma7	-0.146023384010916	7.04623544831618	0.95649334100022	0.364392712390639	0.485656494360846
Ss18l1	-0.104013244196244	2.7056476332209	0.156456134046188	0.705588947477434	0.787179478296578
Mtg2	0.158916839481725	3.51923869663004	0.611506126950123	0.462806612287597	0.57899325497507
Osbpl2	0.126208704392383	5.52927839062183	0.976238591045525	0.359819962756155	0.481760119824386
Adrm1	0.0295023638712841	6.75806240928224	0.0293259042036447	0.869438690866942	0.911254583320272
Lama5	3.86837961384013	0.311632111216011	8.53050092810171	0.0253786323849797	0.0696011274497375
Rps21	-0.171289397029887	8.92981959910737	0.531913260337626	0.492217855465357	0.605732000452115
Cables2	0.746897113098392	4.88419056716444	13.0818515173172	0.0103792811467904	0.0385335724349069
Slco4a1	4.74957460832184	2.17473889864033	39.4991511767743	0.000643886792780155	0.00848361015170705
Mrgbp	0.474639042940653	4.31766201493602	8.2546589213189	0.0270465048050751	0.0725946167094576
Ogfr	0.624203147846218	6.7633906694098	16.1094822205913	0.00644227974628003	0.0287442504506592
Col9a3	1.07621142144167	0.565985935353609	2.75460322676949	0.146056312524951	0.244925749927331
Dido1	0.222736306110506	6.90682657828961	2.49547958154629	0.163278074138253	0.265503337657714
Gid8	-0.202418413544205	6.18675046324563	1.36822548465234	0.284778150536449	0.403813182061031
Slc17a9	-0.393227024547101	-0.306502875941438	0.379608755353367	0.55956791361826	0.666057559048474
Ythdf1	0.679078964331501	6.72661897378839	12.477318342758	0.0115255751645215	0.0413037383016746
Nkain4	5.89081627203093	-2.1743943863297	4.78126011499427	0.077847224352145	0.153536064233673
Arfgap1	0.104016941530824	6.27628714229984	0.329876180399758	0.585794311043357	0.688205553338546
Col20a1	0.270553251948812	3.21085070894554	0.425489153084712	0.537446809970789	0.645538228994546
Chrna4	11.3395637720534	1.89445863249235	240.060438171963	1.38574599534492e-05	0.00174027578391844
Ppdpf	-0.294050400491421	5.1097871536968	2.38758620045328	0.171289779378509	0.275705773004824
Helz2	0.721989626096062	4.4613948918885	6.05953026261922	0.0474133422994383	0.107265860169554
Gmeb2	0.297094937118879	5.19503733978942	3.69945178089752	0.100837705805974	0.185129829233781
Rtel1	0.235209093883057	5.73136555857431	2.76481305271901	0.145430510588679	0.244114864882257
Arfrp1	0.731397630558619	5.12369790579907	18.5829629545219	0.00457865150695884	0.0232385606428976
Zgpat	0.0308614441577911	4.34490042058965	0.0204198720050121	0.890866412487512	0.926919664800382
Zbtb46	-0.530076364578256	0.0669674569051628	0.13038835179471	0.72992181977291	0.805402068064257
Lime1	0.143941403427864	3.76431337923031	0.223099748288627	0.652729514350402	0.744481473998228
Slc2a4rg-ps	0.181559350667051	2.4432013842915	0.138334710698394	0.722226791669202	0.799697687138195
Tpd52l2	0.199773669339188	6.17836824185104	1.60422712174387	0.250455844026887	0.366930773945697
Dnajc5	0.430365463312396	7.03497064475753	5.18818568882124	0.0612537860625156	0.128893759755374
Uckl1	-0.0508132570071997	4.19431203163327	0.0780460023115153	0.788977933480348	0.851639758525748
Zfp512b	-0.480511359155004	5.87287760753582	7.12071773385126	0.035671318291641	0.08809705501456
Samd10	-2.8737177991039	0.159747977050291	23.5052948080095	0.00255152939783735	0.0168009338623064
Prpf6	-0.193025330302073	6.24636128389026	1.8814897905275	0.217364433677911	0.330219797495191
Sox18	-4.59062488697081	-1.61375774115433	3.71075265180385	0.100421345610455	0.184488780126581
Tcea2	-0.485150551378788	2.03175709747624	2.01010622145486	0.204125313055623	0.31502207991689
Rgs19	-0.0715122736543106	4.85614624311865	0.185265828504582	0.681333349410774	0.767793281955226
Pcmtd2	-0.671598332702131	4.71039875836758	11.9046499537012	0.0127714309940163	0.0440660910069992
Polr3k	-0.327861947081489	5.18991945145388	2.31965865219079	0.176619195601095	0.281954062372958
Gm17308	-0.0780471892354767	-1.73695449091732	0.00333386856919903	0.955757823419987	0.971250862896595
2700069I18Rik	-2.78795820351982	1.64776464202545	21.3777166420197	0.00324152688004897	0.0189454757497626
Zfhx4	-1.51281486449444	7.14196554291702	47.0346662650555	0.000396552916900364	0.00669601369192406
Pex2	-0.377542572190222	5.1378394507351	7.62747526840433	0.0314213276729707	0.0806437666801817
Pkia	1.78905107461801	5.19805236897093	4.159494589236	0.085616401775638	0.163891185161424
Zc2hc1a	-1.11910470328715	5.48207522945833	14.2067720492128	0.00861832376350098	0.0339667920528555
Il7	-2.0676528960662	-1.54475295453549	2.93845256456642	0.135333178967469	0.231179446814033
Hey1	7.37104158024246	4.59818895885859	61.4047561646083	0.000186092973262652	0.00501939180731424
Mrps28	0.870848689813577	4.50392194257972	27.1651495103649	0.0017571712731019	0.0137695230641644
Tpd52	2.54154022606909	1.27497774617957	1.64468019543432	0.245189588995118	0.361646741224105
Zbtb10	0.991304726902132	4.36402062976536	21.6440741522592	0.00314259838221303	0.0186854626199232
Zfp704	-0.838572947130596	4.44073751118889	3.88016978393242	0.0944507315164076	0.176016572958974
Pag1	-0.951418051199021	2.73181045616936	4.20464017876006	0.0842950817907329	0.162085038922265
Fabp5	-0.812678007792817	6.62288758873253	10.3223275925127	0.0172897177613903	0.0536551842554538
Myef2l	0.74674148164321	3.38069193109532	11.4660887710184	0.0138489008852709	0.0463396442246853
Impa1	-0.0971746513023268	5.72394955775269	0.626728960171262	0.457539958164905	0.574130891659444
Zfand1	-0.461737053213202	4.30796611797096	7.20567800653703	0.0349074232822426	0.0869298048688388
Snx16	0.223968083725468	3.20922066400473	1.03466354097092	0.346809752422052	0.468775336320012
Lrrcc1	-0.345041864065051	5.79267216912049	2.13095370555717	0.192709867808972	0.301746552822694
E2f5	-0.536523943387074	4.08872476018	5.94721574480743	0.0489444841047764	0.109653854809803
Rbis	0.121521590080165	4.94170286653105	0.784979858284241	0.408412433338613	0.528921261890937
Car13	-0.275319758799259	5.64299897069435	1.24899380383671	0.304850391164601	0.425204817667257
Ythdf3	-0.00577380881498641	6.99201912534312	0.00186613212843509	0.966890196991313	0.978346369899496
Bhlhe22	-7.56090358184388	0.561727224441065	36.7303665770162	0.00148516841374978	0.0125686202326698
Armc1	0.730321370131246	6.11075230204005	22.2404235794489	0.00293514708860553	0.018005645388501
Mtfr1	0.464630229671017	6.02350146263416	10.0530139268957	0.0182614837185872	0.0557881419609443
Pde7a	0.499774388810748	5.25503269629943	12.015669609662	0.0125164286017526	0.0434569434602318
LOC118568627	-0.0372909975193834	-1.59346551588657	0.00260808636796747	0.960863307041233	0.974635562790475
4632415L05Rik	-0.172213364899741	4.43622086779782	1.34929289061005	0.287829989222109	0.406558928766214
Cp	-2.27642979398948	3.77031924561634	10.8010086058025	0.0157253460831681	0.0504187941092514
Hps3	-0.588769070850994	4.1576581652141	12.1767132600298	0.0121583880508702	0.0427348974783401
Hltf	-0.66897341143247	4.6842698598912	11.7428542822103	0.0131555437016228	0.0448058693821829
Gyg	-0.392976636788467	5.28985684848582	5.29542543480714	0.0592794621630346	0.125865718533298
Tbl1xr1	0.709491785330785	6.94170588444642	18.7602098807555	0.00447417288976805	0.0229165506287632
Ect2	1.29066946707096	6.78526301210583	36.2163094812772	0.000816294793994792	0.00944923865447593
Nceh1	0.498730495735709	4.05541068109096	3.12789558441161	0.125389023891135	0.218321611794724
Fndc3b	-0.414839662901837	7.09684498042003	2.78867115270942	0.143982578140583	0.24246153757656
Pld1	1.31936454244229	3.67237687411591	25.1265177317289	0.00215099226729181	0.0152518895574591
Tnik	-1.90460558091087	2.27682840931466	2.95319451718781	0.134521073674599	0.230250569814059
Eif5a2	0.94634450961561	4.88247690087263	7.75711666684757	0.0304436433554094	0.0788754066100049
Rpl22l1	-0.00159916002206467	6.25693311985767	5.12891559140669e-05	0.994509011682467	0.996105217873246
Mannr	-2.04590340648784	-0.756197086535769	2.2501540487395	0.182317029233386	0.289100311197177
Mecom	-1.54104163359553	5.60922456236703	6.8522544188641	0.0382368846938295	0.0924703522919825
Mynn	-0.111277783055433	4.97272274793185	0.352061622744074	0.573777949146524	0.677917165562189
Sec62	-0.383783550648262	7.26419180472976	2.50348637446778	0.162704586134802	0.264853125805631
Phc3	-0.482842275715623	6.02168859078014	10.125815143572	0.0179917873608033	0.0551873028892939
Prkci	-0.296594744736004	7.26349543647715	3.00535390726055	0.131701131458302	0.226582059372309
Skil	1.80598362047048	5.27067617592185	30.7976820026153	0.00126241826296145	0.0116658058907575
Zmat3	0.633635103254856	7.11674991091758	20.37576112428	0.00365277986057366	0.0202261909622232
4930429B21Rik	-0.432349540268425	0.830763442524503	0.944429685339889	0.367232354603136	0.488733432468534
Pik3ca	-0.0273694413902615	6.30444866844692	0.0247289140862541	0.880001812276606	0.918190065416137
Zfp639	-0.216734654097087	4.77383186259547	0.816429081531015	0.399707847862204	0.52074880499995
Mfn1	-0.16201233046713	5.875243717863	0.731673427141174	0.423911226108435	0.543004280306558
Gnb4	-0.143101810057613	5.12213610940821	0.0410284913314654	0.845915984471092	0.893283635935975
Actl6a	0.729883174334145	6.35521681674907	16.3326662500886	0.00623685933750194	0.0282967091356788
Mrpl47	0.50852230356897	4.14819490840047	2.65698582032902	0.15223303022348	0.252752118991191
Ndufb5	0.283166773069255	5.97773685230895	3.50554701590611	0.108363977514065	0.195831123771303
Usp13	-2.20930793136654	1.10875862017225	17.8217787090877	0.00506592470888595	0.0249194125146167
Ttc14	0.126091087399697	5.77108699681877	0.204904939061307	0.666078994266825	0.75500317968042
Ccdc39	-1.33740094599027	0.980732018932787	2.07496907229398	0.197882288278754	0.30777454806605
Fxr1	0.484675127460683	7.34402567300794	8.7554456520834	0.0241184290540602	0.06720558402338
Dnajc19	0.543673850542207	4.4834152793788	4.64407481606754	0.072765420528738	0.14615895514836
Atp11b	0.514985502353186	6.3392147791822	7.00464752235318	0.0367514252361502	0.0898753681986296
Dcun1d1	0.0730790547896251	5.33405120330829	0.128066666508003	0.732220740118026	0.806859181401427
Gm15952	0.905259338626356	0.0522287252255258	2.81520583464846	0.142395576101711	0.240283783714405
Mccc1	0.00625314541983926	4.26475702163202	0.00119452349596909	0.973506513260963	0.982206171752337
Mccc1os	-0.532225675813921	0.669607307405535	1.7714246513677	0.229695674112105	0.344606262690972
Acad9	0.329268626521422	6.26366553214955	3.32568160477309	0.116048854448864	0.205977339719257
Zfp267	-0.151800098294047	4.66357723242806	0.812766267450876	0.40070573297421	0.521548066742788
Anxa5	-1.37080027988617	8.52635415768194	21.9880225264944	0.00302067055477393	0.0182932448374465
Exosc9	0.0228344456020572	5.53866987400609	0.0146779898931697	0.907371377520575	0.938473831699561
Ccna2	0.762537866783792	7.80156099572034	16.1490991365078	0.00640516922535357	0.0286787468102461
Bbs7	-0.358743252186431	4.3089678604871	2.35190500649069	0.174060611804937	0.278968347861893
Bltp1	0.099140116435285	5.99875578426581	0.265187874986086	0.624277479699395	0.720711866699714
Cetn4	-1.93053129897414	1.70975603566152	29.4884375982783	0.00141652464418936	0.0123516527792652
Bbs12	-0.43016679287387	3.09407777909326	3.03161994950612	0.130311905592071	0.224642409828421
Fgf2	-2.683474617462	2.86059532247022	35.0791297075487	0.000890121963548702	0.00985419149724865
Nudt6	-0.352456005653429	1.35088015223244	0.691559302096758	0.436245211787084	0.555003781550548
Spata5	0.0996563780730501	4.69702578725841	0.289958372305726	0.608875248566467	0.70757138035966
Spry1	1.77171998270866	4.09611941920057	12.5697365627482	0.0113398236342248	0.0408480231234881
Gm42922	3.1083207908011	-0.880669291285395	7.81242298289427	0.0300388868534825	0.0782716513162255
Ankrd50	-0.00107066695011764	7.43450658352632	3.76740903684561e-05	0.995293909500123	0.996527864901341
C230034O21Rik	-2.60429076633038	-0.0838836531944508	6.91070255793479	0.0376578418866777	0.0915962559326328
Fat4	-1.83166604637327	5.96962534788877	127.751706441128	2.15831803954421e-05	0.00222210802215096
Intu	-1.30321576143425	2.55708736869014	10.7787488191868	0.0157938297418636	0.050543936719358
Hspa4l	-1.40208939240674	5.37703532335117	47.1443412204075	0.000393972945334339	0.00668585236896803
Plk4	0.23828499284727	5.84755242366485	2.02268675856101	0.202892721142421	0.313648707191115
Mfsd8	-0.612466542764605	2.65677168938273	5.45070983235589	0.0565693638028595	0.121959923939927
Abhd18	-0.107133079545059	2.01556554294303	0.132624808408449	0.727729408834301	0.803780937561232
6430590A07Rik	-2.09825395062693	-2.11354274588594	2.59664910764079	0.156233780987493	0.257618733987183
Larp1b	2.29454623699657	4.19660261069796	53.2481416224038	0.000279495907999825	0.0057696048069075
Pgrmc2	0.0335383118723355	6.94703516794183	0.0504099172270814	0.829511903565526	0.880975394449687
Jade1	1.43870387156632	6.08683480699512	67.5680460387417	0.000141261340192754	0.00439768013493496
Sclt1	0.147042882583953	4.24841240620546	0.772768594680778	0.411877812219372	0.531739556702998
D3Ertd751e	0.495279048329725	0.576438384523581	1.22849703350184	0.308516025681059	0.428836338622584
Pcdh10	-1.67727052753301	-0.776133497934933	0.894464389487463	0.379381003650925	0.501156720785485
Pcdh18	-0.58189472981252	6.44627681951904	6.83163907908095	0.0384439560277403	0.0928566277805853
Slc7a11	2.21034740598117	4.24856527964231	40.0059154969486	0.000621698388930813	0.0083284651127484
Noct	1.9627663056939	5.40748455574708	197.106773905763	5.82460970256775e-06	0.00124946979072739
Elf2	0.7400352934498	6.16867612253429	36.4011306629873	0.000805068991028945	0.00944923865447593
4930577N17Rik	-0.748985099945852	0.713685236714693	2.57458728015913	0.157733226972831	0.259281546109914
Mgarp	0.305480292134529	-1.10212453178634	0.0735291789930394	0.794999675618392	0.85619249343454
Ndufc1	0.193231310581943	4.37528638470536	1.17349143176958	0.318692697317612	0.439378594243171
Naa15	0.809769144679593	7.36251646446505	30.8836337298661	0.00125309272529064	0.0116534053457825
Gm50622	2.36895419189186	-1.66927390765741	6.25743197704134	0.0448678647874807	0.103302182738105
Rab33b	-0.947373203591662	4.71089083148144	45.0128066520392	0.00044838476486348	0.0071084000425066
Setd7	-0.425720998858812	6.82423163700191	11.5476173929322	0.0136397183338463	0.0459420247805142
5031434O11Rik	-0.186975770970445	-0.108428538545275	0.168323507912427	0.695299593754573	0.778864892514404
Mgst2	-3.01211547894316	1.44825736585773	45.1650503186389	0.000444180761305328	0.00708177558357227
Maml3	0.832824272192861	4.72348895972189	24.2001407679935	0.0023687290752486	0.0160223687741685
Foxo1	0.62427535620681	4.32678696322034	6.24978854759355	0.0449627352188545	0.103399228110495
Cog6	-0.449529474229327	5.01628442541261	8.36311819121752	0.0263737878745329	0.071361003888345
Lhfpl6	-0.408642583057246	6.57192066893653	3.43626327377952	0.111239233899024	0.19963443688885
[truncated: 11,730 more rows]
