# Supplementary material for: The Capicua C1 Domain Is Required for Full Activity of the CIC::DUX4 Fusion Oncoprotein
Source: Cancer Res Commun. 2024 Dec 9;4(12):3099–113. doi: 10.1158/2767-9764.CRC-24-0348 (PMC11626509; doi:10.1158/2767-9764.CRC-24-0348)
Supplement: Supplementary Dataset S5 — edgeR DE output for NIH3T3 dC1 vs EV, larger log2FC values = higher in dC1. [file crc-24-0348_supplementary_dataset_s5_suppsd5.txt]

Gene	logFC	logCPM	F	PValue	fdr_adj
Mrpl15	0.234041871308568	5.6580455794453	1.16572477421949	0.320170998945811	0.534552796367146
Lypla1	-0.10960742903206	5.87966028472511	0.139887629280795	0.720753035856915	0.845456120068317
Tcea1	0.178220801687326	7.74237715478496	0.415258763525637	0.542224514605421	0.724919696272064
Rgs20	1.87726341287214	5.17961153762058	119.52603206337	2.63404391320611e-05	0.00651492535578774
Atp6v1h	-0.187122213414926	6.27590825608076	0.781880109092904	0.409287466544116	0.615840459242443
Rb1cc1	-0.443034240315519	6.15078775036517	2.21459426784185	0.185332743376203	0.389176083483005
Pcmtd1	0.281897900354019	5.55603339930092	1.6405470347303	0.245720189344959	0.460523128874523
Rrs1	-0.119957356864673	6.98921422601353	0.341800647743754	0.57926888208099	0.752344086983938
Adhfe1	2.03216255867009	1.18310201035962	12.4023126231256	0.0116793049683351	0.0830373785138649
2610203C22Rik	1.12060657166452	1.34358208693909	1.19925802718344	0.313862607815973	0.529115153555022
Vxn	0	-2.07127128298344	0	1	1
Mybl1	0.611414677878515	4.89949172750117	9.01374667625982	0.0227719672286402	0.116481497049926
Vcpip1	0.142640335154423	6.22940896599125	0.390417926442556	0.554190534575681	0.734409444902463
Sgk3	-3.60366761070282	0.245077512018963	11.551764903702	0.013629189187763	0.09013253292813
Snhg6	-0.478998065821744	4.78918175568121	3.96278541679991	0.0917137049781664	0.257281866703156
Cops5	-0.0713159983671288	6.53609713159017	0.0877852429351675	0.776610745620361	0.879928111465044
Cspp1	-0.487728220459444	4.32450559829288	2.71184535525318	0.148718124535729	0.340456705761945
Arfgef1	-0.15387512870148	6.96544204449846	0.412311145181552	0.543616948398819	0.726074237237804
Cpa6	0.0266213118867522	0.707532648624244	0.00200805101655739	0.96591240431121	0.988889738910411
Prex2	0.186545253262046	4.66071072409177	0.0542628526048849	0.823246477707714	0.909133759045142
Sulf1	4.54050872747677	6.02839841001379	10.2733084688667	0.0174613913706001	0.102185610454803
Slco5a1	3.58712445688152	1.74662295561448	3.36230166275429	0.123382939268929	0.305486812123196
Ncoa2	0.081229297439249	6.29913787536218	0.180706902693855	0.685013323863237	0.825032715441564
Tram1	-0.29402040213715	6.40981040889837	0.794635725418483	0.405706575074778	0.61299357132914
Lactb2	0.74185472745063	4.92593064505837	14.7619987855748	0.0078939838456458	0.0671894012503851
Eya1	2.47389041061327	5.27589184250674	51.7682092950356	0.000302724036747573	0.0150551123241613
Terf1	0.38266680821268	4.53400760395371	2.77452650762915	0.144838580976225	0.334815512381051
Rpl7	0.130871006024808	10.5729532502755	0.204935979885961	0.666055607841061	0.812463566419362
Rdh10	-0.246575236226536	3.79753814711198	0.696846593201583	0.434584521185782	0.639075716726607
Stau2	-0.298380747962304	4.70886175154212	1.84621675658168	0.221210195753917	0.432497120123259
Ube2w	0.842480892329701	5.81182731913464	12.6202056494289	0.0112400587935749	0.0815367328795444
Eloc	0.126681936558019	5.99363515555079	0.256229044392994	0.630078026883635	0.78839873398737
Tmem70	0.291444249157252	4.8047390113017	1.52938538621004	0.26064579177637	0.475851918891691
Ly96	-0.737978391827705	0.880290424489355	3.23801507072287	0.120066604551689	0.300598390166026
Jph1	-0.578809562781072	1.34488530754514	0.272848359864537	0.619417364068823	0.781328646756787
Pi15	-4.76658186880096	0.518984919970503	24.3510752098202	0.00233132754766153	0.0373756850446562
Mcm3	0.291298489851681	7.73147763643262	1.37887410291568	0.283082908405336	0.49807064584094
Paqr8	1.36433326115011	2.56569253197585	1.39029413696961	0.281281585082428	0.496648915295913
Efhc1	0.724114597799842	1.39193720484659	1.6284304550747	0.247285373596448	0.462306047882639
Tram2	-0.134353682721733	3.88023599189789	0.11732081868665	0.743184277141155	0.860882293357317
Tmem14a	-0.609164789978687	0.957818713693995	1.1002910116915	0.333057084278208	0.545520373544079
Gsta3	-0.111215362494791	-2.1443970077349	0.00590313611182392	0.941157898665508	0.976072054573804
Gm53541	1.57357343004856	1.38765576930014	11.2927643387305	0.0143079564441316	0.0924723979917692
Ogfrl1	-0.194369424385157	5.56899764408263	1.4286450653141	0.275355977731884	0.491431849564907
Smap1	-0.195553973620305	6.13654541046328	0.667536617798114	0.443930558024463	0.647273006703255
Sdhaf4	-0.469433094933305	3.58954666103236	4.56139713616143	0.0747641325058982	0.227945097751161
Fam135a	0.0158592164640451	5.9851444851925	0.00663942294981639	0.937604938180437	0.974294444162823
Col9a1	0	-2.00629228855492	0	1	1
Lmbrd1	0.0560558046440517	5.13118389479585	0.177829657524295	0.687364695337735	0.826206779918548
Phf3	-0.144367551205721	6.99122945307467	0.942018286259528	0.367804218388134	0.576850821911552
Ptp4a1	0.0929994052178709	6.12117395115931	0.232153603969612	0.646338896797426	0.798411757921497
Prim2	0.206162031036811	4.97816082087533	1.58225838538944	0.253385409139025	0.468389428042235
1700001G17Rik	0.914480293657459	-0.974053451665824	1.68509226200112	0.240088544905837	0.454554608078393
Gm32229	0.852414839567589	-0.867864143260474	2.43592218321857	0.167633985571909	0.367005168253444
Rab23	0.635456300420558	6.37859242398263	10.7133368022622	0.0159973786184567	0.0978323682446428
Bag2	-0.475216074817809	4.83910442513459	7.14387600307398	0.0354609035037192	0.148419859325368
Zfp451	-0.214886452147404	5.83791563292607	1.11194872304022	0.330703160483327	0.543153928732575
Bend6	0.0568881486182676	3.89556221832813	0.0656614896350524	0.805987691022381	0.898496479624989
Dst	0.246722000685851	8.21332105800529	0.854041330089416	0.389693535675096	0.599048544539625
Gm3052	-0.496908149546514	0.82354404421791	0.332102067358144	0.584564128389402	0.755800629318586
Gm37233	-0.215447838808272	2.88898841727056	0.0877918303748006	0.776602642527178	0.879928111465044
Ccdc115	0.238204888029581	5.09176644057336	1.42406241356786	0.276054202610469	0.492006862435672
Imp4	-0.0555958371081185	5.69571705431212	0.174256535173783	0.690316766472599	0.827672386833599
Fam168b	-0.0960810694793558	8.34601360518982	0.219501520065659	0.655314362216232	0.804867675690342
Plekhb2	-0.438514326767789	5.99241292278689	1.27093372913321	0.3009995320122	0.51681122748818
Hs6st1	0.762614616194589	6.0855568203992	4.91440981025618	0.066712299929588	0.213218240232386
Uggt1	-0.365086554864438	7.58544271804116	2.26968868743587	0.180689759457268	0.383267709155458
Neurl3	0.811247653947553	-1.53563726416617	0.946495417642056	0.366743597716466	0.575941600452824
Arid5a	0.921340022712686	4.01675669532792	2.82984518501844	0.141530378471195	0.330849153057394
Kansl3	0.0872464565885782	6.62212702931542	0.232516319740946	0.646086164671906	0.79839036496675
Lman2l	0.127050347266456	4.8023391621698	0.321616239012488	0.590409355001049	0.76081565935887
Cnnm4	0.75386606961954	4.05017433355941	9.328125189566	0.0212647363313397	0.113132001615993
Cnnm3	-0.095958962814162	4.28594615365971	0.199532943285474	0.670159540124492	0.814214188174261
Ankrd23	0.701790508524171	2.03208307256758	2.58838589403705	0.156793058223511	0.352598181220406
Ankrd39	0.204038920212434	2.17117423009093	0.551028521192529	0.484848525390339	0.681388617574365
Sema4c	-0.607962649652288	4.4051284730457	7.59364552064161	0.0316833224636292	0.138661247721761
Cox5b	-0.0820169394109148	6.76685875187333	0.237917982010415	0.642351488091372	0.795493738048569
Actr1b	-0.189998459926718	7.40604133857193	1.37270949772205	0.284062455358688	0.499026673015922
Tmem131	-0.252788628441127	6.81015426307617	2.03444117741894	0.201750634459477	0.407635343860988
Vwa3b	0	1.36308787892355	0	1	1
Cnga3	-0.105514092046272	-1.52753840434569	0.0043564001857418	0.949436123739375	0.981036840483336
Inpp4a	-0.165775232871118	4.78634253191951	0.385333446993886	0.556706623711552	0.736535148591684
Coa5	-0.152544153753997	6.72769416045639	0.717591660645862	0.428172318595083	0.63347190380644
Unc50	-0.362636825301356	5.28598625726475	3.88584911901376	0.094259048658833	0.261423929367915
Mgat4a	-2.2095225862383	-0.877191929815768	1.39309915449941	0.28084176102512	0.496227945084591
Cracdl	0	-0.403563790081481	0	1	1
Tsga10	0.0824423988526012	2.12222254182837	0.0444001348590912	0.839813146047197	0.917319968341314
Lipt1	-0.269674732108594	2.63872348086335	0.501380794556987	0.50443051854159	0.695942778520499
Mitd1	0.321337887795979	3.47004435291506	1.51891445566523	0.262119918547382	0.47721448772166
Mrpl30	0.233179840603169	6.22005991951972	1.73758407103916	0.23369021716018	0.447841009407051
Txndc9	0.0743936071715041	6.39275603453775	0.17387631605191	0.690633025449542	0.827672386833599
Eif5b	-0.303959569885563	7.73191056604681	3.59989003024582	0.10460970691899	0.278772782630609
Rev1	0.137292396171649	5.82374426820288	1.45342308275235	0.271625846963154	0.487088721650619
Aff3	-0.0414629261932135	5.46741240441027	0.04404114035867	0.840451099332027	0.917828278770009
Pdcl3	-0.179781276923346	6.23686645418082	1.04852776242393	0.343831249967819	0.554982060042573
Npas2	-2.36407622438305	0.97958846822669	3.09896717158296	0.126840912983767	0.310078150704084
Rpl31	-0.175710019866285	9.44740534995539	0.61804364766533	0.460531694638793	0.661778493889418
Tbc1d8	1.74399753367582	1.99562739619126	13.1866928482934	0.0101960638952871	0.0775522222816603
Gm53550	0.280759834927105	-0.870937399677304	0.18627926074746	0.680522753076793	0.821281371043538
Cnot11	-0.161523886568035	5.56001620330733	1.18083356184842	0.317304821252505	0.53214817210692
Snord89	0.548629750602473	-1.78385660304255	0.737055092668063	0.422301763430092	0.628281416355845
Rnf149	-0.556031899341782	5.60716228546237	10.0693950446661	0.0182003332020948	0.104374425451779
Map4k4	-0.294946469217688	8.17884479806263	2.03053015047746	0.202129619684385	0.408103071293476
Il1r1	-1.05422818433185	6.50655959863694	2.08676472737524	0.196776232646599	0.403034596151746
Il1rl2	-1.66766412594899	3.05726463265593	1.33631594419866	0.289950253206693	0.504863755874628
Il1rl1	-5.99372490734533	8.92106948255561	7.78038540997048	0.0302724719020413	0.135731798413823
Il18rap	-5.24346275177178	0.867621923632481	13.1452369192417	0.0102679946361728	0.0777976260264993
Slc9a4	-3.59623188022719	-1.82626219082078	8.91403035475832	0.0287984085606758	0.132676136992966
Mfsd9	-0.172123554406598	2.3046538502213	0.434156003663834	0.533464547918988	0.719019711209483
Gm29260	0	-2.42992940668687	0	1	1
Mrps9	-0.0827471104170266	5.45833040427545	0.303393584379541	0.600881675242048	0.767620256877893
Tgfbrap1	0.236625343457988	5.19494517651314	3.3662991873519	0.114249732053708	0.29247334912649
AI597479	0.0706191569843544	4.80743201650443	0.157152376826523	0.704972800343872	0.83699587567398
Fhl2	-0.737215560249186	6.05172149641456	7.8663662127285	0.029650985331674	0.134703980186161
Nck2	-1.48966801891338	3.6195489686956	12.1898937806446	0.0121296887184635	0.0848769094881682
Uxs1	-0.270165662353264	6.2949250379066	3.90368906102812	0.0936603639933053	0.260401607384384
Tpp2	-0.0313091842622981	7.09479905794159	0.0309423746213823	0.865930217033441	0.932264621075522
Tex30	-0.0744744199555612	3.91869566637396	0.131225893326672	0.729098260792448	0.851027888319973
Poglut2	-0.416389871402566	5.40011111524452	3.13292521473311	0.125138928375047	0.307835934001259
Bivm	0.00716425313876267	4.78524085110409	0.00234330292337996	0.962901224463759	0.98735311902778
Ercc5	-0.212603254313684	5.04934650817381	1.09420527592218	0.334296275281061	0.546649533621675
Gulp1	-0.281899397400964	4.21808510195271	0.815160678367094	0.400052941428748	0.608500646230366
Col3a1	-0.356312223390749	9.72224513935522	0.126927094810475	0.733357878808271	0.853758500049813
Col5a2	-0.00767876138222129	9.74734177034249	0.000341909234132754	0.98582350859324	0.999214684432103
Wdr75	-0.228881438633701	6.28534301509254	1.15305040831723	0.322606192419897	0.536465651130422
Slc40a1	-1.23331113948709	1.93207312117632	3.22787953525019	0.120543367617442	0.301281611873267
Slc39a10	-0.598829212827582	5.29911415387997	13.7631942894345	0.00926152362866574	0.0737026039582359
Gm28321	0.298625580964199	1.49798688821047	0.371299328706353	0.563775887628365	0.741707869094085
Tmeff2	1.0555548837175	-0.123865664557652	1.14576213531607	0.324019475447695	0.537828600632624
Cavin2	1.49623815973317	8.77389493324486	40.8038489981464	0.000588763941617289	0.0196670076750943
Nabp1	0.232876894834169	3.40319708779437	1.35582676144362	0.28677124206892	0.502050801117598
Myo1b	-2.13538707576473	6.13661243273137	8.97880438619364	0.022948165577791	0.116898358866977
Stat1	0.398645937769998	5.58060400472962	3.53070197987672	0.107345199522135	0.282650986620521
Gls	0.161223200813035	7.94384032774698	0.417521382912557	0.541160527804623	0.724211699889172
Nab1	-0.531103626945205	6.27171620468963	6.87675512541409	0.0379927196881561	0.153811985568401
Nemp2	0.269011753098259	3.50371011742279	1.04315651642223	0.344980390259182	0.556222639796631
Mfsd6	1.54973983018401	4.32280465362222	3.34273214245248	0.115288919654589	0.294310445879111
Inpp1	0.330711447128782	4.59384514514241	5.70271287269767	0.0525144860374052	0.183780621669012
Hibch	0.064587319949458	4.81938384202148	0.125064955051726	0.735228681647387	0.855066592435261
Pms1	0.596198775696556	3.24631313979161	6.44519306594534	0.0426191438337321	0.164206177185695
Ormdl1	0.555451027862072	3.4784097619196	5.2710415070698	0.059720777592163	0.198953979948339
Osgepl1	0.521776862634218	2.03587298506281	1.4727927378978	0.268761919226169	0.484357100164883
Asnsd1	-0.0842394434173905	6.36249747402912	0.154248786319116	0.707553094125902	0.838570133740893
Stk17b	1.23584663082457	5.25520686683063	18.0934503556753	0.00488447573985485	0.0530110414485907
Hecw2	1.74347147701039	1.52719695181538	15.755055202491	0.00678729661791823	0.0622463562240477
Gtf3c3	0.152098063876138	5.89369303832042	0.739374037519548	0.421611443509398	0.627550064951639
Pgap1	-0.307221418429676	3.66835916934404	1.05197772516442	0.343096318794089	0.554350434464314
Ankrd44	0.113563315412952	4.15901648545815	0.0535490319844036	0.82438900163091	0.909924134258842
Sf3b1	0.114456328315081	8.7253185866822	0.469688418732267	0.517727681967045	0.706312396918359
Coq10b	-0.587181662055558	4.41948366459357	5.19830755966848	0.0610636927636663	0.201420520525575
Hspd1	-0.0350300344358225	9.87168057827087	0.0370375151623621	0.853489896641995	0.924681407117894
Hspe1	-0.322118548964139	7.86550734232806	4.06366250012436	0.0885157871459039	0.251459253004971
Mob4	-0.207482237000243	6.29901756456997	1.6933626314753	0.239063686471045	0.45377328217682
Rftn2	-1.37489116071857	5.64453318812579	50.4874184431717	0.000324926977389394	0.0154344726261017
Gm10561	-0.651307483687315	2.6867878089783	6.1301426723117	0.0464834262417661	0.171321062784753
Mars2	0.269606445285268	4.58205649736871	1.40121258538916	0.279575350340523	0.495135446958855
Gm6644	1.58570967814211	-0.323944046926183	9.24801956319303	0.021635881905873	0.113939019058585
Satb2	-0.929632379340952	3.66667743012267	8.33518595642363	0.0265448877684239	0.126385625708799
9130024F11Rik	-1.17361343497557	0.435756868054441	3.9694503152322	0.0914976217943519	0.256910595098042
4930558J18Rik	1.36173969861011	0.844691140125731	13.1676333688833	0.0102290510588226	0.0776740276474425
1700066M21Rik	-0.0534323281476063	4.22295211753145	0.0495951758428418	0.830868949737707	0.913217501476982
Tyw5	-0.16613068261954	3.30072266457879	0.349229329942444	0.575282415824102	0.749604129176394
Maip1	0.0698398567644353	4.40370682956514	0.132914241020984	0.727447234393259	0.850040265638357
Spats2l	-3.87235706481875	1.33396598301593	27.2099035609262	0.00174963990542825	0.0323909861937154
Kctd18	0.333858353296585	3.85908530693647	3.99068442915524	0.0908137839557996	0.255750244088035
Sgo2a	0.694005912051339	6.22074333101991	16.660998648913	0.00595012705823409	0.0585586339659468
Aox1	1.95994729827725	3.26769551658688	27.8720973459043	0.00164302449888904	0.031636863036813
Aox3	3.55435355342964	1.29493838649049	69.5696065137138	0.00012981216221274	0.01048347750011
Gm53481	0.234043617857433	-0.636532025874531	0.168852628161205	0.694851002739907	0.829892076260651
Bzw1	-0.00632385371703468	9.10852986196178	0.00110340355171349	0.974536587394832	0.993750463560493
Clk1	-0.227808567475354	5.71294267943539	0.580742453597974	0.473787019683181	0.672103946397023
Ppil3	-0.056773339463135	4.54999346545346	0.0597689795956444	0.814689976900512	0.903690318715349
Nif3l1	0.134550930275214	4.35044677873836	0.356656643957045	0.571354908967156	0.747191547595772
Orc2	-0.0628907639732907	6.1366574143034	0.0768471737380716	0.790557302114254	0.889126009726107
Gm15834	0.347938223137505	0.34931611547689	0.571670632570611	0.477115061063727	0.674616151707904
Hycc2	-0.151488796636397	4.34848995205243	0.51875023882489	0.497414305285016	0.691082641794558
Ndufb3	0.101798952164728	5.17980542669866	0.514117773065458	0.499267539791802	0.691948723379936
Gm20257	-0.0714474561649706	0.878770275591556	0.0220091226884339	0.886733740416052	0.9442024107412
Cflar	0.0241398742032903	7.03805001615571	0.0161870524199948	0.902754484250616	0.953378178021285
Casp8	-0.410541822990138	5.39988500360857	3.43663047006372	0.111223721801064	0.288474552424295
Trak2	-0.156046852820992	6.09275852033356	0.606597567923924	0.46452788430664	0.665334941947252
Stradb	-0.041856594298602	3.80593731977142	0.0542668304774614	0.823240133257071	0.909133759045142
Tmem237	-0.110450137858702	4.70787693037433	0.433374652637396	0.533821159357283	0.71915463502355
Als2	0.468697109708911	5.0150377468669	11.1523271094477	0.0146948230327199	0.0934918254140237
Fzd7	1.22778593749378	7.25853349534386	20.4630012090226	0.00361432062474074	0.0455640806486716
Sumo1	-0.122970195095965	6.50760916915196	0.454400076148228	0.52438607799727	0.712096584057816
Nop58	-0.0382043777908669	7.84327150173713	0.0469204607089676	0.835408786175105	0.915349339616761
Bmpr2	-0.127367459377762	7.15754233826635	0.200010343457801	0.669794201780184	0.814093914364909
Fam117b	-0.141043268406786	5.57188877031543	0.537249703782717	0.490139813413095	0.685320909333914
Wdr12	0.0488596313130308	5.76339427152986	0.0817775076880748	0.784144885189073	0.884813440351836
Carf	0.224443841154161	2.81833090186374	0.802254824933642	0.403592484022876	0.611041157162556
Nbeal1	-0.172123856805775	5.41307152985774	0.646113279511115	0.450985289912091	0.653740581269464
Cyp20a1	0.326144309333312	5.79712902932427	3.40405084971207	0.112611644057754	0.290139447323029
Abi2	0.188219257323347	5.64158486708252	1.42321607477466	0.276183441377414	0.492111935972813
Raph1	0.804080818048388	5.65739528978814	8.87506307206831	0.0234820879439502	0.118332028247799
Icos	0	1.61550456322935	0	1	1
Pard3b	-4.39359324529412	-1.2916681038794	4.77861744853179	0.0696642271290359	0.218717275029967
Nrp2	-1.23490880103575	7.99823155037958	20.8600704560959	0.00344588069689976	0.0445466064856278
Ino80d	-0.0177657645402674	5.6307189860427	0.00939557068284324	0.925815071025543	0.966945621307738
Ino80dos	0.228657148285751	0.977556026378495	0.312331813211889	0.595693649361801	0.763825358371922
Ndufs1	-0.0322967760097127	7.16473202457166	0.0270278147958529	0.874603372732336	0.9375915881722
Eef1b2	-0.229065784204626	9.59489759085906	1.38607965029034	0.281944350480624	0.497214385067243
Adam23	-3.50196459006637	6.31280269141531	3.49263907719021	0.108891885301781	0.285019419792397
Fastkd2	-0.19552688745687	4.61065698676059	0.720102319945708	0.427407268102122	0.633064449646567
Klf7	-0.169943832447987	5.72003926374219	0.468909557194438	0.51806292861835	0.706444770262349
Creb1	0.281078065965361	6.38551734756236	2.53888168967179	0.16020282906295	0.357223427026999
Mettl21a	0.150394643475333	4.21615417877173	0.458490212442452	0.522588496943352	0.710498858638867
Gm29152	0.891268503086589	-1.2907930331687	0.811167715983941	0.401142530953705	0.609800362769003
2810408I11Rik	1.2453402153333	3.51625370020506	14.4579036110821	0.00828025020398814	0.0691902343582186
Ccnyl1	0.494743709399722	6.31225095430589	3.88417334876239	0.094315552398971	0.261429077101852
Fzd5	1.01047614969535	5.18125838801996	34.2991466881935	0.000945928151511677	0.0246425950514304
Plekhm3	-0.306386121200697	3.57638558883243	1.58369671386272	0.253192072521619	0.46822116967259
Idh1	-0.571707034106886	6.88896572204415	5.65388931128616	0.0532688747569047	0.185384009363273
Pikfyve	-0.325368213257134	5.57243306939662	2.98065196050517	0.133026341197893	0.319594647275857
Map2	2.96648308691018	5.97529666994553	15.1858617481675	0.00739440557507049	0.0650647648105462
Rpe	0.0895848836768312	5.83486532580697	0.123269888509349	0.737047219350177	0.856157143113511
Kansl1l	0.358075213525435	4.49005053714653	1.90724338819488	0.214616955063404	0.424388265337445
Acadl	-0.245657540300596	6.13586955073725	1.39453489306834	0.2806170360741	0.496143298645667
Gm15793	-0.603459973059076	-0.921830471976406	0.858399340986702	0.388559870652371	0.59809780500999
Lancl1	0.196258791027726	5.56651582446869	2.36690385778352	0.172888259174284	0.373656016316689
LOC115487097	0.679599458859236	-0.25996233748384	1.74419192592463	0.232902361329069	0.446971026104853
Ikzf2	2.50368764429693	2.52991755505905	5.14738815944506	0.0620281050074366	0.203436180995484
Bard1	0.764152489394442	4.89101672812543	20.8300529709117	0.00345824709364993	0.044622438297669
Atic	0.236819348708683	7.96435603728846	2.07904801262894	0.197498816689677	0.403251227592591
Fn1	0.819366651711446	12.8424073420132	8.64494597035907	0.0247268105921091	0.121675405956654
Apol7d	0.330784278676582	-1.41521613036899	0.284737586417933	0.612047624060381	0.775452365330839
Gm30160	-0.314539790923152	-1.49141298506225	0.132976831382663	0.727386260137298	0.850040265638357
Mreg	2.24367980494326	2.35472094480069	32.7254772173191	0.00107339840902279	0.0260641928180984
D230017M19Rik	2.19775492984652	-0.580366946813576	18.9011842266788	0.00439331573126258	0.0505581154019312
Pecr	0.774614945296053	3.79863259052853	8.89500565721886	0.0233781769581819	0.11808645749039
Tmem169	1.82536754220975	0.629310308110769	17.0184796143933	0.00565743947089673	0.0573613729482865
Xrcc5	-0.0262502002455263	5.52550219645675	0.0179126652005038	0.897736292855809	0.950125004981298
Smarcal1	0.184849623255169	5.18825257046143	2.32083085386188	0.176525263963393	0.377965587796853
Rpl37a	-0.0398753732693835	9.18272767504898	0.0206931277593686	0.890144408163251	0.946203115631157
Tns1	0.743136864585505	7.02085182112688	33.1107902742276	0.00104018527086425	0.0256535237114604
Rufy4	3.23244786911837	-0.519463613973899	9.17064865420043	0.0220025772477078	0.114769522429248
Arpc2	-0.342961821477384	8.0230975383321	3.00495689595653	0.13172228598552	0.317711747065215
Aamp	-0.156892663787212	7.06506920044512	1.29326907849395	0.29715450583193	0.512581255253997
Pnkd	0.0366370099472912	4.48836606460616	0.0548757750862356	0.822271803472697	0.908527403233926
Tmbim1	0.176452549361619	6.00578906280519	1.7855990090387	0.228051856191164	0.441243676612673
Catip	-0.932658860792856	0.965860915928693	0.893724280312971	0.379565813166017	0.587757618876185
Slc11a1	3.42470577244843	-1.41383939791634	12.4481902777655	0.0115849548933319	0.0826440586957173
Ctdsp1	0.171736366429271	7.49642732753821	1.35858764681251	0.286325624294969	0.501603928766984
Gm53562	0.404526093229976	-0.784752942724932	0.396922909683855	0.551005356272075	0.732025598631635
Usp37	0.140308677962962	5.86895274619705	0.581122169914664	0.473648635946698	0.672103946397023
Cnot9	0.101462722452497	6.72282786602026	0.384531176237004	0.557105786207379	0.736757487829791
Plcd4	0.979379574581757	-1.81943669494539	0.258344346675317	0.6286967905249	0.787822036976666
Zfp142	-0.292519913438121	5.04732777025311	3.52412019688668	0.107610493443332	0.283023843770787
Bcs1l	0.375330803866409	4.10482729204367	2.46197045435101	0.165709097165459	0.364377339117625
Rnf25	-0.37225913069006	4.72759566933841	5.00006768532595	0.0649364244775642	0.209570327139746
Stk36	-0.472111327397402	2.53285758779286	0.812221271120631	0.400854562544416	0.609477235063117
Ttll4	-0.334387686598181	5.96687628504298	4.93778804623827	0.0662211911687364	0.212418395690557
Wnt6	4.29562802145174	-1.51409817097341	16.057404165917	0.00649149718028393	0.0610005234689378
Nhej1	0.183473992654245	2.53726892001934	0.330767814761401	0.585300852885376	0.755975088902355
Slc23a3	0.0870840713267154	0.220129028984754	0.0284246706509313	0.871438291212439	0.935855467776562
Cnppd1	0.0858167676252407	4.99476363856567	0.1912263850299	0.676603635673668	0.818065869831788
Retreg2	0.216603374340703	6.35123854508554	2.99133836875622	0.132450789141444	0.318887461528017
Zfand2b	0.3467304013919	4.35937149595331	5.14377344760141	0.0620973443934577	0.203614626505322
Abcb6	0.946552082219192	4.0645678014731	25.5308123290098	0.00206424883549039	0.0349877435338859
Atg9a	-0.121086062865396	6.05742307125934	0.37167251311719	0.563585487632388	0.741707869094085
Ankzf1	-0.31524546739385	3.71859090681611	1.02523646477321	0.348858246288411	0.559653178457871
Glb1l	-0.421028732627526	4.33691556013563	1.95141823081459	0.210018927515149	0.41902514027078
Stk16	-0.227019058128482	6.09062168973921	1.5553181683307	0.257047071025236	0.472612727749493
Tuba4a	-1.54315878123911	3.29995401981181	5.79764842811089	0.0510881321082025	0.18074196680715
Dnajb2	-0.343762235780554	5.42251674316017	3.70137143150066	0.100766814037478	0.272167536872031
Ptprn	-0.22007838675547	8.52917660523094	0.774090501017371	0.411500302547615	0.61770037761603
Dnpep	0.200752232942717	6.22204042565011	1.76303039073227	0.23067725812947	0.444424372278907
Des	3.15188989871463	0.763995991353798	39.0555171566062	0.000664177354098547	0.0209599528853045
Speg	0.301741437425674	6.00257340959461	1.81718376249669	0.224449533230988	0.43671593561908
Gmppa	-0.129893783328533	5.26818491530346	0.235243406609784	0.644193904357447	0.796769199362468
Chpf	-0.223963900202779	6.99027634556118	0.619902158745818	0.459888599424441	0.661270484027875
Tmem198	0.192510425149994	1.27745788126979	0.207366626935852	0.664231064532514	0.810886384933922
Obsl1	0.029013850397812	7.9016148002653	0.0235961699383868	0.882756855817765	0.941529589304079
Inha	-0.0420343456204701	3.03132188327227	0.00627272479077608	0.939348170190741	0.975285039687179
Stk11ip	-0.0328156835047952	5.07605647798278	0.0209578775396289	0.889449519562938	0.945802219354006
Slc4a3	-0.179564026035844	4.63043586199561	0.315745682425632	0.593738454836675	0.762600359851503
Epha4	0.486550772836717	5.82678664665281	1.90498955782005	0.21485540487532	0.4247048909523
Gm32793	0	-2.26271584859575	0	1	1
Gm33083	0.530149999455402	1.20064342371701	1.81494363372017	0.224702309914064	0.437021959599119
Gm33030	0	-1.51750701101145	0	1	1
Farsb	0.0988697918409234	6.51627634712924	0.302768248059398	0.601248448262328	0.767853500275453
Acsl3	-0.657177093273675	5.8345387901361	19.025677149411	0.00432351105180055	0.0502576665847857
Utp14b	-0.332329413884035	2.66974223534919	1.03980531775601	0.345700413447651	0.55684917130183
Wdfy1	-0.372624749623388	5.39553560568944	3.01011016833963	0.13144806070251	0.317329070755188
Mrpl44	0.224125030561821	4.59213305623797	2.0122458810592	0.203914925287369	0.410551108559949
Serpine2	-2.57137337513444	0.804875783063649	1.9511739900937	0.210043960357583	0.41902514027078
Cul3	-0.196511533888899	7.41746816842947	0.82646146949803	0.396995594249492	0.606459364538229
Irs1	-0.0335012013189562	6.7906860288081	0.0114782856575275	0.918036932386356	0.963615085134465
Rhbdd1	0.425859025267508	5.5694118534565	4.61053577967784	0.0735674132403888	0.225576234870317
C430014B12Rik	-0.0182429472618189	-1.07434626726824	0.000621282786665826	0.980891150040357	0.996650793783335
Mff	-0.259474793567494	6.36450032296702	2.06755309306282	0.198582200394958	0.404500746175428
Agfg1	-0.423673414380689	6.86888865909423	4.81440254550543	0.0688694927567262	0.217498042090372
Trip12	-0.334994874845435	7.98003755108457	2.90518831899046	0.137190697620817	0.325132243679648
Fbxo36	-1.08896701460959	2.44429425368313	9.66526445415572	0.0197922094164595	0.109164537543558
Sp140	-1.15515476180686	0.915007693793385	0.632169332589925	0.455683451702608	0.657911253383647
Sp100	1.51882423715431	-1.36684968061972	1.14327522372043	0.324503903558641	0.538187254404033
Cab39	-0.154030745144629	7.05827217787026	0.601878887889338	0.466193382580066	0.666496818644353
Itm2c	-0.62505175903188	6.82749756696226	9.54069090871279	0.0203200392572537	0.110391971422392
Psmd1	-0.595892395540549	8.26991383027252	7.08058537640312	0.0360399228302797	0.149511921106859
Gm53570	-0.168613986076654	-1.38423519932905	0.0667235678693798	0.804464401805533	0.897417574696634
Armc9	-0.548995922150888	4.46458927601728	5.16270663742508	0.0617358314233575	0.203011072960784
Ncl	-0.147415147842155	10.8108884535921	0.525241149435403	0.494839135954863	0.689482002896609
Mir3535	0.224977435343681	-1.22864777140101	0.159786871421543	0.702655823307621	0.83528979116723
C130036L24Rik	0.582663346396408	0.0546085598172938	0.991304998553761	0.356391886755316	0.566531040665582
Ptma	0.615967950047678	10.7651535228358	14.4024455288888	0.00835337607730627	0.0694210049426984
Pde6d	-0.143537732420184	4.9554827670315	1.10770321610488	0.33155741331813	0.54399596811607
Cops7b	-0.188530476842402	5.12191949116453	1.31919536929013	0.29278365991447	0.508363079166025
Dis3l2	-0.364169037716801	4.28474042720209	4.32556242432257	0.0808893510144652	0.238880567631255
Eif4e2	-0.609872841575155	6.5704034629213	10.2445781380578	0.0175630631308079	0.102358462875174
Gigyf2	0.0678778714750882	6.70951894903298	0.170899645254916	0.693123371325823	0.828982556401448
Ngef	-1.82759709503442	3.69526025985731	4.68978874220766	0.0716911939104435	0.222278320053405
Inpp5d	0.895493018264624	0.126326029250012	1.17333273567648	0.318722798372617	0.533367296301519
Atg16l1	-0.430230976859745	4.99373392775262	7.29506468212	0.0341271141577201	0.144742400454538
Sag	0.240734471613417	-0.829779695238053	0.213174284470337	0.659924379782957	0.807783684917994
Dgkd	0.423719667399743	7.27997032843266	10.0964674825388	0.0180998668582333	0.104035975908203
Gm19582	1.07161695637292	-1.79579206217748	0.808485289539307	0.401877268849273	0.61003862770083
Usp40	-0.217925319873955	6.02479296995414	1.83253832274062	0.222727906644118	0.434409203142653
Ugt1a7c	-2.5087195550173	1.1102480073662	4.66278386906333	0.0723231693059397	0.222978843790983
Ugt1a6b	1.02886552558096	1.08212152881275	1.45725750199482	0.271055320625103	0.486637700648886
Ugt1a6a	1.15959066547734	2.67635534304292	4.99733373937865	0.0649921151342684	0.209694810827074
Hjurp	0.239651395144823	7.2712714269553	2.87849155009151	0.138707068700896	0.327369665840571
Arl4c	-1.54645333991547	6.02327321474721	114.367645643489	3.0048867116305e-05	0.0066538854296734
Sh3bp4	1.27665622352455	6.32257325238443	51.3519267860697	0.000309714400936731	0.0151319181866917
Agap1	0.133280565724012	7.10608328156099	0.86485773555238	0.386889715373761	0.596102216565582
Gm41914	-0.77980719794317	-1.21720630588098	1.53035352966995	0.260510111625189	0.475851918891691
Ackr3	-1.25703258220593	4.74544580995845	8.79577710780934	0.0239013384100699	0.119263001493409
2700003A03Rik	-1.02834619544361	-0.780503652140035	1.77493632363504	0.229286828416464	0.442864218813961
Cops8	-0.118247116988813	6.40813928760996	0.959044508828017	0.363796694233207	0.573362968100987
Col6a3	-0.403087978114407	9.82464687273679	5.2610352060829	0.0599031562489623	0.199275607497457
Lrrfip1	-0.223213486192462	6.73850521689763	3.05422729446041	0.12913231800519	0.313330657614387
Ube2f	-0.339191233848798	4.70949282627673	2.13632417878913	0.192223811387551	0.397745396614875
Scly	-0.609532448104088	2.01470596000408	3.52862361789237	0.107428876038453	0.28276285259431
Espnl	0.453812432811082	-1.1203876545052	0.0803302673781112	0.786004766336046	0.886027724563785
Ilkap	-0.0794585165613006	5.68287553458969	0.266757792954701	0.623274107694782	0.784535639913969
Hes6	-0.226633116886536	3.51370240972956	0.556073188958067	0.482937496226878	0.67986286230405
Per2	1.23043881630015	6.39037974187173	100.158603042681	4.45804472771276e-05	0.00725504178695015
Gm28382	0	-0.396685384421893	0	1	1
Traf3ip1	-0.184873379156888	5.0124959849054	0.859336440971528	0.388316804278917	0.597869396203347
Asb1	-0.285484044731714	5.2387286901843	1.72667128702075	0.234999836894117	0.44904124483785
Twist2	-1.3940637536428	5.83616236693634	30.1750724006706	0.00133278512791856	0.0293726766063185
Gm46117	2.22077640765225	-1.83091486368868	3.33556155530578	0.115607675861013	0.294795278955395
Hdac4	0.0562373043046336	6.77266208329238	0.0784229532419979	0.788484061764323	0.887470500855261
Ndufa10	0.0113383837504797	7.22112601711654	0.00583437852875778	0.941500811611218	0.976347506806437
Cops9	-1.1752638917473	5.99456485068847	68.9022205961358	0.000133488837590906	0.0105340540794857
Otos	-8.76748793953902	-0.562312574448673	56.8613310787648	0.000522608589763495	0.0187230986785714
Gpc1	-3.32756178439516	7.42510701307046	9.60154319304255	0.0200598957967624	0.10978983164192
Rnpepl1	-1.00580198892473	2.83624331628446	9.48897866299905	0.0205446440718761	0.11065414612114
Capn10	-0.362692196129471	4.68891369937767	2.65773900110196	0.152183994878862	0.345458674882921
Gpr35	-0.654830234471565	-0.408424712588999	1.75130208752679	0.232058907720703	0.446209628024864
Crocc2	-1.55846017756413	2.81487026442715	4.75824852074391	0.0701221219721311	0.219695712586807
Sned1	-0.2579832357699	8.58885942743525	0.603998724108991	0.465443849378908	0.665840763688809
Mterf4	0.395594649246759	2.86815804567391	1.85274567235821	0.220491016405757	0.432013866738209
Pask	-0.0676989987626325	5.19481636637829	0.161307289550192	0.701328899054409	0.834563768609555
Ppp1r7	0.24120897315431	5.91657644367385	1.85882334239468	0.219824563215679	0.431249979003925
Hdlbp	-0.155672364096094	9.76680609373514	0.401782069357461	0.548650367934973	0.729956478474585
Septin2	0.194067431006587	8.87627438595121	0.531940501167474	0.492207206245701	0.687018374801467
Farp2	-0.354954897408176	4.28326326755645	1.41770370862722	0.27702740756152	0.492836951280792
Stk25	-0.162162257909562	6.51947183509896	1.09586434159238	0.333957742543235	0.546342450831276
Bok	0.384425787221162	5.30388125301209	4.15769902633023	0.0856695331630199	0.247351634236614
Thap4	-0.390372226051912	5.0969625860112	7.38531828454497	0.0333626713157251	0.142690378346913
Atg4b	-0.114551189101952	5.62412636307158	0.62736686422453	0.457321584064306	0.659337298827113
Dtymk	-0.0304709084576646	6.14457758916257	0.0436477927390737	0.841153244656183	0.918272335868697
Ing5	-0.305052752232105	5.04869453259033	3.55459025707246	0.106389800640462	0.281043446368324
D2hgdh	-0.12612807355625	2.92560555975404	0.215217878935421	0.658426237504745	0.80716004786306
Gal3st2b	-1.47407028447128	-1.7754297133823	2.93563650336031	0.135489080231856	0.323051334231182
Fam174a	-0.447868092402641	3.7178482358341	1.53410535914431	0.259985294859013	0.475404650122454
Macir	0.0855026085337733	5.3790792083843	0.102815398549374	0.758927206533445	0.871107066173202
Ppip5k2	-0.550982975717162	6.11248628464241	8.26267718775149	0.0269959947975449	0.127675938818512
Gin1	0.0894340267499662	2.71669501501206	0.133319140014472	0.727053081886853	0.850015573221362
Pam	-0.192876537427523	7.73982806246636	0.242982967261495	0.638898029896811	0.793259375112917
Gm7967	-1.43233232186193	1.03419329038592	5.0119371977779	0.0646953855071389	0.209263643735418
Gm53575	-0.0599127962786087	-0.184653650039777	0.00767359584277924	0.932934705429526	0.971795187469041
Pign	0.155005123121009	6.7952839788007	0.433215836973167	0.533893701193099	0.71915463502355
Relch	-0.170485321761784	5.80074279867785	0.754879470389739	0.417044331218935	0.623157632979885
Tnfrsf11a	8.48775043564185	-0.779108536006661	36.4854214905264	0.00310760576773795	0.0423002265789146
Gm7160	0.755407315545199	0.324577569279301	2.28662107835279	0.179295778297978	0.381636240093657
Zcchc2	-0.0288245612353776	5.68343787527167	0.0420290427939486	0.84407834997402	0.919399960305582
Gm20753	-0.0329408466802571	-1.67399110982992	0.00118243031540117	0.973640900889839	0.99339446554077
Phlpp1	0.184544997524366	5.70532212475404	1.8698983504575	0.218617551115171	0.43000005146994
Bcl2	1.80581506462559	6.25021380947983	55.3811216943833	0.00024998536955554	0.0137833298740081
Kdsr	-0.358924658043394	4.928357480587	5.04516882180524	0.0640269139791948	0.207946130753772
Vps4b	-0.0425835198886769	6.469946781938	0.0735638333833814	0.794952721681451	0.891367683433897
Gm53577	0.358639947001081	-0.945153915870219	0.380705393979504	0.559017440042164	0.73831173009513
Serpinb7	3.98305852345077	3.27682603307863	11.4603654117459	0.0217456759530823	0.114203235215158
Serpinb8	1.02106017562819	4.55422350339647	17.5348367847748	0.00526738379623702	0.0554995488400138
Dsel	0.0317660799958377	5.47902732964571	0.0133180215349573	0.9117437325015	0.959182352759624
Tsn	-0.0287407964916292	7.29244616239026	0.0207215069922063	0.890069704220493	0.946203115631157
Nifk	-0.15461592794564	6.18094066737619	0.952395078394752	0.365353443832391	0.574629101887376
Clasp1	-0.32502161904852	6.48912468676851	4.36853261197959	0.0797240084128084	0.236962743342595
Tfcp2l1	-2.44267986889867	-0.997821644331601	6.8141818748967	0.0386204783918998	0.15534820046652
Gli2	1.56495732379212	4.00555146136399	3.15031827008686	0.124279339386987	0.30647861933605
Ralb	0.429863389010861	6.49769949754163	14.2701491978824	0.00853130604203631	0.0703039019514505
Tmem185b	0.460980908975994	3.10293321441696	0.161420372468253	0.701230503320514	0.834534811033923
Epb41l5	-1.28078250436785	2.61511155031719	9.95110304155657	0.0186481121879731	0.105729913772909
Ptpn4	0.604051906839427	4.82693943518896	8.25361233907103	0.0270531068927483	0.127764741840571
Tmem177	0.139463057217312	2.69192086729245	0.253324084322051	0.631986882509673	0.789535444401425
Tmem37	1.76671021833649	2.6070216028127	16.6034911042878	0.00599906920308418	0.0587048064847005
Dbi	-0.395529287383229	6.28139808655593	5.54657299710323	0.05497892391416	0.189032217985851
3110009E18Rik	0.29982024467558	1.65412496941606	0.8237766012896	0.397718461893734	0.60683226976429
Steap3	-1.01882438113382	7.04699183150043	25.4964697550297	0.00207143554052625	0.0350662620664425
En1	-0.686310157343468	5.26260233047207	5.72073398501123	0.0522396582983333	0.183098868720403
Insig2	-0.276306894141068	4.99834567463903	2.41466884158511	0.169227827585089	0.369016652623203
2210011K15Rik	-0.370180707014105	-1.57971036309561	0.267016544972063	0.623109100798733	0.784399857405631
Gm35243	0.140017170795499	-0.450627709655555	0.0385945546055513	0.850486582952495	0.922993434819457
Ccdc93	-0.23539224631906	5.9123871018047	3.17341322063188	0.123150456437865	0.305211713496736
Ddx18	-0.334153361768105	6.66706004861256	3.85721843022944	0.0952307853848362	0.262693078671572
Actr3	-0.0882801990152437	8.722761130182	0.192840822429952	0.675338016318583	0.817517527476435
Slc35f5	0.382721565845069	5.89417028366669	7.11681475056253	0.0357069445693687	0.148777129588122
Nckap5	1.45062950078896	0.0181594471864778	2.26607092861438	0.180989575609853	0.383694546563877
Mgat5	-0.853871977753001	5.42204989754553	12.5443573657871	0.0113904356956937	0.0819489179591073
2900009J06Rik	-0.0624578302832544	-0.493908084857014	0.00823631376024278	0.930526742341394	0.970370218572149
Ccnt2	0.139329656054611	5.35989623434522	0.634821567400944	0.454783205240062	0.65702484147185
Rab3gap1	-0.411440724374069	6.05219836480878	6.57905214023905	0.0411072222150573	0.160878293554881
Zranb3	0.731429446793049	4.06907022987098	19.2896390817655	0.0041802852568134	0.0493474946610414
Gm28800	0	-2.18419283968434	0	1	1
R3hdm1	0.750996812516395	6.95068053819818	16.2338387384575	0.00632673533872821	0.0601485587930865
Ubxn4	-0.422722297446075	7.06132828737371	5.98737933846604	0.0483894409559749	0.175019883993551
Gm41949	0.253697298077007	-0.353140185239584	0.24033110303489	0.640700393723179	0.794308804896651
Lct	0.528790236392523	-1.56164696660546	0.318249043462638	0.592313766136817	0.761888839351172
Mcm6	0.0988494891825461	7.87740523816328	0.310626100352518	0.596675937268863	0.764442323886172
Dars	0.0261230084440427	6.97348437926619	0.0196111828779922	0.893032614940385	0.947446214498678
Cd55	-0.829535519455584	2.69066764026933	0.34973491271469	0.575013240842434	0.749604129176394
Pfkfb2	0.302506758124394	4.52485509914981	3.11910807477111	0.125827631031361	0.3089800336594
Yod1	-0.171288160719462	4.21121068593078	0.541056207283216	0.488667439296918	0.684094552269541
AA986860	0.185076576720506	2.88502108777452	0.506832585210448	0.502208360318344	0.69406267151304
Mapkapk2	0.204368957513456	7.7124113658572	1.5190204781455	0.262104930841488	0.47721448772166
Dyrk3	0.331470513288697	4.01335268555163	0.901981652383645	0.377512129120784	0.58607229210307
Eif2d	-0.174513079207153	6.23492876549378	0.726514341206338	0.425463932482647	0.631186725160089
Rassf5	-0.0775524193352425	3.22008025868227	0.0599304565508371	0.814445528054101	0.903674981655481
Ikbke	0.111780858924722	3.46778403798405	0.202851781521056	0.667630722874426	0.813300993286867
Srgap2	0.796503950355723	7.01005947666019	22.6559076395805	0.00280120431230415	0.0401199209346576
Fam72a	0.714011810522257	2.51742416840521	5.83540985488674	0.0505352296188248	0.179550042505845
Rab7b	-0.229121945314301	5.19310181312704	0.927616148063141	0.371249635618863	0.579916514667353
Slc41a1	-1.48451075586892	5.22993108000158	22.8297031921802	0.00274757293784278	0.0398746605323927
Rab29	0.0180203373933307	2.69187163411586	0.00194177785968072	0.966226285646091	0.989126269071964
Nucks1	-0.0404740620995612	9.17100456076044	0.0415613044521741	0.844934522102988	0.919913247736076
Slc45a3	-2.66701066465362	-0.637591150342558	7.58201121797959	0.0317740973171162	0.138837231720779
Elk4	-0.413581806733488	5.1698368809652	4.23886952520883	0.0833116194251149	0.242951902118961
Mfsd4a	-0.0544254378226987	-1.44108944225997	0.00668734158723028	0.9373807605218	0.974255825335504
Cdk18	0.322729399244828	5.34443633833375	1.4352556145951	0.27435339855391	0.490421366629306
Gm29630	1.39273554110225	-0.0581346301905352	4.16988166321211	0.085309919490242	0.246728435787135
Gm38446	2.21825296432913	0.460725383283821	10.7569753232854	0.0158612007693646	0.0973439541182863
Klhdc8a	1.0277774745894	6.31965603612039	14.7633061469158	0.00789237526909183	0.0671894012503851
Nuak2	0.989376859009524	5.61871809212636	17.9634855850736	0.00497018717775096	0.0535602038958736
F730311O21Rik	4.28087780202567	-0.636794983644014	10.7697687120776	0.0203932418497306	0.110391971422392
Tmcc2	-0.100740835991251	5.67287992991951	0.427910048392963	0.536328513141432	0.721051707646938
Dstyk	-0.0699750016854324	5.61042358659649	0.176731248838711	0.68826837191991	0.826656861667335
6030442K20Rik	-0.191429754804176	-1.54885430169056	0.069353828237684	0.800747263529616	0.895524534131484
Rbbp5	0.0488988895846429	5.7813527244008	0.101763334887504	0.760116211174855	0.871628353093177
Gm38687	2.76063219732293	-1.96596107120351	6.51194055808307	0.0418561108669273	0.162466085974567
Mdm4	0.0815674991788606	6.52778802809971	0.142394234356715	0.718394078410515	0.844472097460358
Pik3c2b	-1.89657825250502	0.630576040197805	4.80401814677449	0.0690988502057622	0.217932027216841
Ppp1r15b	-0.161822736151874	8.01764642062519	0.436608718093864	0.532348178880652	0.718187625877491
Plekha6	-2.4083658016852	-1.60264016941252	3.18512529046732	0.122583352886773	0.304248396417239
Snrpe	-0.134087034837605	6.29741468179135	0.816558568187459	0.399672646228815	0.608259146444453
Gm53475	0.682807835531466	0.478040368267978	1.5412026812772	0.258996752448725	0.474299061389929
Zc3h11a	-0.187702527079329	1.26970335331543	0.245198257249659	0.637401948360979	0.792796824519649
Zbed6	-0.544266063391175	5.91412232165138	9.30761952586075	0.0213589321705376	0.113194207020587
Atp2b4	4.25603444100936	4.41508752845221	20.4157914249657	0.00363506591781144	0.045701300353144
Prelp	0.369841938374492	2.48202275136502	0.099908929136238	0.762228810136758	0.872198644304681
Fmod	-1.1806630616493	0.779581753103778	0.727294906891281	0.425228388615811	0.631062646990214
Btg2	-1.10536815005017	4.19497461673761	14.5127127112793	0.00820881061958278	0.0688446921174416
Chil1	-4.22176686816089	-0.76596719983876	9.76214092760149	0.0244548873569442	0.120876416393943
Ppfia4	-2.05651989519361	-1.08233024179827	2.0810200804364	0.197313796317601	0.403223382969746
Tmem183a	-0.228272060420403	6.24323360467398	2.09384744771217	0.19611631699434	0.402162944886527
Cyb5r1	0.729386448154055	6.89694748675761	7.20110820227679	0.0349479527079261	0.146997684659043
Adipor1	-0.293432717335274	7.42437822736286	2.53899533124635	0.160194883623718	0.357223427026999
Klhl12	0.0972207423606004	4.78944257547198	0.192180790495923	0.675854659094025	0.817804390507832
Rabif	0.0314328002848198	4.38861726256925	0.0179683147502331	0.897578660928936	0.950031411293914
Kdm5b	-0.261616946395227	5.91142000770501	0.371554889156373	0.563645485271946	0.741707869094085
Ppp1r12b	-0.945427416324659	5.37230906839616	5.95709119968792	0.0488072219546715	0.175964902892774
Ube2t	-0.088272491391107	2.86791379256414	0.114955544437017	0.745673288860548	0.862660018698378
Lgr6	-6.18354243903651	1.44406651852759	36.7858079304479	0.000782349873288962	0.0226662172404986
Ptprv	-0.0819595048598913	2.59794873103309	0.0135627329471582	0.910940792175168	0.958704954831191
Arl8a	-0.511686080589822	6.09731511146259	9.46090083291112	0.020667979391652	0.111100504725133
Rnpep	0.571799286454894	6.23431928700012	3.12799345937959	0.125384150555489	0.308273460418393
Timm17a	0.0437074942415046	6.19278561108497	0.0427098046224943	0.842841126118387	0.919018808710932
Lmod1	3.04226163152684	4.48080274185182	46.54029039678	0.00040846355243092	0.0171948286561407
Shisa4	-0.453900886206774	5.64150005199767	4.07552723897869	0.0881496639955732	0.251080235891125
Ipo9	0.0782427877130551	8.2264191563213	0.189068039962341	0.678305827065427	0.819598200920373
Nav1	-0.320398807797561	6.67545990921574	2.92601748427039	0.136023478434519	0.323707113091959
Csrp1	1.35794385353844	7.89684772008243	67.4963541623155	0.000141695720904935	0.0108678243145466
Phlda3	0.232847420795944	7.62275480035958	3.51760056941947	0.107874166222575	0.283367990063391
Tnni1	-2.21590047160883	-0.749047322844351	10.0460189967805	0.0182876788495501	0.104687845155953
Lad1	0.0795054615813003	-1.59162471509233	0.0104401276824858	0.921815705381573	0.965390969667982
Tnnt2	-0.129205554551097	3.29738267293385	0.0189927162225045	0.894720284738172	0.948541682561418
Pkp1	-0.763098085524844	2.76617458834658	0.338750337325944	0.580923062098068	0.753190942348627
Tmem9	0.0514702923824418	5.84916620771855	0.100346426413237	0.76172844204484	0.871881723689431
Kif21b	4.24444294377719	-0.115126499658698	16.9967051113964	0.00567471541905253	0.057406522968099
Mroh3	2.44734947938681	-2.01838206904282	3.88268145151269	0.0943658950664286	0.261463042051867
Inava	2.39425540776959	4.19263742503226	144.032714337105	1.50527629191161e-05	0.00529895851580885
Camsap2	-0.429830744526333	6.82018915534381	10.0062793184251	0.0184374500538424	0.105147768999047
9230116N13Rik	0.408898811918773	-0.137686884788053	0.591525823783888	0.469885323829344	0.66926606607045
Ddx59	0.0356564027109786	3.72272140422959	0.0216592538615753	0.887630058487383	0.94441457911631
Kif14	0.408526616084997	5.57988402986825	5.81948040084296	0.0507674852623131	0.1800233146253
Zfp281	-0.670584819871778	5.62523933651084	16.9096009815862	0.00574452638804904	0.0577777309754764
Gm41958	0.631685991574572	-0.792445848288307	1.03127329558534	0.347544263945476	0.558519864182072
Gm19705	-0.0928161706215758	-0.911711708640106	0.010932577908515	0.92000061084209	0.964469180379586
Platr22	-1.24184994544464	-1.74482053854951	0.982185530268778	0.358460616335474	0.568411388504242
Gm4258	1.12315367365325	-0.462097621147875	2.44102770030545	0.167254244974772	0.366693313519426
Nek7	0.414689562481749	7.59418020569361	6.95344055877544	0.0372418307452051	0.152516271539066
Lhx9	0.572604116901972	3.3948422495661	1.61000480414021	0.249693624796047	0.464697793074812
2310009B15Rik	0.241572414619481	4.14560202056612	0.79702888118539	0.405040559332811	0.612625519343413
Dennd1b	0.777324940930339	4.49206271759619	11.0247383502259	0.0150584177392907	0.0945577770620122
Zbtb41	-0.218840527223566	6.20842400624032	0.939754585199651	0.368342355635542	0.577214039552603
Aspm	0.254037583011747	6.7638427992406	1.23181633819991	0.307917862685171	0.523450279667378
Cdc73	0.0371400235980802	6.05388299006548	0.0509412813465101	0.828633096956363	0.911928159367848
Glrx2	-0.144892328722344	4.57422327097448	0.462161168503053	0.520985323242481	0.709091652899378
Ro60	0.0085164488336635	6.48096223984719	0.00157725198726947	0.969558910770838	0.991366223726285
Uchl5	-0.288064731537731	5.24858029795629	2.0177577204289	0.20337438125899	0.409823408234944
Rgs2	-0.219720702252191	6.33655575764495	1.21675476135297	0.310646353871941	0.526006881143053
Pla2g4a	-0.817099330865859	7.32737283909697	33.9955293126532	0.000968899962881221	0.0249394225422729
Ptgs2os	-2.13986059520381	1.7999980101725	9.07310392651507	0.022476756439945	0.115740835842818
Ptgs2	-4.21873581556013	6.37717687885385	25.7968121729593	0.00200968489297951	0.0346554031419029
Gm53591	-2.24795197738351	-1.2594264129483	4.12890065304311	0.0865278317601098	0.248419197455991
Ptgs2os2	-1.41009085923474	2.95503242670375	12.2692995717525	0.0119586766826717	0.0840978093487444
Rbm3-ps	-0.187224731071184	0.937944213874806	0.230680647849028	0.647367781944392	0.798761669037142
Odr4	-0.00326157810944006	5.22599814331506	0.000342802381146187	0.985805006962252	0.999214684432103
Tpr	-0.121738745305307	8.2169727239834	0.489982644783775	0.509137073916847	0.699460673593896
Prg4	-3.15934409013849	0.812084860297292	3.92379004169218	0.101732104810278	0.273994639128823
Gm46162	0	-2.04141813505827	0	1	1
Ivns1abp	-0.822225009262809	7.79891857656169	11.1066691877267	0.0148235840386856	0.0937415869493846
Swt1	0.0860923402806597	3.56892216006504	0.211784846392006	0.660948054641312	0.808316037962816
Trmt1l	0.0976203935702666	4.76694982185366	0.183953874631123	0.682386708817265	0.822910722564072
Rnf2	-0.0669545328107898	6.11076872936334	0.124462422896553	0.735837421417157	0.855308565160062
Niban1	4.32649826827891	2.15049254361638	18.1989355905021	0.00481634054554719	0.0526880791632011
2810414N06Rik	0.821203730038409	-0.460241437456931	2.12386572493762	0.193354040016356	0.399061577778797
Edem3	-0.296830100800285	6.26460067643315	2.98966672235093	0.132540594193184	0.318914213955984
Gm53604	1.2561446256199	-1.66050294137131	1.64597798698353	0.245023328253492	0.459741051468113
1700025G04Rik	0.420047721276038	5.86650938194159	2.9763601173472	0.133258464309014	0.319787704334637
Tsen15	0.0680621456040829	4.907493767599	0.197527924215878	0.671699782571573	0.815363953574281
Rgl1	-0.792709688000555	5.95665281232776	2.17237146454105	0.189005863803781	0.393375233732663
Arpc5	-0.485812959032906	7.53478517212893	5.7647129394141	0.0515770159048828	0.181837518475938
Smg7	0.0249946573726918	6.70356320317951	0.0258871893187643	0.877250996151409	0.938659879947305
Nmnat2	-0.76771309522106	5.64188623746483	2.15122574446668	0.190884206442237	0.396107809892
Lamc2	-1.61139185413885	0.491859701968305	9.67601643377348	0.0197475102987883	0.109143948829333
Lamc1	0.00626487300120891	8.67303783096007	0.000420382476884074	0.984280850005981	0.998610093831814
Dhx9	-0.159956455294288	8.25767658340193	1.19561498604575	0.314538678537094	0.529787942293677
Rgs16	-2.46491991319241	3.66012907344746	10.462110733668	0.0168123175432948	0.100311302717034
Rnasel	-5.64810080244518	-0.589951142581564	43.1185485331072	0.000505375353904171	0.0185045222807213
Glul	0.166337745687727	4.56930531404149	0.0951533756455069	0.767748302410649	0.876265471113666
Gm9530	-0.419814852425832	-1.00898696729065	0.376007611309431	0.561383507176211	0.740083941811235
Ier5	-0.759783485210224	6.95111105889022	17.5481944974193	0.00525777258210608	0.0554995488400138
Mr1	0.892712177050863	4.89421210693513	12.1714521214528	0.0121698688190529	0.0850713487865467
Stx6	0.0568493638363856	5.97669459899753	0.178224919027482	0.687040327874539	0.826029673224908
BC034090	0.182374986223798	4.77085927614716	0.646405165367989	0.450887855129518	0.653737391812562
Xpr1	-0.0537726762908924	5.81344021654709	0.204165388310175	0.666636823711555	0.812527618064824
Acbd6	-0.0550169974238439	5.93909446929365	0.111167528396323	0.749720527531337	0.865023373600952
Lhx4	0.0508631984678235	0.35214246703177	0.0041077609936757	0.950897917297483	0.981425221723572
Qsox1	-0.748536140116986	6.7876223665627	10.0353382541084	0.0183277732475135	0.104748560592613
Cep350	0.0709433565837853	6.20067067204871	0.153641825904026	0.708096072326489	0.838698875488516
Tor1aip1	-0.272139020688744	6.59874882154403	2.28327990789135	0.179569641494668	0.382041160402958
Tor1aip2	-0.137561443794969	7.07025769854575	0.551780094239338	0.484562934264677	0.681196449367166
Axdnd1	-0.479619367345264	-0.758924661735377	0.660263588520975	0.44630383828763	0.649285302092919
Soat1	-0.0382755420570304	6.66565672669338	0.0553035626154042	0.821594956708742	0.908113449855432
Csnk2a1-ps3	0.442485922605818	0.0550965542978129	0.645146884226395	0.451308147460037	0.654139522432311
Abl2	-0.461280885063432	6.7413826088537	9.10514623282535	0.022319508404222	0.115327260399535
Tor3a	0.52119348273001	4.54558089852456	7.03220150005478	0.0364911073558875	0.150452925736291
Fam20b	0.323189775259308	7.08239787886871	3.81682939161534	0.0966249248438096	0.265100638125632
Ralgps2	0.449405811400093	3.71472606024459	0.345400844365373	0.577329516779298	0.751069053965799
Rasal2	0.207606703970123	5.65615027252406	3.11907921806614	0.125829074818975	0.3089800336594
2810025M15Rik	0.452241415631576	4.50993886985682	6.60511005492966	0.0408212744639248	0.160170127783716
Sec16b	0.451047012537131	4.68192627682547	3.28992711553303	0.11766486712489	0.297608872652472
Pappa2	-1.40706506428123	2.62433346019592	3.22366661300896	0.120742303299387	0.301416827349291
Gm39687	0	0.924963654778503	0	1	1
Cop1	-0.124568250422279	7.11293185310479	0.236135989738891	0.643577571471076	0.796353711239065
Tnr	1.28647820056194	2.3251548793465	4.54970698714017	0.0750527009754622	0.228571102859831
4930523C07Rik	-0.831432070753423	4.9810962251264	1.57811792271415	0.253943171055975	0.468998708164175
4930562F07Rik	-1.06345030169214	-1.44261874223902	1.2134489104356	0.311250165258543	0.526650494217739
Tnn	-9.26626033966122	4.98417703168667	10.6779828324362	0.0161088438198319	0.0981181529735899
Gm53640	0.223429043396775	-0.906036412119923	0.0607447876785571	0.813218099571877	0.902925296322062
Mrps14	-0.0420299426736464	5.48990758715401	0.0678373326561644	0.802880936743103	0.896549135831627
Cacybp	-0.304435956793848	7.44840905714663	2.83833677732854	0.141031852376171	0.330557062612409
Rabgap1l	-0.478806214124207	5.30160988933332	8.56531963125913	0.0251779270102788	0.122577219831247
Rc3h1	0.148451113059571	6.30405094504215	0.958548339422138	0.363912490087911	0.573419852587652
Zbtb37	-0.318287821009747	5.05252380705887	3.37086303290075	0.114049974233738	0.292179902268144
Gas5	-0.352844115321479	8.36499948469593	1.89932259520741	0.215456637760385	0.425428474012991
Gm26224	-0.609572079269609	1.09875804056963	0.999358100361733	0.354580760654735	0.56441034933668
Gm23212	-1.23121612971849	-0.0448217297659538	3.79264173739687	0.0974731540233887	0.26672321401095
Snord78	-1.17468144410554	1.76034820059534	7.13862372924056	0.0355084798215953	0.148445773285835
Snord80	-0.352038530513404	1.01522500837695	0.317711059459123	0.592619298444955	0.761992558947369
Dars2	0.202957210969949	4.21233818363077	0.947961976206247	0.366397238647158	0.575677236139487
Cenpl	0.117518016651133	3.80714866901298	0.286846773200764	0.610761411765095	0.77477814262696
Klhl20	-0.0740303799220675	5.29252103070434	0.146008129678891	0.715035132804623	0.842636681396968
Prdx6	-0.638926487429166	7.56114675391985	21.4232238761115	0.00322433620633838	0.0431812684043947
Tnfsf18	8.71094951541081	-0.248768950370159	47.9509975835496	0.000789108794525974	0.0226662172404986
Suco	-0.1156507522153	6.3734778442744	0.243635707995453	0.638456307200436	0.793163835569361
Pigc	-0.732366277406792	4.5749424229506	7.87066739043953	0.0296203438938021	0.134703980186161
Dnm3	-0.957566233706121	1.45909159947697	4.07171484243907	0.0882670827788026	0.251193461716516
2810442N19Rik	-1.08177446201123	-1.67395168120025	1.16821797783226	0.319695296860376	0.534083320831845
Dnm3os	-0.775166366072788	6.26857973618821	0.64741319580621	0.45055164715102	0.653387933213938
Mettl13	-0.527963671184659	5.17373997829741	10.5757867016956	0.0164369039484855	0.0992590182460596
Vamp4	-0.284848310417954	4.79619851888347	1.72493070362574	0.235209704675145	0.449150781903459
Prrc2c	-0.176072986678342	8.33865380518003	0.600265228784135	0.466765391100582	0.666967324564935
Prrx1	-0.294687184444968	9.51417678788011	0.285590864761607	0.611526529572729	0.774935178558611
Gorab	0.00695648808233749	5.57491961636184	0.000940999169333846	0.976484313001325	0.994816943692133
Kifap3	0.0781865951776774	6.57734824688035	0.329166059169188	0.586187965093775	0.75651199217639
Scyl3	-0.459300000616734	4.64018544684948	6.48349733010505	0.0421790109864848	0.163246095864263
Firrm	-0.320408870536654	4.63287434682359	2.91410375623845	0.136689408688061	0.324672818664081
Mettl18	0.460024620746735	1.41484485454205	1.39578202665826	0.280422049930639	0.496059054696269
Selp	-2.62998977551712	-0.285588689603011	1.91815042693763	0.213468362511058	0.42314570443464
Slc19a2	-0.071379398288717	5.96090404521659	0.147379609461896	0.713773091924576	0.841849838728914
Ccdc181	0.212822581026809	2.726450749355	0.135993827803906	0.724466540660523	0.848217732963356
Blzf1	-0.158618706381617	4.41110159014767	0.487160602698953	0.510315276398816	0.70033171028382
Nme7	-0.473310552920567	4.40945776686289	3.70879210918548	0.100493410035802	0.271749857471248
Atp1b1	0.131146591015295	6.44690562389354	0.511968914489795	0.500131600354969	0.692415593396167
Gm32391	0.814408343707244	-1.52316551372974	1.65997166715617	0.251458929110847	0.466776587042026
Dpt	-2.40319929312821	-0.640436638670051	5.11022419388541	0.0627449665887677	0.205068100493761
Sft2d2	-0.819623866290126	3.25553036138244	1.06367610999167	0.340622496422448	0.552048902536158
Tiprl	-0.180369157252911	5.97171834163761	1.08445909829612	0.336295816252216	0.547886323962647
Gpr161	0.120837700839367	5.53707206859074	0.237306374436426	0.642771642345931	0.795655204919961
Dcaf6	0.0654238374037113	5.70229581735316	0.150011336097247	0.711370429223964	0.84054653060849
Mpc2	0.106681436473838	5.57542948842273	0.356465241748242	0.57145540460016	0.747191547595772
Mpzl1	0.2275999406038	6.487244238348	0.961270199335275	0.363277986456676	0.572874279354894
Creg1	0.295311750014854	4.48930015804636	1.29838395983066	0.296284436070585	0.51159464505258
Pou2f1	0.368609881898584	4.68679239894747	2.90590756443938	0.137150162397086	0.325132243679648
Tada1	-0.190082963014115	4.91750637723228	1.45213492497513	0.271817913115054	0.487282000369369
Pogk	-1.94640245057569	4.96862659817479	60.7878241606146	0.000191564611744704	0.0124644102115784
Fam78b	-5.46628169626954	0.61112213500301	23.7554862679013	0.00248362827712911	0.0383551547994438
Uck2	0.00485886554332199	7.29164560757032	0.00112383984093363	0.974301965063679	0.993750463560493
LOC118567864	0.569342372339846	-1.37467889160174	0.531737851740263	0.492286437950487	0.687059114224076
Tmco1	-0.0270855740729427	6.28438883851757	0.0212815268988296	0.888606116187616	0.945344701211917
Aldh9a1	0.286122845764875	6.52966220435756	5.46113694087729	0.0563933995117061	0.191829777476762
Mgst3	-0.940665546825305	4.77212767790307	3.20767996445432	0.121501314475121	0.302334134613131
Pbx1	-0.336173537573436	6.90067478933875	4.06522653050066	0.0884674061960028	0.251459253004971
Nuf2	-0.0015514986345573	6.60064333172586	9.93650480349616e-05	0.992357234565941	1
Rgs5	-1.1466312495091	0.356293974156443	4.61967479545112	0.0733477007973971	0.225327944561975
Rgs4	-1.67120577770437	5.60828282940928	19.3913816697945	0.0041267559399883	0.0490105815744804
Hsd17b7	-0.423460576689093	6.18785989377247	6.60790877649102	0.0407907208809008	0.160170127783716
Ddr2	0.379835383477125	9.30482316847071	2.438882643654	0.167413644084544	0.366984180047373
Uap1	0.0314875364259861	6.6956117553707	0.0361293454133856	0.855272100757609	0.925769674076234
Uhmk1	-0.133478866409748	7.07089610893684	0.697127201628064	0.434496688780757	0.639015001635888
Olfml2b	0.953645955228458	4.76745076783636	9.06995631349865	0.0224922827612091	0.115740835842818
Atf6	-0.72772443444196	6.44043010530357	8.26250078089627	0.0269971046973662	0.127675938818512
Dusp12	-0.579137021776626	4.66285388689668	8.03266186874207	0.0284963734429394	0.131784789590849
Sdhc	-0.0636076177012759	6.69962269579916	0.173997285524361	0.690532360527758	0.827672386833599
Tomm40l	-0.114335578883501	5.16526502448656	0.627193979856677	0.457380749455927	0.659337298827113
Ndufs2	0.187421924254619	7.2905886983394	1.65217111837852	0.244232184894576	0.459007903465628
Adamts4	2.55333752165319	4.87711139492132	84.564058246703	7.34499317469189e-05	0.00864937047868612
B4galt3	0.408267226588173	4.63325637497266	2.89597202350523	0.137711578656724	0.325972804030719
Ppox	1.44378442707112	4.56874106762008	23.5063876513727	0.00255122750163699	0.0386023201276335
Usp21	0.131673154553933	5.65860718759491	0.931964198999773	0.370204009627568	0.579073812028811
Ufc1	0.128981052358138	5.83821139668505	0.842055841807908	0.392839475810233	0.602093381645235
Gm20045	0.674986399747711	0.929011371722423	1.54283703426886	0.258769897701707	0.474192768932161
Dedd	-0.170474105763287	5.18659770230525	1.28639854333317	0.298329313699694	0.513577605653498
Nit1	0.419302647739593	3.74626585650822	4.07412930420006	0.0881926946466601	0.251098611531314
Pfdn2	-0.224113020192996	5.58838049373701	1.70606496184677	0.237501971341838	0.45230469753809
Usf1	-0.165916960747403	5.36980125162762	0.615690608318526	0.461348205822707	0.662675195411168
Tstd1	1.20449115043342	-0.430720702727716	2.5300177119164	0.160824268142094	0.357911554112953
Alyref2	0.114471255096043	2.08354412237755	0.069391490770611	0.800694595195586	0.895524534131484
Tma7-ps	-0.148432185809383	3.78415453409094	0.623076832002623	0.458793756593055	0.660387867924728
Vangl2	0.0355529833420657	5.15629837715414	0.0396994569912978	0.848393589079684	0.922143582018445
Ncstn	0.0500387264890281	6.38008153487407	0.0520537338910261	0.826808829060704	0.911308478979962
Copa	-0.22775003976963	8.89280797393202	1.26277340683925	0.302423149462372	0.518089271146606
Pex19	-0.0335375296446931	5.88801109944489	0.0392299458952996	0.849279206357792	0.922687020622125
Dcaf8	-0.106788610206792	6.95835978744405	0.335684452288407	0.582596022583075	0.754358275397816
Pea15a	0.0627427515011892	7.03855968815499	0.0696105310711228	0.80038858855015	0.895342209093539
Gm17224	-0.482128599923534	-1.27322115457755	0.532515680616237	0.4919824519562	0.686774487331638
Casq1	1.90344098960506	-1.44064256080821	4.86145108975705	0.0678431056330351	0.215955946495696
Igsf8	-0.131473143937501	6.39977084933219	0.280073599790869	0.614914197619119	0.777453342752754
Kcnj10	0	-1.2033914535379	0	1	1
Pigm	-0.0857613467752005	5.59037091538935	0.140715391294269	0.719971340505927	0.845266454088797
Igsf9	-0.894874172844848	0.660428594617471	1.79726428833567	0.226711743308764	0.439932936238306
Tagln2	-0.270931141669684	8.30991977600306	1.22415936783365	0.309300378566405	0.524741759942869
Dusp23	1.81009188162808	0.594437915852535	5.31444765326035	0.0589382255088908	0.197567760431756
Ifi209	-2.30834833822932	-0.227784930675567	1.76683936928686	0.238602753466286	0.453346478047469
Ifi208	0	-2.04066342158841	0	1	1
Ifi207	-1.60182777647683	-0.179623848198256	3.41272028353239	0.112240013514163	0.289987404531854
Ifi204	-0.661670590294012	4.68350018618901	4.74671385058424	0.0703832239127747	0.220011676024245
Mndal	-0.354671899421871	-0.13140765484586	0.304060879372946	0.600490848950588	0.767462426088364
Ifi211	-0.665024174793719	3.34801223440602	4.70264284874427	0.0713929957779144	0.221704238641707
Ifi203	-0.620241742766886	2.70594770227374	1.31466659642754	0.293540133679882	0.509290091658171
Ifi202b	-1.01162632997382	6.28536130731029	35.4300071009813	0.000866433950230905	0.0236957603639842
Grem2	-1.02421162832132	7.26219012837019	0.731960160383486	0.423825211963783	0.62967368849788
Fh1	0.386166361378431	6.5452516270324	7.09148362382866	0.0359393244857139	0.149292280140504
Opn3	2.66920889567287	3.07596332366334	107.042817743358	3.65965103116506e-05	0.00713177404435126
Chml	1.57667238254653	4.93408025582405	61.4767526997426	0.000185467936009378	0.0123858973218204
Exo1	0.0321516042542296	5.24343605428626	0.0676091705435686	0.803204172929086	0.896665318762679
Cep170	-0.439849216169087	6.9376439035864	10.3936388089562	0.0170439520679049	0.101031772361722
Sdccag8	-0.0642964377577075	3.70449043502247	0.0591549569587821	0.815622740082065	0.904424892867028
Hmga2-ps1	-0.462892793748287	2.32215824469465	1.68462502404902	0.240146635388506	0.454566821625369
Akt3	-0.353404103450119	6.74829093366228	4.04874525161128	0.088979040020963	0.252082798276476
Zbtb18	1.01631063363262	4.94285960834992	13.5739436893563	0.00955530884065356	0.07500488865872
Adss	0.410568959809055	7.33329951019346	5.87099399055105	0.0500215248598607	0.178375458389877
Catspere2	0.486162269987281	2.34486266143881	2.37697515725689	0.172107272865341	0.37245598189916
Desi2	0.142717584443815	6.55775495491019	1.00260013788666	0.353855746155657	0.564060785347842
B230369F24Rik	0.839410941723272	-1.30935358823389	1.94956937686337	0.210208527396308	0.419226158138278
Cox20	0.355663871436675	3.79309458737957	2.6008890416779	0.155947889533088	0.351522775634917
Hnrnpu	0.0701135704997775	9.99722644259159	0.176433227854596	0.688514138772299	0.826780096768727
Efcab2	0.277136045095303	1.397355349232	0.420352895477581	0.539834911310666	0.723345061232104
Kif26b	2.4909602368828	5.98566384973326	8.73702034127435	0.0242184794704722	0.120077827609286
Smyd3	0.243859332170769	3.51244814201471	1.34287881891516	0.28887504277675	0.504447400442889
Tfb2m	-0.436073903902372	3.90306100172885	3.62069109794794	0.103805922306754	0.277590866254272
Cnst	-0.355325850893271	4.71908787545911	3.02017702863474	0.130914631753972	0.316542264767574
Sccpdh	-0.870174644720147	4.89068002133963	16.184432836825	0.00637230926299174	0.0602516762201196
Ahctf1	0.204552705991053	7.5725675948217	1.5151389736086	0.262654459272828	0.477634202306087
Cdc42bpa	0.167700333304903	7.21305347130356	0.825401893245094	0.397280612866917	0.606644605855436
Coq8a	-0.787878804040605	0.269874676748038	1.18067150370519	0.317335354726444	0.53214817210692
Psen2	0.307167495127393	2.99240469653947	0.895791307523644	0.379050029497817	0.587422717572585
Gm5069	0.549065165176593	-0.711534870682442	0.830091857661286	0.396021598131296	0.605454400973782
Itpkb	-0.126697655072111	5.73608599610808	0.593081646426822	0.469327164761444	0.668748587961585
Parp1	0.0310650776566425	7.19903457436439	0.0626018368673782	0.81045153279322	0.901267005327404
Lin9	0.126781975630183	4.43966528043078	0.252803510747866	0.63233043433076	0.789636577490177
Acbd3	-0.320905599639962	6.59134436463508	2.40655690240228	0.169841765505663	0.369826740464274
H3f3a	0.0943586831661993	8.26340299701896	0.289569537597779	0.609110216353446	0.774088138509345
Sde2	0.127046771946645	5.89927329696745	0.846280560540161	0.391725835906603	0.601028609875028
Pycr2	-0.117526236126411	5.82659957971335	0.785304267355391	0.408321036034573	0.614800733946735
Tmem63a	-0.0752013073948843	5.76908175628902	0.14422619164539	0.716685240397919	0.843445117895679
Ephx1	1.18438345610824	7.09499797260499	14.4772092338348	0.0082549931795043	0.0690211944953804
Nvl	-0.117149164610657	6.25629327513448	0.571369295890849	0.47722633554789	0.674682356166923
Cnih4	-0.111812818802748	5.49884478556173	0.411494386807459	0.544004055143713	0.726468304410324
Wdr26	-0.540244108424487	7.87495413497861	8.95286793854713	0.0230801255777187	0.117054689344847
Gm38664	-0.267693147440758	0.517532799987991	0.32114014059077	0.590677804096369	0.760947318423482
Lbr	-0.0800795053222058	6.65669099367525	0.247607988688935	0.635784294950754	0.791744794190298
Enah	-0.800726490903015	6.76305264237087	10.6667282417323	0.0161445439174946	0.0982484235120935
Srp9	-0.0697604244288816	5.22276291466035	0.118830564149144	0.741610389803653	0.859705224670226
Degs1	-0.0392863186398139	7.35296570983581	0.0372294814914324	0.85311610569814	0.924449480402514
Fbxo28	-0.177217722130342	5.73923540032306	1.29716575660989	0.296491309671479	0.511758761689683
Trp53bp2	0.349563888416724	5.35393577557666	5.79612353173336	0.0511106296572868	0.18074196680715
Capn2	0.231020139163865	8.65945000080839	1.36225661882903	0.285735043012825	0.501067365630741
Gm37885	0.0474120929055115	0.286504850860922	0.0109782781601048	0.919834285244815	0.964368453770604
Disp1	1.48454336260096	4.78306319067157	19.2980024909747	0.00417585054152423	0.0493375663378538
Brox	-0.0852128780174073	6.18750591600303	0.314457286552841	0.594474665634879	0.762974916752478
Aida	-0.212211151871006	7.06788948097364	1.31070852063832	0.294203695319565	0.509865087558156
Mia3	0.0442000249712765	7.95982993679142	0.0543550859161138	0.823099435008314	0.909133759045142
Taf1a	-0.0596983320396702	3.50005255132544	0.0310090237205508	0.865787619264644	0.932193414232946
1700056E22Rik	0.629190252570847	0.842745146911149	2.61573469008008	0.154952598284413	0.350021822238262
Dusp10	-0.0921015087619139	4.71977277863828	0.262380807718224	0.626081170653496	0.785619997431848
Hlx	0.0810210945480125	3.30173363511634	0.0486806480258515	0.832406313695716	0.913809873718894
Mtarc2	0.169396411878672	5.95663637968517	0.954005517184212	0.364975435784881	0.574429411657759
Mark1	-1.27879926980595	4.62781754371808	7.61272654527903	0.0315351927932863	0.138369512888346
Rab3gap2	-0.26345191383712	6.35361027942096	3.44252883380208	0.11097495233717	0.288173845401363
Iars2	0.110212772854293	6.71788251944645	0.540887468518776	0.48873253506054	0.684115923108294
Bpnt1	0.131523713474692	4.56188414803375	0.349253511080432	0.575269535518958	0.749604129176394
Eprs	0.461779759561032	9.07102395184258	2.97025291944869	0.133589735252101	0.320281902123576
Lyplal1	0.00245018967560772	3.24726559142404	5.04105770656354e-05	0.99455624398667	1
Tgfb2	0.45183265495478	3.68980584048145	0.604352464905558	0.465318983325346	0.665801388439153
Gm35655	0.3563753585881	-1.48476646754888	0.19860486917059	0.670871298101048	0.814597468193302
Rrp15	-0.21275169683063	5.61485286197698	1.55969038742533	0.256447543504029	0.471763141466812
A430105J06Rik	-1.04193704418835	-1.09831679161673	1.47354752217739	0.268651227334023	0.484221176325168
Gpatch2	-0.479755623932725	5.02816224882869	5.02147183011538	0.0645026338069001	0.208772970337175
Esrrg	-3.49222564271035	1.39461422780877	4.57322362547876	0.0744737217617806	0.227413195299708
Ush2a	0	-1.09097984508002	0	1	1
Kctd3	-0.300080466951118	6.05985546438888	2.11316510326647	0.194332338322144	0.400298375517586
Gm53520	-7.25139595622546	-1.85399084468306	30.5478998152452	0.00437248132069575	0.0504123645750323
Kcnk2	-1.1513878150284	2.91171505293373	11.4467660555705	0.0138991011286465	0.0906904515781174
Cenpf	0.518925730975724	7.458165614533	6.0682158732153	0.0472976226750908	0.173159749788353
Ptpn14	-0.206734152254616	7.19686118020596	0.747308549503761	0.419263836780839	0.625252358805576
Smyd2	-0.226679307749633	6.52138522355805	1.78482080789902	0.228141663214691	0.44133533806883
Rps6kc1	-0.381794051292415	4.91299277266298	5.23271894076941	0.0604233348104175	0.199988419385782
Angel2	0.139581418317724	5.92396972205291	0.576889847308569	0.475195210753412	0.672998700611965
Vash2	0.179787386905973	5.47832638389309	0.75848051927642	0.415995585820203	0.62233882507634
Flvcr1	-0.0385257838858586	4.77007347183533	0.0717064559534936	0.797486437083283	0.893551888902015
Tatdn3	0.660463791937042	2.19409389552244	4.31729494057526	0.0811162044331456	0.239049042310362
Nsl1	0.511903940363102	5.0446534894195	9.34722139865403	0.0211775109710212	0.112953641107579
Atf3	1.69100156872899	2.59319957979933	13.0193379009313	0.0104906078412067	0.0785643998510146
D730003I15Rik	0.447665622035586	0.547267671761272	0.515672041248235	0.498644308979188	0.691533250110872
Nenf	-0.0751721876597207	5.89517119215373	0.380350536535602	0.559195442871929	0.738447718721361
Pacc1	-0.00996011269587313	3.61882444885759	0.00241325076360935	0.962352103557055	0.987084948056392
Ppp2r5a	1.00548512003453	6.54234823699084	27.9703818179453	0.00162793854565217	0.0313904049062621
Dtl	0.243545943370985	6.57009477870757	1.82219795058567	0.223885215291791	0.435958920305365
Ints7	0.0996113198002758	6.09863519306446	0.511965632628922	0.500132922145381	0.692415593396167
Lpgat1	-0.461411570984012	7.40208614989248	8.25993164813155	0.0270132758098165	0.127708424102263
Nek2	0.465859347994403	6.27879419673963	14.8033076565947	0.00784336652165639	0.0669936540419481
1700034H15Rik	-0.81405839891497	-0.264507434141359	2.96547436785085	0.133849730088844	0.320366622104207
Slc30a1	-0.0354470488508207	5.26469501752241	0.0212382587019475	0.888718487218437	0.945390989541447
Traf5	-0.466414126825464	3.73387529365475	1.86038534620593	0.219653748238901	0.431173335655115
Gstp-ps	-0.711374716215173	-1.45760100665819	1.54237876071213	0.258833478382023	0.474192768932161
Rcor3	0.127535538919432	4.93179885079083	0.445793336215874	0.528208399779853	0.714882996902366
Gm10516	0.619821447147667	0.0838104445071332	1.86693431082763	0.218939651789901	0.43026373882387
Hhat	-1.05868510474592	3.60542932296387	19.2395698033216	0.00420696527733866	0.04948998411705
Sertad4	-1.63890623668116	4.85910850762696	12.581558014487	0.0113163506339259	0.0817265533157124
Gm15867	-2.08293782619874	1.61359215769317	10.349969257695	0.0171938990887112	0.101482276456775
Gm31406	-0.249320751875118	-1.10707577501391	0.153512946878561	0.708211527681431	0.838698875488516
Utp25	-0.492497607249493	4.83785008844	5.96149021023549	0.0487462447377095	0.175791225112691
Irf6	-2.5995657616887	-1.87418074025258	3.78850264318981	0.0976193214684481	0.266868909685449
A130010J15Rik	-0.313673782617195	3.35587509112361	1.4810159817012	0.267559581366995	0.482799434976684
Traf3ip3	3.58506898248271	-1.64800773765509	2.36047387921851	0.182287165040879	0.38557377458765
Hsd11b1	1.64529154427774	4.51112295337	2.60695794022482	0.155539941295258	0.350850484551547
Camk1g	-0.624817534062257	-0.936364100738142	0.138179530585668	0.722374586328727	0.846418084467619
Plxna2	-1.87149193378839	5.52988101519757	18.0289589484896	0.00492676115087274	0.053259451842781
Cd34	0.327410517985637	7.49932161311809	0.203265409311545	0.667317339099772	0.813075656807778
Gm16897	1.1708628263546	-1.46010332351023	2.74127686065467	0.146878775860607	0.337416571515523
Gm53516	0.285561324790297	-1.320289088963	0.126587195290135	0.733698183090201	0.853856264783027
A330023F24Rik	1.01906844160955	-0.912010514019388	1.94350907532674	0.210831731331738	0.419968791547225
Cd46	-0.088730208178172	0.923480997944274	0.042394475428222	0.843412913123799	0.919204245794763
Cr1l	-0.0585912806057039	5.22935011175252	0.0748194810630492	0.793259442594729	0.89019608365073
A730008H23Rik	0.120488443173395	4.76716538843664	0.204694690960177	0.666237454395765	0.812527618064824
Fam171a1	0.85523735577815	7.40610733459815	11.3161685760647	0.0142448022510294	0.0922485330681049
Nmt2	0.946901405077815	7.46613272500725	19.6155030498403	0.0040119979439848	0.0482740751735034
Rpp38	0.67967852609492	3.02026476172686	9.76548674261666	0.0193807069546344	0.108017553684339
Dclre1c	0.291791820265842	2.60779946196982	1.0989633281194	0.333326820254674	0.545830619665603
Suv39h2	0.433197549554375	4.30468311797281	3.77030233582197	0.0982655989865251	0.267782534435491
Hspa14	0.175708085223213	5.6382474234423	1.14305921295745	0.32454603327684	0.53819211146971
Gm54099	-0.356359371872065	-0.470804910414003	0.514486561861662	0.499119530639379	0.691883283132879
Msantd7	0.642226760607524	2.71752171320854	6.61543702446983	0.0407086867313338	0.160114010697234
Cdnf	0.510290517688826	0.636734653736758	1.44365542421009	0.273087267821426	0.488815528020908
Fam107b	-0.0651241047467827	6.38324021019615	0.0854039873932422	0.779562099121465	0.88196193315522
Frmd4a	0.394850826096996	6.84558061013742	10.6351144482288	0.0162453878194847	0.0986434893293699
Prpf18	-0.253173683000047	5.20408074263156	2.11010372261575	0.194613515417292	0.400592376375137
Sephs1	0.0545155039785406	6.73027759097229	0.0393555581486888	0.849041729323304	0.922628930020551
Phyh	0.714340706871686	2.93413066407408	4.19129113746115	0.0846828854709337	0.245510656650854
Mcm10	0.875938676453716	5.72827500358648	23.7582715040178	0.00248288589430143	0.0383551547994438
Optn	0.777703017482112	3.35075719161381	2.19144296273592	0.18733413169468	0.391605348967062
Camk1d	1.81191207803925	3.69227380726913	11.6062156283889	0.0134919513784986	0.089656825012298
Cdc123	-0.00737761749728458	6.09908934252129	0.00243504587171407	0.962182637746356	0.987084948056392
Nudt5	0.441292072237407	5.28217191039789	5.83459066980022	0.0505471387659773	0.179550042505845
Gm13199	1.21136670967622	-1.5256456870327	3.04699869238929	0.129507879814314	0.313859431945405
Sec61a2	0.23657180836432	5.24719247612763	2.00266520131636	0.204859387102954	0.411580293214292
Dhtkd1	0.93539946996626	2.63341292129901	3.40428273399001	0.112601682018319	0.290139447323029
Upf2	0.472956585222379	6.0279985817581	12.8301648975441	0.0108372842690105	0.0798080924638822
Proser2	-1.29557092723087	-1.05906380524561	2.25020046352066	0.182313138346875	0.38557377458765
Echdc3	0.975681687095674	2.87041193056219	4.40932836303538	0.0786385628401453	0.235065279909701
Usp6nl	0.381328584410546	5.79191974222319	3.39143287816058	0.113155552549223	0.29097444857619
Celf2	0.109613104371406	7.03238953337343	0.202298202436312	0.668050754781554	0.81345177936993
Gata3	3.02475249415479	2.85329536105197	108.409355943407	3.52413474117772e-05	0.00702521333159689
Taf3	0.240046862040445	4.66630678053438	1.56474110614874	0.255757534334322	0.471125075657576
Atp5c1	0.360539884051695	7.73042638980538	2.86948107710695	0.139224094142797	0.328112889489837
Kin	0.15626249937928	3.84796841275523	0.827829203618849	0.396628181798018	0.606089017257262
Sfmbt2	-0.180065012930959	2.75457209135478	0.0946287910000848	0.768366451358411	0.87640309397899
Pfkfb3	1.42501096059084	3.82116268946949	7.71680197822077	0.0307432760518493	0.136560361310304
Rbm17	0.160975734913567	6.82027557573416	1.09750833807802	0.333622810437808	0.546054788328644
Il15ra	3.32511408357612	0.330005649099817	41.2412533453637	0.000571684140853642	0.0193683417826903
Fbh1	0.383524986287705	6.36292140341476	6.53119826194922	0.0416393633793447	0.162083022351864
Ankrd16	0.630855631051775	4.53361950619347	4.93892456478587	0.0661974405566339	0.212391834868433
Itga8	-4.27278902624522	3.77347350520921	93.9148315984422	5.39329001783037e-05	0.00751853571523166
Mindy3	-0.238051348132851	4.80813955292767	1.7855098689183	0.228062140668915	0.441243676612673
Pter	0.812111215597103	4.67846160576968	24.9741727044756	0.0021849272037337	0.0362280985266424
Rsu1	-0.0249334112558031	6.44447072535932	0.0226994821538584	0.884986312656315	0.942918941773929
Cubn	0.29155973983858	1.4377381572261	0.405653497869873	0.546788692947274	0.728821550045934
Trdmt1	0.0946691368237165	3.42082955090341	0.184499207817299	0.681948315015797	0.822567950874352
Gm54102	1.72229705461191	-0.50682434676994	11.2136126989231	0.0145243123263032	0.0930837681803256
Vim	0.325515890322061	12.0092477195812	1.55762386864112	0.256730652200381	0.472094176809407
Hacd1	0.533878552738818	5.38822764803931	7.15404885468053	0.0353689971588549	0.148178505338394
Stam	0.02677336695223	5.12749875491614	0.0266742010942777	0.875417916275874	0.937869668277594
Nsun6	0.304486943852844	3.20990427810683	2.20590054454935	0.186080740127627	0.39018034256402
Arl5b	-0.548021971088156	4.73591912590082	5.40064981449938	0.0574245101676044	0.194309470708033
A930004D18Rik	-0.0698398960316914	3.57145934565486	0.113474954995911	0.747246103255531	0.863474602440467
Gm17762	0.87366477862953	0.468016862034325	2.8433921475675	0.140736214866497	0.330245137544199
Skida1	2.43351374808794	2.02978981150356	61.2219667332579	0.000187692400143198	0.0124160914261777
Mllt10	0.297512273762585	5.75167276816053	4.98821045773734	0.0651784231292856	0.209940506296426
Dnajc1	0.459846894866132	5.71133081353837	4.6148483997166	0.0734636223070972	0.225431844133692
Commd3	0.383314247801079	5.95596537661964	3.92544000599748	0.0929374048615641	0.259370061037852
Bmi1	0.211270605452336	7.07518328788081	1.59583821366723	0.251568629244052	0.466790878617595
Gm46725	0.677468502717415	-0.754248223837318	1.17090959152009	0.319182957126334	0.533810003279274
Spag6	1.23415708860187	0.665573652430596	2.31625306456859	0.176892493667993	0.378397794572744
Pip4k2a	-0.826380473464934	3.63799765829452	12.0452392886768	0.0124496499494331	0.0858469332776331
Msrb2	-4.5260754384506	0.159452657817211	51.3826239948089	0.00030919168817087	0.0151319181866917
Gm3230	1.65202685639591	-0.693937692577638	6.7749052177802	0.0390216107599993	0.155777588386647
Otud1	1.25782323241182	4.13263759262852	13.8759552493317	0.00909214848549404	0.0727424863387807
Etl4	0.877163190488637	3.89798723347459	24.6286337440065	0.00226456096715268	0.0371447521123527
Gm13363	-0.579768761536221	-1.44646312439828	0.689493623579529	0.436896996059827	0.641320350844908
Arhgap21	1.25315016063769	7.25878954862569	55.7825642168344	0.000244897551457791	0.0136121396111903
Gm13375	1.50142308955411	3.47729173398276	47.639108973694	0.000382605680078101	0.0168431961319258
Enkur	0.854126536849566	-1.35384396582224	0.805112705648323	0.402804218459267	0.610858181290983
Thnsl1	1.34050562069439	2.40023633183854	10.763502404004	0.0158409648689171	0.0972632409147417
Apbb1ip	0.177401980936262	5.10049977543762	0.163496715832394	0.699431035904727	0.83282642601353
Pdss1	0.164880196327383	3.40905143850452	0.417800901515854	0.541029376410317	0.724211699889172
Abi1	-0.165342849872535	6.15373252043884	1.95053163362415	0.210109817462548	0.419090176368345
Acbd5	-0.266448289824796	5.16763627112773	2.22723978905838	0.184252301103768	0.38785646149243
Mastl	0.195638595595669	5.11754253321963	0.954122580519607	0.364947982634455	0.574429411657759
Yme1l1	0.0585490884455343	7.30104260405102	0.092414698386281	0.770996581764679	0.877114026437461
Spopl	-0.0112985637588811	4.94640907627283	0.00344301811698948	0.955040368319243	0.983553313078905
Gm13415	5.70026066754713	0.0934267746358944	6.88249885758185	0.0447265210335042	0.167956894767226
Ehmt1	0.300755148724303	6.57081903616451	3.22641718983233	0.120612369043367	0.301289522306474
Arrdc1	0.62945791700581	3.231842994802	4.75268669920191	0.0702478574504143	0.219838804407736
Zmynd19	0.535474831687304	5.9618310335953	6.49968548547795	0.0419948291155041	0.162864608229558
Dph7	0.319568265899692	2.19407827694014	0.260529742849921	0.627277411690792	0.786529149686572
Mrpl41	0.304834146877886	4.6270458856568	3.00013293869079	0.131979702795639	0.318053245511906
Pnpla7	0.0981214402749611	3.33148619779099	0.230669324160138	0.647375707726438	0.798761669037142
Nsmf	0.16094905519168	6.11156506953766	1.74452188083515	0.232863121716882	0.446971026104853
Gm13387	1.68220116124388	1.30874823399421	1.19503900442581	0.31464577256858	0.529855597916184
Tor4a	0.295651062243383	4.07366720517227	0.940085675511366	0.368263568557463	0.577214039552603
Nelfb	0.573551032405594	6.52843167186013	14.1107487468118	0.00875241867837075	0.0711290728578624
Fam166a	2.86031413755661	-1.56882266910489	7.68839703548284	0.0309567558086369	0.136877713525532
Tubb4b	0.59680032838162	8.78086533761381	12.6899820640422	0.011104035138228	0.0811964629147843
Ndor1	-0.246364780863113	4.96003226929643	2.32457030537131	0.176226081035186	0.377707701548493
Tmem203	0.265304324357069	2.94744218810653	0.990478998249649	0.356578481561441	0.566689711547274
Tprn	1.08654620179119	4.23127551698619	22.8719872436368	0.00273473019374664	0.0398145395863708
Ssna1	-0.142343885381187	5.30500917379275	0.465037716386701	0.519735738246221	0.707741712991705
Anapc2	-0.15240706137953	6.92952444775332	0.881649812751911	0.382601631024908	0.59114091860002
AA543186	1.27870983656287	-0.402486081484961	4.54623810817344	0.0751386188872779	0.228779404304733
Man1b1	0.038534061689401	6.86372508854505	0.05381860764055	0.823956580560809	0.909625272959098
Dpp7	0.113578537704403	4.47797814305166	0.215061460405165	0.658540593994074	0.807169343357258
Gm46732	1.436499283623	-0.876708982365653	3.11528855175481	0.126018931623976	0.309160129851463
Uap1l1	0.149858769761242	5.79012712011609	0.315631664981776	0.593803524534956	0.762612590116035
Sapcd2	0.948922295373986	5.72476640977736	44.2835109900758	0.000469268785583448	0.0181205214717095
Npdc1	-0.154341470079403	6.49997839546373	0.988532006424022	0.35701892393741	0.567042203463293
Abca2	0.0170970119436433	6.09734367674634	0.00951216507165281	0.92535786966883	0.966945621307738
Paxx	0.181331470213937	3.19257871883406	0.545373557400164	0.487007324832976	0.683093947959944
C8g	0.833183573487561	-1.13590100715595	1.43302924342124	0.274690450372233	0.490853207491916
Fbxw5	0.0876746817864081	5.12647788353229	0.369190915133903	0.564854142326438	0.742520348525437
Traf2	0.402145886641522	4.72345013388412	6.02000313465706	0.0479447855009786	0.17427428121338
Edf1	0.273455509972767	6.37551805814046	5.07362649570804	0.0634618444124168	0.20662546131267
Mamdc4	0.807057383331511	2.39194886241786	4.37790311426355	0.0794729041261612	0.236626014176005
Phpt1	0.486489008295614	5.41027368772101	9.40471304232013	0.0209177618904839	0.112132972795819
Ajm1	-1.04974349202668	1.52014891716712	8.86494345243838	0.0235350513169114	0.118443079006553
Rabl6	0.181508947559511	6.96739319332289	1.22313983577235	0.309485175556345	0.524800256284147
Tmem141	0.764908704030617	2.02996482614869	5.54905686858504	0.0549385173449183	0.188940607371839
Camsap1	0.251043502247127	6.22818922573967	1.67483278711532	0.241368802014505	0.456076818191201
Ubac1	0.20447134885352	5.22936963091184	2.1717295933947	0.189062494311909	0.393397845469565
Nacc2	-0.080238648699671	6.2394037750685	0.141450637746004	0.719279244810282	0.844737788879415
Tmem250-ps	0.630825345565668	5.79983423247165	17.357867788607	0.00539693989080957	0.0561145775025946
Qsox2	0.696080199506989	5.77926951017153	16.020607903079	0.00652657263624494	0.0611138141663177
Gpsm1	0.146861046180733	4.34149405858696	0.308896259388958	0.597675827059418	0.764938140178871
Dnlz	0.232334515971291	4.68349179466447	2.16613614885191	0.189557006583242	0.394128145294765
Snapc4	-0.0207526860087872	4.66960740678721	0.0102357291444124	0.922581789725204	0.965793989501671
Entr1	-0.235081884826303	5.94887327991374	2.05267951123763	0.199996606011645	0.405714813661857
Pmpca	0.260704135057004	7.04716969688852	2.42930088994949	0.168128268777883	0.367579964926486
Inpp5e	0.206234502733802	4.5611431412047	1.46048969677237	0.270575780170934	0.486030993846233
Sec16a	0.124549375894432	7.05563495695233	0.51379127474069	0.49939864488105	0.691990714127163
0610009E02Rik	0.25910541580809	0.907430806121626	0.293307703816086	0.606859865495485	0.772014371144136
Notch1	3.21521818629424	4.52949479053748	79.0400927633152	8.9526010013293e-05	0.00891201873890147
Egfl7	-0.782528344480453	2.08837292207672	1.13153518086721	0.326805932955987	0.540047984298597
Agpat2	-0.841369511547878	1.91334434869155	0.816753968295738	0.399619535383671	0.608259146444453
Dipk1b	-0.154123800151073	4.62183403979707	0.704673735214282	0.432145964106444	0.636869701977787
Snhg7	-0.34035844660162	2.65584568305104	1.10470100742616	0.33216356747647	0.544770471614437
Snora43	0.415376332548208	-0.978583726462754	0.559760334775213	0.481549435807339	0.67883686253198
Snora17	0.151677418590974	-1.48859380109272	0.0546493410252992	0.822631203640137	0.90881981127991
Surf6	-0.0653253001531263	5.48061110373337	0.222908929977249	0.65286593569523	0.802664256311959
Med22	-0.164497412666435	6.49655403221777	0.976022405315456	0.359869532684967	0.56952724083365
Rpl7a	0.263761502166598	10.1213514696392	0.843299105231624	0.392511211091682	0.601762860645193
Surf1	0.312736608484557	4.30862664889919	2.78729149165261	0.144065762963693	0.333931936472825
Surf2	0.318252592556849	3.98431756935904	1.44882701687213	0.272312051833149	0.487618646095904
Surf4	-0.279749915758593	8.40869498701439	2.8832024686639	0.138437810869697	0.326878737284028
Gm36591	-0.564652591065112	-0.669254691162165	1.2528064586668	0.304175848971853	0.519346091090264
Rexo4	0.0984859773835761	5.50772059609672	0.439952911481825	0.530833468921131	0.717050237456081
Cacfd1	-0.317190785542268	5.16872723727117	2.92309102872832	0.136186639590278	0.323922705661093
Slc2a6	1.31370106497866	0.226072208973054	5.83390395974683	0.0505571249173486	0.179550042505845
Mymk	0	-0.595988921738447	0	1	1
Sardh	1.77572599966069	5.84244658484586	52.8972409777355	0.000284784550591966	0.0146138127579278
Vav2	0.310360652832685	4.67174706327265	2.52127876525995	0.161440242398813	0.358951473137554
Brd3os	0.570979314262334	3.50344117106924	7.26210152626858	0.0344121338805708	0.145456953832006
Brd3	0.0354994708689815	6.63410038068241	0.0570874754343094	0.818802043461799	0.906334502799488
Gm54108	4.60734556965969	-0.564567528837967	18.9816025098246	0.00434805537457179	0.0502576665847857
Wdr5	0.184839118443803	6.31422065353053	1.16381351298034	0.320536404368473	0.534582437093023
Gm13421	1.10801069042321	1.16252960204234	7.99724009391219	0.0287372229713618	0.132527152896818
Rxra	-0.399395667866052	6.67929469648538	6.73346047365058	0.0394509451798502	0.156492928741452
Col5a1	0.59044823160833	9.61975097590862	3.20111463718247	0.121814920943364	0.302970480005696
Olfm1	-2.06213774549597	4.86724905924364	18.5208109835231	0.00461605067934731	0.0517336814504157
Mrps2	0.0528221919556976	5.37657032332384	0.0824881576619066	0.783238198974784	0.88400832240421
Ralgds	0.0737006396474145	6.26772727493979	0.0689861098902867	0.801262304329785	0.89560903012754
Cel	0.383373415728982	-1.54392650554399	0.229060994361532	0.648503919209268	0.799507031862791
Gtf3c5	0.0297418435721237	5.54654288433942	0.0447909449279605	0.839121729131635	0.917000875438347
Tsc1	-0.52507328124787	5.36450335526388	12.3264770792901	0.0118375111430381	0.0836866257912594
Gtf3c4	-0.00153587220073252	6.60440778148367	8.33839280216972e-05	0.992998739708642	1
Ddx31	-0.207170028706896	4.19226790922402	1.33773702444273	0.289716924764579	0.504825950005446
Ttf1	-0.0393242169742984	4.32890472216896	0.0455962784894792	0.837706876994956	0.916665166106842
Setx	0.0295921524543609	6.87128865575631	0.0191181781080478	0.894375679109052	0.948322806494298
Med27	-0.386468801963115	4.06417234172144	5.51741027711854	0.0554563291219564	0.189817986166876
Rapgef1	0.515412954370516	7.77933263024479	4.90362273008501	0.0669405603652153	0.213578190391364
Trub2	0.0407696748605584	5.07143482050374	0.100437484684938	0.761624451109257	0.871881723689431
Coq4	0.331052443135751	3.21313343069978	1.75738019388431	0.231341386758649	0.445578829799311
Slc27a4	-0.281853076230221	4.93201310928494	2.42561222540703	0.168404515758017	0.367688549116066
Urm1	0.00081407935153613	4.96720050583322	1.4339692854183e-05	0.997096573938738	1
Cercam	1.68784619995706	2.35464333805419	36.5099029332242	0.000798557484815828	0.0227456342511131
Odf2	0.341937254284247	6.83174429657634	6.52460052750912	0.0417134521937086	0.162279395060194
Gle1	-0.0690680328745755	5.60778301026584	0.163724605318628	0.699234360856744	0.832736688081388
Sptan1	0.063407352606558	8.35715713223982	0.0488329426435181	0.83214924712269	0.913708297997886
Dync2i2	0.0662670802469081	3.62850925470708	0.0873853212427838	0.777103310311404	0.880413545739005
Set	-0.0768769180503083	9.40868414098831	0.125151253523168	0.735141631294415	0.855066592435261
Pkn3	-0.49412243878326	3.20771315489012	5.62167393394097	0.0537746254041375	0.186715182643754
Zdhhc12	0.0971905831925302	2.08109604239084	0.113644232615924	0.747065696732021	0.863411478275437
Zer1	0.0794935289941798	4.91695312825547	0.374100993398598	0.562349743784814	0.740646549541607
Tbc1d13	0.180463930016996	5.27884456383334	0.757875702411798	0.416171417993669	0.62239840932844
Endog	0.349997034348663	2.13189548533996	1.0773396409992	0.337768261725391	0.549173432641863
Spout1	0.288209788317429	5.48768000223474	2.58903669347781	0.1567489091503	0.352598181220406
Kyat1	0.690474767805939	1.16546734939666	3.42683192690955	0.111638675077702	0.289131743094089
Lrrc8a	-0.0333206064171497	5.27797985399191	0.0280902657544137	0.872188562535028	0.936295001567238
Phyhd1	1.96451950041167	3.69992123331882	21.2716169261783	0.00328208000873584	0.0433266119614754
Dolk	0.145864639067523	4.55772222227862	0.511161453358318	0.5004570084364	0.692663024597188
Nup188	-0.0726093954998505	7.0432963283011	0.170123740309864	0.693776756793197	0.829330526252834
Sh3glb2	0.331607322910076	5.4482230550325	8.40137479893196	0.0261418198925383	0.125314610790733
Miga2	0.128581386172289	4.68451716451546	0.554775423137248	0.483427796718885	0.680227551619716
Dolpp1	1.90226380945532	5.0396683476908	178.833130587477	7.82671375498943e-06	0.00397973900526851
Crat	0.243875055091339	5.39750741566635	3.49171589696252	0.108929776068957	0.285019419792397
Ptpa	0.179594402423707	7.60835992799684	1.53976570605947	0.259196452390948	0.474343207719703
Ier5l	-0.817598837282528	5.86474008186513	30.9046991439923	0.00125082107687255	0.0284784785478991
Gm31291	2.82604272527264	-0.956417020512102	14.6678997644486	0.00801091247806932	0.0678062992672094
Cstad	0.0469573851474219	-0.537698326798085	0.00543840480729742	0.943516512323845	0.977477980508155
Gm14488	-0.444435145067743	-0.775167753985644	0.556439130219637	0.482799406975668	0.679831082909635
Ntmt1	0.432620320435403	5.11485508451448	10.0895610604467	0.0181254266036699	0.104051794669656
Asb6	-0.299382310181171	5.20297907379074	2.88682774281882	0.138231096303553	0.326639366807484
Prrx2	-1.06272342939211	6.86525484998009	1.3665710946559	0.285042890706301	0.500236973860004
Ptges	-0.170394672642694	6.29512287843721	0.264095145326758	0.62497814207725	0.785171039811071
Tor1b	0.0107341399669172	6.00188818206156	0.0029907641967661	0.958093429697144	0.985420964690405
Tor1a	0.11852900558971	4.92261237363926	0.629134284478905	0.456717504184243	0.658914464147935
BC005624	0.00294002861431667	5.14182293558139	0.000524438256907042	0.982443206438727	0.997355805316503
Usp20	0.260210888311261	5.02834538602438	1.58602857172103	0.252879089417091	0.468068197520514
Fnbp1	0.0410100944743042	6.31664314653162	0.107021934479242	0.754239875291068	0.868704634888513
D330023K18Rik	0.0314952530532121	-0.122264929081228	0.00457741972782342	0.948171539620378	0.980081845162489
Gpr107	-0.0333276743810129	5.80141418697466	0.0469391936744068	0.835376522246884	0.915349339616761
Ncs1	-0.694660616076924	6.89110314016291	12.5048416415846	0.011469837010813	0.0821436579663285
Hmcn2	-0.20443057909426	-0.305244134729851	0.0626345682782682	0.810403167676305	0.901267005327404
Ass1	2.50245211948883	5.54972575619135	64.1284764994489	0.000164256106631373	0.0116843113364877
Fubp3	-0.0116096134915747	6.86564648097892	0.00495049632218224	0.946104683904575	0.978682278882302
Exosc2	0.298292882428241	5.41233430011631	3.52495293565313	0.107576878513455	0.282989646505313
Abl1	0.0064827302643537	7.27737119188201	0.00158953608630806	0.969440671186899	0.991366223726285
Fibcd1	-0.708284396352557	-0.92679876483884	0.368812838343055	0.565047950041569	0.742632903132367
Aif1l	0.157107659791837	0.817193203907078	0.0259737414317232	0.877048009870948	0.938649214804977
Nup214	0.158683040766862	6.24239286574946	1.15930342077151	0.321401216914226	0.535499673181482
Plpp7	-0.647021971213502	-0.837582998258194	0.991841774148278	0.356270711293606	0.566443612663568
Prrc2b	0.0474264550801001	8.57640199525494	0.0391558142456608	0.849419542914306	0.922687020622125
Pomt1	0.263260327610754	4.71097742686056	3.45462062216126	0.110467343945488	0.287571085942683
Uck1	0.179948337604704	5.18955413411196	1.61493340649542	0.249046101288003	0.463928619346403
Swi5	0.248789024877259	7.26035545568268	2.46507820167873	0.165481513454306	0.364085849072783
Golga2	0.310625714761586	6.78205996153449	6.95102519531391	0.0372651777685116	0.152516271539066
Dnm1	-1.75634092185631	6.85174731310318	9.13082063971711	0.022194564923398	0.115175472000258
Ciz1	0.0762199983344086	5.2822819695001	0.257092734349522	0.629513177418279	0.788130763397176
Bbln	-0.598841541620156	3.3722298330401	5.72314870488255	0.0522029797436642	0.183017034959338
Lcn2	3.60537226166075	-0.720730690593879	3.1406515000145	0.133761237418286	0.320366622104207
Ptges2	0.248754095363991	4.40113004021927	2.13742774348647	0.192124148221183	0.397599100230422
Slc25a25	2.12303116224494	5.15318149838665	112.46319230856	3.15916822651023e-05	0.00688447945742205
Naif1	0.658151440625872	3.59469037889351	12.5412471821564	0.0113966587100464	0.0819489179591073
Eeig1	1.42193051818688	4.73396900430361	35.9374854098935	0.000833624699182075	0.0233406969221694
Dpm2	-0.31165768152832	4.37101032838994	3.87980771174955	0.0944629697616041	0.261573640955438
St6galnac4	0.555168049495862	5.1041740484036	7.17116858759358	0.0352150457969013	0.147694542733284
St6galnac6	0.377804572033166	5.8198827378317	7.38737406700431	0.0333455262998389	0.142690378346913
Ak1	0.599522959545428	7.21624971932649	14.3631364322993	0.00840572689722272	0.0696511309980265
Eng	1.59226277952527	3.68801293263463	7.16148838247973	0.0353019861249746	0.147942908275268
Fpgs	0.0972685306542987	5.11991885132688	0.490113914142078	0.50908239512829	0.699460673593896
Cdk9	0.077853135948158	6.37478656803514	0.400250996134152	0.549390184748451	0.730586773189799
Sh2d3c	2.71595372830218	2.4942919651571	49.8835444764622	0.000336143004967909	0.0154344726261017
Ttc16	2.78695303969912	-1.02216100559187	16.2174359706455	0.00634181791800338	0.0601485587930865
Tor2a	-0.21112255607496	4.55193487863963	1.86070025983353	0.219619333573564	0.431173335655115
Ptrh1	-0.138713137011286	4.53794578024982	0.60844968759916	0.463877066135939	0.664847466839063
Stxbp1	0.471871196115519	6.25068322137988	14.3876159335234	0.00837307488755774	0.0695426165343498
Gm13524	2.44681448435839	-1.58207345469864	8.86676761616533	0.0235254924024227	0.118438388409557
Niban2	-0.251352838643026	8.29962565687656	2.64374301704334	0.153098797927384	0.346904340113063
Lrsam1	0.0496647546798883	3.77317917150263	0.0517830812996258	0.827250745722341	0.911490586865236
Rpl12	0.307582452008821	10.4933927764042	1.727520201513	0.234897579092304	0.44904124483785
Snora65	-0.184749591902165	0.990523315901494	0.158487124579805	0.703796082178585	0.835987665605435
Slc2a8	1.60452055202596	4.57130517729592	61.8829390462388	0.000181993066320632	0.0123692218193859
Garnl3	2.65928124631667	5.67532023314868	147.388983691231	1.40437233894365e-05	0.00507384943193613
Ralgps1	0.661471131647172	2.97200196460647	3.06465616913924	0.128593125728214	0.312525229796893
Angptl2	-0.933442620003467	7.28634523455666	4.55005084696482	0.075044191417144	0.228571102859831
Zbtb34	0.0461544685506281	4.14361129949926	0.0590650780512709	0.815759708433916	0.904468507322256
Zbtb43	0.0394426044082982	4.0543296354529	0.042479172827045	0.843259112684975	0.919204245794763
Mvb12b	0.304931910481319	6.52086668312863	2.21840358048012	0.185006333221017	0.388868854140799
Pbx3	0.226100842742979	4.76092736670187	0.577454269974848	0.474988431376188	0.672904362229252
Mapkap1	-0.0598230245767874	6.1897709423884	0.104373197178131	0.757179057036688	0.87048779168301
Gapvd1	0.2235340173806	6.75132366602478	1.65191505302458	0.244264822107938	0.459007903465628
Hspa5	-0.566062365752886	9.65667762508658	5.2175019750932	0.0607053864047782	0.200631740479345
Rabepk	0.316666544719249	4.3329970267806	3.24021929553791	0.119963263441146	0.300455595226744
Fbxw2	0.252045861146615	5.86231825757987	1.99417492020135	0.20570158298606	0.412756070274134
Psmd5	-0.0380462373935391	6.19307376200773	0.106539632894347	0.754772001849867	0.868880162116118
Cutal	3.06130069692101	-1.45784312194032	2.31256089141333	0.186062087193426	0.39018034256402
Phf19	-0.0878925269823234	0.0488001659827398	0.011398311092434	0.918321709688994	0.963739394000932
Hc	-4.49956587212097	-1.82826891758924	3.45927893371928	0.11027263748398	0.287527474981369
AI182371	-1.81524244911232	-1.80212212046006	7.30655195711303	0.0340285283712117	0.144567816890873
Cntrl	-0.132758528615262	5.17661920292381	1.1497391033231	0.323247113184396	0.537011086266768
Rab14	0.336722901282955	7.42116334104617	2.85337604859826	0.140154872874223	0.329387027167364
Gsn	-0.0289057005184686	8.89899759063137	0.00618856915302811	0.939755421554091	0.975421651358291
Gm39795	0.884533052969391	-1.29028799811093	1.6528867786337	0.244141003022297	0.459007903465628
Stom	1.79425940209902	5.95192907019242	24.1614974458535	0.00237843221400263	0.0377497062035168
Ggta1	-0.158964906235701	6.12794271667265	0.577988721152673	0.47479278243268	0.672904362229252
Dab2ip	0.361401784760768	6.13001932552733	2.32146455823448	0.176474512811838	0.377965587796853
Ttll11	0.648661166212314	1.6677281525836	3.56021028675836	0.106166719686336	0.280894757096495
Ndufa8	0.323753780795913	6.08697333497283	6.13940002295616	0.0463633296600092	0.171182528493842
Lhx6	-0.512371196940113	3.18168164842399	1.2981461378932	0.296324805533272	0.51160000693741
Rbm18	-0.00418093315680486	5.40300322014497	0.000523232772020455	0.982463392169888	0.997355805316503
Mrrf	0.326611367514988	4.53996844952804	2.60772922970048	0.155488202152212	0.350813069408007
Gm46735	-0.346140455117038	-0.080739650456832	0.419699043081595	0.540140443979933	0.723613207982093
Ptgs1	-0.269778791186596	7.1266237774454	1.25741964028158	0.303362703510527	0.518688961028425
Pdcl	0.324627044402623	5.84437982270983	2.08278877754005	0.197148065781114	0.403223382969746
Rc3h2	0.00644378382803692	6.30292410961452	0.00129394243423234	0.972426563049389	0.992598088037551
Zbtb6	0.105682429306677	4.64896880766104	0.347861752968498	0.576011874334321	0.75014864567785
Zbtb26	0.235316906728129	3.76354434386277	0.642305067368186	0.452259910318219	0.655091062101014
Rabgap1	0.0787970791481802	6.39744630563291	0.184588947194314	0.681876248463514	0.822553291903662
Strbp	0.290435146592301	5.23781323338681	1.1587314411839	0.321511150912763	0.53555285014333
Crb2	1.71470396160029	-1.69619150954781	3.81939078965654	0.0965356891710917	0.265046990328447
Dennd1a	0.196195015464778	5.19804480662966	1.11967756379612	0.32915675358947	0.541383428825804
Nek6	0.323599335645551	6.21015972979249	4.07126672751779	0.0882808983015651	0.251193461716516
Psmb7	-0.0623616389733781	7.17148373052305	0.211937891160799	0.660835094831296	0.808316037962816
Nr6a1	-0.358006692382336	1.9772872716738	1.06099014060218	0.34118801481471	0.552481727863904
Nr6a1os	1.64553260305277	-0.99212376287845	5.37356580973701	0.057894420225635	0.195432863051644
Rpl35	-0.0169733653153118	9.21165438051461	0.00829624677211959	0.93027523942922	0.970202731853826
Arpc5l	-0.089169634697862	6.04919888495747	0.274765164035329	0.61821518829567	0.780265961653142
Golga1	0.131248698698377	4.9340372257317	0.475871337901688	0.515081126255883	0.704337528124205
Scai	-0.360850925295842	4.51693415668037	2.21370969474563	0.185408656549769	0.389275951333808
Ppp6c	0.0595870326740436	5.31953365893768	0.0966822032142978	0.765957499748063	0.874933897499056
Gtdc1	0.225356201641478	3.59596591972251	0.655117237535398	0.447996565450928	0.650851306568867
Zeb2	0.683576766123029	6.4044138784326	3.40848758446931	0.112421245497687	0.290139447323029
Zeb2os	0.807648487097537	1.55429379936059	4.44668744625032	0.0776620206754109	0.233104915140515
Gm13470	0.225262798351603	-0.338167923455093	0.085768323524615	0.779107633538472	0.881811104769142
Acvr2a	0.0208859242262293	3.98130819333333	0.0069865058382922	0.935999116001343	0.973253523824548
Orc4	0.172578435079543	5.40657696921831	0.573842095563028	0.476314597172252	0.674018048297036
Mbd5	0.00818242028471228	4.34533093078891	0.000884341848166457	0.977202989704866	0.994932520685136
Epc2	0.212853131243828	5.8127685581477	1.16418827145454	0.320464705431973	0.534582437093023
Kif5c	1.53442058833526	-0.437702263641595	2.5222188956413	0.16137381823393	0.35894518481798
Mmadhc	0.313123779019008	6.05467791201017	5.21959910923955	0.060666410259598	0.200551203095117
Gm13483	0.688350362485456	-1.22883636054832	1.40466556971673	0.279038965461279	0.494632144198567
Gm48908	1.08800879690799	-0.147598494053428	4.04379690856913	0.0891334369322704	0.252425278702886
Gm13498	-1.70310495186408	-1.75572702391156	2.14032283880484	0.191863039430049	0.397538132860723
Rnd3	1.2174438199459	6.5532017541458	29.2657348856156	0.00144517306401351	0.0305846926536146
Rbm43	0.715918992584744	3.6717780154903	13.4332027822791	0.00978184067568535	0.0758728195686351
Nmi	-0.318295349306066	2.11988711652671	0.848553510681251	0.391128826012529	0.600515282076271
Tnfaip6	-1.67807491349375	2.86064235363957	6.04271823592403	0.0476384110766412	0.17374751869603
Rif1	0.255461502498238	6.9327878607814	1.12283999557445	0.328527234812323	0.540919767000791
Arl5a	-0.121225016223905	6.30811037655813	0.533775832073802	0.49149070646379	0.686367185382454
A430018G15Rik	0.00487973859775143	-0.676175589896193	8.36280631918332e-05	0.992988498230184	1
Stam2	-0.169930129376509	5.24657054304664	1.39520428864559	0.280512352620257	0.496143298645667
Fmnl2	-0.875744125200426	6.68185714467109	15.9187439163139	0.00662499040381267	0.0615388993599081
Prpf40a	0.269592231604871	7.49346585404027	2.15071033728847	0.190930318759482	0.396143621920649
Arl6ip6	0.396816554154862	5.30171779469967	3.74234585147349	0.0992697115654798	0.269555749620742
Idi1-ps1	-1.39210793238548	3.07732617278523	32.0268479590875	0.00113728031812444	0.0270553386776248
Galnt13	-2.42311658815475	3.75908548823333	3.4540440426025	0.110491476316385	0.287571085942683
Nr4a2	-0.700087065231896	2.96885452630678	2.83627988723979	0.141152385230892	0.330557062612409
BB557941	0.491314021604488	-1.14301148249677	0.254651808014278	0.631112698265628	0.788977074712147
Gpd2	0.80488723694633	6.14841393408269	17.6814243773675	0.00516316793911804	0.0549076539912086
Galnt5	0.673493367528265	-0.877256852695182	0.179150978992674	0.68888436582848	0.826938310611105
Cytip	-4.30728393273463	-1.6954696902021	15.4557743758695	0.0100364020949423	0.0769775219896444
Acvr1	-0.501929087782957	5.06286534097494	4.21917326962897	0.0838756119429975	0.244132394181867
Upp2	-0.374633045860477	0.983936125405722	0.695829786830044	0.434903044764336	0.639405783880201
Ccdc148	-0.722196553116132	-0.528426160717645	2.06541218118936	0.198784912219343	0.404543606375664
Pkp4	-0.137229581856571	5.76413154083434	0.340896640604211	0.579758062649515	0.752598620241082
Tanc1	0.447224987610599	6.17195446463595	4.14066402203466	0.0861758369748276	0.248104980242437
Wdsub1	0.137199198657443	4.54183585017532	0.392148116972047	0.55333966397865	0.733777672825547
Baz2b	-0.291383132397288	5.38428564046825	1.38034644024539	0.282849704038501	0.497923105717896
Marchf7	-0.0971986389150295	6.20123185164965	0.253970369949723	0.631560996484728	0.78934061141994
Cd302	0.128734635433038	4.43543499423456	0.1189783504917	0.741456935841233	0.859606677264337
Ly75	0.00581679600659951	5.55127497757786	0.000315262315297056	0.986387069997644	0.999379254095262
Pla2r1	0.000931839039710245	4.20949526120044	1.62893445727577e-05	0.996905485745564	1
Rbms1	0.0670906923498883	7.81098776817821	0.124426908816473	0.73587335383296	0.855308565160062
Gm33841	2.56713118773463	-0.867132099710074	14.8333323858478	0.00780684546822783	0.0669039834165417
Tank	-0.0545844023071582	4.76318435742884	0.0805006145723816	0.785784903944551	0.88600861910765
Psmd14	0.0342490791919093	6.12716401907237	0.0373980515140823	0.85278869925501	0.924286417626276
Fign	0.315742889640849	2.54928405824883	1.59059632842155	0.252267645230188	0.467456134615366
Grb14	-5.88965530638655	4.9965487140432	19.7460356897588	0.00394710030085234	0.0479131211586223
Cobll1	-0.859854620645494	5.67989191991955	9.29369717438578	0.0214232029289925	0.113340714070188
Scn2a	-0.373905726779758	2.04538148726633	0.397235834065875	0.550853076554674	0.731964952382803
Ttc21b	0.153277045046496	5.94439528055472	0.782996985829238	0.408971820903996	0.615520075552616
Scn1a	2.45240719694762	-1.77135025210946	3.05917158823867	0.128876301231446	0.312936459074376
B3galt1	2.58397953029467	1.01366178348159	5.22525884141859	0.0685058453360906	0.216982959607469
Stk39	-0.985059137726001	5.44553326756951	19.6686403235239	0.00398541034868474	0.0481347020113275
Cers6	0.407731295612247	5.82733678686099	1.80990683904183	0.225272164891587	0.437704229735145
Spc25	0.624930983758147	5.37739310299381	12.8279474708763	0.010841437282041	0.0798080924638822
Abcb11	2.35223176073443	-1.14181082471631	6.27954893875306	0.0445948533531798	0.16782969892703
Dhrs9	-0.166488751514494	4.3447262952196	0.192787901077707	0.675379401022487	0.817517527476435
Lrp2	1.81416961555898	0.982493765135173	3.60480981715063	0.104418833966255	0.278569642584176
Bbs5	-0.396745373923799	2.55797254419746	1.5584208381702	0.256621414650991	0.471956517313256
Fastkd1	0.259331403992504	3.33825478580426	1.43509732909125	0.274377341181419	0.490421366629306
Ppig	0.0418765749492622	6.97643657162208	0.0585810568441652	0.816499238913862	0.904955769174469
Cfap210	0.475316471096995	0.954093782344638	0.859530204937563	0.388266576518864	0.597859110478632
Phospho2	-0.116845907667221	3.78136652751464	0.216388911498218	0.657571738522185	0.806485831532167
Klhl23	-0.245261305773378	4.55049743168462	0.854478788028754	0.389579493856711	0.598940299121924
Ssb	0.0824982531708954	7.78853928468703	0.147660904267609	0.713515091018318	0.841844745714433
Mettl5	0.515393688187719	2.93033920284161	3.86078126336921	0.095109121191832	0.262568494840672
Ubr3	0.0491658925420801	7.00691295517495	0.0935746841307314	0.769614332828626	0.876596593971621
Gorasp2	-0.126186020376701	7.10673966917812	0.342102036417407	0.579105991060515	0.752322686531965
Tlk1	0.137345465528502	6.52886988232736	0.475552440381426	0.515216990848714	0.704453148826013
Mettl8	0.604175746255987	3.49047560469305	4.41934567344316	0.0783750946697988	0.234562084643493
Dcaf17	-0.0339548614385392	3.67621359332222	0.0114709863110093	0.918062882479336	0.963615085134465
Dync1i2	-0.186074019675048	7.13471678863056	1.40675871232373	0.278714565009247	0.494184716907136
Slc25a12	0.172490945810677	5.81055942989593	1.03489158831718	0.346760432635586	0.557913275478021
Hat1	0.254744384635465	6.1732121937454	1.73100922338053	0.234477978760142	0.448786863292623
Metap1d	0.381655986727947	4.87840774172405	2.80476433141795	0.143017160740864	0.332511871263559
Dlx1	0.449720529060439	5.77077753682656	8.71374640052204	0.0243456490142717	0.120467260673531
Dlx1as	-1.32330242732785	1.43023986949099	5.85288600430738	0.0502820586009462	0.178979098400931
Dlx2	0.312358726192752	5.12877451459392	1.7464211592382	0.232637437809112	0.446848887731055
Itga6	1.57667016334479	7.78594036299603	76.1178077098947	9.99368428527725e-05	0.00914688610350476
Pdk1	-0.315410671445989	5.82293791559585	0.743939936329468	0.420257809127115	0.625986705165038
Map3k20	-0.105003159965596	6.10232745513131	0.294989314914928	0.605853737759383	0.771020204458524
Cdca7	0.533989137070584	5.98040133714577	3.77104800802698	0.0982390064987709	0.267782534435491
Sp3	0.377811244574649	7.14765540220295	3.52918168911896	0.107406398893194	0.282757900365228
Sp3os	0.244284725026073	3.01310279920231	0.658251935630669	0.446964174928163	0.649901626518614
Ola1	0.178616228494877	7.13544302255434	1.02252859471032	0.349450187963431	0.560205701839088
Sp9	2.23517629246416	-1.67535886257173	1.4997835830321	0.272790959274312	0.488348817300434
Cir1	-0.0367409175355044	4.33003310291156	0.0300418121777311	0.867872813046937	0.933641719709767
Scrn3	0.328103552353145	4.05387868247796	2.39605751605111	0.170641041001928	0.370626617926826
Gpr155	1.47238946134819	4.00748407795064	38.9626734259348	0.000668530242166616	0.0210028642899439
Gm13707	0.87237074037617	-1.02026096624994	1.68105501422623	0.240591161570359	0.454969153884223
Wipf1	-0.483637375982009	6.41684004067536	9.66530612516783	0.0197920359185274	0.109164537543558
Chrna1os	-0.0964306187054778	-0.86171402686801	0.0292993333153888	0.869497186657362	0.934867795098984
Gm53265	-1.05975894984089	-1.03689601469599	3.63482364865373	0.103264621371341	0.276673215493267
Chn1os3	-1.21372900497055	-1.54818229638993	2.06675240932002	0.198657978545774	0.404543606375664
Atf2	0.172062344883936	6.01737139582636	1.54077394720025	0.259056310943569	0.474299061389929
Atp5g3	-0.0765771164712228	7.80122726092558	0.231635784350519	0.646700133074359	0.798502214855461
Lnpk	0.200449958348104	5.64779380523017	1.30988145113457	0.294342637196733	0.509887099164185
Hoxd9	0.303920151615578	3.78585933317514	1.08434522769114	0.33631928814218	0.547886323962647
Gm38462	-0.182879825908103	2.49887458717899	0.35606832735726	0.571663923979139	0.747250691450975
Hoxd8	-0.196316372622761	5.72179052487614	1.01772319182478	0.350504557363597	0.56124061908617
Hoxd3os1	1.11049802716514	-1.48589779825639	1.33938992592038	0.289445888324554	0.504787216953657
Hoxd3	-0.134212629683537	1.31756118196143	0.090258374578514	0.773591787863668	0.878174438199132
Hoxd4	0.0281005616078195	2.31152300705498	0.00608047776645169	0.940282618044093	0.975821306457582
Mtx2	-0.195296670626538	5.55603574619315	1.25388514811154	0.30398541675775	0.519227702769035
Rps6-ps4	-0.0545216882309453	3.83371007115731	0.0511342749677424	0.828315112589862	0.911724379118593
Hnrnpa3	0.0475083924589323	9.69463386361499	0.0745920871164744	0.793564940405849	0.890247840074514
Nfe2l2	-0.61238890734699	6.6440858371398	5.08680558129799	0.0632024276122206	0.206057024148225
Gm34861	1.05211921953382	-1.36635522057295	2.11081978300629	0.194547696067581	0.400592376375137
Agps	0.207167531903254	6.90009169406749	0.81248918355514	0.40078138860698	0.6094736025903
Ift70b	0.231807585972973	2.82359746431051	0.593361159905119	0.469227014241011	0.668744698278298
Ift70a1	-0.101786575010047	2.45597983756949	0.071126917163435	0.798284264030171	0.894048472561473
Rbm45	-0.252953901379252	5.29548959087963	2.54320626999498	0.159900856349535	0.356955911678499
Osbpl6	-0.0330188329496822	2.70333152801813	0.00387772477849067	0.952290472429834	0.982311674205498
Prkra	0.585563177981977	5.64296121642076	6.03861525999112	0.0476935562957672	0.17381741098086
Fkbp7	0.185928379109231	4.56799799676283	0.231907436349377	0.646510562518267	0.798411757921497
Plekha3	-0.277961772038917	5.60617545789251	2.1989036617217	0.186685845406623	0.390878111321142
Gm39860	-0.212733204548965	-0.132551607875258	0.171575332656698	0.692555818361339	0.828874801021598
Ccdc141	-0.0139358676938955	1.26505909017414	0.00077450207387008	0.978665212579123	0.995708811582835
Sestd1	0.0212112402885987	5.70652809423989	0.0110429112011227	0.919599651355133	0.964315284790194
Gm35266	0.0462116384705655	-1.00480768136604	0.00498141051460276	0.945936989410362	0.978622200010232
Cwc22	0.110381220851282	5.58672022757103	0.610432839930935	0.463182006275771	0.66440557560966
Ube2e3	0.0181140573991314	5.81583802745408	0.00533508522648118	0.944054509785609	0.977741435925434
Itprid2	1.6317951347926	6.57646996961928	42.2661322366478	0.000534150700603822	0.0189003994035822
Pde1a	-0.165814736320888	-0.088986068232378	0.0296863705866649	0.868647815618856	0.934189178556768
Dnajc10	-0.120151374052812	7.170706443778	0.335972434418921	0.582438434948291	0.754358275397816
Nckap1	-0.133576162885818	7.96997078458527	0.453687278861841	0.524700580814186	0.712183599062916
Dusp19	0.000777834974814676	2.8164462660291	1.00238400144709e-05	0.997572505403925	1
Nup35	-0.0812926085895014	4.6515322312918	0.124248241822341	0.736054214280829	0.855308565160062
Zc3h15	0.0388824635400748	6.5535716260263	0.0617722615287411	0.811681897125697	0.902095099622658
Itgav	0.21295886906477	8.08850706613212	0.809982085768346	0.401467009652022	0.609975716634862
Fam171b	-0.212691356877873	4.79679866250307	0.478298472752676	0.514049309990412	0.703966915131986
Calcrl	-1.8223268808399	2.5097293887574	11.2048582163296	0.0145485080569856	0.0931606656316953
Tfpi	-0.579430858054144	-0.130112733118203	0.780688128211858	0.40962478719083	0.61623259953352
Ctnnd1	-0.743574882340626	8.15302107233139	13.54502069189	0.00960129047256043	0.0751517200101381
Selenoh	0.270830132878595	5.09522153494421	3.26955663089004	0.118599388286069	0.298761651702649
Tmx2	0.818525439097555	5.87258895461852	28.6782257100678	0.00152451567730729	0.0310046765531817
Med19	0.370445655530429	5.17608769594638	4.9273207486276	0.0664404742868709	0.212811776641261
Zdhhc5	0.717834973683188	7.6838543446577	13.2027066959019	0.0101684568353866	0.0775286557263196
Clp1	-0.320460317375742	3.44675223949878	1.89124429065198	0.216317882940031	0.426883457651816
Ypel4	0.0696898743840743	0.67164073100786	0.0100615980037096	0.923240559785293	0.965874391929612
Gm19426	1.07784798975389	3.00804407564425	12.8934304364023	0.0107196773266895	0.0794228008732432
Ube2l6	0.0164953604907476	3.9011284577325	0.00287318168076361	0.958924539397834	0.985505692271244
Smtnl1	0.767913238983671	-1.94094559459341	0.200727877475022	0.669246100265244	0.813885396948974
Timm10	-0.314630952436398	3.52242412207807	2.4370726398564	0.167548311017415	0.367005168253444
D930003E18Rik	-2.95079859782347	1.29418262025976	11.1109374756834	0.0148114836608709	0.0937082300369111
Slc43a1	-3.27594246821645	2.6432158489005	36.4799991698545	0.000800340679650845	0.0227492281385641
Slc43a3	0.53066862725466	5.11918035737356	4.54362744758808	0.0752033679380552	0.228779404304733
P2rx3	1.91076018407718	5.20124023635587	3.1397461719763	0.124800855338299	0.307334698285114
Ssrp1	0.257192398851029	8.71438412643508	1.23505316642371	0.307336262661359	0.522664282215947
Tnks1bp1	0.500710868881719	8.36504132704885	9.18859333669928	0.0219167977640461	0.114539671299044
Ptprj	1.15775111800409	4.81444288852811	0.790907573318192	0.406747760829187	0.613922604268239
Nup160	-0.00503439525940485	6.2087837289046	0.00038197042822547	0.985016100505177	0.999134543319954
Fnbp4	-0.183486730964745	6.05875939538911	2.4330605846986	0.167847355317008	0.367289821668345
Mtch2	-0.0222421146182214	6.42999099741186	0.0110641094332261	0.919522848059092	0.964315284790194
Ndufs3	0.0768279693249872	5.5031985060164	0.135047903157516	0.725377911364571	0.848892037783851
Kbtbd4	0.170031507289967	4.51130863068506	0.635241253030765	0.45464103913279	0.65702484147185
Ptpmt1	0.396212709966278	4.99917712812482	2.71810543882264	0.148324227413662	0.339900403632475
Celf1	0.0924372340837534	7.22259206305961	0.379228198215139	0.559759202779929	0.738775938381514
Gm13778	0.964792352046073	-0.845407303161897	3.4412910682655	0.111027093180244	0.2882547205506
Psmc3	-0.144647084947652	7.53461657408015	1.13708641221209	0.325714293775565	0.539087587612386
Slc39a13	-0.702587648750062	6.06703024265692	11.5374383141917	0.01366560539024	0.0901842311368053
Madd	-0.376624599238937	4.27093042762283	3.83554971591304	0.0959753116654119	0.26411005288724
Acp2	0.131155490941638	5.59403956895108	0.257306830751781	0.629373348108796	0.788130763397176
Ddb2	0.688327216772991	2.43323704907929	4.72903974928587	0.0707858505690463	0.220621466970607
A330069E16Rik	0.627004251568082	-0.573474505996493	1.43033128648213	0.275099722162105	0.491264839433343
Pacsin3	-0.0251126886434952	4.87152156088434	0.0287881605483981	0.870627916713806	0.935524584459836
Arfgap2	0.340463883572841	6.50122680916457	7.73177847613717	0.0306315085919642	0.136361861692307
Cstpp1	0.0127794440045363	4.69490119974269	0.00526525820010993	0.944421081134622	0.977824813189836
Lrp4	-2.97247627209365	3.39879912176796	11.9928923007905	0.0125681918755925	0.0864021626950367
Ckap5	0.280382133890884	7.78041686315875	2.04356197454109	0.200870737213826	0.406748429381803
Zfp408	0.117245350737766	4.26760620866917	0.517713809923914	0.497827812539143	0.691209348538622
Arhgap1	-0.448517355193059	6.24471573472959	9.27069327569865	0.0215299619964057	0.113686480095636
Atg13	-0.511596760261029	4.81392952450114	9.18342544280497	0.0219414557665296	0.114624903431768
Harbi1	0.15968989136491	2.38495624452855	0.263647276902426	0.625265859003164	0.785171039811071
Ambra1	-0.0839074379719509	5.54482635786152	0.406444179397408	0.546410049080248	0.72848004009868
Chrm4	-4.2979204977818	-1.49433249398066	12.4288679937291	0.0116245686898918	0.0828627744255058
Dgkz	-0.159898409852313	5.84268676911853	1.63796493919621	0.246052520911814	0.460790486918333
Creb3l1	1.29131073506906	6.14335499930332	52.9794419607156	0.000283533876475185	0.0146138127579278
Phf21a	0.231383422580378	5.23521687737794	1.49566745573646	0.2654370045674	0.4806997277016
Pex16	0.143779106638442	3.36770519773946	0.427240028617329	0.536637554554282	0.721242974691702
Mapk8ip1	0.836905673224812	5.61333877672207	32.8093858975603	0.00106604765354791	0.0260641928180984
Cry2	0.925357108702373	5.10933568049786	43.3170953462056	0.000498968465290109	0.0184902764000644
Slc35c1	0.368431210631375	4.43100968648232	4.81791027012246	0.0687922505535212	0.217414550609874
Chst1	8.63034915670328	5.31169902846915	25.592254695206	0.00205147307902226	0.0349877435338859
Gm13816	3.8147031926811	-0.395870130625899	16.9693050014252	0.00569655406063154	0.057463622849677
Gm32413	3.07614908493667	-1.85189708423967	2.13382645990397	0.201204411234753	0.407006377882066
Prdm11	-1.42334802434034	3.08808212380571	4.29133197219258	0.0818342334438566	0.240527122875339
Tspan18	3.06280253019268	1.69625377328924	0.774161298720787	0.417378089919526	0.623247227410427
Cd82	1.66488250608816	4.75773533546139	23.7572760754145	0.00248315118430089	0.0383551547994438
Ext2	0.161204468923545	7.17762598266729	0.738766631857763	0.421792075323855	0.627722762875748
Accs	0.261032297788578	2.61989240821422	1.09695067598702	0.33373636459666	0.546175533382708
Alkbh3	0.259270974317682	4.58572594518948	2.04226825483718	0.200995211288768	0.406880456470583
Hsd17b12	1.07700685904439	8.28253341171443	35.6063680320752	0.000854841693010122	0.0235885243862813
Gm39885	1.83388749041714	-1.5307981887942	5.89337946378502	0.0497019428080009	0.177846942940855
Mir670hg	-1.28088124878543	0.942186810193401	1.65004345888932	0.244503562451204	0.459142307330403
Ttc17	-0.113079890153622	5.2386365923698	0.459143844797746	0.522302342453911	0.710180138610453
2810002D19Rik	0.281927289528389	1.51500991664791	0.707501588926397	0.431270711675705	0.636223279295049
Api5	-0.0660390051426233	7.50406224388524	0.140222508339633	0.720436471468823	0.845266454088797
Iftap	0.521693272930066	3.53862900048533	7.4612230470748	0.0327373487915633	0.141292380245009
Traf6	0.0833875864244869	4.89808918213004	0.142041478165947	0.718724591238553	0.844592134992219
Prr5l	-3.72966455531857	1.79423559794062	19.8728468655345	0.0038853756827775	0.0477880161626816
Commd9	-0.175092099730974	3.7954038456412	0.752046266760934	0.417872591520866	0.623855242386904
Ldlrad3	-0.66885696139761	4.45063161175298	2.13773578561599	0.192096341947594	0.397599100230422
Trim44	0.0768155434991276	7.21552264230281	0.29523592491535	0.605706508132364	0.770934667965892
Fjx1	-1.84984742687694	0.585393249789068	7.655383865689	0.031207359308264	0.137631171199215
Cd44	0.633227356981964	8.84273790632318	8.8054771367235	0.0238495145156756	0.119084706138179
Pdhx	0.36285813458638	4.59724487670196	3.34482034883955	0.115196318516616	0.294128744079341
Apip	0.556558333476248	4.07737845623026	7.51790113782387	0.032280577679797	0.140025292564276
Cat	0.558103366222955	6.1191891551709	7.61261789640539	0.0315360336388401	0.138369512888346
Abtb2	-0.399435814157388	4.43827249191986	4.68386361880432	0.0718292150187134	0.222404892420369
Nat10	-0.00811551461660118	5.82260575838578	0.00217124536372339	0.964287993758205	0.988037156974878
Caprin1	0.149731186677996	9.13465652809082	0.587209252611167	0.471440188713285	0.670715269517584
Fbxo3	0.354895789871462	6.26862440778353	3.69878691588702	0.100862274801432	0.272371788109531
Cd59a	1.69746161295172	2.61236975787403	26.9796992480365	0.00178884003218737	0.0327152351641295
Hipk3	-0.177867276281553	7.21332947867223	0.478197314591082	0.514092234766792	0.703966915131986
Platr14	2.90465984351688	-1.32471048915564	3.92465469759249	0.092963374729599	0.259370061037852
Cstf3	0.0471707839316436	5.52678385161976	0.0774559082332014	0.789753676018562	0.888367736014653
Tcp11l1	-0.431585834977184	4.98678910107682	2.46181951053459	0.16572016209851	0.364377339117625
Gm6306	-0.555248366653461	-1.72012093878099	0.431262204731969	0.534787659379986	0.719813703492924
Depdc7	-0.212124829426636	2.75204677329153	0.426168247088438	0.537132643788235	0.721349244326878
Qser1	-0.124844858365507	6.19584008017532	0.227612715467456	0.649524124057603	0.800461301070694
Eif3m	0.0232728367234076	7.2530100600855	0.0128541256622048	0.913286684253602	0.960143417422291
Gm38521	0.218782665254275	-0.391979312720876	0.077803156355577	0.78929679269576	0.887999317128582
Rcn1	0.048530300804574	7.76088610957548	0.068817346251965	0.801499177273417	0.895781683880393
Elp4	0.383934121104066	4.65172180587861	4.74518755932321	0.0704178716673613	0.220019790651162
Immp1l	0.665193206505372	4.48138745449896	13.5187423794757	0.00964332208126612	0.0752152025744859
Dnajc24	-0.0423972160574194	3.31629900444081	0.041317934933056	0.845381995457089	0.920181512378528
Arl14ep	0.207669833236217	6.73933208958812	0.543762416521649	0.487625625024474	0.683272985866827
Kcna4	-2.88597252747499	3.22163797094294	99.9839136321922	4.48116794976057e-05	0.00725504178695015
Mettl15	0.811264285186479	2.93075391496968	8.22541913893226	0.0272317666538736	0.128239091099994
Kif18a	0.27678934783659	4.77913406228873	2.51058479689101	0.162198512279101	0.360036115615162
Bdnf	0.162145611808556	6.26598152795314	0.764866694102082	0.414146602114103	0.620367284820457
Lin7c	0.464272342530879	6.69638870738662	3.88594287518954	0.0942558887415821	0.261423929367915
Lgr4	-1.34155661618346	6.09266464128108	19.2803506327584	0.00418521777906386	0.0493632773958485
Ccdc34	-0.20410258301104	5.46082150806224	1.83068310555132	0.222934909422166	0.434631265472439
Fibin	-6.94946030204766	-0.0738791781258477	49.9253857360912	0.000335349533504007	0.0154344726261017
Ano3	0.183369994186237	1.1547221841105	0.0788184543392352	0.787967274730498	0.887230600736078
Or4f61	-2.02759743221049	-1.14666320422951	4.83648091249472	0.0683852541138158	0.216962351332343
Lpcat4	-1.36197965196558	4.80530245308145	30.2292875345472	0.00132645489927729	0.0293251196653428
Nop10	-0.119596142639664	5.05055032064824	0.329807958049886	0.58583210484959	0.75640825425374
Slc12a6	-0.16089183629201	5.19001159924546	0.537242847711655	0.490142472776582	0.685320909333914
Emc4	0.0350988164580748	5.22308049062421	0.058247480861901	0.817010805698249	0.905086851563888
Katnbl1	-0.351439010231885	5.29047312641089	3.26203472133645	0.118947040074002	0.299362770518052
Emc7	0.116978326063447	6.12144752649658	0.193619613517993	0.674729796307332	0.817355930569863
Aven	-0.287918616859868	4.11208203596809	2.02114080816572	0.203043614489489	0.409397236499662
Fmn1	-2.31915231631487	6.20530258700592	104.177213245891	3.9669765860936e-05	0.00725169693492419
Grem1	3.02505309863283	-1.57028644945172	4.19172110106877	0.0846703569241228	0.245510656650854
Scg5	-3.95047643244442	0.649034488700094	38.341713507143	0.000698634199856366	0.0215854243354344
Arhgap11a	-0.282991880429405	7.72719907141008	2.01338350673983	0.203803191106484	0.410446532301733
Aqr	-0.12120684137152	6.51463370858097	0.422508367843064	0.538830146626368	0.722572994585892
Zfp770	0.0936890927114293	4.57478268504997	0.155253066816295	0.706657428259355	0.837822872702673
Dph6	0.0793361910642275	5.38487632635174	0.351919317774517	0.573853338710981	0.748829245049241
Cdin1	0.800524176158168	3.90351191161134	21.3388842277417	0.00325629202957425	0.0432015210664591
Meis2	-0.069142707560605	6.12121522265616	0.333072480769325	0.584029570896245	0.755527537963083
G630016G05Rik	0.604336025237069	-0.0380433260965729	1.19822786344596	0.314053558451784	0.529230551612194
Spred1	0.898683463936285	8.35127681724774	18.3396869288858	0.00472737036692534	0.052256093210562
Fam98b	0.097972625046061	5.83143154895893	0.570772219105788	0.477446957239199	0.674855273956241
Gm13986	3.11786983032442	-1.07496606014573	20.7174271307046	0.00350517244986219	0.0448904035113414
Thbs1	-0.291516194078887	9.241967887812	0.27402989686407	0.618675682455003	0.780751764355615
Fsip1	-0.705501336472612	-1.28158690572485	0.931356868738212	0.370349776773727	0.579101353568127
Gpr176	-1.77217488981713	4.36871183218551	8.2507181215839	0.0270713754748731	0.127807054296607
Eif2ak4	0.370856044360923	6.22767632927443	3.90481037748243	0.0936229070264316	0.260350190513648
Srp14	-0.245572130994688	6.27624409674883	1.57127543332305	0.254868881209527	0.470055732150134
Bmf	0.181998006891888	2.9145604516066	0.119825838665363	0.740579029327079	0.859147326137524
Bub1b	0.334013690323243	6.74143190611587	5.51775243250388	0.0554506956964823	0.189817986166876
Pak6	-0.091560720355304	-1.51606414114125	0.00811509801356193	0.931038251551425	0.97040875763358
Inafm2	0.354622850129528	5.93965435221859	2.0525846675352	0.200005671124149	0.405714813661857
Ccdc9b	0.185589345975434	5.21796653961413	1.13059006083918	0.326992352483376	0.540096006646327
Gm54146	0.671346126352364	-0.645509762207638	0.829515748046919	0.396175899291354	0.605555435467713
Disp2	2.45336176069574	2.65055680982646	66.4190887608931	0.000148440529158318	0.0111974726638162
Knstrn	0.638741509789398	6.67317073970845	11.9414327669085	0.0126861872842043	0.0867532809961288
Gm39913	1.37230419598677	-1.32360054121764	3.63438427903503	0.103281391900575	0.276673215493267
Ivd	1.0911164951525	6.80892874139286	40.3059191879053	0.000609037126876191	0.0198341690465774
Bahd1	0.0629573103812019	5.3929916512492	0.197863690338087	0.671441184982897	0.815122117661171
Chst14	0.454802943071248	5.56700973312886	3.72576232562412	0.0998719560544408	0.270442225773455
Ccdc32	0.420654744130553	4.0091332435857	4.99039707777797	0.0651337043368106	0.209910945267623
Rpusd2	0.393760694693036	3.36409821301649	1.92628471176989	0.212617490012811	0.422190558343344
Knl1	0.681680828831503	6.32920379488637	8.09054013800138	0.0281085846353478	0.130862600926175
Rad51	0.164972560635983	5.44447852187475	1.23161251521431	0.307954542127862	0.523450279667378
Rmdn3	0.36762428428384	5.25794119359588	2.34271090376837	0.174784777519912	0.376411013422883
Gchfr	-0.141019004163446	2.7919674548727	0.245522624653947	0.637183612023746	0.792668884511961
Dnajc17	0.423713088405366	3.22972496505159	4.55902145265473	0.0748226541501376	0.228022246132572
Gm14137	-2.37532891543923	-1.63282227178152	5.92626478953808	0.0492374058603923	0.17700454177987
Zfyve19	0.596413356494856	4.05932548387108	13.0394450014069	0.0104546284557646	0.0785613541703299
Rhov	7.52086112746022	1.29406981394984	35.1095375680929	0.00088803550343606	0.0240470205654313
Vps18	0.428271996892742	5.08919371439942	8.8302118538635	0.0237180403029403	0.118800774566631
Dll4	1.87338618497322	-1.72500703422876	2.74440943735023	0.1466848658072	0.337251545492828
Chac1	0.592067079480986	4.536789807451	2.39953282550557	0.170375896767837	0.370207250579279
Ino80	-0.0960485082278109	6.21873725917676	0.745040487826789	0.419932632868389	0.62590979444687
Exd1	2.30216299879079	1.51125854099549	45.0292414772227	0.000447928416391152	0.0176712908868797
Chp1	0.597258843644328	7.03470423735821	12.9439364374057	0.0106270008545337	0.0788260120003079
Oip5os1	0.331894101148158	4.97562855486023	1.69290608844615	0.2391200948358	0.45377328217682
Oip5	0.87372977231802	4.00822346756257	15.3551502567822	0.00720657946455581	0.0642289966223409
Nusap1	0.835215469033744	6.27803770038407	13.392651847511	0.00984842833185776	0.0761312345540964
Ndufaf1	0.594861838730384	3.71895439313835	9.03161024875927	0.022682583895548	0.116240834005965
H3f3c	0.253861337754281	-0.487300603388892	0.17625712959667	0.688659477475222	0.826812939768896
Rtf1	0.0693127648882935	6.31121208275896	0.180562650473814	0.685130672847573	0.825101667326696
Itpka	0.679016990465102	-1.42303035803565	1.05180627443993	0.34313278403946	0.554350434464314
Rpap1	0.32897190605093	5.19197164840522	2.82656929555376	0.141723352482164	0.331073661090289
Tyro3	-1.8293077211752	4.105142769768	57.6535396937676	0.000222906624555435	0.0130412861968339
Mga	-0.0365489235007458	6.41848199722628	0.036737885604895	0.854075350412212	0.925023705096975
Mapkbp1	0.322675273867403	4.98959238773818	2.46317598347725	0.165620762979692	0.364275465387406
Sptbn5	3.68242275214946	-0.473066283896885	41.3206540558139	0.000568654125071755	0.0193683417826903
Ehd4	1.06787419581652	6.72025535615216	21.5561767709329	0.00317479775035695	0.0428582087656347
Vps39	0.477388194764811	5.00422658249479	9.15751671501432	0.0220656338238176	0.114880199760027
Tmem87a	0.000899073004510627	5.42282433575419	2.63319245675245e-05	0.996065576182671	1
Ganc	0.237415662450724	2.38034240109809	0.774571635570969	0.411363044171287	0.61767165906064
Zfp106	0.200841411485801	8.31760053802617	0.830589516142923	0.395888388494114	0.605385574252138
Snap23	0.306317997654849	5.33931532805703	2.73006021826931	0.14757602458071	0.338638014619516
Lrrc57	0.0506035672227943	3.02791591230502	0.0288392666715849	0.870514404056937	0.935521898496884
Haus2	0.0466000221222981	4.78579578063356	0.0420391677447509	0.844059872114501	0.919399960305582
Stard9	0.836681342236605	5.31623809161688	10.2553722458134	0.017524772660091	0.102241155666181
Cdan1	0.133662404288772	5.05611984508315	0.416431693282017	0.541672425306163	0.724675572698139
Ttbk2	-0.18653919355208	5.30169441634465	0.774472952757799	0.411391190214181	0.61767165906064
AV039307	0.512870353861349	-1.44009596853283	0.456793020420535	0.523332939323909	0.711229254006924
Ubr1	-0.0198633862156366	5.68836519981155	0.00532119349323635	0.944127244087717	0.977741435925434
Tmem62	0.63463162444663	2.33160723600037	2.25133064550406	0.182218432906435	0.38552579216712
Ccndbp1	-0.160470270844428	4.3018393574498	0.789794649194933	0.407059437892826	0.614110997382366
Lcmt2	0.0728703650699417	2.35685276156942	0.0456156130030407	0.837673071389054	0.916665166106842
Adal	-0.148611482390271	2.950952615587	0.17881982215162	0.686552939875363	0.826029673224908
Zscan29	0.0835844284136037	3.44205325565177	0.0802875069407189	0.786059996007495	0.886027724563785
Tubgcp4	-0.124869260521599	5.08882391216075	0.240687173849725	0.640457655624463	0.794151296429574
Trp53bp1	-0.156003982504042	6.1109634867547	1.62457922813437	0.247785915945629	0.462837121090822
Map1a	0.348736673853727	7.25253765392637	3.11489179385293	0.126038826165143	0.309160129851463
Ppip5k1	0.414835258410669	4.612183765004	6.88417999349026	0.0379191375304838	0.153811985568401
Ckmt1	0.836133542988075	-0.842864901023919	0.468184683780866	0.518375313995801	0.70673035609219
Catsper2	0.506330570195879	1.35973314393737	1.61537825753097	0.248987777381813	0.463882914326898
Pdia3	-0.403444207158221	9.33260101442651	4.30178044394673	0.0815442408510883	0.239880197695434
Serf2	0.0888704517427503	7.9196118417898	0.253187583043012	0.632076922530123	0.789535444401425
Hypk	-0.158555298594481	5.87332860415903	1.25219966974903	0.304283051369483	0.519395998041978
Mfap1b	0.548476251454133	3.41479596756704	7.66986684855398	0.0310970870387701	0.137321295579053
Mfap1a	0.209171943538563	4.3464622169903	1.02523255107742	0.348859100683673	0.559653178457871
Wdr76	0.468004127616583	4.16970276459307	6.92725383737297	0.0374959991671122	0.152656089223731
Golm2	-1.53869414580943	3.49271572876816	3.54232872992593	0.106878736070308	0.281879251481665
Ctdspl2	0.405185862170551	6.36448759373097	4.24502909956942	0.0831362981006321	0.242743138371667
Eif3j1	0.476974023614416	5.64258606849182	7.78737751751119	0.0302212866880684	0.135731798413823
Spg11	-0.102603402481209	5.5706855001019	0.643408810541909	0.451889833271346	0.654775252874122
B2m	-0.449058785618193	7.26814257186423	4.25669002119298	0.0828057571208524	0.242321112621384
Sord	2.06402460233385	6.02460976123793	100.338270980695	4.43442653092117e-05	0.00725504178695015
Duoxa1	1.07713073605688	-0.105902270044422	2.57918212014072	0.15741928653359	0.353392321733576
Duox1	-0.77852374664587	0.172438559066509	2.43683896032623	0.167565708176479	0.367005168253444
Shf	0.228302927231395	4.51681383448587	0.723317803392916	0.426430842921754	0.632002992923909
Spata5l1	-0.176527407521703	3.49812545014213	0.907198249855492	0.376223964554147	0.584891723402093
AA467197	0.50891643746763	-1.3724741857357	0.153639858183731	0.708097834667258	0.838698875488516
Slc30a4	0.981056735685548	6.52520671619092	16.3232341162206	0.0062453639124139	0.0599179602750038
Bloc1s6	0.180963683862802	5.21595607066188	0.789020688105174	0.407276422403663	0.614247830734911
Sqor	0.222063041274695	4.80984867744254	0.330930012738969	0.58521118505081	0.755975088902355
Sema6d	-4.44975830581208	3.09987114876126	7.51594810934531	0.0322961753538446	0.140048702284565
Myef2	0.193757361452867	6.74826042633975	2.20573306823407	0.186095191427577	0.39018034256402
Dut	0.423807361244899	5.98242022754826	6.78558428179741	0.0389119966355918	0.155777588386647
Fbn1	0.562097022734323	7.2569032553546	2.31242059054373	0.177200761478246	0.378703184049632
Cep152	0.137540724764864	4.22510025752861	0.635700559212017	0.454485541585967	0.65690037000644
Shc4	4.75198040825366	7.6581106469565	498.67581687489	3.37123555344162e-07	0.00197511473966406
Eid1	-0.0497199441670724	7.34623534543374	0.0194803209795903	0.893387415301961	0.947593421610238
Gm35231	4.92914057568799	-1.48208700720151	10.054920114279	0.0231668643971101	0.117364531847943
Secisbp2l	0.554755907384262	7.09753014925214	10.4265098661618	0.0169322269205145	0.100741629863176
Cops2	0.318068559570061	7.8547594411782	3.5490820463043	0.106609064865061	0.281414314849532
Galk2	-0.0238055585682172	5.12876634033394	0.019726608409192	0.892720670063075	0.947299588753745
Fgf7	-0.781789021060154	6.95560190014413	2.74413891659566	0.1467015973256	0.337251545492828
Dtwd1	0.135519183250015	3.36909260813394	0.408145967835084	0.545596891000593	0.727868984214084
Atp8b4	-3.58172252778267	0.0313930129858314	18.3424687595765	0.00472563394167963	0.052256093210562
Gabpb1	0.364795666344493	5.86911572628393	5.55385377286544	0.0548605961133976	0.188871382769574
A630026N12Rik	-0.391774990691629	1.50165586739069	0.756481878315102	0.41657710714153	0.622869429747993
Usp8	0.0694530120008435	6.55359806129622	0.231372407354913	0.646884062651426	0.798513873057132
Trpm7	0.0333925001519229	7.42417534563916	0.0361134210787577	0.85530355786896	0.925769674076234
Sppl2a	-0.671297930415721	6.34256400319476	20.2534123538183	0.00370763338111497	0.0462746351721158
Ap4e1	0.0682600318900174	4.32983480564501	0.111172391303655	0.749715282378667	0.865023373600952
Blvra	0.445267401148928	4.8107121739409	5.50402267621644	0.0556773542423873	0.190289867162991
Ncaph	0.511595953630436	6.241446108405	8.37485483046646	0.0263023327035927	0.125776637299765
Itpripl1	0.367365958437331	4.6537287757503	1.79537296770874	0.226928245142294	0.440102140113188
1810024B03Rik	0.229782712644719	-0.520363750913923	0.128385145954445	0.731903977425844	0.85296793690344
Snrnp200	0.19635419261406	8.10312268544679	1.04521702177555	0.344538847959006	0.555890063218737
Ciao1	0.0518481739684528	4.67189130224161	0.0917063791328373	0.771845342816688	0.877463109386404
Tmem127	-0.167839382208124	6.32768280354794	1.27202278597496	0.300810308267996	0.516615551940371
Stard7	0.315790138426923	6.81766276809537	2.3154419795267	0.17695767088806	0.378478246396973
Fahd2a	1.16352816827618	0.610676675942345	2.55332171851188	0.159197620435142	0.355906876885533
Kcnip3	0.582477444794551	1.3970545482758	0.149462570115954	0.711869385850174	0.840782415548609
Zfp661	-0.0712062040317236	2.09358406939524	0.0430826490620561	0.842167896623853	0.918527696840134
Mrps5	0.211368444975081	5.5325076375505	1.68318228051224	0.240326137119661	0.45478119042258
Mall	0	-1.90172828695963	0	1	1
Nphp1	0.203726811921157	4.88013092665163	1.99022160459158	0.206095420378187	0.41324434443875
Mtln	0.633605812968348	2.61259377174572	5.15848659716384	0.0618161637274486	0.203054860575704
Bub1	0.188998164375568	6.14132788719196	1.20562433448952	0.312686484140159	0.527864911614381
Bcl2l11	1.14789661472786	4.29579076731192	16.7701253488078	0.00585869705610346	0.0582458480581251
Morrbid	1.93579140423627	3.526742884983	69.7570455986331	0.000128803642864369	0.0104635811413309
Anapc1	0.160271967098759	8.23143610103324	0.526204780653645	0.494458949475761	0.689180397700784
Mertk	2.4221403165299	4.03028932531686	57.3941720023853	0.000225795089787539	0.0130412861968339
Tmem87b	0.521419484642375	5.27127917201436	8.97061986053065	0.0229896983713918	0.116898358866977
Zc3h8	0.309140692807895	2.53406364057309	1.21075405652701	0.311743705878338	0.527149813770625
Zc3h6	0.46997558571546	3.38298260312267	4.45606270480743	0.07741953423677	0.23268230856756
Vinac1	0.834101675382683	-1.14114120379976	1.31581980634725	0.293347225348082	0.509084067349743
Gm54152	-1.46433141773669	0.528293091425577	0.894001739172672	0.379496512998085	0.587757618876185
Ttl	-0.175376377038931	5.08520249243936	1.62009853924189	0.248370135886797	0.463308752597803
Gm46764	-0.543157812496016	-0.736728982309469	0.718281183270062	0.427961973918505	0.63347190380644
Polr1b	-0.254265219764279	5.6110199156682	2.13951493170079	0.19193585398624	0.397583853141347
Chchd5	0.564059979427732	3.18831817482891	6.05067272803355	0.0475317434010443	0.173554070519398
Slc20a1	-0.293322145946755	5.83767276543428	3.57474324924972	0.105592803863376	0.280077976089701
Ckap2l	0.654524094519894	6.63982793219664	10.3714233690686	0.0171200147377592	0.101223377405123
Sirpa	-1.24149561801558	5.66851730294346	1.9854566093358	0.206571551466159	0.413787881564032
Stk35os1	-0.0493364380288881	1.91935508907266	0.0243138454415892	0.881003653631599	0.941121939052928
Stk35	0.200093632449873	5.6335929019071	2.06515264539576	0.198809506316309	0.404543606375664
Snrpb	-0.0028915164820743	7.55487121644161	0.000301838860871661	0.986679998166913	0.999419337083779
Nop56	0.0575105498038106	8.1569534040221	0.154868107089865	0.707000350414625	0.83813209661017
Idh3b	0.440761483436776	6.72409659693137	6.60775373250252	0.0407924126927378	0.160170127783716
Cpxm1	0.0798017753113966	0.334639897708184	0.0289689961590965	0.870226725643149	0.935432356743817
Pced1a	-0.0282136290142657	4.76105117878501	0.0243526878488077	0.880909529565571	0.941094617648877
Vps16	-0.0548857347825914	5.64957543631772	0.111731463716119	0.749113124010174	0.864555644302425
Gm52562	-0.748149630389654	-1.3250093590612	1.01475085755072	0.351159241728058	0.561830233036303
Ptpra	0.104108735867752	6.98113338277981	0.414109026997977	0.542766786664603	0.725150371167608
4930473A02Rik	-0.598622450168237	-1.81707660518729	0.40607550695737	0.546586533850366	0.728622829714699
Mrps26	0.232357906942115	5.58115392698002	4.0244818255701	0.0897395942751987	0.253713939416022
Ubox5	0.0636128592544852	3.71951148298196	0.106691980214657	0.754603770315168	0.868858766719182
Fastkd5	0.189324781067219	3.55853901257705	0.646189047663388	0.450959994099192	0.653740581269464
Lzts3	0.238792829516681	4.24129030319308	1.45635646143456	0.271189227178636	0.486754526460716
Ddrgk1	0.506776475152984	5.95137585237742	11.436011961972	0.0139271447491348	0.0907233522581992
Itpa	-0.212144325274483	4.96987206778186	1.30524834410845	0.295122800319552	0.510633773692273
Slc4a11	-0.905482585674036	1.43495451528858	6.33827726871257	0.0438806188150147	0.166465049934053
Dnaaf9	-0.355492038477822	5.87913571637423	1.44136321628252	0.273431916543826	0.489304846484643
Gm14057	-0.668041055197281	-0.844438753213209	0.390061571857196	0.554366116039908	0.734429451617475
A730017L22Rik	-0.312572319393897	1.31202149385203	0.838027049217174	0.393906322562246	0.603362702494373
Atrn	-0.348822452875404	6.30029828285348	2.67734429366023	0.150915296856432	0.343487418856425
Adam33	-1.28085461847894	0.305243173854457	3.70443233042088	0.100653916987221	0.27196961746065
Siglec1	-1.25172022697483	-0.329408473799018	4.2065471522094	0.0842398788278829	0.244768105064128
Hspa12b	-0.365157935302509	4.70723587891888	5.46386708677976	0.0563474479870543	0.191816045974279
Adissp	0.102103397814539	5.93437507212807	0.165204455155335	0.697961139422009	0.831961721061998
Spef1	0.197473863780175	3.84620965895193	0.515609733165883	0.498669265221412	0.691533250110872
Cenpb	0.023610135075673	8.45157400159338	0.0149561378743482	0.906502849337343	0.956233393665185
Cdc25b	1.4223492725513	6.84761461612142	30.5430755938492	0.0012905860343407	0.0291421968181964
Ap5s1	0.000535198903151554	2.84905457054491	3.306203297073e-06	0.998605859480135	1
Mavs	1.30310949801537	5.40431491393981	64.2798851678177	0.000163143875915988	0.0116656368356802
Pank2	0.109604629280198	6.23978901258074	0.302595735837822	0.601349719326114	0.767853500275453
Rnf24	0.0195243579878995	6.54906107577054	0.00724580089651898	0.934825542440001	0.97280526583482
Gm30679	-0.276813411564979	-0.51199477126242	0.219609484719301	0.65523642096459	0.804865613368743
Smox	-0.477585255550603	6.48463036635244	4.56065911244824	0.0747823060653215	0.227949884540586
Gm30732	0.139101972111298	0.508831482938112	0.0833519538601932	0.782141857244636	0.883489778308226
Gm39938	0.0604228160942406	1.31278481821248	0.0140786260800933	0.909271821099136	0.957836570055644
Adra1d	0.338669096977686	1.29037099961369	0.146407967032159	0.714666489736515	0.84234732314557
Gm14285	-0.209344390436099	0.535137538419568	0.0832235170295621	0.782304475975285	0.883535550400188
Gm14280	-3.52768775381422	-0.0857196632822613	17.9560216232115	0.00497516984864625	0.053571848511423
Gm30986	-1.40593697652589	0.772459984826193	4.20967206164878	0.0841495250019847	0.244609110470516
Prnp	-0.46082561748116	8.22937342884962	5.21461944131274	0.0607590145227336	0.200743624669922
Rassf2	1.45851136364826	5.30930997338437	6.47411525575137	0.0422862509129492	0.163488577522917
Slc23a2	0.407132548250822	5.92862355211759	1.82583984760153	0.223476622464684	0.435440043970713
Tmem230	0.056588767367711	4.71511047266286	0.0419757357035906	0.844175672994929	0.919399960305582
Pcna	0.191828007714362	7.43823182223922	0.701910865348218	0.433004050387512	0.637639451653991
AV099323	0.794615772136692	0.752846331117025	2.81531682254116	0.142388989095864	0.331761914555046
Cds2	0.534289694044984	6.85532309017325	7.28147244576286	0.0342442579343221	0.145027832284643
Prokr2	0	-1.05929826897277	0	1	1
Gpcpd1	0.602187573841531	4.96948655621034	9.02347140067387	0.0227232499960927	0.116351298578235
Shld1	0.755688554198718	1.48786187874113	5.39308756989374	0.0575551985443999	0.194528636340735
Trmt6	0.0677595622901215	5.35571428458063	0.150468587063448	0.710955495997348	0.840213381736428
Mcm8	0.262246105912125	4.09515794911913	1.17203799011607	0.31896854558685	0.533583424194208
Crls1	0.265120103547253	5.28448271347793	1.65208753893624	0.244242836944645	0.459007903465628
Tmx4	0.409783945537036	6.24945557679856	8.59032291886986	0.0250351018641482	0.1221480091335
Plcb1	-1.48428588866988	5.17203747377627	45.502787351137	0.000435038703723301	0.0175060419215801
Plcb4	1.91321968643275	3.48795981144242	2.55552251100057	0.159045191132362	0.355681939901644
Ankef1	-0.239445859427039	0.258432496201243	0.171756800387233	0.6924036193314	0.828843777992919
Snap25	-2.01067484474192	0.495293857539078	2.14431101193315	0.191504168874775	0.396854450487816
Mkks	0.432714569641519	4.54494659237846	9.02220948315043	0.0227295639002714	0.116351298578235
Slx4ip	0.372439004748216	3.16256240891856	1.62715934835228	0.247450415239518	0.462462122355477
Jag1	1.58952602841896	6.14907617182577	28.5013795273952	0.00154952178034486	0.031146975874604
Gm14055	3.99262377739006	-0.543367588011931	3.45089337568234	0.119555426465136	0.300069187989627
Btbd3	0.355211939715826	5.15977895696904	5.24640829887991	0.0601711018243529	0.199545693464434
Ism1	-5.26754536482859	-0.0705303203046118	15.7342912548885	0.0068082599214376	0.0623004972107688
Tasp1	-0.476976088944166	3.91807539737514	3.4084852076254	0.11242134737981	0.290139447323029
Esf1	0.0448516226099372	5.80506312900389	0.0419060501860023	0.844302995946321	0.919443977348952
Ndufaf5	-0.133668057822716	3.52199599163519	0.358742166855002	0.570262331286023	0.746421931372821
Macrod2	-1.13477654742655	1.72815387936725	8.45558726718576	0.025817732168177	0.124325375284778
Flrt3	-7.7836932756197	1.57513961103144	20.7587491937881	0.00348785847410035	0.04472534454508
Kif16b	0.196011550946513	3.9645168303186	0.513186416353664	0.499641695958107	0.692117933993426
Snrpb2	-0.199171604842519	5.74564715856901	1.28184531353357	0.299111755710677	0.514535182828203
Dstn	-0.0090939854789497	7.91275129169258	0.00187894929553853	0.966776769714664	0.989479519264397
Gm33804	-0.831862672254341	-0.0361443135440579	1.19435800249101	0.314772465415767	0.529856691723034
Rrbp1	0.394917504505669	9.01650069315472	3.87260952757278	0.0947067208098891	0.261939460482583
Gm54119	-0.280600087591504	-0.627388459888494	0.281500608836638	0.614033825058166	0.776944786786779
Snx5	-0.0782867275302982	7.44864228583062	0.407744831813746	0.545788343281557	0.728053649913767
Mgme1	0.646719337690515	3.58484438812193	5.15734660911698	0.0618378885619505	0.203054860575704
Kat14	-0.113192798745122	5.66270776428907	0.466004810671475	0.51931693171994	0.707311721784033
Dzank1	-0.0302741343390249	0.040986127000547	0.00363903751093913	0.95378000296893	0.982800148849353
Polr3f	0.0583753739095121	5.04159259147924	0.0639030067040282	0.808539210474846	0.900132567353971
Rbbp9	0.116648727556875	4.212876581256	0.213394805270747	0.659762290412066	0.807722222608461
Sec23b	-0.135041161242793	5.81267886866894	0.76013566890093	0.415515040226315	0.62175542095554
Smim26	0.0396494002603131	2.2044974991154	0.0144791193103963	0.907997501079902	0.957074678873395
Dtd1	0.539487422977092	3.77671425860717	4.59029207681127	0.0740572701573604	0.226544621655615
BC039771	1.06708554973054	-1.63220116404415	1.13543204003591	0.326039032670175	0.539364969216632
Rin2	-0.755734868408909	4.97859456844936	1.45395131459066	0.271547145100681	0.487011202493435
Naa20	-0.0122523154473902	5.32539839895119	0.00556011119992926	0.942889327574963	0.977049405862833
Crnkl1	-0.283907556689056	5.08577728569265	1.84007042897333	0.2218903219715	0.43345649265036
Ralgapa2	0.625376772160892	4.29673938053142	6.18694685548526	0.0457530020070192	0.169814264545652
Kiz	-0.0801141855958835	4.20838528562666	0.137828740456613	0.722709035535836	0.846593203828626
Xrn2	-0.0595829798449841	7.14853507961714	0.144892133549859	0.716067184178072	0.843192049970124
Thbd	0.690021479749719	5.6548588559294	2.22809500063261	0.184179552667998	0.38782225131579
Cd93	-0.0265401252254189	0.562841654602964	0.00364134512685447	0.953765371200135	0.982800148849353
Nxt1	0.0511061108137262	4.97666363146883	0.104312952754016	0.757246390565241	0.87048779168301
Gzf1	0.508095408192906	5.58047261064026	14.8569941022717	0.00777822264781296	0.0668255436369363
Napb	0.0256804586658447	1.23598988413052	0.00201577991429355	0.965589229278459	0.988780079716862
Cst3	0.346520325477573	7.39429398794896	1.5345244493343	0.259926768069523	0.475404650122454
Zfp120	-0.175331563997641	3.60530318343135	0.824027309112609	0.397650869969451	0.606827733841011
Gm14139	-0.167722192215338	2.15759128196949	0.167697140033966	0.695831717785589	0.830501611586668
Zfp937	0.445702828531204	3.98284419353008	1.74352711091659	0.232981453010659	0.446971026104853
Gm14124	-0.876612914978968	0.392014071980677	0.794790176248356	0.405663536358128	0.61299357132914
3300002I08Rik	0.390086270188417	4.26451006960672	2.92074435829801	0.13631767095654	0.324070182608197
Gm10130	0.0916186538580754	2.52093516109381	0.0670873633241219	0.803945630590217	0.897142929563165
Zfp442	1.15024088474933	4.52008755144253	16.1317799165503	0.00642135783174332	0.0606194373431012
Zfp345	0.193903557099331	3.03498321260319	0.299181716188763	0.603361844353765	0.769060882103133
Apmap	0.691884304618161	5.35707733053603	20.1107148961924	0.003772994518887	0.0468373670688169
Entpd6	-0.660516481823215	3.99578560874807	9.59998417129446	0.0200665052045561	0.10978983164192
Pygb	-0.454195077464465	6.38231190081744	6.53907265929954	0.04155116851172	0.16189769981729
LOC118568526	-0.432413777692613	-0.28891926221591	0.65975082140529	0.446471995249288	0.649461117056312
Abhd12	0.373566596604594	5.75318847249771	3.61118792481331	0.104172089522184	0.27813664275575
Gins1	0.493623770347393	3.54866577511946	4.84023764301736	0.0683033162113921	0.216952190895155
Ninl	0.409148035280152	4.56405493422302	1.99735190507141	0.205385863445785	0.412306934188067
Nanp	0.529652664936964	0.0896069759776095	1.07266542521572	0.338740460583997	0.550232818665132
Nsfl1c	-0.198627624208164	6.77718783469199	1.73183152461297	0.234379244669883	0.448660436429562
Gm14167	0.885185823740095	-1.57293584024438	1.08111001565593	0.336987223612201	0.548488155657606
Fkbp1a	-0.0413128256194615	8.2173916455374	0.0579453816765845	0.817475450523181	0.905455462705345
Sdcbp2	-1.22758369818226	0.0787522675923851	6.45338285903669	0.0425245250483723	0.1640373969227
Psmf1	0.188989454562902	4.96677908818265	1.81118404773237	0.22512746637151	0.43760087580553
Angpt4	0.469870844214363	-0.67628978787142	0.318220359831836	0.592330047358353	0.761888839351172
Gm14154	-0.0970609090775886	-1.09109900920838	0.0285099232845574	0.871247748388275	0.935855467776562
Fam110a	0.477270093169119	3.53980697316638	5.71749859799366	0.0522888566443492	0.183224531105225
Srxn1	-0.40856800592723	6.37251710957132	9.22672761401108	0.0217359785539527	0.114203235215158
Gm31535	8.61534754794816	0.983285737572215	57.2128692565273	0.000514827045733845	0.0186455057358732
Tcf15	10.3765185932758	2.54735417901096	179.445984174835	2.92687123208334e-05	0.00658737953201182
Csnk2a1	0.338447933071669	7.24096569829917	3.44262249794871	0.110971008101073	0.288173845401363
Tbc1d20	-0.124839350285572	6.5275321232771	0.466842824057127	0.518954552412497	0.707075772963118
Rbck1	0.233115090932995	6.30725550562144	2.05745909387601	0.199540532149847	0.405336181947092
Trib3	1.40571721934177	6.06179607716517	6.1979158723089	0.0456137288276247	0.169659552045593
Sox12	0.933706048966389	6.84489031089137	11.7628014494507	0.0131073671766304	0.0882112960627252
Zcchc3	0.891225441446278	4.51350764300377	17.1981826584826	0.0055174851491811	0.0565717353346582
6820408C15Rik	2.46687900854444	-1.50512988252481	14.3491685849285	0.00842443350764186	0.0696741250761537
Gm27343	4.18155373083204	-2.30867048223811	13.2394980186873	0.0137023598214774	0.0902639574736597
H13	-0.22183124414909	6.91632272220415	2.50528655224348	0.162576035881961	0.360383041470832
Id1	0.550188379159037	6.94497179670458	10.6158066234667	0.0163073888197972	0.0987752219739014
Bcl2l1	0.205388448036155	6.84119272127784	0.779066639921795	0.410084401812702	0.616721300524328
Tpx2	0.744266769037339	7.73568980421844	17.3745285393088	0.00538456427971204	0.0561145775025946
Mylk2	-1.89783020358094	-0.717973615206384	3.1364976707451	0.124961706714844	0.307565305035513
Foxs1	-0.000322288214934145	1.96748238298977	1.9449146319812e-07	0.999661863303314	1
Dusp15	1.53337878157327	0.810736642711935	1.26808226359805	0.301495830043906	0.517180839222335
Pdrg1	-0.38921116213986	5.7078904025121	7.3051915662617	0.0340401836301762	0.144567816890873
Tm9sf4	0.168586124849495	6.52342966608998	0.961891151154324	0.36313348129921	0.572777983083279
Tspyl3	0.596909314680707	-1.41943602420989	0.811052918111352	0.401173929385216	0.609800362769003
Plagl2	0.233385117412516	5.14283338238975	1.34489010538237	0.288546728562053	0.504242099097469
Pofut1	0.480050107506086	5.98211464285376	7.63772731860572	0.0313425011192707	0.138011707663283
Kif3b	0.190528471684063	5.26078262041313	1.77405968893811	0.229388791781085	0.442936529164911
2500004C02Rik	0.312202079572195	1.05458905694845	0.496995223608821	0.506231615973954	0.697376465553524
Asxl1	-0.323925643524393	6.50808040641183	3.57288787261881	0.105665837545399	0.280165174154344
Nol4l	0.620660359224561	3.92669255385477	1.6701383948997	0.241957922222593	0.456861547819279
Commd7	-0.186610224844922	4.94756376810344	1.87216520286608	0.218371672950042	0.42982432945249
Dnmt3b	-0.157601914378819	2.68601216330667	0.336855080737364	0.581956014870306	0.75388508474754
Mapre1	0.0957216319605476	7.82380799342838	0.330841456750965	0.585260137700372	0.755975088902355
Efcab8	0.477463175346611	0.0797676635694485	0.785811268643271	0.408178264541909	0.614728309252486
Bpifb6	0	-0.408993242331719	0	1	1
Cdk5rap1	0.180497940207738	2.79229622184476	0.56789613348159	0.478512283275529	0.676045809627845
Snta1	1.24904066160812	-1.61342863663111	1.61756766599245	0.248701017607022	0.463600308313212
Cbfa2t2	0.505544686203027	5.83311945057389	7.12971874305407	0.0355893381285605	0.148605516567089
Necab3	0.80003578965515	1.76065635388968	4.80139698997293	0.0691569057726745	0.217964912615484
1700003F12Rik	4.05781411876603	3.01237275640264	29.3567765914058	0.00143336981793286	0.0305846926536146
E2f1	0.452975686994784	6.08365568331542	7.29976683627077	0.0340867134469668	0.144660429339538
Gm39963	5.86218932039235	-0.875191761353198	40.4099736368169	0.000604725241443168	0.0198341690465774
Pxmp4	2.98903612443808	5.75008972551916	292.875656664402	1.73710230032764e-06	0.00345519208270657
Zfp341	0.0126494601868102	2.21390660382165	0.002210275348045	0.963968718266862	0.988004967009014
Chmp4b	-0.103706653182793	6.8959411089459	0.511725336209298	0.500229720896114	0.692443419861136
Raly	0.634745275299306	8.71637188493409	14.4056455231956	0.00834913343496998	0.0694210049426984
Eif2s2	0.286032293999241	8.23891206155946	1.49734893949911	0.265195000637825	0.480645946743064
Ahcy	-0.171523830132898	6.051558047846	0.892321186618295	0.379916574599571	0.588130693990649
Itch	-0.0355341210203067	6.34112500663637	0.0366805369293488	0.854187688860154	0.925072397283352
Dynlrb1	-0.303569773533573	6.56475570076929	4.1633390281353	0.0855027935258319	0.247026063197842
Map1lc3a	-0.860660556249444	5.1712517481954	17.5450895419856	0.00526000460553391	0.0554995488400138
Pigu	-0.081450792795255	4.35422073019209	0.244284782367917	0.638017811325197	0.793144294808508
Trp53inp2	0.93675969398185	5.33751824630049	18.3331617941191	0.0047314466841173	0.0522590760468596
Ncoa6	0.338885986343297	6.41963553086127	2.42063170459529	0.168778521229694	0.368270870623407
Ggt7	-2.73110458797616	1.33708392863254	6.27319681011316	0.0446730358181745	0.167956894767226
Acss2	1.40173627519034	5.02915231007884	32.8789406501203	0.00106000468725066	0.0259871506272576
Gss	-0.43936218505155	5.05791380145093	6.4265903640788	0.0428351143596037	0.164636977895576
Gssos2	1.37484598663859	0.518020288637216	8.3606916538458	0.0263885933808393	0.126057410760454
Myh7b	2.56199628121842	-1.43671186185474	4.83536881602745	0.0684095354272177	0.216962351332343
Trpc4ap	-0.0747304690837979	7.22764902704085	0.270306610295904	0.621020007430569	0.782566732053532
Edem2	-0.209091048990991	4.8299839816917	1.8576906104617	0.219948554159214	0.431320339958841
Procr	-0.888470112990869	3.05746030504485	10.3086100285379	0.0173375324223502	0.101764421815496
Mmp24	-1.8419561516665	0.501606915864832	3.21899803356462	0.120963282372018	0.301836587365583
BC029722	-0.265390500530681	5.15239076428119	3.9804435345366	0.091142718639045	0.256256068850184
Eif6	-0.151587194493747	6.8184332777104	0.926344201633422	0.371556413150047	0.580197679269449
Uqcc1	0.331690005493305	4.75748655358033	3.63377809310337	0.103304535830249	0.276681227548475
Gdf5	-0.516308446482513	1.07817192211189	1.53648559774056	0.259653147538831	0.474987083619002
Cep250	0.582298556610081	6.07407757895244	17.0799472616092	0.00560904485838537	0.0571689508988661
6430550D23Rik	-0.180628931253589	-0.978054733663253	0.0893185102289861	0.774733648094529	0.878894653375438
Ergic3	0.00301227285182138	6.40546548777194	0.000584910912292136	0.981458801427812	0.996771037066713
Spag4	0.463593192096468	0.936937621233223	1.28811656221619	0.298034888154441	0.513392913063919
Cpne1	-0.03847582128201	7.25865316319687	0.074840727417486	0.793230924435582	0.89019608365073
Rbm12	0.113805328839057	5.84901874001703	0.49203272815599	0.50828440859045	0.698941971708562
Nfs1	0.753332515587158	4.44345766015455	12.6204593303221	0.0112395602736462	0.0815367328795444
Romo1	0.114792564933463	4.60966298786108	0.300508437774113	0.602578104040619	0.768704217652263
Rbm39	0.228015858661708	8.20215758215003	1.53289909296334	0.260153860785993	0.47552288040619
Phf20	0.471431892392436	6.18957147454803	9.35791660564209	0.0211288663937928	0.112783128584907
Scand1	-0.299972759248987	5.21597661962749	3.76193185892329	0.0985647844918251	0.2682251588282
Cnbd2	-0.356841772206615	2.10614799664334	1.20826868238135	0.312199942862748	0.527531448069252
Norad	-0.117387227004135	7.84999032011607	0.316681177066877	0.593205166024955	0.762271969707658
Epb41l1	-0.241274702311609	7.39017682292584	3.09466599143642	0.127058758496315	0.310444864815075
Aar2	-0.091452103192116	5.04342012394431	0.335752130952303	0.582558979602123	0.754358275397816
Dlgap4	-0.179130253427691	5.40771879718596	1.43653809097791	0.274159522783221	0.490159667702935
Myl9	0.099100792729881	4.29221926164279	0.149069295051649	0.712227624091484	0.841025950746396
Gm14230	-0.878506662106669	0.789965423393569	2.37727571038781	0.172084042433173	0.37245598189916
Tgif2	-3.02871801736101	2.83257981393629	50.9058458441949	0.000317443687153217	0.0153457196511497
5430405H02Rik	0.206003942736196	0.566364762446227	0.114146126181019	0.74653169729337	0.862939603615448
Rab5if	-0.205215472398543	6.39471082964797	1.00051173519286	0.354322504828854	0.564220092550952
Ndrg3	-0.493565202805057	5.80407568881748	4.56207608089943	0.0747474190135219	0.22794476135865
Dsn1	0.247047412129914	4.56606277330032	2.52018668690657	0.161517450293591	0.358988679792894
Soga1	-0.51820784341873	6.0672580637538	6.73001649389898	0.0394869055707113	0.156517499218917
Tldc2	-2.50763873816495	-0.373550521807469	12.0536449592507	0.0124307532722253	0.0857774622950811
Samhd1	0.486622491106235	6.77031363724349	3.38002585220093	0.113650363240216	0.291428060688258
Rbl1	0.171211290466438	5.68641067117227	0.961588550578399	0.363203889702324	0.572823228227824
Rpn2	0.259863740138482	8.67740566431831	1.79194834579301	0.227321026482398	0.440492642565538
Manbal	-0.101892478489851	4.68014998738718	0.372307184180969	0.563261984863869	0.741634582353127
Src	-0.50040698125085	5.96115767728503	11.9059894687995	0.0127683133805214	0.0869337040561917
Gm14279	-0.0374490627508556	-1.17524661499331	0.00294176306554095	0.958437755851958	0.985499696681511
Blcap	-0.33477003708844	5.28878756275744	6.35790888903631	0.0436452810853584	0.166123111732987
Ctnnbl1	0.165023097006698	5.37992815962251	1.46950257359547	0.269245224318797	0.484792780020514
Tti1	0.28337611564482	4.05245162833503	1.82792072105118	0.223243646877064	0.435109600791483
Gm34402	0.122665034214946	-1.26401980068961	0.0351894982851398	0.857141212171731	0.926696376198986
Rprd1b	0.151251194447209	5.83864531252435	1.09446610033122	0.334243018636824	0.546649533621675
Tgm2	3.15571112806543	4.31574385275082	27.3531117829092	0.00172582505709937	0.0322901198808547
Lbp	3.5956896404194	-0.693162304718884	9.3167880813516	0.021316746622687	0.113194207020587
Snhg17	0.00769798903011309	4.61873012294216	0.000898018451908824	0.977027445577937	0.994919396416118
Gm24411	0.867968521662242	-0.713821522681224	1.16400859704431	0.32049907773002	0.534582437093023
Gm23925	-0.226050474847636	0.446865917720628	0.0931678274517273	0.770098061787825	0.876596593971621
Ralgapb	-0.138601183742167	6.41944620015366	0.583680525704304	0.472718170628951	0.671698174763493
Gm54127	-0.0555723540319559	-0.735015308543036	0.00533898418388946	0.944034112762773	0.977741435925434
Actr5	0.174684236449453	3.67982793364699	0.94636150398065	0.366775250401271	0.575941600452824
Fam83d	0.870183551584196	5.60065397130996	25.9136572473916	0.00198631897120458	0.0343886168419516
Dhx35	0.385321461685538	4.43200389462246	3.52030536744773	0.107764669233454	0.283266541050371
LOC115489488	-3.05637787841456	-1.73266418238849	17.0903566364055	0.0056009036594356	0.0571283850968733
Top1	-0.190433599023245	7.2499506292448	1.59201263704576	0.252078497143098	0.467322657522161
Plcg1	0.0910792227933332	6.76106938428409	0.286837467928834	0.610767072549084	0.77477814262696
Zhx3	0.0065802430487381	4.5549298144653	0.000855139473025071	0.977582419641988	0.995049602555224
Lpin3	-0.628490220239946	2.98584984883567	1.15457577524448	0.322311608278839	0.536300578119039
Chd6	-0.0718228426432764	6.15308745782992	0.263303856933297	0.625486690973321	0.78530468956312
Ptprt	0	-2.34394532156517	0	1	1
Srsf6	-0.11661237034385	8.11093054904268	0.497372082086379	0.506076366880967	0.697297380139024
L3mbtl1	0.882437535548497	-1.37443587543212	1.33854149531337	0.2895849630838	0.504825950005446
Ift52	0.233981883178385	5.21932191061154	2.45319947549608	0.166353773604763	0.365185634445122
Mybl2	0.284188890621677	5.54319440586642	1.17788137727977	0.317861752222749	0.532576992540252
Jph2	-3.26754012341305	-1.3214613021842	7.82663514488715	0.0299360353371233	0.135061396366535
Oser1	0.0317998875326194	3.98948104262801	0.0312987881567273	0.865169497113176	0.931674015677057
2900093K20Rik	0.310809562418817	0.190468271853974	0.367072617299078	0.565941815092145	0.74294641742641
Gdap1l1	1.95603894076888	2.32644166491972	5.88026944182355	0.0498887723524873	0.178087091946775
Fitm2	0.0607694294442274	3.80219296614249	0.0774966834814572	0.789699969263352	0.888367736014653
Ttpal	-0.493567860077206	5.29062040533788	3.95000583586115	0.0921299764079651	0.258133152266317
Serinc3	-0.371120012553825	6.98019775093132	6.03257897232193	0.0477748413568937	0.173932855207848
Pkig	-0.234664085972099	4.7530020646375	1.52852145126757	0.260766955630441	0.475883229276927
Ada	-0.737188476631231	3.08564028546429	6.03775345953368	0.0477051500164528	0.17381741098086
Ccn5	-3.48411449791712	4.81081855835412	4.81061893024079	0.0689529414085673	0.217621823585798
Ywhab	0.0314931622312656	8.41386525744663	0.0302979008240394	0.867317374983961	0.933254976185814
Pabpc1l	1.50465151523316	-1.25801908734206	4.7764889744691	0.0697118863168361	0.218759882798593
Tomm34	0.278809080508619	5.11095244931738	3.29857626911345	0.11727113097329	0.29723381505859
Stk4	0.283109451203397	5.36131158085176	1.72664191897973	0.235003375639883	0.44904124483785
Slpi	-2.09034540200833	0.355657079406086	7.2273400607157	0.0347161543232817	0.1463365313799
Matn4	-4.82602051037076	-1.02272950753196	26.1971672492053	0.00193109776500644	0.0339897964304788
Sdc4	-1.27970061798	8.01814237502093	23.692295064324	0.00250055051806871	0.0383997548829212
Sys1	-0.0172927173400661	5.3467651802229	0.00900139850293096	0.927382362270278	0.968194115400936
Dbndd2	0.958368404128917	3.18867321632665	9.70650791440102	0.0196214756521548	0.108807296897654
Pigt	-0.0412457903125239	6.84089452954651	0.0799229264552295	0.786531544207203	0.886268185359544
Wfdc13	6.89249262846519	-2.03290266928083	23.1042375791443	0.00426607817408044	0.0499309354236576
Dnttip1	-0.257299946468341	5.00007273787971	2.88560823156042	0.138300585635575	0.326691016789656
Ube2c	0.885507922856501	6.94617588380776	24.3933410040035	0.00232099413047256	0.0373756850446562
Snx21	0.487962218971643	4.60393833849394	4.3686730604616	0.0797202368507837	0.236962743342595
Acot8	1.02237073340376	3.08900708155088	22.6884230807899	0.00279106585292457	0.0400821580489554
Zswim3	0.693024203340728	2.64983531501697	7.90989485779825	0.0293428262247629	0.134196089385072
Zswim1	0.389013724581008	3.96263279068952	5.89695429044507	0.0496511611026335	0.177840018465446
Neurl2	0.467348452520379	1.01710920436745	1.00718832106825	0.352833695972401	0.563262071163383
Ctsa	0.0355426379060763	6.87011598680457	0.0558958622969243	0.820662398493112	0.907447975911078
Pltp	-0.497151411876152	3.14155806019265	0.673997569534081	0.441840625706443	0.645734506102168
4930445K14Rik	0.418459724965116	1.01621869690791	0.905847594332168	0.376556807224669	0.585236036290955
Pcif1	0.40844609036821	6.20264195597091	11.2759852619603	0.0143534620234875	0.0924723979917692
Gm46775	0.640602184961998	0.109419637489617	1.92686249995645	0.212557236485209	0.422183591514926
Zfp335	-0.0833294862014128	5.27983609515256	0.201649777765424	0.668543649331695	0.813835410682288
Zfp335os	-0.596200636114594	0.936657274783605	2.14531817270157	0.191413691296201	0.396786738306741
Mmp9	-4.1103556310867	1.88318669854588	18.3128627464492	0.00474415746941877	0.0523573455768893
Slc12a5	0.00331242656916706	1.15752911529633	6.2829769092691e-05	0.993922576418151	1
Ncoa5	-0.207843619652394	5.90211367568223	2.79780672651987	0.143433437614525	0.332915919697348
Cdh22	3.52901181184935	-1.70262216823475	5.58137075143528	0.0544164630127985	0.187992858757602
Slc35c2	-0.506729733652487	4.8243000980831	8.13724066714052	0.0278007955751004	0.130240655613173
Elmo2	0.325514884846591	6.53060091871202	2.74789454913841	0.146469550757939	0.336887328255277
Zfp334	0.133557219389457	4.9192509600701	0.330033054884032	0.585707425952077	0.756318402078261
Trp53rka	-0.103780497795817	4.35167598777023	0.251030677865524	0.633503824653354	0.790311132091404
Slc2a10	0.0599522732941954	4.54184271161315	0.0893243230712154	0.774726565651252	0.878894653375438
Zmynd8	-0.0397461910289082	6.19464223445001	0.0429843034030926	0.842345177409634	0.918623952709259
Ncoa3	0.919059803745444	5.897158691387	22.146258665716	0.00296667493164771	0.0412659373217744
Sulf2	0.123643705159711	6.05135425867257	0.0185040863730072	0.896073615232426	0.949097780444296
Prex1	3.58519433168634	-0.381090918414346	2.69590823408255	0.158733792185453	0.355387823115957
Trp53rkb	0.0189821097819691	2.55740975006502	0.00483830874596728	0.946717713978423	0.97916886358368
Arfgef2	-0.238492220346888	6.17502420308761	2.71102835643736	0.14876963892	0.340466473200981
Gm31204	0.471585052696284	-0.794134283548967	0.449616563001852	0.526503762372978	0.713349467444846
Cse1l	0.130610667844251	7.46892852310899	0.44409053895713	0.528971106603296	0.715492051483414
Stau1	-0.207619054464884	6.4666195654744	1.38093102833648	0.282757190505809	0.497923105717896
Ddx27	0.226101763211037	6.53499658434608	2.42715756294752	0.168288706852801	0.367579964926486
Znfx1	0.265084153008644	5.07099917767633	2.10946013781961	0.19467269987744	0.400592376375137
Zfas1	-0.6786967022855	5.42457619193598	7.11873950457175	0.0356893695577299	0.148749045129956
Gm23201	-0.248845584884144	-0.278175618043013	0.142060077913155	0.718707152421191	0.844592134992219
Gm52568	2.05887525440063	-0.401767639879879	9.91840302029601	0.0187744709600316	0.106197515026198
Ptgis	0.837798700199474	5.33856307340607	4.52351999179334	0.0757046046235706	0.229557436856672
B4galt5	0.617980216606224	7.31905857342008	8.27514755687409	0.0269176886220795	0.127388123782327
Slc9a8	0.110525826094383	5.16544696642937	0.858326108610052	0.388578876256724	0.59809780500999
Spata2	0.06163205149871	4.70465498192473	0.0937898325384983	0.769359004315758	0.876596593971621
Rnf114	0.211888733898401	5.31384882504265	1.58403923375701	0.253146063738765	0.468199152508353
Snai1	-1.27924024054205	6.32538464141388	27.7022755822422	0.00166952911810758	0.0317464892832396
Gm11476	-0.452641955958377	-0.454226852596953	0.713779576665946	0.429338420698288	0.634368956069598
Ube2v1	0.165425918321003	6.27992490198069	1.36525997558616	0.28525296172165	0.500541655352318
Gm31852	0.716062785877528	-0.242824717496201	2.21809235755566	0.185032970630623	0.388868854140799
Peds1	0.586581122641586	5.56377169377448	14.5455912700827	0.00816634716224007	0.0686983947245061
Cebpb	-1.43041014169112	6.82001085434636	24.9131629202324	0.00219871554327317	0.0363326477467704
A530013C23Rik	0.0462124072274074	-0.257566074103435	0.0105686950546102	0.921337719240474	0.965115809202122
Gm14321	0.82845994605217	-0.925229805220669	0.935003041190454	0.369476030280466	0.578606384682024
Ptpn1	-0.0490238868243238	6.16753975208016	0.152208326045445	0.709383478201595	0.839435077765014
Ripor3	-1.01106095617769	-0.4179761448795	1.66185086782606	0.243003087515501	0.457890390955299
Gm33108	-0.510990041943773	-0.436875670146561	0.704090616451021	0.43232682480827	0.636915439187975
Pard6b	1.29155346672359	2.80584397168264	6.60537124591357	0.0408184217534497	0.160170127783716
Adnp	0.434182715849064	3.19649222732969	2.69819395627516	0.14958215311414	0.341699397687857
Dpm1	-0.848862361260719	-0.538693880624856	2.55967181031728	0.158758359616153	0.355387823115957
Mocs3	0.327854083353997	3.08778310961229	2.30964109634873	0.177424805268615	0.379005002572401
Nfatc2	4.87592180850242	3.35938855668487	25.0388972377357	0.00217042396088673	0.0361184855260775
Atp9a	2.34461032190102	1.6317125407421	5.93651347230621	0.0490938231974477	0.17670738224699
Zfp64	0.296299031347258	4.65720791524858	4.18094394064955	0.0849851479850249	0.245996436155683
Zfp217	-0.125651613808243	5.60422120019725	0.403280546027788	0.547928261846413	0.729492072569569
Pfdn4	-0.184253189926846	4.72305326091186	1.25867177963414	0.303142563948036	0.518688961028425
Fam210b	0.0146130561368152	4.57250294694045	0.00667163645413726	0.937454144381696	0.974255825335504
Aurka	0.517729348874859	5.9422413669516	10.7986689782597	0.0157325255400565	0.0969608620597584
Cstf1	0.259796355130942	5.63921727734193	3.40328913104401	0.112644376941339	0.290149090249089
Rtf2	0.0471144617411712	5.85256221099288	0.111817107172003	0.749021030388816	0.864555644302425
Rae1	-0.132790305797532	6.19809376588407	0.907495473750485	0.376150783351004	0.584844179459336
Rbm38	-1.99300976404784	4.12970237317816	9.70958928620749	0.0196087985168661	0.108807296897654
Gm40011	0	-0.922117434421389	0	1	1
Pmepa1	-0.909074629858113	5.37031227158762	19.9493648520374	0.00384874741965924	0.0474748008306394
Ppp4r1l-ps	0.188186793317669	3.43175667571678	0.594705834740786	0.468745749591011	0.668405732876504
Rab22a	0.0683857945065716	5.64336616758018	0.256368428690335	0.6299867874123	0.78839873398737
Vapb	-0.150824553966506	6.9143256095216	0.786202974352133	0.40806801733098	0.614715597383659
Stx16	-0.0182412206022478	5.7690692705493	0.0117064402253022	0.917229988605854	0.962961727733408
Npepl1	-0.375757375633452	-0.799010424425274	0.436715609845054	0.532299631514672	0.718187625877491
Gnasas1	-0.170604174263849	-0.900614396356433	0.0780492599047376	0.788973659903015	0.887819771288551
Gnas	-0.113851216118993	10.1281366108233	0.442823371305339	0.52954009552114	0.715983099931873
Gm30189	0.543724162045567	2.66466190628383	2.72650582516868	0.147797931541355	0.339033885067881
Nelfcd	-0.0390941525609986	5.67817405603304	0.103304693421952	0.75837653825156	0.870693384650917
Ctsz	-0.0295805356740669	6.33839057451902	0.0135947646130925	0.910836237085933	0.958668406850106
Atp5e	0.297860612218283	6.05534825714946	2.45656943709931	0.166105663101373	0.364932733032285
Prelid3b	0.0389200077732266	6.00114823601905	0.0879229718691363	0.776441397262996	0.879928111465044
Gm14393	-0.256202462365055	-0.969835295396353	0.0662160090953701	0.805190729469641	0.898006785124996
Gm14399	0.643184998614012	0.805565433668326	2.35402907529472	0.173893911050626	0.37502191404556
Gm14421	1.45265091541137	-1.17493711005562	4.4143555340534	0.0785061922563962	0.234817323200014
Gm14410	1.25985758788553	1.46269499534651	13.1965996869047	0.0101789733118462	0.0775486696133222
Gm14409	2.05641552950666	-1.10444110322801	3.30116942945957	0.117153434504147	0.297145182362749
Zfp970	0.979350748979767	4.70384972663171	46.8722198040468	0.000400415424372414	0.0171559163940185
Gm14403	1.34977275201355	2.39078932214774	24.3439001902583	0.00233308777647828	0.0373756850446562
Gm14322	1.08168127968511	3.9984777584823	40.3062209873017	0.000609024562074812	0.0198341690465774
Gm14325	0.93605972208609	4.88666165096071	24.5346071226994	0.00228689261548298	0.0372440672810982
Gm14326	1.0371648319802	4.13435569684698	34.5549441867416	0.000927129659090097	0.0244310232046985
Zfp971	0.862172035365948	3.9143400947873	15.9717827753865	0.00657350270086773	0.0613929378096687
Zfp931	1.20632851493611	2.97808514922358	11.0229108272572	0.0150637119572239	0.0945577770620122
Sycp2	2.73502695686622	0.275067404866346	22.9273711264923	0.00271802844797735	0.0397838767997464
Ppp1r3d	1.65428651689703	2.04103476264401	23.1252366773123	0.00265944916717778	0.0392597608776169
Fam217b	0.719891157249072	4.1355558683868	7.41606364520146	0.0331074798816983	0.142263721845332
Cdh26	3.58081378575902	1.07652417659341	51.569057349274	0.000306041985723616	0.0150596789318979
Taf4	0.483146518945575	5.48733889826861	8.55976740635322	0.0252097897762276	0.122645359262165
4921531C22Rik	0.959479608622902	0.940242796011678	5.48352444637349	0.056018071797593	0.191109140666133
Lsm14b	0.0477523161632718	5.87723774679119	0.133344013181065	0.727028891362272	0.850015573221362
Psma7	-0.339709150042045	7.04623544831618	5.16807722768312	0.0616338003352683	0.202751364447133
Ss18l1	-0.136312547250448	2.7056476332209	0.269571669884131	0.621485233887642	0.782884087798926
Mtg2	0.252782621193569	3.51923869663004	1.55228338041168	0.25746441996623	0.472746960240253
Osbpl2	0.197694692431033	5.52927839062183	2.39992571513698	0.17034595813187	0.370207250579279
Adrm1	-0.476770133173922	6.75806240928224	7.61846257308819	0.0314908434559752	0.138348092738267
Lama5	1.90432672749158	0.311632111216011	2.12523272161093	0.193229566714089	0.398984617448898
Rps21	-0.185889260866128	8.92981959910737	0.626493889042407	0.457620476757356	0.659494804646806
Cables2	0.404830550548163	4.88419056716444	3.8682151573378	0.0948559474570571	0.262027626285299
Slco4a1	-0.454054944686651	2.17473889864033	0.356714283320439	0.571324652799163	0.747191547595772
Mrgbp	-0.236719755941541	4.31766201493602	2.05043904951642	0.200210904567612	0.406011153442946
Ogfr	-0.0542820198844525	6.7633906694098	0.122573839194768	0.737756431295005	0.856618576222017
Col9a3	-0.441885223693712	0.565985935353609	0.452499082263177	0.525225660438866	0.712526114598527
Dido1	0.244690897827563	6.90682657828961	3.01343494116712	0.131271554617729	0.317126020296816
Gid8	-0.0672998212457859	6.18675046324563	0.151664334497692	0.709873889530896	0.839550948793901
Slc17a9	-0.0401682093677424	-0.306502875941438	0.00410726307758609	0.950900888583798	0.981425221723572
Ythdf1	0.0403850963090205	6.72661897378839	0.0444657156894765	0.839696898432674	0.917265970606475
Nkain4	5.79677637973559	-2.1743943863297	4.66411928341441	0.0806092077603686	0.238560856508321
Arfgap1	-0.161513268401716	6.27628714229984	0.795095683824663	0.405578427095039	0.61299357132914
Col20a1	1.01815595953269	3.21085070894554	5.99439784557274	0.0482933151812502	0.174841077120115
Chrna4	6.29089016116902	1.89445863249235	49.2532290040361	0.000739881136828985	0.022186634014782
Ppdpf	0.0169606795255983	5.1097871536968	0.00799626306456921	0.931543471251121	0.970787939639187
Helz2	0.0415259159681691	4.4613948918885	0.0201610461713099	0.891554863991451	0.946758477040791
Gmeb2	0.165575300176526	5.19503733978942	1.1514965915035	0.322906697769215	0.536618350342532
Rtel1	0.336187328549359	5.73136555857431	5.65467173821463	0.0532566709524155	0.185384009363273
Arfrp1	0.122032541773018	5.12369790579907	0.520820845957396	0.496590109705857	0.690888287003619
Zgpat	-0.0514523130684306	4.34490042058965	0.0568543163187613	0.819164414039892	0.906594779552896
Zbtb46	-1.18046145505389	0.0669674569051628	0.62655588601955	0.457599238582324	0.659494804646806
Lime1	0.0386538363772583	3.76431337923031	0.016121815149824	0.902949423074703	0.953400112629425
Slc2a4rg-ps	-0.00242503533642099	2.4432013842915	2.47132323008794e-05	0.996188422532242	1
Tpd52l2	0.179151726492156	6.17836824185104	1.29181439813856	0.297402660366712	0.512816016600676
Dnajc5	0.191801221857779	7.03497064475753	1.03352532451235	0.347056079469199	0.558043674170603
Uckl1	0.216745502073861	4.19431203163327	1.42647593298479	0.275686144311459	0.49173640057841
Zfp512b	-0.303509858753661	5.87287760753582	2.85652909419987	0.139971968273611	0.329170861536397
Samd10	1.06391671015994	0.159747977050291	4.66589319863096	0.0722500217881746	0.222934594441604
Prpf6	0.214852167241132	6.24636128389026	2.33822280152182	0.17513981789884	0.376643884701311
Sox18	-1.28382285670697	-1.61375774115433	0.586126844995046	0.471831535612958	0.671081837901881
Tcea2	0.0843893432156431	2.03175709747624	0.0619735467879574	0.811382556568899	0.901981467136389
Rgs19	-0.696709203749083	4.85614624311865	17.3677923370718	0.00538956340714214	0.0561145775025946
Pcmtd2	-0.266752979325252	4.71039875836758	1.90398024464414	0.214962310994462	0.424757853719484
Polr3k	0.155340019183021	5.18991945145388	0.524887658826189	0.494978737053005	0.689554853475465
Gm17308	1.97202836213104	-1.73695449091732	2.80930767404449	0.142746233553845	0.332106937885229
2700069I18Rik	-0.374234331070722	1.64776464202545	0.467061447376296	0.51886009431265	0.707075772963118
Zfhx4	-0.138673374983132	7.14196554291702	0.414505128888606	0.542579842416477	0.725091616731977
Pex2	0.268402099681074	5.1378394507351	3.89074144395604	0.0940943520736896	0.261252822458128
Pkia	3.63195727567794	5.19805236897093	15.2607079696101	0.00731057387055457	0.0647528184960282
Zc2hc1a	0.226736581445074	5.48207522945833	0.604623849514527	0.465223228570612	0.665741879750965
Il7	-0.907540214267816	-1.54475295453549	0.70369005303105	0.432451139225083	0.637005944386475
Hey1	3.76264235171237	4.59818895885859	18.4349274059106	0.00466839786882984	0.0519808875435239
Mrps28	0.106662275248996	4.50392194257972	0.411252062208684	0.544119013108016	0.726480255833878
Tpd52	2.10701054574317	1.27497774617957	1.15356611878297	0.322506550219011	0.536436463240429
Zbtb10	-0.23090166424255	4.36402062976536	1.18293548885748	0.316909204022134	0.531835380575923
Zfp704	-1.09304995960314	4.44073751118889	6.5333462044	0.0416152811749337	0.162035222702968
Pag1	-0.524887348606563	2.73181045616936	1.30914604822975	0.294466262875906	0.509930287969641
Fabp5	-0.504185196906576	6.62288758873253	4.01391974329351	0.0900734286918624	0.254223661055514
Myef2l	0.312895445190927	3.38069193109532	2.02549991069183	0.202618551664127	0.408840402086538
Impa1	-0.259880725437628	5.72394955775269	4.48047888220205	0.0767928079556591	0.231559073231549
Zfand1	0.4925306687347	4.30796611797096	8.29912507479184	0.0267679723917519	0.126986003098259
Snx16	-0.0824824692142565	3.20922066400473	0.140346420947437	0.720319446751541	0.845266454088797
Lrrcc1	0.753476142671357	5.79267216912049	10.1673672148304	0.0178402232544767	0.103258189317332
E2f5	0.00653559592660142	4.08872476018	0.000895524634169079	0.977059354349963	0.994919396416118
Rbis	0.1905609904259	4.94170286653105	1.93497131987219	0.211714198300737	0.421017904741736
Car13	-0.0973698430597576	5.64299897069435	0.15691223841986	0.705185131372996	0.83699587567398
Ythdf3	-0.0396797088741239	6.99201912534312	0.088189605935148	0.776113964478491	0.879800893264405
Bhlhe22	-9.98931785407558	0.561727224441065	44.0456897405048	0.000966951038013032	0.0249394225422729
Armc1	0.139885241700965	6.11075230204005	0.822548094878002	0.3980499470108	0.607000746696799
Mtfr1	-0.228317034533679	6.02350146263416	2.42910533330913	0.168142898220944	0.367579964926486
Pde7a	-0.248256572786857	5.25503269629943	2.96346104807183	0.133959481416295	0.320517553217901
LOC118568627	-0.182465437703341	-1.59346551588657	0.0634300190634064	0.809231920453062	0.900611627423807
4632415L05Rik	0.0278140814434222	4.43622086779782	0.0353727310822501	0.856774789263067	0.926696376198986
Cp	-2.51235628812743	3.77031924561634	12.9408796133721	0.010632579749181	0.0788260120003079
Hps3	-0.550402321647892	4.1576581652141	10.6871329185241	0.0160798964957586	0.0980428259198359
Hltf	-0.496446895065602	4.6842698598912	6.51976480676462	0.0417678665800745	0.162399048506894
Gyg	-0.118104007149424	5.28985684848582	0.481700872221725	0.512609551543003	0.702637433419917
Tbl1xr1	0.725962124882572	6.94170588444642	19.6456025534085	0.00399690875467356	0.0481347020113275
Ect2	0.190251040915385	6.78526301210583	0.80927188952798	0.401661581824245	0.610018686873071
Nceh1	-0.374489407645512	4.05541068109096	1.75540751885446	0.231573908609978	0.445839039588611
Fndc3b	-0.481602001956714	7.09684498042003	3.75630338594668	0.0987666607486255	0.268508412954036
Pld1	1.96252806532848	3.67237687411591	54.2002077017316	0.000265784977195661	0.0142048364622548
Tnik	-1.09251166127246	2.27682840931466	1.0351039027682	0.346714525315897	0.557904795834734
Eif5a2	1.10473694063813	4.88247690087263	10.5433602899424	0.0165428476073837	0.0994381588449083
Rpl22l1	-0.0942350848078569	6.25693311985767	0.17821992956335	0.687044419735976	0.826029673224908
Mannr	-0.633691049996285	-0.756197086535769	0.260992864966686	0.626977608174906	0.786529149686572
Mecom	-0.760773457290877	5.60922456236703	1.74044682879557	0.233348416401392	0.447373328972868
Mynn	-0.124074369408098	4.97272274793185	0.438671691422731	0.531412774413573	0.717656158244989
Sec62	-0.0361642567158017	7.26419180472976	0.0223267384793427	0.885926355821533	0.943568571243124
Phc3	-0.00936590382346765	6.02168859078014	0.00384400166789264	0.952498071933009	0.9824089872713
Prkci	-0.075384570373018	7.26349543647715	0.194690449416739	0.673895922892067	0.817016240356571
Skil	-0.22313202369409	5.27067617592185	0.489495064140199	0.509340268172294	0.699555618921626
Zmat3	-0.950172191147196	7.11674991091758	45.209375774851	0.000442966562546135	0.0176275012672345
4930429B21Rik	-1.0322569344309	0.830763442524503	5.25139612358874	0.0600795507267034	0.199507100245022
Pik3ca	-0.611771188221487	6.30444866844692	12.2475880315586	0.0120051164842367	0.0842141359982353
Zfp639	-0.249176492448663	4.77383186259547	1.08123325470487	0.336961742040153	0.548488155657606
Mfn1	-0.40742827814684	5.875243717863	4.61560106104943	0.0734455284344344	0.225426706880472
Gnb4	-4.45805896065893	5.12213610940821	28.2920878041704	0.00157982070714783	0.0311782812967537
Actl6a	-0.260618989086245	6.35521681674907	2.0940581889311	0.196096729876236	0.402162944886527
Mrpl47	-0.243920010427943	4.14819490840047	0.61048007263286	0.463165474698332	0.66440557560966
Ndufb5	-0.291408419484647	5.97773685230895	3.70547624699062	0.100615452990662	0.271919203564724
Usp13	-1.93181864582233	1.10875862017225	14.1462665250303	0.00870249882101762	0.0709552821600033
Ttc14	-0.2718114816106	5.77108699681877	0.950305255899967	0.365844908809991	0.575204392241453
Ccdc39	-0.546778444439011	0.980732018932787	0.367243869861648	0.565853719472404	0.74294641742641
Fxr1	0.0138554949732121	7.34402567300794	0.00718498637784601	0.935098863984402	0.972942198078201
Dnajc19	0.334410748946232	4.4834152793788	1.76384835812534	0.230581342345858	0.444333066143353
Atp11b	0.0215457801855819	6.3392147791822	0.0123108884537685	0.915129904936245	0.961639377334077
Dcun1d1	-0.340293964589793	5.33405120330829	2.76784244530372	0.145245542491176	0.335155703498049
Gm15952	0.651384941024452	0.0522287252255258	1.46419064455188	0.27002823800026	0.485428529462561
Mccc1	0.376320386489501	4.26475702163202	4.34203649674961	0.0804398693808995	0.238162382301136
Mccc1os	-0.0376581899387247	0.669607307405535	0.00913066895702928	0.926864608251046	0.967748437651427
Acad9	-0.108353885914089	6.26366553214955	0.360509665017867	0.569339821790107	0.74577487008457
Zfp267	-0.516821641848951	4.66357723242806	9.36889206158988	0.0210791014609218	0.112648884374074
Anxa5	-1.1982203357307	8.52635415768194	16.9475875681707	0.00571394251460729	0.0575812123473647
Exosc9	-0.433768428163485	5.53866987400609	5.27031379384663	0.059734015976914	0.198953979948339
Ccna2	0.146122516254013	7.80156099572034	0.599211685960746	0.467139528917546	0.667154747998438
Bbs7	-0.335458264691339	4.3089678604871	2.06349553129841	0.198966639639561	0.404743368737818
Bltp1	-0.075828288675832	5.99875578426581	0.155229417090786	0.70667848101806	0.837822872702673
Cetn4	0.674974971869298	1.70975603566152	4.09436522318183	0.0875725698119522	0.250059028899395
Bbs12	-0.0135472252315054	3.09407777909326	0.00304528406039934	0.957713634137591	0.985419357196656
Fgf2	-1.99497226950721	2.86059532247022	20.7559531650351	0.0034890264409484	0.04472534454508
Nudt6	-0.0785955668301918	1.35088015223244	0.0348824266646715	0.85775751663155	0.926918306044542
Spata5	-0.482134972336109	4.69702578725841	6.73829383471233	0.0394005513017023	0.1564818165372
Spry1	0.27419176785178	4.09611941920057	0.313138221360473	0.595230509526816	0.763516739726587
Gm42922	1.54195754669955	-0.880669291285395	1.83189941629938	0.222799163734701	0.434428308324629
Ankrd50	-0.0149177277018017	7.43450658352632	0.00731744945311671	0.934505008825407	0.972545426483021
C230034O21Rik	1.38704744008911	-0.0838836531944508	2.86925558624778	0.139237067096496	0.328112889489837
Fat4	1.21835519516839	5.96962534788877	60.1178116659294	0.000197750248789174	0.0126275030959375
Intu	-1.01882213111669	2.55708736869014	6.72869167440051	0.039500750368676	0.156517499218917
Hspa4l	-1.34612606541635	5.37703532335117	43.7137515431083	0.000486486482465493	0.0182886923402333
Plk4	-0.0514431689505368	5.84755242366485	0.0943554361223432	0.76868931413657	0.876479340817514
Mfsd8	-0.36105666630235	2.65677168938273	1.91837740533146	0.213444553698454	0.42314570443464
Abhd18	0.358271592541907	2.01556554294303	1.49863276149555	0.26501044886944	0.480624630452912
6430590A07Rik	-0.447523994077774	-2.11354274588594	0.169343614459298	0.694435489881488	0.829756731121232
Larp1b	1.65420145177459	4.19660261069796	28.6698941090972	0.00152568175198936	0.0310046765531817
Pgrmc2	0.357635329031655	6.94703516794183	5.72733622268515	0.0521394550075901	0.182887730658969
Jade1	2.03927500166636	6.08683480699512	131.564375995393	1.97612933883171e-05	0.00594665867366827
Sclt1	0.382797425027102	4.24841240620546	5.25045487308662	0.0600968129535902	0.199507100245022
D3Ertd751e	0.909265455893254	0.576438384523581	4.18480120496446	0.0848722987792066	0.245773421206439
Pcdh10	-1.46839964165954	-0.776133497934933	0.721590997086911	0.426954737701436	0.632598920127672
Pcdh18	-0.284053838393143	6.44627681951904	1.64029040931348	0.245753189264214	0.460523128874523
Slc7a11	0.617679327216172	4.24856527964231	3.31780204934029	0.116402363634906	0.296032931352856
Noct	0.28016732048351	5.40748455574708	4.23878690566887	0.0833139744465052	0.242951902118961
Elf2	0.404641211803088	6.16867612253429	10.9579768035023	0.015253435592871	0.0950177805234776
4930577N17Rik	-0.0251138204522305	0.713685236714693	0.00301507758122336	0.957923632622986	0.985420964690405
Mgarp	-0.203684793493499	-1.10212453178634	0.0321508266334647	0.863368923271053	0.930391832620745
Ndufc1	-0.0266110741435806	4.37528638470536	0.0222799747462472	0.886044858520769	0.943570420619891
Naa15	0.0253632740992613	7.36251646446505	0.0306522866691496	0.866552729476257	0.932797743686649
Gm50622	0.481698914621087	-1.66927390765741	0.218822915149283	0.655804804557453	0.804965950985183
Rab33b	-0.446825415910153	4.71089083148144	10.2241570192573	0.0176358084132654	0.102594073604119
Setd7	-0.195163421885617	6.82423163700191	2.4376451207215	0.167505701199464	0.367005168253444
5031434O11Rik	-0.179285753783225	-0.108428538545275	0.156932991760445	0.705166773662832	0.83699587567398
Mgst2	-1.73742474603211	1.44825736585773	17.2171812429769	0.00550295774665081	0.0565071854179275
Maml3	0.423113166033391	4.72348895972189	6.29666115141397	0.0443851440804388	0.167453597988553
Foxo1	0.943535586286067	4.32678696322034	14.2187301956217	0.00860181539163589	0.0705461908672456
Cog6	-0.435326227295291	5.01628442541261	7.86602602203276	0.0296534106402471	0.134703980186161
Lhfpl6	0.0135436110622575	6.57192066893653	0.00379748366312776	0.95278594375388	0.982558267993466
[truncated: 11,730 more rows]
