# Supplementary material for: The Capicua C1 Domain Is Required for Full Activity of the CIC::DUX4 Fusion Oncoprotein
Source: Cancer Res Commun. 2024 Dec 9;4(12):3099–113. doi: 10.1158/2767-9764.CRC-24-0348 (PMC11626509; doi:10.1158/2767-9764.CRC-24-0348)
Supplement: Supplementary Dataset S6 — edgeR DE output for NIH3T3 dC1 vs CD4, larger log2FC values = higher in dC1. [file crc-24-0348_supplementary_dataset_s6_suppsd6.txt]

Gene	logFC	logCPM	F	PValue	fdr_adj
Mrpl15	0.138874839141754	5.6580455794453	0.410546669419328	0.544453928336037	0.675109102431851
Lypla1	0.0834143473069418	5.87966028472511	0.0808492029481468	0.785335781224164	0.859767054389433
Tcea1	0.016055729991099	7.74237715478496	0.00337241499924349	0.955503124168215	0.972230935352519
Rgs20	0.580162411050717	5.17961153762058	12.224381402307	0.0120550189149742	0.0516391122257975
Atp6v1h	-0.295927715151212	6.27590825608076	1.95314392702712	0.209842178164824	0.345932188283486
Rb1cc1	0.38846444240144	6.15078775036517	1.69494084590854	0.238868838555225	0.378780860375656
Pcmtd1	1.1669825374219	5.55603339930092	27.2064380999055	0.0017502215601072	0.0183846915062829
Rrs1	-0.633653917538562	6.98921422601353	9.47523374882482	0.0206048977186995	0.0719808246259605
Adhfe1	-1.27851860676592	1.18310201035962	5.69592482107643	0.0526185088877243	0.133653933121104
2610203C22Rik	-6.51964936633558	1.34358208693909	75.9872273036016	0.000100438510378879	0.00599502917382112
Vxn	-7.06516707619692	-2.07127128298344	25.9711715657626	0.00594206728456012	0.0343200007361068
Mybl1	-2.17026083654655	4.89949172750117	109.093523373638	3.45877169708987e-05	0.00379883813034775
Vcpip1	0.008876512168625	6.22940896599125	0.00151238814428042	0.970191046977939	0.981473398884172
Sgk3	-0.506828013901556	0.245077512018963	0.216890199660799	0.657206828053854	0.766541268709458
Snhg6	-0.692584128940262	4.78918175568121	8.2515198492256	0.0270663132476104	0.0860117357311514
Cops5	0.395652312359219	6.53609713159017	2.68679323984809	0.150309085795165	0.273392870236045
Cspp1	-0.0527294899965769	4.32450559829288	0.0316521989040977	0.864419604791902	0.913175306754138
Arfgef1	-0.097953433621195	6.96544204449846	0.167026137316706	0.696403073872275	0.796875962759832
Cpa6	9.14296021215551	0.707532648624244	58.4047889466823	0.000489603289182291	0.0105455047340502
Prex2	0.324646602308156	4.66071072409177	0.163649899424683	0.6992988162682	0.798849072163864
Sulf1	3.38831917341079	6.02839841001379	6.4354408183164	0.0427321817313791	0.116103329307363
Slco5a1	-7.63898282757451	1.74662295561448	65.6141425023864	0.000368220268635851	0.00972797261564876
Ncoa2	0.414743448524709	6.29913787536218	4.68435618212389	0.0718177274805264	0.164248805693844
Tram1	-0.233100304053329	6.40981040889837	0.499307020179397	0.505280676313684	0.642568853500029
Lactb2	0.552670884599708	4.92593064505837	8.23297725219382	0.027183717282849	0.0861905899714167
Eya1	0.626251964057098	5.27589184250674	3.72311489888648	0.0999685600798784	0.206510436553814
Terf1	0.0636359390338919	4.53400760395371	0.0770619574361233	0.790273359375434	0.86293350440351
Rpl7	0.399517498339	10.5729532502755	1.90427178401991	0.214931423403127	0.351955333003523
Rdh10	-0.239432903442945	3.79753814711198	0.655866616545974	0.447749383961047	0.590758019125419
Stau2	0.360557427034558	4.70886175154212	2.67276221770895	0.151210491144462	0.274308778134555
Ube2w	0.465460189320165	5.81182731913464	3.89442495947316	0.0939706073498291	0.197932259635748
Eloc	0.239960906970862	5.99363515555079	0.917085996857203	0.373801723652969	0.521536978051993
Tmem70	-0.035850066130946	4.8047390113017	0.023216395162877	0.883695694239898	0.927190453792467
Ly96	0.352582079285426	0.880290424489355	0.717455485012353	0.428213880991004	0.572885243824352
Jph1	2.74779204993677	1.34488530754514	4.86384922619174	0.0677913430359475	0.157854027907144
Pi15	1.82958130269229	0.518984919970503	1.97327202362404	0.207796236861508	0.343922186361862
Mcm3	-0.100822417009541	7.73147763643262	0.165495981783873	0.697711116573759	0.797774291616652
Paqr8	0.590815432426741	2.56569253197585	0.270773239813981	0.620725051862849	0.736427085812743
Efhc1	2.67707821430281	1.39193720484659	18.8207555958833	0.00443920722497708	0.0292587018683199
Tram2	-0.503210355891798	3.88023599189789	1.64264920618117	0.245450110826234	0.385206283897275
Tmem14a	0.977389203833474	0.957818713693995	2.66046720091248	0.152006561053883	0.275280052329345
Gsta3	3.29629503176042	-2.1443970077349	2.50064210559683	0.162907984449072	0.289785400168607
Gm53541	-0.923001176393428	1.38765576930014	4.2614011493108	0.0826727201982942	0.1811095860224
Ogfrl1	0.0375276953435199	5.56899764408263	0.0531392119185466	0.825048605405031	0.886591445178903
Smap1	-0.207045152512392	6.13654541046328	0.747684173775072	0.419153248134891	0.564917139281809
Sdhaf4	0.71265426229812	3.58954666103236	10.2739818124312	0.0174590179064058	0.0648525045554776
Fam135a	-0.264980464841805	5.9851444851925	1.85245706851323	0.220522735831228	0.358163567990883
Col9a1	-7.14441749764145	-2.00629228855492	29.760612162352	0.00459529868163322	0.0298415215786526
Lmbrd1	0.507356471578985	5.13118389479585	14.4166872258941	0.00833451592692851	0.0410713420713162
Phf3	-0.0725717307164391	6.99122945307467	0.237965391650042	0.642318947789366	0.754612085760757
Ptp4a1	-0.583483225545828	6.12117395115931	9.1064367241538	0.022313205988071	0.0758741414949062
Prim2	0.329936031850847	4.97816082087533	4.03677042872989	0.0893533009090765	0.191149470794113
1700001G17Rik	0.0759524360985261	-0.974053451665824	0.0124706587017213	0.914583590038834	0.945933261085065
Gm32229	1.2007308997556	-0.867864143260474	4.57792369885614	0.0743587301306597	0.168099951583044
Rab23	0.294101686116597	6.37859242398263	2.31100824575284	0.177314555093077	0.307324866794869
Bag2	-0.40424500416417	4.83910442513459	5.16532491873707	0.0616860606507169	0.148420597033595
Zfp451	0.0683993218520668	5.83791563292607	0.112438725486581	0.748353784075346	0.834414773131684
Bend6	0.0670659039805987	3.89556221832813	0.0910725531933543	0.772607915980904	0.851146441182991
Dst	-0.658896390256898	8.21332105800529	6.05204922448806	0.0475133174220896	0.124700886042414
Gm3052	1.24721672592002	0.82354404421791	1.92158016751261	0.213109006579299	0.349805541765566
Gm37233	1.50804452958252	2.88898841727056	4.00805084091392	0.0902596555715957	0.192328854779208
Ccdc115	-0.458572695091599	5.09176644057336	5.2880280567211	0.059412879853857	0.144829443805682
Imp4	-0.573672528025504	5.69571705431212	18.4850413161421	0.00463775794764564	0.0300338579543523
Fam168b	-0.00778382031517025	8.34601360518982	0.00144051095296989	0.970907609683061	0.981705006137777
Plekhb2	-0.0147157149623872	5.99241292278689	0.00143168699234374	0.970996800932915	0.981722886811104
Hs6st1	0.543822875462386	6.0855568203992	2.51354445333512	0.16198815673311	0.288673932514659
Uggt1	-0.210519727850921	7.58544271804116	0.755579860834893	0.416840005400659	0.562602873982073
Neurl3	1.75048130159849	-1.53563726416617	3.72669855011018	0.0998378238770588	0.20636457151583
Arid5a	0.649368643345979	4.01675669532792	1.4191738664094	0.276801944969415	0.421732630306455
Kansl3	-0.0718386761141332	6.62212702931542	0.157656842811555	0.704527371685622	0.803159542687814
Lman2l	0.554509776049484	4.8023391621698	6.05745113466103	0.0474410990602359	0.124584812098524
Cnnm4	0.435009861037258	4.05017433355941	3.13399473065305	0.125085835805109	0.240931144974663
Cnnm3	-0.177151310499108	4.28594615365971	0.679320777862136	0.440131517187292	0.58410493953256
Ankrd23	1.33722337717478	2.03208307256758	9.03986631767667	0.0226414309176849	0.0766314187410712
Ankrd39	0.232354595275399	2.17117423009093	0.712068828703413	0.429863498084471	0.574588254814692
Sema4c	0.588430869360409	4.4051284730457	7.01463887004101	0.0366567456938869	0.104802261897412
Cox5b	-0.165904326731045	6.76685875187333	0.972873147262223	0.360592870408568	0.509266486764656
Actr1b	-0.288285131196014	7.40604133857193	3.1569937449275	0.123951584599351	0.239490538897982
Tmem131	-0.256209751963476	6.81015426307617	2.08886673768461	0.196580054025035	0.330336298862877
Vwa3b	-10.8410486217402	1.36308787892355	35.9318115418328	0.00320101479592195	0.0245649704489729
Cnga3	-4.57434659062908	-1.52753840434569	15.4873078480449	0.00706431739900596	0.0373454037624
Inpp4a	0.787053067114004	4.78634253191951	8.49517584472387	0.0255844385114755	0.0831948735964111
Coa5	-0.713382575361218	6.72769416045639	15.5692335138661	0.00697799017506026	0.0371321035323265
Unc50	0.02724709616749	5.28598625726475	0.0218952365166689	0.88702469473658	0.929544464852951
Mgat4a	0.804684838871662	-0.877191929815768	0.140412373505951	0.720257184695405	0.814934142795715
Cracdl	-9.01761556107574	-0.403563790081481	77.0813814392398	0.000701491391775262	0.0123155694599521
Tsga10	1.80275650111692	2.12222254182837	19.2994306789946	0.00417509386385613	0.0283200907395656
Lipt1	0.264665049438206	2.63872348086335	0.477956007107316	0.514194657352737	0.650094709530871
Mitd1	-0.217902850323825	3.47004435291506	0.702514216390064	0.432816413429303	0.577467107868892
Mrpl30	-0.0789464938780152	6.22005991951972	0.199519759508396	0.670169636816515	0.776763102056052
Txndc9	0.519579711091272	6.39275603453775	8.41370456956697	0.0260676375753866	0.0841878608027481
Eif5b	-0.115604202186966	7.73191056604681	0.521241891759442	0.496422826601409	0.635424403989415
Rev1	-0.271713383461456	5.82374426820288	5.69627706607869	0.0526131041458165	0.133653933121104
Aff3	0.933708135327989	5.46741240441027	21.7592806023103	0.00310104541013698	0.0241487535086617
Pdcl3	0.444080089580458	6.23686645418082	6.35102432277599	0.0437276184110877	0.118037057248491
Npas2	-1.03690792888731	0.97958846822669	0.610539961245444	0.463144515029526	0.605053863054559
Rpl31	0.189627325943222	9.44740534995539	0.71957218504378	0.427568616931415	0.572356624595495
Tbc1d8	-0.96283209020061	1.99562739619126	4.41870603593991	0.0783918822416824	0.17462958807335
Gm53550	1.0769785505389	-0.870937399677304	2.49020205417048	0.163657624436344	0.290421271208006
Cnot11	0.12975601347866	5.56001620330733	0.759641901398754	0.415658299688144	0.561504752181298
Snord89	1.84245166460162	-1.78385660304255	6.52166024829643	0.0417465266477737	0.114170929152846
Rnf149	0.0187420183940271	5.60716228546237	0.0114480428113337	0.918144504022235	0.948405764475926
Map4k4	-0.207688184991227	8.17884479806263	1.00740679790459	0.35278514520207	0.501645495440624
Il1r1	2.03153834068885	6.50655959863694	7.20321130912503	0.0349292925348421	0.101749258903214
Il1rl2	1.10212770674594	3.05726463265593	0.568822014862333	0.478168857448644	0.618676867770468
Il1rl1	-1.53361184501148	8.92106948255561	0.7376338749908	0.422129288040345	0.567343416104346
Il18rap	-1.6567802874777	0.867621923632481	1.31009108841641	0.294307410240764	0.441204022187754
Slc9a4	3.58505377329397	-1.82626219082078	2.23027025251436	0.192817997793975	0.325768925881551
Mfsd9	0.681340223967601	2.3046538502213	6.63060035612798	0.0405441225240945	0.111952988361483
Gm29260	-6.54527668629259	-2.42992940668687	21.3200426806013	0.00856049965394274	0.0415442062522439
Mrps9	-0.179863565532754	5.45833040427545	1.43222860018053	0.274811810904346	0.419835207005684
Tgfbrap1	-0.146998640322137	5.19494517651314	1.30259231965514	0.295571453088288	0.442567398783848
AI597479	0.586394150294174	4.80743201650443	10.6944585972448	0.0160567706353647	0.0614562040850076
Fhl2	1.05039964991908	6.05172149641456	15.5993390054977	0.00694661818163312	0.0370801403637796
Nck2	-1.46901939631211	3.6195489686956	11.8489588607684	0.0129019458601188	0.0536434932506271
Uxs1	0.0628341186656803	6.2949250379066	0.210947371581252	0.661567076999878	0.770369329951767
Tpp2	0.181036007498517	7.09479905794159	1.0328480919768	0.347202773325511	0.497209437257322
Tex30	-0.341151432993473	3.91869566637396	2.75156718241722	0.146243124778927	0.268190531486956
Poglut2	0.504287983990241	5.40011111524452	4.54766665396382	0.0751032202821269	0.169266685893001
Bivm	0.134515305446878	4.78524085110409	0.823610143113425	0.397763350224699	0.544184657223208
Ercc5	0.38891636051584	5.04934650817381	3.62887087694595	0.103492152107938	0.211687091223165
Gulp1	0.461571960387555	4.21808510195271	2.15848694457069	0.190236236622836	0.322717569825148
Col3a1	3.47503386438047	9.72224513935522	9.94367099186322	0.0186767315375512	0.0677087001000899
Col5a2	0.877602949950171	9.74734177034249	4.39701994690702	0.0789639332648113	0.175618959953441
Wdr75	-0.21772091960514	6.28534301509254	1.04266688283277	0.345085443683357	0.494693333646111
Slc40a1	1.60956487637059	1.93207312117632	5.01165054319205	0.0647011925067133	0.153390204096817
Slc39a10	0.0590082765784988	5.29911415387997	0.133663385006119	0.726718515240819	0.819879899395284
Gm28321	0.065004879809888	1.49798688821047	0.0176491434721005	0.898486156262046	0.936748599254546
Tmeff2	0.343666885308139	-0.123865664557652	0.126941971024655	0.733342996794102	0.824575430220002
Cavin2	-0.104297724571536	8.77389493324486	0.207125731383228	0.664411300589597	0.772436509932643
Nabp1	0.149912102009779	3.40319708779437	0.561667199184127	0.480834438137469	0.620936817908364
Myo1b	-1.29234358775855	6.13661243273137	3.43756837959175	0.111184113526297	0.222123280103123
Stat1	1.13255621612853	5.58060400472962	27.6986830234467	0.00167009590076027	0.0180541311980612
Gls	0.73416086323524	7.94384032774698	8.56127435840817	0.0252011364695591	0.0823189156770347
Nab1	-0.490029372337293	6.27171620468963	5.85376604793713	0.0502693547224884	0.129507969785146
Nemp2	0.730772473546178	3.50371011742279	7.5694006055925	0.031872881737207	0.0960064133428606
Mfsd6	-3.40096845094314	4.32280465362222	16.0585549997124	0.0064904041940338	0.035770962033062
Inpp1	0.194101581931358	4.59384514514241	1.96672749825651	0.20845832067571	0.344575010936749
Hibch	0.65888925020206	4.81938384202148	12.8149805077516	0.0108657653530444	0.0484249845745597
Pms1	0.333336729826589	3.24631313979161	2.0267556197616	0.202496340846904	0.337510290577533
Ormdl1	0.161860734795265	3.4784097619196	0.451385677233488	0.525718621432684	0.660165641054543
Osgepl1	1.25523191559207	2.03587298506281	8.18281267385386	0.0275047563384267	0.0867875890071847
Asnsd1	0.18760986962826	6.36249747402912	0.763131286200968	0.414647683540686	0.560636010176293
Stk17b	0.531355659144545	5.25520686683063	3.44024354220235	0.111071246383853	0.221964649432886
Hecw2	-3.2593443371147	1.52719695181538	63.1097461546188	0.00017200611023534	0.00720685368606389
Gtf3c3	0.0284643557279144	5.89369303832042	0.0259021517718699	0.877215880510179	0.922928716646812
Pgap1	0.296332918926397	3.66835916934404	0.969866169000733	0.361285691434948	0.510035090767136
Ankrd44	2.5489493135824	4.15901648545815	23.2743874528044	0.00261639078957735	0.0222260851046884
Sf3b1	0.0908187632645144	8.7253185866822	0.295716944550825	0.605419567318525	0.724529745442471
Coq10b	-0.65873436020457	4.41948366459357	6.52733286254268	0.041682748253958	0.114155462830163
Hspd1	-0.725253396026264	9.87168057827087	15.7152849035312	0.00682752394357923	0.0368225892814993
Hspe1	-0.305835115552984	7.86550734232806	3.66303937639694	0.102195374302832	0.209699471366796
Mob4	0.0212821614232833	6.29901756456997	0.0177979619114913	0.898061989766456	0.936585500417358
Rftn2	-1.14872200255648	5.64453318812579	35.5234516333227	0.00086026613238371	0.01331521277508
Gm10561	-0.316013274368801	2.6867878089783	1.44200786614765	0.273334923828529	0.418118681809679
Mars2	-1.61542000146306	4.58205649736871	48.9881573103542	0.000353733654813194	0.00966986192631962
Gm6644	-0.154064614943623	-0.323944046926183	0.100079762123068	0.762033282497958	0.843774089476125
Satb2	-0.203703695663257	3.66667743012267	0.402166321068401	0.548465015122948	0.678061791321292
9130024F11Rik	0.780148685080882	0.435756868054441	1.62816631107196	0.247319657043833	0.387431717429801
4930558J18Rik	0.470844815917094	0.844691140125731	1.65595590688421	0.243750529763597	0.383572899274252
1700066M21Rik	-0.443656866951812	4.22295211753145	3.41537070336581	0.112126733762379	0.223391079353317
Tyw5	0.260517506611268	3.30072266457879	0.851698183955985	0.390305307131526	0.537732218927117
Maip1	-0.0832588097881597	4.40370682956514	0.188883851846203	0.678451632986363	0.782809316216602
Spats2l	0.0639510206433931	1.33396598301593	0.00741529850692688	0.934069807901595	0.958792104125682
Kctd18	0.586397510250924	3.85908530693647	12.1958432505701	0.0121167637297752	0.0518227567744809
Sgo2a	0.389011757862364	6.22074333101991	5.27241514570298	0.0596957994359567	0.145364248041194
Aox1	3.12009375792317	3.26769551658688	63.0816549706907	0.000172226586788909	0.00720685368606389
Aox3	1.62829442688576	1.29493838649049	17.8054841770746	0.00507708923363463	0.0316689496086188
Gm53481	0.353246306815206	-0.636532025874531	0.37648058786179	0.561144347195395	0.687300449874706
Bzw1	-0.362106728142025	9.10852986196178	3.60882475568301	0.10426341853808	0.212725883951449
Clk1	0.749862870367048	5.71294267943539	6.17977305776699	0.0458443955012445	0.121929040262802
Ppil3	0.0681585565518335	4.54999346545346	0.0859137186459255	0.778926566515036	0.855217676353135
Nif3l1	0.401736682641734	4.35044677873836	3.15686227205252	0.123958028218301	0.239490538897982
Orc2	-0.643158281094366	6.1366574143034	7.99225056468522	0.0287713667828395	0.0895897637392266
Gm15834	0.415453712818919	0.34931611547689	0.807338680891673	0.402192015097027	0.548058975212613
Hycc2	0.234726962291273	4.34848995205243	1.23775858511063	0.306851430058033	0.454072246757282
Ndufb3	0.108153235737899	5.17980542669866	0.579473632691156	0.474249959477014	0.6152298680582
Gm20257	0.394947572793789	0.878770275591556	0.658425516607045	0.446907128742099	0.590073857520704
Cflar	-0.346327720962838	7.03805001615571	3.32596723613748	0.11603606751574	0.228530587984531
Casp8	-1.18150078247036	5.39988500360857	27.9601495096195	0.00162950057378764	0.0178298065420906
Trak2	-0.0334899045469108	6.09275852033356	0.0279096263473286	0.872595764115341	0.919462475778761
Stradb	0.201378225915826	3.80593731977142	1.24921069690707	0.304811957064354	0.451836747197689
Tmem237	0.711820119449968	4.70787693037433	17.6571598855711	0.00518022910049855	0.0319834304742947
Als2	-0.592147372678354	5.0150377468669	17.9109439757236	0.0050054029490855	0.0314686029955984
Fzd7	-1.09868505030498	7.25853349534386	16.5858435978141	0.00601419498837687	0.0344899260632523
Sumo1	-0.0523182832279336	6.50760916915196	0.0821946999715449	0.78361208841933	0.858664726786574
Nop58	-0.264365139430911	7.84327150173713	2.24391796758184	0.182840858394229	0.31358177949961
Bmpr2	-0.555578303311467	7.15754233826635	3.78656463867573	0.0976878625107628	0.203236348599828
Fam117b	0.361734769280755	5.57188877031543	3.50890985612411	0.10822701902834	0.218002229813365
Wdr12	0.0806839085496236	5.76339427152986	0.222710411876662	0.653007939301766	0.76338096037755
Carf	1.10073788750714	2.81833090186374	18.5829012614817	0.00457868843090179	0.0298059807813422
Nbeal1	1.03447993911653	5.41307152985774	22.6110881295939	0.00281525918381417	0.022897330174517
Cyp20a1	0.916520004814901	5.79712902932427	26.3666584601334	0.00189905095563374	0.0189727164133236
Abi2	0.245080122086421	5.64158486708252	2.40819519013023	0.169717523165327	0.297884412622957
Raph1	-1.22004437011527	5.65739528978814	20.43537780236	0.00362644005860156	0.0262869036771599
Icos	-11.0957766063971	1.61550456322935	17.3145856318142	0.0124477061955717	0.0526663911656342
Pard3b	-2.99533864565596	-1.2916681038794	1.98448000817411	0.206669330018775	0.342387260990438
Nrp2	-1.05955996133664	7.99823155037958	15.4670423371277	0.00708588955864151	0.0374162222117651
Ino80d	-0.104927738591757	5.6307189860427	0.327534192851915	0.587094783663278	0.709318589277176
Ino80dos	0.401852584797076	0.977556026378495	0.95404889873545	0.36496526175968	0.513069066403067
Ndufs1	-0.240304629550873	7.16473202457166	1.49483674566023	0.26555668325551	0.409091977604903
Eef1b2	0.218528381353735	9.59489759085906	1.26127559503897	0.30268556100999	0.449785698355466
Adam23	1.68855379005151	6.31280269141531	0.861549260584148	0.387743825519364	0.534889320917235
Fastkd2	-0.0313992848926011	4.61065698676059	0.0185279169285002	0.896007192675761	0.935346846977477
Klf7	0.911797859784827	5.72003926374219	13.17139936245	0.0102225218736077	0.0465398813075136
Creb1	-0.00856252093806463	6.38551734756236	0.00236122185320644	0.962759778800453	0.97677116493258
Mettl21a	0.680416313236925	4.21615417877173	9.23579563959696	0.0216932732989573	0.0744939842724824
Gm29152	1.92107374587831	-1.2907930331687	3.18672051386471	0.122506389391089	0.237605089997605
2810408I11Rik	-0.75220605988374	3.51625370020506	5.5149412525258	0.0554970032263719	0.138456308374856
Ccnyl1	-0.657930194389985	6.31225095430589	6.87905819748157	0.0379698753230434	0.107371549800971
Fzd5	2.20952899347643	5.18125838801996	151.17804607718	1.30091141435379e-05	0.00283572456550003
Plekhm3	0.874201069145088	3.57638558883243	12.5099417513842	0.0114595479053617	0.0499137478403271
Idh1	1.60214234122907	6.88896572204415	42.2043434922101	0.000536319751800921	0.0110316784418144
Pikfyve	0.101088089156299	5.57243306939662	0.287009829882059	0.610662237239592	0.728391125548424
Map2	0.829779664995521	5.97529666994553	1.379489841814	0.282985346176037	0.428914309742859
Rpe	-0.43042965084345	5.83486532580697	2.84286782507046	0.140766837283607	0.261125241057511
Kansl1l	1.11986877707506	4.49005053714653	18.0882110612993	0.00488789305674441	0.0310087590785797
Acadl	0.00764547436697681	6.13586955073725	0.00134938764958414	0.971842302631028	0.982143759501022
Gm15793	-0.293803253626044	-0.921830471976406	0.197327255692428	0.671854460062864	0.777599888906008
Lancl1	0.284764813599054	5.56651582446869	4.9698116629827	0.0655563418056737	0.154749487044377
LOC115487097	0.471246563526836	-0.25996233748384	0.844282075049108	0.392251991683812	0.539385776625307
Ikzf2	0.606336689749175	2.52991755505905	0.344065546205068	0.578047187283205	0.700702796132156
Bard1	-0.0250671566142274	4.89101672812543	0.0228055355498714	0.884720300411687	0.927908709270592
Atic	-0.340221677252358	7.96435603728846	4.28852501030021	0.0819123773384496	0.180076065409059
Fn1	0.892704217174865	12.8424073420132	10.236665735621	0.0175912017770464	0.0651671908248974
Apol7d	0.260896667376196	-1.41521613036899	0.175191440010217	0.689540882485165	0.791199897671444
Gm30160	-2.84712033156236	-1.49141298506225	13.8418663176017	0.00914291671778823	0.0434335998679981
Mreg	-1.31088455157069	2.35472094480069	12.8141554617584	0.0108673157166741	0.0484249845745597
D230017M19Rik	1.57017761790642	-0.580366946813576	10.3000257223513	0.0173675436743543	0.064582612975409
Pecr	0.710101086455753	3.79863259052853	7.47743799913937	0.0326057962860802	0.0974138412944221
Tmem169	3.33839334021462	0.629310308110769	47.2446263242525	0.000391633222804556	0.00978970034770859
Xrcc5	1.08349048176451	5.52550219645675	29.5342302645276	0.00141072709504797	0.0167121090658738
Smarcal1	0.628627791103407	5.18825257046143	26.5113518777774	0.00187224663181627	0.0188693207253037
Rpl37a	0.36874554723114	9.18272767504898	1.76426255346532	0.230532795344719	0.369137882577088
Tns1	1.71082700814896	7.02085182112688	167.34054617941	9.57126400545534e-06	0.0027131814059729
Rufy4	2.29847738299632	-0.519463613973899	5.2593499314826	0.0599339463649161	0.145789005961009
Arpc2	-0.223003455985949	8.0230975383321	1.2717357718386	0.300860159504649	0.447848761773753
Aamp	0.489405177488936	7.06506920044512	12.5025924978176	0.011474378387749	0.0499466521513654
Pnkd	0.408380985810446	4.48836606460616	6.76088437535185	0.0391661535552073	0.109424526283972
Tmbim1	-0.336843726628971	6.00578906280519	6.51049635139217	0.0418724263243813	0.114378539794555
Catip	1.65190842498431	0.965860915928693	2.47285384134916	0.164914007980171	0.291878872703335
Slc11a1	2.98161134365123	-1.41383939791634	9.99327203241811	0.0184868257720475	0.0673425107957995
Ctdsp1	0.429824224875794	7.49642732753821	8.4768600704738	0.0256920222342702	0.0834656349394924
Gm53562	-0.0743246195228319	-0.784752942724932	0.0137747529644711	0.91025104693924	0.943400532356429
Usp37	-0.458541991415465	5.86895274619705	6.20168695829109	0.0455659786138561	0.12149452716831
Cnot9	-0.2716409048411	6.72282786602026	2.75492918180274	0.146036275723509	0.267895781588462
Plcd4	-0.371222574578508	-1.81943669494539	0.0443310334901779	0.839935731796587	0.896763174573088
Zfp142	0.435314092021591	5.04732777025311	7.72481306505972	0.0306834229700136	0.093431800729137
Bcs1l	0.542713361942765	4.10482729204367	5.11340344339572	0.0626832067926881	0.150109496957407
Rnf25	0.210688543711311	4.72759566933841	1.59338124653703	0.251895916755439	0.392763093825715
Stk36	1.78845042277488	2.53285758779286	10.5645126801226	0.0164736360559486	0.0624769473514138
Ttll4	-0.459835532586249	5.96687628504298	9.31896007128387	0.0213067692841231	0.0737013442937079
Wnt6	-0.146615938871154	-1.51409817097341	0.0407812580389653	0.846373664684823	0.900904329543955
Nhej1	0.534877044888265	2.53726892001934	2.77541514239744	0.144784595285547	0.266158597338059
Slc23a3	1.53652089150761	0.220129028984754	7.90101156752321	0.0294053672967107	0.0908634453334551
Cnppd1	0.0242387551771697	4.99476363856567	0.0152455520086706	0.905607820374629	0.940760424177003
Retreg2	-0.0675609414757087	6.35123854508554	0.291447305621724	0.607977426009165	0.726830553960277
Zfand2b	0.274107325802576	4.35937149595331	3.21445662111318	0.121178775593474	0.235724717155186
Abcb6	-0.604773724684107	4.0645678014731	10.7092062842802	0.0160103485361536	0.0613469369391161
Atg9a	0.360288710927035	6.05742307125934	3.27103815483961	0.118531078812865	0.232048740572738
Ankzf1	0.439548174796416	3.71859090681611	1.96756949122236	0.208372970686791	0.344544443521493
Glb1l	1.22581985070546	4.33691556013563	15.8035327190014	0.00673868516366764	0.0365771072767554
Stk16	-0.224904836085872	6.09062168973921	1.52529374065507	0.261220366191072	0.403907467894721
Tuba4a	1.11658110616768	3.29995401981181	2.94966148868421	0.134715086741942	0.253982892870108
Dnajb2	0.73749201705596	5.42251674316017	16.7222549185102	0.00589857397071069	0.034198277890155
Ptprn	-0.0575712359492671	8.52917660523094	0.0530041236027812	0.82526662068005	0.88664807650612
Dnpep	0.974795006973802	6.22204042565011	40.6389149650109	0.000595379151765563	0.0115126202459006
Des	-1.13069729499195	0.763995991353798	6.97099636624995	0.0370727209940721	0.105580372302877
Speg	1.06984903028002	6.00257340959461	22.2566765197939	0.00292975024037663	0.0234405548708034
Gmppa	0.789781050168977	5.26818491530346	8.51544080937093	0.025466103131474	0.0829598012062673
Chpf	0.0366779023360237	6.99027634556118	0.0166223554863102	0.901463851923164	0.938211057639397
Tmem198	-1.25960547057601	1.27745788126979	8.92443518422124	0.0232259484789285	0.0777539738276541
Obsl1	0.16511930171578	7.9016148002653	0.763498118370349	0.414541679552371	0.560547889153403
Inha	0.954988542561029	3.03132188327227	3.13020269457864	0.125274218849388	0.24118493206889
Stk11ip	0.249541527587518	5.07605647798278	1.20570960658781	0.312670776592472	0.460582041410578
Slc4a3	0.632659046881436	4.63043586199561	3.85500486222002	0.0953064813221671	0.1998263106402
Epha4	-1.89734376579525	5.82678664665281	27.7846320658915	0.0016566054868922	0.0179506998654641
Gm32793	-6.78841378627448	-2.26271584859575	23.4836606669563	0.00716689926226512	0.037670122500627
Gm33083	1.13458079583566	1.20064342371701	7.99826621644177	0.0287302078124276	0.0895227015562457
Gm33030	-7.77074849678297	-1.51750701101145	36.4889585579259	0.00310702192583778	0.02416787763163
Farsb	-0.320160691517014	6.51627634712924	3.17261575819812	0.123189200958767	0.238575897864707
Acsl3	-0.364944601253646	5.8345387901361	5.88492313829392	0.0498223454087595	0.128650456077658
Utp14b	-0.171898870235854	2.66974223534919	0.277318871605895	0.616622036397264	0.73313821135111
Wdfy1	0.249734292257106	5.39553560568944	1.34566539398258	0.288420323271527	0.434847640917505
Mrpl44	-0.480722025498572	4.59213305623797	9.27540040199506	0.0215080591815152	0.0740617367702588
Serpine2	-2.76733182564101	0.804875783063649	2.23744646039721	0.183386711696479	0.314243155876306
Cul3	-0.212528040304827	7.41746816842947	0.966277938276004	0.362115215024386	0.510890945131003
Irs1	-0.516275472799946	6.7906860288081	2.71490664468363	0.148525320696897	0.271229599341274
Rhbdd1	-0.01971157219021	5.5694118534565	0.00993444376342206	0.923725258348917	0.951803067537698
C430014B12Rik	0.648727123634456	-1.07434626726824	0.728001328715655	0.425015409656085	0.570315314665079
Mff	0.000958662049059966	6.36450032296702	2.82068881448828e-05	0.9959279109193	0.997817579290015
Agfg1	-0.0616040446157619	6.86888865909423	0.101977999157264	0.759873049994474	0.842171035474764
Trip12	0.155504222416962	7.98003755108457	0.626521711554523	0.45761094544164	0.599707967732749
Fbxo36	1.25416162635885	2.44429425368313	12.1214156423685	0.0122797793520302	0.0522756870462085
Sp140	1.4597935883342	0.915007693793385	0.900465965829461	0.377887744207742	0.525795159646102
Sp100	4.9264341821316	-1.36684968061972	5.99403178219486	0.0482983224736529	0.126182239627171
Cab39	-0.511045672508915	7.05827217787026	6.59835660837227	0.0408951277882629	0.112695545846058
Itm2c	0.298937263443339	6.82749756696226	2.18718099330057	0.187705898725623	0.319689155638764
Psmd1	-0.265358211565707	8.26991383027252	1.41125906012459	0.278018992304386	0.42297218010738
Gm53570	-0.60566180539892	-1.38423519932905	0.881645861948377	0.382602630802112	0.529938611610391
Armc9	0.453391934939984	4.46458927601728	3.48620803407197	0.109156214410463	0.219222596202641
Ncl	-0.820783126028887	10.8108884535921	16.076650243537	0.00647325049819495	0.0357343209045912
Mir3535	-0.12857231136911	-1.22864777140101	0.0531641348645582	0.825008415096682	0.886591445178903
C130036L24Rik	-0.251532655737729	0.0546085598172938	0.19161858746326	0.676295577580496	0.781028094263344
Ptma	0.121026459230886	10.7651535228358	0.560081567173744	0.481428850487439	0.621372256119399
Pde6d	0.60169724268319	4.9554827670315	19.1700840383814	0.0042443660006799	0.0284804011844254
Cops7b	-0.240023017524938	5.12191949116453	2.13555988233766	0.192292878128877	0.32508175395042
Dis3l2	0.189850880500213	4.28474042720209	1.16904887729399	0.319537003076314	0.467738939677441
Eif4e2	-0.0716865495266693	6.5704034629213	0.142172832776336	0.718601463679183	0.81386565705754
Gigyf2	0.388198923165792	6.70951894903298	5.56396519903623	0.0546968307806583	0.137181729957555
Ngef	-2.86704282747565	3.69526025985731	10.8662344437052	0.0155269302558495	0.0601323626184929
Inpp5d	-3.67509186509708	0.126326029250012	25.0763100083329	0.00216209862799848	0.0202507473360305
Atg16l1	-0.226174139237818	4.99373392775262	2.01486725106849	0.203657593350039	0.338787725566785
Sag	-0.72025329080559	-0.829779695238053	2.01677214152125	0.203470886477946	0.338600218237056
Dgkd	-1.16590690802238	7.27997032843266	75.0156368925821	0.000104277635407569	0.00606621888351916
Gm19582	-0.351216167139265	-1.79579206217748	0.103543246879963	0.758108591037777	0.841192341902339
Usp40	0.241841602242534	6.02479296995414	2.24817744683014	0.182482833803512	0.313311510683192
Ugt1a7c	1.29296434960475	1.1102480073662	1.11668050570603	0.329755079500803	0.478765597130554
Ugt1a6b	3.48320408534623	1.08212152881275	12.9151983627933	0.0106796032587959	0.0479778380693747
Ugt1a6a	3.05231728157406	2.67635534304292	29.3144814162033	0.00143883734090327	0.0169164137517276
Hjurp	0.586157316725962	7.2712714269553	17.1019126879298	0.0055918839438494	0.0331979171551961
Arl4c	-1.52417401848342	6.02327321474721	111.14981650366	3.27170568574053e-05	0.0037251929190144
Sh3bp4	0.252560306899481	6.32257325238443	2.0797279689526	0.197434995007486	0.331452694104543
Agap1	-0.668109560481219	7.10608328156099	21.5886977248454	0.00316283376875835	0.0244125193860874
Gm41914	0.242160620918322	-1.21720630588098	0.132523567363259	0.727828194665567	0.820794585556397
Ackr3	0.985652755348068	4.74544580995845	5.31874523725951	0.0588614976730411	0.143889145942809
2700003A03Rik	0.295533412629005	-0.780503652140035	0.132734902062177	0.727622034309381	0.820629500454571
Cops8	-0.214156348932803	6.40813928760996	3.14299678610794	0.124640184307393	0.240301234427215
Col6a3	-0.845770223434719	9.82464687273679	22.9148691255491	0.00272178678515587	0.0225773008112873
Lrrfip1	-0.512636732920184	6.73850521689763	16.0504958721433	0.00649806334605387	0.035770962033062
Ube2f	-1.15302451731316	4.70949282627673	24.2913166786024	0.00234604171022977	0.0211213578688267
Scly	-0.299547786671398	2.01470596000408	0.849741219680678	0.390817457402927	0.5381677906404
Espnl	0.342631984782486	-1.1203876545052	0.0454605225616344	0.83794445341117	0.895194101694962
Ilkap	-0.0853445407639853	5.68287553458969	0.307424644133871	0.598529417116914	0.718780992086286
Hes6	0.0196895043926768	3.51370240972956	0.00418064674301259	0.950464910407177	0.96902855726261
Per2	-2.47854492233748	6.39037974187173	387.261881346168	7.35783130555871e-07	0.000914856360090318
Gm28382	-9.02202705571698	-0.396685384421893	63.0434232330922	0.00105339645850304	0.0146491330355029
Traf3ip1	-1.50553768671482	5.0124959849054	55.349466929118	0.000250392470593743	0.00848799562662097
Asb1	-0.144803328298858	5.2387286901843	0.443688076098811	0.529151691781919	0.662900225976272
Twist2	0.0794760433153379	5.83616236693634	0.100532788525343	0.761515667884592	0.843473062072413
Gm46117	-2.56583142060312	-1.83091486368868	9.88541959299735	0.0189030796088895	0.068219646554796
Hdac4	-1.14165035722674	6.77266208329238	31.6424119432856	0.00117458446714505	0.0152996870487992
Ndufa10	-0.184229081761598	7.22112601711654	1.53944333439957	0.259241284306602	0.401570979605703
Cops9	0.258254052457324	5.99456485068847	3.37597242437745	0.113826905317413	0.22573011456056
Otos	-2.42815660861831	-0.562312574448673	2.12262955196026	0.210359667016247	0.346494045406845
Gpc1	1.24977958283923	7.42510701307046	1.53053182389518	0.260485135990883	0.403042987943067
Rnpepl1	-0.723353200809062	2.83624331628446	4.9242599920187	0.0665047800006062	0.156022577687683
Capn10	0.55361912963779	4.68891369937767	6.1067620991757	0.0467886053715703	0.123494281971711
Gpr35	0.37303197416929	-0.408424712588999	0.531256429418007	0.492474759038471	0.632316630997154
Crocc2	1.63432289869244	2.81487026442715	4.85806291098688	0.0679163286610409	0.158073782628771
Sned1	2.39883688579619	8.58885942743525	47.0374099460388	0.000396488103465207	0.00980790121166454
Mterf4	0.0641755842663424	2.86815804567391	0.0490178628266077	0.831837678537192	0.890747323417131
Pask	0.330651866354724	5.19481636637829	3.82178077234172	0.0964525265159113	0.201429378846508
Ppp1r7	0.180559261462636	5.91657644367385	1.04144579254957	0.34534765392208	0.494966880777387
Hdlbp	0.347647479585319	9.76680609373514	1.99938637074483	0.205184047322662	0.34074897613316
Septin2	0.36045336674516	8.87627438595121	1.83127311688509	0.222869046654288	0.360821832726029
Farp2	0.695096171654403	4.28326326755645	5.32807863694618	0.0586953236613954	0.143724924917274
Stk25	0.224332224516853	6.51947183509896	2.09144684470934	0.196339634763028	0.330069095127988
Bok	0.859258097341623	5.30388125301209	20.4245967318235	0.00363118469954118	0.0263074061952511
Thap4	-0.182056120330009	5.0969625860112	1.60499836267469	0.250353901371391	0.390902867212913
Atg4b	0.0362171941413919	5.62412636307158	0.0625898897853445	0.810469189610033	0.877103224354102
Dtymk	0.409307509325942	6.14457758916257	7.8245550614016	0.0299510592763381	0.0919776296005671
Ing5	0.0581344757862875	5.04869453259033	0.12872046709443	0.731570950014332	0.82351198973129
D2hgdh	0.75112897118246	2.92560555975404	7.44130569079268	0.0328999096233332	0.0980597361933615
Gal3st2b	0.720409913854015	-1.7754297133823	0.511993397453768	0.500121739892047	0.638238647237211
Fam174a	1.36206572813686	3.7178482358341	13.3972762720838	0.00984080440468475	0.0453919041296456
Macir	-1.61858962319502	5.3790792083843	35.6342084832033	0.000853030487665545	0.0132676635854897
Ppip5k2	-0.321565299821953	6.11248628464241	2.81974530600634	0.142126507718219	0.262795262553997
Gin1	0.0365929929316441	2.71669501501206	0.0222891842006923	0.886021511013414	0.928756326783655
Pam	-0.436020132531556	7.73982806246636	1.23818528379276	0.306775068581421	0.454072246757282
Gm7967	1.12637377541454	1.03419329038592	2.86442368674211	0.139515458653922	0.259878284122507
Gm53575	1.24220945180539	-0.184653650039777	2.9678475809233	0.133720519388669	0.252558675290554
Pign	0.680714107646903	6.7952839788007	8.26334475028363	0.0269917952412253	0.0858994800340248
Relch	0.781916390998686	5.80074279867785	15.5805748265901	0.00696614977276814	0.0371132342884862
Tnfrsf11a	8.48775043564185	-0.779108536006661	34.9753754705994	0.00337240660572635	0.0253771928660531
Gm7160	1.27885920956434	0.324577569279301	6.25663302488113	0.0448777688542898	0.120186648311862
Zcchc2	0.533078230971314	5.68343787527167	14.2221523858379	0.00859709872311904	0.0416623961770919
Gm20753	0.557814931637123	-1.67399110982992	0.308060365923981	0.598160340199868	0.718554929390547
Phlpp1	0.361556203744587	5.70532212475404	7.146591307501	0.035436341005196	0.102681622131772
Bcl2	-0.981634775932819	6.25021380947983	17.3598865452063	0.00539543835551347	0.0325171085087114
Kdsr	-0.170495900293619	4.928357480587	1.13708816220187	0.325713950532429	0.474151927352319
Vps4b	0.200922626684455	6.469946781938	1.63365139778596	0.246609166559444	0.386451004188404
Gm53577	1.25879511703047	-0.945153915870219	4.18832591695603	0.0847693563723401	0.184291131217079
Serpinb7	-8.78582867303615	3.27682603307863	363.539036400602	4.73910530104576e-06	0.00185894790508735
Serpinb8	-0.486710710236574	4.55422350339647	4.10371679697594	0.0872879913847204	0.188246439478609
Dsel	1.01212666424635	5.47902732964571	13.1329565059353	0.0102894315799871	0.0467878219298795
Tsn	0.19557413662319	7.29244616239026	0.95793735544677	0.364055162223986	0.512259231543825
Nifk	-0.11039495495008	6.18094066737619	0.485135253351992	0.51116407042206	0.647347738896002
Clasp1	0.120383860862652	6.48912468676851	0.598839126973525	0.467271962040709	0.608887868853478
Tfcp2l1	-0.267770173542262	-0.997821644331601	0.0695522275784288	0.800469989653997	0.869985155791618
Gli2	-1.00495897352429	4.00555146136399	1.38175290295334	0.282627201920433	0.428466083830127
Ralb	0.0296775144305773	6.49769949754163	0.0683347414446758	0.802178285249605	0.871083261741029
Tmem185b	1.58600639428551	3.10293321441696	1.79518654666844	0.226949601156259	0.365531406201288
Epb41l5	-1.01152156120277	2.61511155031719	6.2377515766115	0.045112683522983	0.120637326078503
Ptpn4	-0.333765343585966	4.82693943518896	2.55128431795745	0.159338914839996	0.285136074275066
Tmem177	0.639269191309782	2.69192086729245	5.22969731255059	0.0604792012543675	0.146699461841203
Tmem37	2.23408355837698	2.6070216028127	25.4347861911388	0.00208442700718032	0.0198867952616947
Dbi	0.50395029113589	6.28139808655593	8.93885187817602	0.0231518570104021	0.0776005480702663
3110009E18Rik	0.738124711125491	1.65412496941606	4.8884517940536	0.0672633701400028	0.157104254619275
Steap3	0.199995226779435	7.04699183150043	0.997629820538134	0.354968216265414	0.503446140610317
En1	2.15697875013496	5.26260233047207	50.7212965558329	0.000320715870336278	0.00928925777182859
Insig2	0.676283487137454	4.99834567463903	14.207947282454	0.00861669948101292	0.0417278650297001
2210011K15Rik	2.45445822344282	-1.57971036309561	7.29564660824752	0.0341221108100216	0.100291684716503
Gm35243	2.51463854223389	-0.450627709655555	9.42974739493446	0.0208059790379981	0.0723885672105107
Ccdc93	0.444031153656768	5.9123871018047	11.2011555366835	0.0145587576534754	0.0577179277575985
Ddx18	-0.278829523184865	6.66706004861256	2.68557602465623	0.150386987837615	0.273392870236045
Actr3	-0.103489618486749	8.722761130182	0.264967387111419	0.624418706642917	0.739945204573235
Slc35f5	0.963075660354005	5.89417028366669	44.17482797597	0.000472490257753932	0.010455842750677
Nckap5	1.20236609801116	0.0181594471864778	1.5799792296366	0.253692211604437	0.394805210630321
Mgat5	-1.15253120185112	5.42204989754553	22.633995042373	0.00280806422875693	0.0228616032026597
2900009J06Rik	0.779258464888641	-0.493908084857014	1.18969229600353	0.315642574145347	0.463570485712609
Ccnt2	0.228575278721659	5.35989623434522	1.70407048997805	0.237746202595348	0.377299458493992
Rab3gap1	-0.0166754102576496	6.05219836480878	0.0108091928493963	0.92045143592805	0.949635653517997
Zranb3	0.055686312299924	4.06907022987098	0.113617996309674	0.747093647963142	0.833686799389253
Gm28800	-6.90187404920728	-2.18419283968434	26.0310045629493	0.00591651175274379	0.0342444307982376
R3hdm1	-0.284522203661168	6.95068053819818	2.35869852081488	0.173528232291472	0.302977563493345
Ubxn4	0.141670879436793	7.06132828737371	0.673260002029505	0.442078342649341	0.585895700958858
Gm41949	1.86700649180653	-0.353140185239584	10.9946300330861	0.0151459553797932	0.0591912386590325
Lct	3.46819516586747	-1.56164696660546	7.79957454612509	0.0301322749641767	0.0923612420145527
Mcm6	0.393906385596113	7.87740523816328	4.91490833519805	0.0667017762464061	0.156324459898755
Dars	0.359280809455489	6.97348437926619	3.69470121236826	0.101013434583343	0.207980420425122
Cd55	1.00715478244331	2.69066764026933	0.494424653854197	0.507292991835141	0.644424502898607
Pfkfb2	0.886578076090322	4.52485509914981	26.2374794667876	0.00192341128966265	0.0190798508640018
Yod1	-0.342112168088605	4.21121068593078	2.15530645660086	0.190519670670037	0.323118537199374
AA986860	0.235576844463662	2.88502108777452	0.818489383904463	0.399148351512524	0.54559017502145
Mapkapk2	-0.393393384365518	7.7124113658572	5.62020795647982	0.0537977928601797	0.135670444191295
Dyrk3	-2.96347990014937	4.01335268555163	66.7954397196513	0.000146036939272337	0.00670548876010003
Eif2d	-1.54804328342844	6.23492876549378	55.0798608811335	0.000253895514100926	0.008564450892117
Rassf5	-1.1318693996588	3.22008025868227	12.6240497484955	0.011232507720091	0.0493317653516089
Ikbke	1.09857139157901	3.46778403798405	18.8618327503916	0.00441569035637563	0.0291964163107238
Srgap2	0.394175547110912	7.01005947666019	5.60463594049309	0.0540447128993535	0.13617760230374
Fam72a	-0.387961212125125	2.51742416840521	1.76109669118938	0.230904235693024	0.369388370354743
Rab7b	1.6448141906903	5.19310181312704	44.5816572534975	0.000460579064638146	0.0103660491449461
Slc41a1	-0.205079603327942	5.22993108000158	0.447597875730456	0.527402474775043	0.661372723436844
Rab29	0.486098899362227	2.69187163411586	1.39327181793526	0.280814721145271	0.426403181603435
Nucks1	-0.573274517090781	9.17100456076044	8.28600617284872	0.0268497493891158	0.0857056985266613
Slc45a3	-1.51209400215276	-0.637591150342558	2.35509728291019	0.173810160956555	0.303322702398951
Elk4	0.054530625999475	5.1698368809652	0.0735391148219595	0.79498621213551	0.8663798107422
Mfsd4a	1.31194546289397	-1.44108944225997	3.19492939501872	0.122111390247341	0.236956505541448
Cdk18	-0.17011483268213	5.34443633833375	0.400452999788448	0.549292459982731	0.678718043659699
Gm29630	-0.422427098564163	-0.0581346301905352	0.430407817445459	0.53517955116428	0.667973207211594
Gm38446	-0.00885508250040385	0.460725383283821	0.000202355136025127	0.989093581050481	0.993657024173215
Klhdc8a	0.622264233070838	6.31965603612039	5.48753109108891	0.0559512544098518	0.13923414388125
Nuak2	-0.342940013607568	5.61871809212636	2.21433712159076	0.185354806880749	0.316813241972305
F730311O21Rik	-4.42284845140126	-0.636794983644014	44.7635891589989	0.000930372627975614	0.0137345008704056
Tmcc2	-0.541282334146722	5.67287992991951	12.311972213535	0.0118680939465434	0.0511255292726997
Dstyk	0.552504523394991	5.61042358659649	10.8897503632648	0.0154562103575662	0.059976911249018
6030442K20Rik	0.213175035051003	-1.54885430169056	0.0807581395235385	0.78545300549155	0.8597734589884
Rbbp5	-0.203320502435637	5.7813527244008	1.75922884196055	0.231123790855894	0.369695738629916
Gm38687	-0.256277126659592	-1.96596107120351	0.0946298631188148	0.768365186083866	0.848322126236059
Mdm4	0.340495662495013	6.52778802809971	2.47166379540167	0.165000686851617	0.291950912657009
Pik3c2b	0.104088161794405	0.630576040197805	0.0141293024640965	0.909109565891631	0.942757400870625
Ppp1r15b	-0.569892088636083	8.01764642062519	5.38512814780388	0.0576931828569203	0.142177294461077
Plekha6	-5.19691472356929	-1.60264016941252	20.4409325479722	0.0036239986702579	0.0262830838584103
Snrpe	0.124836322098794	6.29741468179135	0.706390591398934	0.431614215088442	0.576255135558614
Gm53475	1.11255556941323	0.478040368267978	3.94871731231895	0.0921720900960166	0.195079111994283
Zc3h11a	-0.546730577257842	1.26970335331543	2.08053163290549	0.197359599743575	0.331402879755325
Zbed6	-0.0146444681018221	5.91412232165138	0.00674895668845568	0.937093692880515	0.96067497831217
Atp2b4	2.09817031507278	4.41508752845221	6.15251381572009	0.0461939131742251	0.122478798847703
Prelp	1.99640238662175	2.48202275136502	2.6352014597429	0.153660854114709	0.277474811958311
Fmod	1.43257622527693	0.779581753103778	0.954253455197461	0.364917294420256	0.513069066403067
Btg2	-0.726593465917165	4.19497461673761	6.31815824989048	0.0441235643821102	0.118685818064653
Chil1	4.26934489036557	-0.76596719983876	2.37522675379613	0.181147375286686	0.311846058346195
Ppfia4	0.444775163600681	-1.08233024179827	0.0767645078805538	0.79066670092712	0.86329434841963
Tmem183a	-0.388978894410119	6.24323360467398	6.0686480838344	0.0472918741571675	0.124333615531167
Cyb5r1	-0.268915708528054	6.89694748675761	0.990416811947287	0.356592535820616	0.504970668329448
Adipor1	-0.38338591451316	7.42437822736286	4.32857073523147	0.0808070184035344	0.178446124442999
Klhl12	0.237522966878649	4.78944257547198	1.14286512268047	0.32458389492896	0.472958214124357
Rabif	0.735591518489838	4.38861726256925	9.65098723636786	0.0198517719968269	0.0703160417297309
Kdm5b	2.56540408635449	5.91142000770501	31.1255929436364	0.0012273247310474	0.0156495741574568
Ppp1r12b	1.9601002520468	5.37230906839616	23.4863402241996	0.0025567730904245	0.0219936953373671
Ube2t	-0.0655146373818964	2.86791379256414	0.0631795446317468	0.809599873123812	0.876584549238498
Lgr6	-3.33612667973883	1.44406651852759	11.4088704055868	0.0139982567526901	0.0562139105349193
Ptprv	-2.3195526479796	2.59794873103309	10.3477177353492	0.0172016774813147	0.0642967138962617
Arl8a	-0.166026500048968	6.09731511146259	0.997903140735749	0.354906897159383	0.503411177921394
Rnpep	-0.0544200021826214	6.23431928700012	0.0285818131343017	0.871087300457797	0.918489929803622
Timm17a	-0.247042468587882	6.19278561108497	1.36385322170439	0.285478613733822	0.431740018500953
Lmod1	2.05975695654419	4.48080274185182	23.2566271605702	0.00262146945561504	0.0222436057825333
Shisa4	0.465218506201589	5.64150005199767	4.24623732036538	0.0831019669009827	0.181826471494697
Ipo9	-0.337168218740952	8.2264191563213	3.50453155686073	0.108405380714	0.218098487125119
Nav1	-1.20594098284425	6.67545990921574	40.5120998290866	0.000600532374733794	0.0115530954930316
Csrp1	0.773072761832816	7.89684772008243	22.4120045751167	0.00287882864696462	0.0231871744639238
Phlda3	-0.756509060923653	7.62275480035958	36.8147514918125	0.000780674893863268	0.0128528819731184
Tnni1	-1.53235828269507	-0.749047322844351	4.67791841616108	0.0719680645876829	0.164455652251048
Lad1	-2.21051287360628	-1.59162471509233	10.1373651304203	0.0179494869222868	0.0661020670483036
Tnnt2	-1.87490631281245	3.29738267293385	3.8507551654178	0.0954520350360728	0.200009308456997
Pkp1	-3.41640350498835	2.76617458834658	6.11453092700472	0.0466869044838307	0.123421178747997
Tmem9	0.306332899604491	5.84916620771855	3.53879638887629	0.107020159660862	0.216420646926495
Kif21b	3.73194023882102	-0.115126499658698	13.9997650660408	0.00891087015273886	0.0427006409518156
Mroh3	-1.98220886476828	-2.01838206904282	5.54477433992603	0.0550082086180877	0.13770380156176
Inava	-0.853764669079998	4.19263742503226	20.9174454412067	0.00342240594282869	0.025577687092594
Camsap2	0.13441333521404	6.82018915534381	0.979382248801659	0.359100368850722	0.507837758956692
9230116N13Rik	1.48385622240344	-0.137686884788053	7.02971123744331	0.0365145328706568	0.104548075449687
Ddx59	0.833208643080551	3.72272140422959	11.5344174326815	0.0136733005222471	0.0554238981015443
Kif14	0.194395618421328	5.57988402986825	1.32156990365551	0.292388197567499	0.438997983858726
Zfp281	-0.481898918303387	5.62523933651084	8.74874602287545	0.0241547446640205	0.0799448597504878
Gm41958	-1.78343617999993	-0.792445848288307	9.61852143563849	0.0199881041793541	0.0704897719697797
Gm19705	-3.72038919191296	-0.911711708640106	23.332479912329	0.00259986944961063	0.0221807334849201
Platr22	-2.99348033245274	-1.74482053854951	6.73778439538448	0.0394058587915365	0.109781460095171
Gm4258	0.695024577372036	-0.462097621147875	0.962492207474659	0.362993693490377	0.511447087225923
Nek7	0.501859462823292	7.59418020569361	10.1630130077639	0.0178560258133007	0.0658638845757133
Lhx9	2.07310792570034	3.3948422495661	19.1962706588088	0.00423021961418377	0.0284697247975637
2310009B15Rik	1.04391966869357	4.14560202056612	14.4335082857155	0.00831231251282112	0.0410502656433529
Dennd1b	-0.390519736954169	4.49206271759619	2.83625993593475	0.14115355506703	0.261595188649467
Zbtb41	-0.190334055044249	6.20842400624032	0.710405111996441	0.430375194883183	0.57504827742591
Aspm	0.0733280962914492	6.7638427992406	0.102763649412549	0.758985532232857	0.841627786095762
Cdc73	-0.0998207229086236	6.05388299006548	0.367891613272972	0.565520768093351	0.690996317653401
Glrx2	0.00311000382442188	4.57422327097448	0.000212391905880368	0.988826397978072	0.993530270626534
Ro60	0.184954563159546	6.48096223984719	0.742296163327783	0.420744283352451	0.566250708208732
Uchl5	-0.714471958710528	5.24858029795629	12.34110137755	0.0118067821970685	0.050957344477697
Rgs2	0.84381348494879	6.33655575764495	17.6073478806027	0.00521548796159059	0.0320230027838449
Pla2g4a	-0.127492810951083	7.32737283909697	0.836639991586282	0.394274725965366	0.541083337942674
Ptgs2os	0.335912997239283	1.7999980101725	0.225754189062154	0.650839301337514	0.761956933379649
Ptgs2	-0.160959536027428	6.37717687885385	0.0460221982201916	0.836963912929024	0.894494594473188
Gm53591	1.16041692456897	-1.2594264129483	0.726199486950326	0.425559005912695	0.570612324658207
Ptgs2os2	0.982907937635831	2.95503242670375	5.80642084799079	0.050958965860795	0.130652477845945
Rbm3-ps	0.0822138724826935	0.937944213874806	0.0439699612214558	0.840577912829491	0.897169724421681
Odr4	0.903959598457293	5.22599814331506	25.675806862304	0.00203426712680027	0.0196258732190318
Tpr	-0.0803461204814465	8.2169727239834	0.213415952048584	0.659746752353896	0.768967073865918
Prg4	-10.272301648654	0.812084860297292	88.7468593327334	0.00017417660119607	0.00720902217577508
Gm46162	-7.09485055254129	-2.04141813505827	27.3977005700021	0.00537420295503675	0.032466190310084
Ivns1abp	-1.08175041907436	7.79891857656169	19.0481605413224	0.0043110610372532	0.0288152663001213
Swt1	0.164962603923509	3.56892216006504	0.77499923013065	0.411241124083335	0.557101336138063
Trmt1l	0.917000377018881	4.76694982185366	15.8233318315927	0.00671896388617721	0.0364891832252084
Rnf2	0.192977250700795	6.11076872936334	1.03090712815768	0.347623742164029	0.497604666475858
Niban1	4.76308699028448	2.15049254361638	20.6464696531449	0.00353516973654796	0.0260043866680034
2810414N06Rik	1.31412307818971	-0.460241437456931	5.12542716257639	0.0624503735565654	0.149656341169155
Edem3	0.311858749164352	6.26460067643315	3.28678167775812	0.117808506830181	0.231056141467366
Gm53604	0.131622737632895	-1.66050294137131	0.020765541033451	0.889953895033016	0.931476482801576
1700025G04Rik	-0.150865263947615	5.86650938194159	0.386144176612061	0.556303851989602	0.683505958829895
Tsen15	0.430871450442168	4.907493767599	7.84965597511096	0.0297704300795911	0.0915792593687443
Rgl1	1.9001980802768	5.95665281232776	11.5576569533266	0.0136142497673217	0.0553643468766467
Arpc5	0.706993544903318	7.53478517212893	12.1113005304184	0.012302158038064	0.0522929870786258
Smg7	-0.0447789823519857	6.70356320317951	0.0830610090635842	0.782510430543587	0.857868378258637
Nmnat2	2.37068929400882	5.64188623746483	18.1775211760851	0.0048300703925074	0.0308571598039712
Lamc2	-0.749640215104796	0.491859701968305	2.08995413864132	0.196478676978925	0.330246787003386
Lamc1	0.0490742007415361	8.67303783096007	0.0257889910622106	0.877481719186871	0.923066931477784
Dhx9	-0.252940330351246	8.25767658340193	2.98720522141559	0.132672985241131	0.251306210592644
Rgs16	1.93953715417516	3.66012907344746	5.98487679608488	0.0484237778831206	0.126320940322159
Rnasel	0.64054290891282	-0.589951142581564	0.23515476290176	0.664811523960075	0.772640092478445
Glul	-0.421319580747181	4.56930531404149	0.611348636319235	0.462861662417158	0.604877974999455
Gm9530	0.123551343799108	-1.00898696729065	0.0308220273980273	0.866188107055376	0.914482106706012
Ier5	-0.362288460318677	6.95111105889022	4.01841547825549	0.0899311267603213	0.191837234197087
Mr1	2.00233739340024	4.89421210693513	57.0512716584987	0.000229690165156447	0.00814836247398673
Stx6	0.187269139430014	5.97669459899753	1.92939411748264	0.212293519860081	0.348675407842931
BC034090	-0.350287307188784	4.77085927614716	2.38939230006241	0.171151177288397	0.299711034820459
Xpr1	1.31550323015682	5.81344021654709	116.949159249898	2.81124314041578e-05	0.00354087679585029
Acbd6	0.0395910958023568	5.93909446929365	0.0574829920051206	0.818189139580817	0.882478323465697
Lhx4	-4.45363961959712	0.35214246703177	36.9948444502162	0.000770358513617066	0.0128235523186905
Qsox1	0.272041850890218	6.7876223665627	1.33264495846515	0.290554305157053	0.437057089459973
Cep350	0.389852752257089	6.20067067204871	4.61457153734928	0.0734702795539598	0.166722887272118
Tor1aip1	0.52454179699071	6.59874882154403	8.41664906550027	0.0260499634151738	0.0841505759357462
Tor1aip2	0.356673634203149	7.07025769854575	3.69484286390526	0.101008188699982	0.207980420425122
Axdnd1	0.368352860873926	-0.758924661735377	0.361938299022593	0.568596478681194	0.693438800738816
Soat1	0.00432459602073821	6.66565672669338	0.000705500452929539	0.979637482603942	0.986970206110628
Csnk2a1-ps3	-0.107930254468912	0.0550965542978129	0.0391912780582264	0.849352390053195	0.903024778366012
Abl2	-0.478259975469211	6.7413826088537	9.78063907041692	0.0193194851377119	0.0690542076166745
Tor3a	1.32500364367327	4.54558089852456	43.7584279444223	0.000485106547964913	0.0104825294461648
Fam20b	0.441275077055107	7.08239787886871	7.09721799239838	0.0358865427859071	0.103600784689247
Ralgps2	-0.386372853466855	3.71472606024459	0.257656805626288	0.629144935795497	0.743845231100274
Rasal2	-0.518037518507257	5.65615027252406	19.4172066077851	0.00411331319978171	0.0280940429643735
2810025M15Rik	-0.0471576636498725	4.50993886985682	0.0723437677840221	0.796613094347769	0.867372604671308
Sec16b	2.19960433038269	4.68192627682547	70.5071217176296	0.000124869806244389	0.00629055004752605
Pappa2	-5.67240490219402	2.62433346019592	46.9305776994654	0.000399022148213695	0.00981755164452493
Gm39687	-10.3981756793187	0.924963654778503	95.8409998880302	0.00044972857044665	0.0103236646701067
Cop1	-0.240153711085252	7.11293185310479	0.876870774250599	0.383814112423271	0.531134356361162
Tnr	0.0818499061045604	2.3251548793465	0.0193403254185012	0.893768331127843	0.934073016865847
4930523C07Rik	1.42089143654888	4.9810962251264	4.37882223018813	0.0794483319544209	0.176324951406764
4930562F07Rik	1.47980004383902	-1.44261874223902	1.66183729998156	0.243004803989398	0.382944553945184
Tnn	-5.72886673443495	4.98417703168667	4.32057112660191	0.0810262054914949	0.178815106123249
Gm53640	2.38550577379793	-0.906036412119923	5.17064578908967	0.0615850827025511	0.148323303217589
Mrps14	-0.128004389481741	5.48990758715401	0.628729445369016	0.456855747951148	0.599100158498898
Cacybp	-0.357569248382478	7.44840905714663	3.91212335527798	0.093379119870465	0.19695835561555
Rabgap1l	0.0773264273937472	5.30160988933332	0.22304544345133	0.652768330971617	0.763230830855844
Rc3h1	-0.0408412272845248	6.30405094504215	0.072591696047152	0.79627447073931	0.867186531130391
Zbtb37	0.355424501209538	5.05252380705887	4.16927977381223	0.0853276382746297	0.185153018155902
Gas5	0.0940905492461426	8.36499948469593	0.135285749323207	0.725148407870753	0.818377516782373
Gm26224	-0.179183237295297	1.09875804056963	0.0856597732034108	0.779242926002377	0.855379078203137
Gm23212	-0.776192335291325	-0.0448217297659538	1.48820289793133	0.266515278090063	0.410292470609831
Snord78	-0.582830068101476	1.76034820059534	1.76566100981718	0.230368994336935	0.369137882577088
Snord80	0.00638388228746124	1.01522500837695	0.000103299910185576	0.992207382688795	0.995906942311337
Dars2	0.100662461617049	4.21233818363077	0.233190541248997	0.645617041631758	0.757708699312909
Cenpl	0.407748668760576	3.80714866901298	3.4249006946221	0.111720709669821	0.222778008887935
Klhl20	0.343866635013086	5.29252103070434	3.1281269691352	0.125377503332644	0.241349935958199
Prdx6	-0.67388847637526	7.56114675391985	23.806027367014	0.00247020244408611	0.0216214416613734
Tnfsf18	1.63785517649445	-0.248768950370159	5.76364194817911	0.0591623874285996	0.144385229898305
Suco	-0.0115959082452186	6.3734778442744	0.00244698810719464	0.962090104485174	0.976529280236356
Pigc	0.351431091712758	4.5749424229506	1.80407235501931	0.225934879673219	0.364281851207707
Dnm3	1.02595105578192	1.45909159947697	4.41929185352005	0.0783765070103282	0.17462958807335
2810442N19Rik	0.858351202956387	-1.67395168120025	0.560966193471756	0.481097061542347	0.621082014617713
Dnm3os	2.01660471114758	6.26857973618821	4.03788394067787	0.0893184091994617	0.191149470794113
Mettl13	-0.339571101677138	5.17373997829741	4.37637587654005	0.0795137569208506	0.176413117124492
Vamp4	0.342815897710822	4.79619851888347	2.47814408693318	0.16452945475132	0.29146127539108
Prrc2c	-0.477230960215371	8.33865380518003	4.39333292380304	0.0790617533987953	0.175759569850949
Prrx1	2.21725515868784	9.51417678788011	14.7930487252863	0.00785589697575224	0.0397543713896434
Gorab	1.6414601738323	5.57491961636184	49.0833207497806	0.000351807201930507	0.00965992215060786
Kifap3	1.18056439230207	6.57734824688035	72.6721635998136	0.000114369209361221	0.00618499940503603
Scyl3	0.281353798365004	4.64018544684948	2.4180150604408	0.168975481229852	0.296999664806636
Firrm	-0.178349003600202	4.63287434682359	0.901699197837331	0.3775820807551	0.525476369659074
Mettl18	0.540211364835823	1.41484485454205	1.91119564364945	0.214199731498014	0.351176034599502
Selp	-4.44072192507785	-0.285588689603011	5.56987337438871	0.0546014452459019	0.137092765504935
Slc19a2	-0.5189929539681	5.96090404521659	7.76537345910592	0.0303827567527761	0.092818172554264
Ccdc181	1.40896116510281	2.726450749355	5.62755506044972	0.0536818179849186	0.135414302141148
Blzf1	0.470312232872583	4.41110159014767	4.23250280217167	0.0834933637898759	0.182364287628993
Nme7	0.622098835042601	4.40945776686289	6.30324546186361	0.0443048053126195	0.119043258627954
Atp1b1	1.81199426551082	6.44690562389354	91.1347311481941	5.89342867633954e-05	0.00466323970427731
Gm32391	6.98703195757599	-1.52316551372974	33.4447186659706	0.00184742130274419	0.0187459327903732
Dpt	1.75108921310942	-0.640436638670051	1.76504785301769	0.230440792569482	0.369137882577088
Sft2d2	-1.69874230975036	3.25553036138244	4.43972831123893	0.0778426798639878	0.173828845302686
Tiprl	0.115952596173107	5.97171834163761	0.447126733016853	0.527612658866653	0.661515451468519
Gpr161	-0.0542858764845001	5.53707206859074	0.0479127687108925	0.833708974224439	0.892196625389923
Dcaf6	0.888336659571012	5.70229581735316	27.0469144079096	0.00177727543982445	0.0184710177996592
Mpc2	0.732257965042527	5.57542948842273	16.5242648256472	0.00606737149735454	0.0346245872789964
Mpzl1	0.765453332003479	6.487244238348	10.7266901481523	0.0159555441116279	0.0612223770566068
Creg1	0.565821611230146	4.48930015804636	4.7243429394711	0.0708933691786678	0.162867313496307
Pou2f1	-0.711944478620574	4.68679239894747	10.8636183334418	0.0155348242599729	0.0601459679258794
Tada1	0.0103630491027183	4.91750637723228	0.00430534931299371	0.949732769940745	0.968929270901129
Pogk	-1.07648471515748	4.96862659817479	19.2788375729121	0.00418602200070581	0.0283792310990312
Fam78b	-3.31026730850855	0.61112213500301	8.92710708070449	0.0232121930644675	0.077731429368362
Uck2	-0.955509309478083	7.29164560757032	42.7810147754135	0.000516518785331079	0.0108263914561991
LOC118567864	1.12716004590035	-1.37467889160174	1.89971004189143	0.215415455009239	0.352579730784673
Tmco1	0.12384251324822	6.28438883851757	0.444103846373513	0.528965137632375	0.662759481882992
Aldh9a1	0.420223122573449	6.52966220435756	11.7429901350846	0.0131552147953532	0.0542692139198932
Mgst3	0.602217615595555	4.77212767790307	1.30490793188475	0.295180244928978	0.442126290926243
Pbx1	1.12185541228706	6.90067478933875	44.0376429159998	0.00047659838603948	0.0104691507870976
Nuf2	-0.319197307753835	6.60064333172586	4.20018172878728	0.0844243362183337	0.183802999039249
Rgs5	0.271831431957886	0.356293974156443	0.248863548943406	0.634945414426721	0.748619521536813
Rgs4	-0.683063908723089	5.60828282940928	3.35033937215434	0.114952068624961	0.227201322176154
Hsd17b7	0.796700512500766	6.18785989377247	23.004817894064	0.00269489868593479	0.0225010410035806
Ddr2	0.332739294384848	9.30482316847071	1.87270204590467	0.218313501537232	0.356089840859091
Uap1	0.283491139708093	6.6956117553707	2.91962828977233	0.136380050173618	0.256066973308753
Uhmk1	-0.268091398933826	7.07089610893684	2.80911798389984	0.142757530863384	0.263500190953719
Olfml2b	1.75563676441758	4.76745076783636	29.2630986164448	0.00144551675691781	0.0169164137517276
Atf6	-0.2248429411283	6.44043010530357	0.793857284070934	0.405923608546081	0.551973238266753
Dusp12	-0.0458354443777057	4.66285388689668	0.0503128556901755	0.829672959181271	0.889263803310146
Sdhc	0.548074573999422	6.69962269579916	12.8060978376389	0.0108824724142715	0.0484659344580988
Tomm40l	0.0644201055150009	5.16526502448656	0.198565295467648	0.670901693128811	0.777120184880518
Ndufs2	0.315055725140165	7.2905886983394	4.65953473758893	0.0723997125468668	0.165057398464951
Adamts4	2.0026752900539	4.87711139492132	54.3637496035534	0.000263519739183146	0.00867592925478517
B4galt3	0.354918716565984	4.63325637497266	2.18800266798763	0.187634143775461	0.319646253864413
Ppox	1.21997712548983	4.56874106762008	16.9730161961945	0.00569358963303394	0.0335661386394933
Usp21	0.567635748913359	5.65860718759491	17.1429409178235	0.0055600154486057	0.0331290941326649
Ufc1	0.242676338246129	5.83821139668505	2.97309957409936	0.133435183721866	0.252227955020997
Gm20045	0.213962741712956	0.929011371722423	0.157524729213032	0.70464394287091	0.803159542687814
Dedd	0.0268942589907876	5.18659770230525	0.0319376038933881	0.863817173439322	0.912959659287795
Nit1	0.46019105298684	3.74626585650822	4.89188147625491	0.0671902095454	0.157013512655114
Pfdn2	-0.0551977606257165	5.58838049373701	0.10334706442472	0.758328921194576	0.841232850604423
Usf1	0.318792250151571	5.36980125162762	2.25806049101093	0.181655928924251	0.312290789907468
Tstd1	1.38306800743901	-0.430720702727716	3.23167240060974	0.120364652029531	0.234565263962697
Alyref2	0.90361120293688	2.08354412237755	4.18625611107864	0.0848297864004017	0.184393308659138
Tma7-ps	-0.166947089960988	3.78415453409094	0.786861838100703	0.407882689460417	0.553725051280734
Vangl2	-0.417293792561231	5.15629837715414	5.46555372760104	0.0563190849933802	0.139867221692059
Ncstn	0.141851271846164	6.38008153487407	0.417701606904956	0.541075958583306	0.672743328689567
Copa	0.294235794396581	8.89280797393202	2.10515799867229	0.195068984298848	0.32847703711929
Pex19	0.123535677084822	5.88801109944489	0.531106031091863	0.492533618754721	0.632316630997154
Dcaf8	0.800242455169133	6.95835978744405	18.5585837809548	0.00459327342887918	0.0298415215786526
Pea15a	0.180636581307023	7.03855968815499	0.576189887016467	0.475451871796978	0.616090490599406
Gm17224	-0.0192618469952728	-1.27322115457755	0.00080301679678107	0.978276142341001	0.986322476184152
Casq1	-0.687745988707366	-1.44064256080821	0.883401048579461	0.382158886932232	0.529591133409974
Igsf8	1.00713479309713	6.39977084933219	16.0191461868551	0.00652797116838584	0.0358553752831638
Kcnj10	-8.1486723514231	-1.2033914535379	23.059506001302	0.00741238272555193	0.0383727761836736
Pigm	-0.380777244221235	5.59037091538935	2.76973106770466	0.145130392445457	0.266590200412587
Igsf9	0.921709259529809	0.660428594617471	1.77074972233225	0.229774373383203	0.368610933883851
Tagln2	-1.08409123134943	8.30991977600306	19.1999691270034	0.00422822667653154	0.0284697247975637
Dusp23	0.811899439771421	0.594437915852535	1.14968806474494	0.323257007332245	0.471769547870151
Ifi209	-9.19203288268204	-0.227784930675567	57.177572574224	0.00051560110633518	0.0108263914561991
Ifi208	-7.0974856455024	-2.04066342158841	28.5444009729153	0.00497378282312375	0.0313768294288517
Ifi207	-1.25148619365192	-0.179623848198256	2.0672694228237	0.198609042753679	0.333052833512307
Ifi204	-0.038171164993675	4.68350018618901	0.0158164342870704	0.90386733508451	0.939734543231748
Mndal	1.38180477192055	-0.13140765484586	4.03426134407473	0.0894319905157667	0.191218158821206
Ifi211	0.0343497667178379	3.34801223440602	0.0125160510487103	0.914429024895882	0.945915919439086
Ifi203	1.7479091798005	2.70594770227374	9.50951126175275	0.020455070626339	0.0716214395891376
Ifi202b	-0.229785538535516	6.28536130731029	1.85390191306026	0.220364003910246	0.358134618304027
Grem2	1.77979178880169	7.26219012837019	2.10663354621559	0.194932937755727	0.328412603073798
Fh1	0.233136583197384	6.5452516270324	2.58940854351501	0.156723691287014	0.281593974306952
Opn3	-1.11363439714199	3.07596332366334	22.1531478083519	0.00296435320768633	0.0235812633409486
Chml	-0.620645852085984	4.93408025582405	10.1264214557489	0.0179895635249345	0.0661786488836616
Exo1	-0.436854283297768	5.24343605428626	12.4698815146399	0.0115406972683493	0.050092391020287
Cep170	0.655847966386901	6.9376439035864	22.9098843676568	0.00272328721272429	0.0225773008112873
Sdccag8	1.07452539531713	3.70449043502247	15.9001343554809	0.00664318217572823	0.0362497011488764
Hmga2-ps1	-0.0443647378767881	2.32215824469465	0.0153886867052755	0.905168363603678	0.940549812700283
Akt3	-0.268601991286808	6.74829093366228	2.33941411320391	0.175045478015071	0.304433667046987
Zbtb18	-0.909671549479219	4.94285960834992	11.1248619626147	0.0147720994510025	0.0581606404825962
Adss	0.254543167243959	7.33329951019346	2.26125420360279	0.181389843913142	0.311950540784608
Catspere2	1.28773158603551	2.34486266143881	15.9747540734039	0.00657063398961634	0.036008568405828
Desi2	0.109291389642282	6.55775495491019	0.587764237883547	0.471239759449542	0.612714334452387
B230369F24Rik	0.190940363291094	-1.30935358823389	0.106868803301148	0.754408679938693	0.838577991003021
Cox20	0.922373255600123	3.79309458737957	17.0974521856632	0.0055953631707877	0.0331979171551961
Hnrnpu	-0.283799975798352	9.99722644259159	2.88652099651115	0.138248570559026	0.258409070824352
Efcab2	1.01790405518717	1.397355349232	5.4570828120516	0.0564617281183084	0.140073583080036
Kif26b	2.13681256889573	5.98566384973326	6.61124700962259	0.0407543174279599	0.112411874298805
Smyd3	-0.0881761889956074	3.51244814201471	0.176125661891771	0.688768038120389	0.790577409527198
Tfb2m	0.115666949940501	3.90306100172885	0.253528475669581	0.631852118470024	0.746210557804297
Cnst	0.607571107407838	4.71908787545911	8.69268734171982	0.0244614831165217	0.0804616436202223
Sccpdh	-0.076714201603114	4.89068002133963	0.126477407770573	0.733808213003262	0.824760782343167
Ahctf1	-0.429561752954348	7.5725675948217	6.66925488947046	0.0401286169785349	0.111298137878446
Cdc42bpa	0.149494388328689	7.21305347130356	0.655762524161395	0.447783704408261	0.590758019125419
Coq8a	0.197351704623286	0.269874676748038	0.0714788140417527	0.797799404750014	0.868388807406085
Psen2	1.90190420845388	2.99240469653947	31.3435853858265	0.00120470525352614	0.0154922703866088
Gm5069	1.90620559997514	-0.711534870682442	8.44637276204031	0.0258724386901024	0.0838045206873618
Itpkb	-0.0661175489774855	5.73608599610808	0.161320769498339	0.701317167738401	0.800297846885588
Parp1	-0.478103381572078	7.19903457436439	14.7751528418631	0.00787781886863697	0.0398359393176858
Lin9	-0.534737413290794	4.43966528043078	4.49727565254199	0.0763656371915617	0.171255118099142
Acbd3	0.0523886741671957	6.59134436463508	0.0641326945837083	0.808203815531508	0.875341604877885
H3f3a	1.13422918325482	8.26340299701896	40.7545934895862	0.000590729282908769	0.0115036011793844
Sde2	0.622755755682807	5.89927329696745	20.102325077905	0.00377688465187966	0.0267641598609543
Pycr2	-0.24426441744323	5.82659957971335	3.38872651390817	0.113272681064646	0.225086211946232
Tmem63a	1.29999627193098	5.76908175628902	41.2739936963358	0.000570432157198192	0.0112418490699755
Ephx1	0.661250218713693	7.09499797260499	4.60146931726363	0.0737862606218487	0.167121652649717
Nvl	-0.176099480993972	6.25629327513448	1.29010018463124	0.297695491111303	0.444584074564024
Cnih4	-0.306413761434881	5.49884478556173	3.08650746180538	0.127473387986298	0.24413984250371
Wdr26	-0.173726046497043	7.87495413497861	0.929871975056387	0.370706559192435	0.518694491556557
Gm38664	-0.701835576335991	0.517532799987991	2.21240200867564	0.185520961357607	0.316990327128636
Lbr	-0.24890093471226	6.65669099367525	2.38962189302642	0.171133569345577	0.299711034820459
Enah	0.537334999582267	6.76305264237087	4.80959708161451	0.0689755019380937	0.159702593155352
Srp9	-0.0551845603930112	5.22276291466035	0.0742585409670845	0.794013966811274	0.865916097414566
Degs1	0.360753178658629	7.35296570983581	3.12724400064037	0.125421473829696	0.2413735166771
Fbxo28	0.32778301861216	5.73923540032306	4.41094936193632	0.0785958473119423	0.174970388802604
Trp53bp2	0.850607906610992	5.35393577557666	33.7345992603736	0.000989234270343866	0.014206273323798
Capn2	-0.304704769275319	8.65945000080839	2.36874009866523	0.172745496090629	0.301963702040775
Gm37885	-0.462684135444955	0.286504850860922	1.05585468300658	0.342273361196139	0.492255497157113
Disp1	2.24407506261472	4.78306319067157	41.571689759008	0.000559212749797908	0.0111428618896596
Brox	-0.231812716666337	6.18750591600303	2.32506244798786	0.176186759223693	0.305876077058937
Aida	-0.91048012354886	7.06788948097364	23.7992876651381	0.00247198723954861	0.0216214416613734
Mia3	0.408185294794789	7.95982993679142	4.61699562469661	0.0734120192232311	0.166625869880829
Taf1a	0.933174573107985	3.50005255132544	7.33952093785931	0.0337476846635881	0.0996161519368918
1700056E22Rik	0.615872069170597	0.842745146911149	2.49452992102076	0.163346281138649	0.290117695726847
Dusp10	0.762179874569369	4.71977277863828	17.5953112737132	0.0052240555339263	0.0320496015702746
Hlx	0.445105739012145	3.30173363511634	1.4540054777883	0.271539077178041	0.415927701726801
Mtarc2	0.596727023680213	5.95663637968517	11.7200330924754	0.0132109500298103	0.0544010596758443
Mark1	-1.14510781557233	4.62781754371808	6.12645524902896	0.0465313795871964	0.123159689676618
Rab3gap2	0.161629262377364	6.35361027942096	1.29331433031895	0.297146791324335	0.44400612735
Iars2	0.0776879687441269	6.71788251944645	0.26866533464192	0.62206009181498	0.737628519651742
Bpnt1	-0.119572359404086	4.56188414803375	0.288960207305872	0.609478846285292	0.72770382657892
Eprs	0.0686150321340988	9.07102395184258	0.0658610994810252	0.805700394037812	0.873664063639927
Lyplal1	1.622073477263	3.24726559142404	20.5032782798916	0.00359674533384908	0.0261316148884648
Tgfb2	-0.521162348711301	3.68980584048145	0.811258669454906	0.401117657109224	0.547029334901414
Gm35655	-1.24850327206834	-1.48476646754888	2.83041792465847	0.141496677271024	0.262018867312366
Rrp15	-0.447934596566334	5.61485286197698	6.89785838668634	0.0377840790654852	0.107000334465769
A430105J06Rik	-1.10936985954292	-1.09831679161673	1.66222191807187	0.242956152639078	0.382911837858099
Gpatch2	-0.397264703302351	5.02816224882869	3.44120339368221	0.111030787741179	0.221948410730729
Esrrg	-7.72896608280091	1.39461422780877	24.1729921239015	0.00237554047964289	0.0212053285078136
Ush2a	-8.25486808854172	-1.09097984508002	39.0606076754064	0.00272175663872729	0.0225773008112873
Kctd3	-0.403986914625992	6.05985546438888	3.82374624040544	0.0963842084719574	0.201347960759511
Gm53520	0	-1.85399084468306	1.99543127103666e-07	0.999678886077222	0.999824537550388
Kcnk2	0.270151246897304	2.91171505293373	0.629540240823646	0.456578953163138	0.598984467078521
Cenpf	-0.14495746927736	7.458165614533	0.476357654795497	0.514874066078641	0.65077500315891
Ptpn14	-0.752326693917643	7.19686118020596	9.80596694386868	0.0192177222192131	0.0687907462191124
Smyd2	-0.267976967972151	6.52138522355805	2.4923115141262	0.163505767999409	0.29032212737505
Rps6kc1	0.160771361401464	4.91299277266298	0.924040135742366	0.372113164459951	0.520132522385529
Angel2	0.427463523635808	5.92396972205291	5.37815461051601	0.0578144414689962	0.142275630052163
Vash2	0.688420792414888	5.47832638389309	10.9666322117912	0.015227963828836	0.05942715048496
Flvcr1	-0.0621628242324329	4.77007347183533	0.18645855122559	0.680379624994112	0.784359045389551
Tatdn3	1.05665568049026	2.19409389552244	10.7999713963065	0.0157285283611864	0.0606047993933077
Nsl1	-0.416143582287625	5.0446534894195	6.23342626418544	0.0451667287582543	0.120687819992618
Atf3	-1.50949904397155	2.59319957979933	11.1992008193214	0.0145641724808128	0.0577227263247917
D730003I15Rik	-0.352596014360128	0.547267671761272	0.327472411869082	0.587129175362068	0.709318589277176
Nenf	1.15541124017931	5.89517119215373	86.7693264346373	6.80990283012893e-05	0.00499963400828022
Pacc1	0.0321122468006479	3.61882444885759	0.0250234176585904	0.879296211116087	0.924267489657205
Ppp2r5a	-0.0786568007209931	6.54234823699084	0.175228405674664	0.689510255425587	0.791199897671444
Dtl	-0.0588470186522989	6.57009477870757	0.106567390708549	0.75474133987205	0.838870935436336
Ints7	0.116194048727029	6.09863519306446	0.695910039524295	0.434877890297859	0.579351230678935
Lpgat1	-0.343367313038367	7.40208614989248	4.58022315304509	0.0743025592329637	0.168028304350084
Nek2	-0.637491812760973	6.27879419673963	27.7546309333869	0.00166129800101649	0.0179873503595863
1700034H15Rik	-0.848380508465071	-0.264507434141359	3.20119230128091	0.121811204659943	0.236507711607461
Slc30a1	0.0188767181162221	5.26469501752241	0.00601234600175461	0.940617346228499	0.963136601012162
Traf5	1.34341230547562	3.73387529365475	14.5907424887251	0.00810850595683973	0.0404364977411743
Gstp-ps	0.366503116517238	-1.45760100665819	0.358475328736104	0.570401877051066	0.694488060485464
Rcor3	0.328427536321296	4.93179885079083	2.94115592012629	0.135183750300025	0.254642896086445
Gm10516	1.29932268144857	0.0838104445071332	7.70473370691267	0.0308337356544941	0.0937577755925912
Hhat	-0.751110559832746	3.60542932296387	9.73323092487508	0.0195118950695492	0.0694579840113763
Sertad4	-2.5277749119567	4.85910850762696	28.4404925382345	0.00155825654485648	0.0175358366674951
Gm15867	-2.62955104343825	1.61359215769317	16.0467382168695	0.00650163859751327	0.0357759504229498
Gm31406	0.373413394743714	-1.10707577501391	0.32056846544013	0.591000500639767	0.712935578097363
Utp25	-0.356354994776252	4.83785008844	3.12026895411082	0.125769567653469	0.241826777347722
Irf6	-2.54898942118934	-1.87418074025258	3.58556074778699	0.105168361387277	0.214025353660137
A130010J15Rik	-0.369276207404156	3.35587509112361	2.04880689648622	0.200367224680755	0.335133474537844
Traf3ip3	-3.93761650203195	-1.64800773765509	10.5870532773112	0.0210563508880244	0.0730430540440224
Hsd11b1	-8.27678020911283	4.51112295337	167.823884622627	9.48808066831624e-06	0.0027131814059729
Camk1g	-5.30347901734022	-0.936364100738142	16.5659874614507	0.00603127419846227	0.0345297971264026
Plxna2	-1.31392495701314	5.52988101519757	9.11806056775216	0.0222565447355309	0.0757461831120732
Cd34	1.27230794288212	7.49932161311809	2.9745862531794	0.133354566543843	0.252110278722173
Gm16897	0.477567157547418	-1.46010332351023	0.489460338575823	0.509354745589503	0.64593576194401
Gm53516	0.931807786419825	-1.320289088963	1.22272900574191	0.309559688853362	0.457211366472851
A330023F24Rik	0.780116335973502	-0.912010514019388	1.14899125061804	0.32339213583925	0.471822596486405
Cd46	0.14563165734043	0.923480997944274	0.112928133077136	0.74782991555764	0.834122411343471
Cr1l	0.225775611100956	5.22935011175252	1.10575917522726	0.331949724254515	0.481137855182668
A730008H23Rik	0.103173921095763	4.76716538843664	0.149922754791273	0.711450898013849	0.808501728237077
Fam171a1	-0.491495791760487	7.40610733459815	3.78367133666451	0.0977903113842854	0.203387848052546
Nmt2	-0.354015446318577	7.46613272500725	2.79035476988603	0.143881156879047	0.264898002251902
Rpp38	0.332299530189945	3.02026476172686	2.35580003424252	0.17375509443372	0.303287421634039
Dclre1c	0.0773853721621469	2.60779946196982	0.0774861490193539	0.78971384316225	0.862528349464959
Suv39h2	-0.559752276177201	4.30468311797281	6.33757347392268	0.0438890871792234	0.118310857917934
Hspa14	-0.308908051438802	5.6382474234423	3.53712967434962	0.10708697834992	0.216481367274131
Gm54099	0.390246721923407	-0.470804910414003	0.583286897024824	0.472861116962291	0.614166461876398
Msantd7	0.104653061994905	2.71752171320854	0.17801812661662	0.687209976098145	0.789713380920016
Cdnf	0.747639104812525	0.636734653736758	3.03921992827395	0.129913708963568	0.247445242835852
Fam107b	-0.759338949521754	6.38324021019615	11.5121984321497	0.0137300762568039	0.0555854090091019
Frmd4a	-0.0066292922067055	6.84558061013742	0.00300949040785837	0.95796259071854	0.973706540944136
Prpf18	0.0684486972137506	5.20408074263156	0.153801005952092	0.707953550455897	0.805770435193777
Sephs1	-0.474422395230153	6.73027759097229	2.97171218334125	0.133510477555228	0.252266081249067
Phyh	1.41326631464801	2.93413066407408	15.7546351260389	0.0067877198801933	0.0367227881234218
Mcm10	-0.0565462036141929	5.72827500358648	0.101035767179163	0.760942500067251	0.8430422517288
Optn	0.245527680822509	3.35075719161381	0.221790052326166	0.653667324250256	0.763701687508113
Camk1d	3.27046500159037	3.69227380726913	32.9223623860747	0.00105625510121726	0.0146626150501636
Cdc123	0.0434807724051901	6.09908934252129	0.0844826745859325	0.780716094751728	0.856516802369064
Nudt5	-0.62147036102219	5.28217191039789	11.6209078193228	0.0134552353559172	0.0550109964864165
Gm13199	0.398157217322048	-1.5256456870327	0.360150944096094	0.569526793325557	0.693853345067581
Sec61a2	-0.267571869830032	5.24719247612763	2.56895330598912	0.158119358870981	0.283396955344609
Dhtkd1	0.951317308935633	2.63341292129901	3.5091460462669	0.108217408601096	0.218002229813365
Upf2	-0.0564277387782639	6.0279985817581	0.183825344268843	0.682490148701194	0.785853224347366
Proser2	-2.25498984350635	-1.05906380524561	7.06054494038444	0.0362258932837682	0.104184727088623
Echdc3	0.947860876087806	2.87041193056219	4.15470774572157	0.0857581456221227	0.185822680264915
Usp6nl	-0.540890855181588	5.79191974222319	6.84019221064557	0.0383578624823674	0.108090126030464
Celf2	0.788397571155508	7.03238953337343	10.3159007844575	0.0173120975527027	0.064486720624718
Gata3	0.26319629996182	2.85329536105197	0.998916345591533	0.354679732008081	0.503244940134244
Taf3	-0.465754972467878	4.66630678053438	5.90455497060526	0.0495434215907264	0.128360376489731
Atp5c1	-0.118877466229421	7.73042638980538	0.312852003663376	0.595394799363336	0.716247738503841
Kin	0.0672372093248453	3.84796841275523	0.15321130690296	0.708481972259644	0.80612870853246
Sfmbt2	-0.0426010954919471	2.75457209135478	0.00527662026899814	0.944361267745848	0.965601835472015
Pfkfb3	0.936784834306509	3.82116268946949	3.41869256497906	0.111984977276646	0.223173429094364
Rbm17	-0.330986245778186	6.82027557573416	4.63754455905539	0.0729206445922248	0.16577703752387
Il15ra	-0.946996172548344	0.330005649099817	4.92533499178982	0.0664821849793333	0.155996225872717
Fbh1	0.524828620143231	6.36292140341476	12.1822772406484	0.0121462620430609	0.0518681280215188
Ankrd16	0.392221876881729	4.53361950619347	1.91967884020349	0.21330811363815	0.350024191981054
Itga8	-0.715353271858375	3.77347350520921	3.02811314768292	0.130496209945585	0.24824476463114
Mindy3	-0.418376950832931	4.80813955292767	5.50464985589731	0.0556669733164808	0.138686764673373
Pter	0.273372355390306	4.67846160576968	2.87217025532419	0.139069509005152	0.259590114089971
Rsu1	0.602905814287543	6.44447072535932	13.1314726742765	0.0102920258014594	0.0467878219298795
Cubn	0.221230066664348	1.4377381572261	0.233269923340567	0.645561863885112	0.757708699312909
Trdmt1	0.0872212079345363	3.42082955090341	0.15632047981477	0.705709183825288	0.804039948940862
Gm54102	0.661502826711042	-0.50682434676994	1.82374681768728	0.223711312809153	0.361588487586162
Vim	0.309966790829294	12.0092477195812	1.41263250523697	0.277807228507584	0.422861758281981
Hacd1	-1.23489809774733	5.38822764803931	37.9561122581262	0.000718233694209926	0.0124302894341937
Stam	-0.624995509382663	5.12749875491614	14.4928744566266	0.00823457371687289	0.0408279026937334
Nsun6	0.826420045784351	3.20990427810683	15.918957187259	0.0066247823032165	0.0361924537369118
Arl5b	-0.0111812178705731	4.73591912590082	0.00224681525376733	0.963672364019045	0.977371117595688
A930004D18Rik	0.519571167516419	3.57145934565486	6.19020527027036	0.0457115706708283	0.12169365013376
Gm17762	0.536344240776904	0.468016862034325	1.08676868572872	0.335820296685068	0.485364443961396
Skida1	1.6827737953016	2.02978981150356	31.1380099240841	0.00122602131642434	0.0156495741574568
Mllt10	-0.125981699030448	5.75167276816053	0.897368244286697	0.37865730094908	0.526545739362901
Dnajc1	0.403663485851182	5.71133081353837	3.55689233235426	0.106298344921638	0.215436961533682
Commd3	0.0493462909225839	5.95596537661964	0.065313158741722	0.806490168061345	0.874382335727253
Bmi1	-0.214866424304656	7.07518328788081	1.65182109395728	0.244276799404925	0.383979411384271
Gm46725	2.53999724678302	-0.754248223837318	12.7044113347463	0.011076179000249	0.0490215543179942
Spag6	2.42665432239387	0.665573652430596	7.93992222213682	0.0291327318234274	0.0902444213005041
Pip4k2a	-0.257093686496178	3.63799765829452	1.1694240282027	0.319465572954811	0.467684245158519
Msrb2	-2.14486822107163	0.159452657817211	11.4242881269257	0.0139578027555147	0.0561463540629811
Gm3230	0.0685285478720294	-0.693937692577638	0.0135044511707278	0.91113135285566	0.943713492520208
Otud1	-0.546049043683427	4.13263759262852	2.73279820653584	0.147405402531152	0.269830502846692
Etl4	2.88544368058388	3.89798723347459	227.793650542033	3.74821165118546e-06	0.0015593696290644
Gm13363	-0.525620903953151	-1.44646312439828	0.553878367343751	0.483767241193878	0.62374534695255
Arhgap21	-0.270906666238973	7.25878954862569	2.6926423945861	0.149935520007343	0.273003802408609
Gm13375	0.602306415296989	3.47729173398276	8.01305485887498	0.0286293570977679	0.0893301008171036
Enkur	2.03912764136183	-1.35384396582224	3.75744715867671	0.0987255915210638	0.20459749430505
Thnsl1	0.805402786567456	2.40023633183854	3.99076369153183	0.0908112443643427	0.193178341270161
Apbb1ip	0.691215605985271	5.10049977543762	2.44567215492301	0.166909843346473	0.294310973452828
Pdss1	-0.33612240664557	3.40905143850452	1.74117909238968	0.233261103736844	0.372074090066588
Abi1	-0.125132916665601	6.15373252043884	1.11631846959421	0.329827469677333	0.478820062514551
Acbd5	0.729309775676022	5.16763627112773	16.3665014961647	0.0062064772577612	0.0350076936202972
Mastl	-0.207213116640917	5.11754253321963	1.07269353357401	0.338734601221263	0.488650555864948
Yme1l1	0.074554366110634	7.30104260405102	0.149781748163513	0.71157904826018	0.808513511012497
Spopl	0.483412379196502	4.94640907627283	6.23598319846473	0.0451347691280595	0.120649385778647
Gm13415	-3.72963708575289	0.0934267746358944	11.4345439882312	0.0182108880560237	0.0666357361730141
Ehmt1	-0.263106260833872	6.57081903616451	2.47438963756906	0.16480223998513	0.291831542984115
Arrdc1	0.713952980848057	3.231842994802	6.0791719432359	0.0471521923171405	0.124037640989083
Zmynd19	-0.609708440263049	5.9618310335953	8.46667358102973	0.0257521165831517	0.0835817514350092
Dph7	0.443525554819466	2.19407827694014	0.498720184574547	0.505521745977382	0.642740141741386
Mrpl41	0.0312571551796228	4.6270458856568	0.0316342580734446	0.864457568077714	0.913175306754138
Pnpla7	0.443551480288213	3.33148619779099	4.66550149488722	0.0722592311868351	0.164897034049422
Nsmf	-0.115873602658343	6.11156506953766	0.905068453431355	0.376749027800509	0.524645750984196
Gm13387	-6.78536062812719	1.30874823399421	45.9830646839153	0.000422461347104158	0.00993145862053594
Tor4a	0.172530823808198	4.07366720517227	0.320375089545312	0.591109744736127	0.712935578097363
Nelfb	-0.444448816232391	6.52843167186013	8.5268119623466	0.0254000212626787	0.0828699838201797
Fam166a	-0.00211352666685418	-1.56882266910489	6.54968104214619e-06	0.998037762479121	0.999242406931826
Tubb4b	-0.655384847053508	8.78086533761381	15.295686879563	0.00727182689830812	0.038003392267557
Ndor1	-0.156867568473191	4.96003226929643	0.941102381285643	0.368021799533963	0.515817551467539
Tmem203	0.691805119029363	2.94744218810653	6.62664287192539	0.0405869863170127	0.112026283704517
Tprn	-0.158297395352858	4.23127551698619	0.50228962460032	0.504058789575988	0.641712084763422
Ssna1	-0.374824943803279	5.30500917379275	3.21956229406573	0.120936544586988	0.23544211863794
Anapc2	0.402061937964238	6.92952444775332	6.10576229196719	0.0468017152814342	0.123494281971711
AA543186	1.54667011281205	-0.402486081484961	6.39170763989512	0.0432440529316336	0.117123220102268
Man1b1	-0.161626183606326	6.86372508854505	0.946511339975238	0.366739834503487	0.514471497771872
Dpp7	-0.402881191498205	4.47797814305166	2.7083482575988	0.148938801867904	0.271803909456927
Gm46732	0.995196462483094	-0.876708982365653	1.55176158749105	0.257536278187347	0.399245208133931
Uap1l1	-0.815376544453369	5.79012712011609	9.28181113531417	0.0214782768981228	0.0740617367702588
Sapcd2	-2.27633343445231	5.72476640977736	244.854859873615	3.00617957538551e-06	0.00137572797968226
Npdc1	0.352384383979953	6.49997839546373	5.1282541990137	0.062395798474815	0.149625107671995
Abca2	-0.203333540156181	6.09734367674634	1.34478899801534	0.288563219532613	0.43501531140477
Paxx	1.10252831826899	3.19257871883406	19.4222467793786	0.00411069637896792	0.0280914637067449
C8g	1.01451999911541	-1.13590100715595	2.04025603765996	0.201189033344902	0.335943108585766
Fbxw5	0.531386861561592	5.12647788353229	13.4173400373728	0.0098078172467822	0.045291464171232
Traf2	0.160490063459572	4.72345013388412	0.962108064353491	0.363083023840054	0.51146796986457
Edf1	0.0317862461472857	6.37551805814046	0.0686789344605212	0.801693683041266	0.870763888438369
Mamdc4	0.518807255334405	2.39194886241786	1.82594536553501	0.223464800193292	0.36143459619325
Phpt1	0.0442478935272564	5.41027368772101	0.0783346930159524	0.788599581947775	0.861516961928941
Ajm1	0.719205449975488	1.52014891716712	4.0190513592407	0.0899110240916118	0.191824156915888
Rabl6	-0.348431877141859	6.96739319332289	4.50454795348945	0.0761816863410056	0.17099796592558
Tmem141	0.678218733582731	2.02996482614869	4.36487809961456	0.0798222305536975	0.176897401658065
Camsap1	-0.358885763422288	6.22818922573967	3.42655461937288	0.111650449434719	0.222733074729622
Ubac1	-0.225020635705035	5.22936963091184	2.63599491442291	0.153608521867939	0.277474811958311
Nacc2	-0.1318202945733	6.2394037750685	0.381480365590478	0.558629108570472	0.68519780501778
Tmem250-ps	0.174027694871061	5.79983423247165	1.33319272955545	0.290464050653898	0.436969203531379
Qsox2	0.153763895921495	5.77926951017153	0.790820595115679	0.406772104948698	0.552507226313305
Gpsm1	-0.317128513482904	4.34149405858696	1.44279756932712	0.273216176367399	0.417983606568757
Dnlz	-0.128952492470604	4.68349179466447	0.669096923011093	0.44342427253645	0.587112724240807
Snapc4	0.0060538490991667	4.66960740678721	0.000869636625892129	0.977393259323546	0.986134124104382
Entr1	-0.44807744394319	5.94887327991374	7.43978270299094	0.0329123841653063	0.0980597361933615
Pmpca	-0.453566143494662	7.04716969688852	7.34480891556216	0.0337029275165533	0.0995712270012394
Inpp5e	0.208105326034069	4.5611431412047	1.48484223824357	0.267002850261476	0.410674673004684
Sec16a	0.144669270354058	7.05563495695233	0.692791405708801	0.435857243374989	0.580138360259604
0610009E02Rik	0.0292515556072535	0.907430806121626	0.00375175690640931	0.953070650216089	0.970548414473479
Notch1	1.71653697092948	4.52949479053748	25.6598032398585	0.00203754795740036	0.0196258732190318
Egfl7	-0.746317887763203	2.08837292207672	1.02674574033887	0.34852900335238	0.498089650859969
Agpat2	-0.934290181231179	1.91334434869155	1.00319766845586	0.353722376920237	0.502405805166349
Dipk1b	-0.0555051499943348	4.62183403979707	0.0912091165132086	0.772443365861694	0.851146441182991
Snhg7	-0.630165520179652	2.65584568305104	3.77609209209862	0.0980593793100323	0.203730234718838
Snora43	-0.684567286141916	-0.978583726462754	1.63868059202196	0.245960346265139	0.385691225287528
Snora17	1.14164389296109	-1.48859380109272	2.66169950083333	0.151926510366539	0.275207687138436
Surf6	-0.480228128891603	5.48061110373337	12.0191045824313	0.0125086468918758	0.052856636866286
Med22	-0.299510596544012	6.49655403221777	3.23163220382962	0.120366544148678	0.234565263962697
Rpl7a	-0.0976432659236312	10.1213514696392	0.115715731717153	0.744870197897117	0.832626847983188
Surf1	0.213278517762073	4.30862664889919	1.29682256243497	0.296549629834112	0.443355098333063
Surf2	0.116113973358127	3.98431756935904	0.193319300150998	0.674964158222763	0.780081061389032
Surf4	-0.147090745777808	8.40869498701439	0.797760108915439	0.404837421354768	0.550869511441254
Gm36591	-1.48892395622938	-0.669254691162165	8.96285273876839	0.0230292055296323	0.0774308969176759
Rexo4	-0.297842630684346	5.50772059609672	4.02529050118395	0.0897141038550724	0.191568168630418
Cacfd1	1.06871075139941	5.16872723727117	32.0592872181044	0.00113420455514674	0.0150951225100122
Slc2a6	4.09179980383029	0.226072208973054	38.9698915198988	0.000668190480579433	0.0120073129684228
Mymk	-8.81146037462442	-0.595988921738447	72.6586089361232	0.000790852078776661	0.0129335720388559
Sardh	1.19380950108381	5.84244658484586	24.7319596845461	0.00224035183311873	0.0206119706340377
Vav2	-0.120548008739786	4.67174706327265	0.381993680624041	0.558372198521465	0.685066301474637
Brd3os	0.656965929002926	3.50344117106924	9.56288279421454	0.0202246524653332	0.0710502184484543
Brd3	-0.145565824201739	6.63410038068241	0.959629636190883	0.363660212991913	0.512043513412062
Gm54108	6.23257298449712	-0.564567528837967	24.4002665078986	0.00231930671331619	0.0210733036843931
Wdr5	-0.416416914202742	6.31422065353053	5.90378244603303	0.0495543577985514	0.128364486455908
Gm13421	0.500722843500819	1.16252960204234	1.68121071353162	0.240571749419627	0.380595707280716
Rxra	0.283447662066237	6.67929469648538	3.38601446260835	0.113390222342159	0.22522198532053
Col5a1	0.656073090766333	9.61975097590862	3.94549100035499	0.0922776526694458	0.195168353726723
Olfm1	0.00501172098058332	4.86724905924364	0.000114942149442525	0.991779995474817	0.995696347924956
Mrps2	-0.373687534575439	5.37657032332384	4.12681486900839	0.0865904480394482	0.187153693503398
Ralgds	1.62503667810703	6.26772727493979	31.6204906652666	0.00117676002421326	0.0153134960876055
Cel	0.0639069551249319	-1.54392650554399	0.00650096788052341	0.938257292813689	0.961508873108841
Gtf3c5	0.502337677800106	5.54654288433942	12.6540796886055	0.0111737498362027	0.0491860487600189
Tsc1	0.0641343170898967	5.36450335526388	0.183770460073219	0.682534332225071	0.785853224347366
Gtf3c4	-0.326253276491274	6.60440778148367	3.75733605984996	0.0987295797050735	0.20459749430505
Ddx31	-0.45718897634248	4.19226790922402	6.50173781459263	0.0419715554720424	0.114564161935893
Ttf1	0.167464734901804	4.32890472216896	0.82343359695343	0.397810968097304	0.544195574034266
Setx	-0.530739605580933	6.87128865575631	6.12394625822453	0.0465640458067597	0.123191664893217
Med27	-0.234250914251451	4.06417234172144	2.02406768281633	0.20275807039241	0.337864491857919
Rapgef1	-0.789364524229507	7.77933263024479	11.4450315893139	0.0139036190545444	0.0560266469033872
Trub2	-0.381919387311668	5.07143482050374	8.81143389136901	0.0238177637024864	0.0790987125958964
Coq4	-0.366653119518181	3.21313343069978	2.1706512189404	0.189157690378019	0.321443982076967
Slc27a4	-0.0247330304344236	4.93201310928494	0.0186369015604654	0.895703976020852	0.935213315597405
Urm1	-0.430481255184758	4.96720050583322	4.00574409609061	0.090332994342388	0.192430397441481
Cercam	0.673684417582466	2.35464333805419	6.16091609376566	0.0460858000159723	0.122286808739715
Odf2	-0.430058562910842	6.83174429657634	10.3286170308253	0.0172678535017773	0.0644264063919398
Gle1	-0.156522514532621	5.60778301026584	0.840154898521552	0.393342263647457	0.540289738630909
Sptan1	0.199903266423774	8.35715713223982	0.484868322571526	0.511276138293414	0.647347738896002
Dync2i2	1.49349320123051	3.62850925470708	41.6917971484983	0.000554768718229729	0.0111309093828745
Set	-0.803996974068213	9.40868414098831	13.5207903270354	0.00964003768428771	0.0448850311559586
Pkn3	-0.961177688392472	3.20771315489012	21.0969118935683	0.00335032920842682	0.0253232281703117
Zdhhc12	0.156561469285691	2.08109604239084	0.293638019366925	0.606661932618429	0.725637016284929
Zer1	0.696668633938144	4.91695312825547	28.256540977078	0.00158504434129655	0.0176810650157322
Tbc1d13	0.236442404660625	5.27884456383334	1.29807975066939	0.296336076021497	0.443189190234535
Endog	-0.0306879552034679	2.13189548533996	0.00833300074623532	0.930121458539286	0.956025866907678
Spout1	-0.0138694096977803	5.48768000223474	0.00601254313964758	0.940616374951974	0.963136601012162
Kyat1	1.91823703590551	1.16546734939666	24.0527634570766	0.00240601813807113	0.0212866998564106
Lrrc8a	0.623498009524805	5.27797985399191	9.69424867964324	0.0196720196030083	0.069895744598784
Phyhd1	1.91570508182398	3.69992123331882	20.2494247641695	0.00370943943695366	0.0265746524295736
Dolk	0.278324962648825	4.55772222227862	1.8538727222001	0.220367209216829	0.358134618304027
Nup188	-0.254169792156484	7.0432963283011	2.0823941678004	0.197185024369608	0.331190751109658
Sh3glb2	0.226790131997195	5.4482230550325	3.93239990505173	0.0927076739295429	0.195814931226511
Miga2	0.18794438358507	4.68451716451546	1.18243086746375	0.317004112994909	0.465172025150396
Dolpp1	0.622254785025525	5.0396683476908	20.5118328847401	0.0035930270055678	0.0261316148884648
Crat	0.128701397235983	5.39750741566635	0.972917695508828	0.360582622205731	0.509266486764656
Ptpa	-0.192531959357554	7.60835992799684	1.77015220694948	0.229844078488126	0.368669567393656
Ier5l	-0.506872637081773	5.86474008186513	11.9380246924755	0.0126940536832179	0.053230501837782
Gm31291	1.1921788229977	-0.956417020512102	3.26074905672716	0.119006601549637	0.232509126608078
Cstad	2.35816175204061	-0.537698326798085	10.4652676930583	0.0168017388867838	0.0634234460205264
Gm14488	2.19186306947394	-0.775167753985644	9.89452267924109	0.0188674683255546	0.0681661770109313
Ntmt1	0.166541287172939	5.11485508451448	1.50128702110889	0.2646294956893	0.407984092792633
Asb6	-0.0191442310250692	5.20297907379074	0.0117821322646956	0.916964042242335	0.94769548149153
Prrx2	2.35001989671826	6.86525484998009	6.08564361550271	0.04706656893071	0.123836129714396
Ptges	2.03485658433178	6.29512287843721	34.4604640557137	0.00093401501725348	0.0137500171697576
Tor1b	-0.00110794416296789	6.00188818206156	3.18363414061409e-05	0.995673856174091	0.997708661514787
Tor1a	-0.200632654543535	4.92261237363926	1.80450878395577	0.225885210223051	0.364244544415347
BC005624	0.158445029477963	5.14182293558139	1.51831625378971	0.262204506142132	0.405064213438206
Usp20	1.08471550945992	5.02834538602438	26.7288876507063	0.00183288119885016	0.0186913026851013
Fnbp1	0.346816184132857	6.31664314653162	7.61900709006447	0.0314866377279502	0.0951113956902741
D330023K18Rik	-0.0767801081068863	-0.122264929081228	0.0271485688778209	0.874326477348821	0.920664841810244
Gpr107	0.233324807477544	5.80141418697466	2.29180374438143	0.178872137453033	0.309208710034334
Ncs1	-0.480963201508188	6.89110314016291	6.01756246209426	0.0479778614421122	0.125464392331192
Hmcn2	-1.77777818313627	-0.305244134729851	4.93921853934571	0.0661912990357621	0.155686199154014
Ass1	-1.15248836927829	5.54972575619135	15.4014996909488	0.0071562580659614	0.0376430141714882
Fubp3	-0.488694670642255	6.86564648097892	8.73992217080318	0.024202685796245	0.0800285822005414
Exosc2	-0.656821893817541	5.41233430011631	17.0916242605948	0.00559991331539411	0.0331979171551961
Abl1	0.934817407724106	7.27737119188201	32.4057597185539	0.00110202852244858	0.0148509619261717
Fibcd1	-1.11761597697113	-0.92679876483884	0.929129925669884	0.370885061961288	0.518859834631264
Aif1l	-2.90570124637011	0.817193203907078	8.96077501889877	0.0230397890750625	0.0774308969176759
Nup214	-0.406869060144474	6.24239286574946	7.61681103924721	0.0315036041176507	0.0951205148298276
Plpp7	0.63213657504142	-0.837582998258194	0.842319044002373	0.392769943671611	0.539989246000283
Prrc2b	-0.0491062315067745	8.57640199525494	0.0419764346142869	0.844174396571167	0.899640116038862
Pomt1	0.296032019577927	4.71097742686056	4.35844465243746	0.0799955402899448	0.177138511716234
Uck1	-0.407549968963415	5.18955413411196	8.29377017645767	0.0268013121733688	0.0856296690727515
Swi5	0.100606983528712	7.26035545568268	0.403515285109225	0.547815317600642	0.677674056062942
Golga2	0.435202981994386	6.78205996153449	13.6058739950465	0.0095048843804316	0.0444608373625027
Dnm1	1.0166722604427	6.85174731310318	3.1339158256929	0.12508975172113	0.240931144974663
Ciz1	0.193570492571141	5.2822819695001	1.65345341773849	0.244068843077861	0.383872281660665
Bbln	-1.27081303041126	3.3722298330401	25.3662817597396	0.00209898153909015	0.0199713476266358
Lcn2	-5.02652433055399	-0.720730690593879	23.118369431333	0.00426033347729144	0.028569578165652
Ptges2	-0.22038232017431	4.40113004021927	1.68353341343492	0.240282432259935	0.380313294039272
Slc25a25	-0.179766026067909	5.15318149838665	0.893580440304754	0.379601747780401	0.527402005119212
Naif1	0.512769819084657	3.59469037889351	7.63486322246257	0.0313644961836516	0.0949092281475321
Eeig1	0.967216039203887	4.73396900430361	17.0086325875742	0.00566524349638383	0.033467352823517
Dpm2	-0.155637302776355	4.37101032838994	0.966020826696545	0.362174770369063	0.510892238129055
St6galnac4	-0.0681464555743949	5.1041740484036	0.109156171949211	0.751901166363427	0.836874836887191
St6galnac6	0.414248118494233	5.8198827378317	8.86450382808531	0.0235373557925338	0.0784711893335833
Ak1	-0.632619820575553	7.21624971932649	16.0253521312069	0.00652203621313549	0.035845090140167
Eng	-4.28289662137012	3.68801293263463	54.8854056798137	0.000256462367786165	0.0085668414777038
Fpgs	-0.193235846259517	5.11991885132688	1.93570066557663	0.21163860633404	0.348016100893524
Cdk9	-0.558220593303401	6.37478656803514	20.5017653679118	0.00359740346268472	0.0261316148884648
Sh2d3c	1.98157776733408	2.4942919651571	28.3194903568435	0.0015758093949402	0.0176318558949748
Ttc16	1.2912070864206	-1.02216100559187	4.26965811357443	0.0824402504237774	0.180843102199718
Tor2a	-0.339884671105803	4.55193487863963	4.81524753226366	0.0688508749518247	0.159482649268365
Ptrh1	-0.448371719700986	4.53794578024982	6.34526979383251	0.0437966003693114	0.118200024861466
Stxbp1	0.935539176149202	6.25068322137988	55.6600673239468	0.000246435446131542	0.0084371876307729
Gm13524	2.07742038743376	-1.58207345469864	6.63488732799779	0.0404977582782126	0.111929021885068
Niban2	-0.889848531721306	8.29962565687656	32.6841675745381	0.00107704190974112	0.0148312019847902
Lrsam1	0.813992324850552	3.77317917150263	13.5811750571738	0.0095438580545589	0.0445823842228782
Rpl12	-0.0168546220174823	10.4933927764042	0.00519724694470108	0.944780478732676	0.965958533848742
Snora65	-0.150322050227855	0.990523315901494	0.104450753891968	0.757092406050854	0.840526215350686
Slc2a8	-0.346997778711538	4.57130517729592	3.08849363912083	0.127372275901507	0.243996123815657
Garnl3	0.905977447623739	5.67532023314868	19.2711040092858	0.0041901357382009	0.0283800560186286
Ralgps1	1.57035026500175	2.97200196460647	16.3697870982492	0.00620353742022772	0.0350076936202972
Angptl2	0.735035933355724	7.28634523455666	2.8259122595483	0.141762100614073	0.262333451857475
Zbtb34	-0.341185435656955	4.14361129949926	3.22905022415243	0.12048816720276	0.234735638928154
Zbtb43	0.253829995077945	4.0543296354529	1.74980982104849	0.232235562703254	0.370998608372466
Mvb12b	-0.871963329740782	6.52086668312863	17.9891802426924	0.00495308474584882	0.0312935575130043
Pbx3	-0.728271807142939	4.76092736670187	5.98344610955782	0.048443422739906	0.126320940322159
Mapkap1	-0.0494001043352744	6.1897709423884	0.0711134918140996	0.79830278774258	0.868592405525272
Gapvd1	-0.398629177087796	6.75132366602478	5.25091859102763	0.0600883076845618	0.146009270124133
Hspa5	-1.01539539736896	9.65667762508658	16.5604823795795	0.00603602074332788	0.0345297971264026
Rabepk	-0.310284361569981	4.3329970267806	3.12650353952648	0.125458364034201	0.241404047627967
Fbxw2	-0.225436932614958	5.86231825757987	1.59909420095636	0.251135865306183	0.391839356142245
Psmd5	0.234819642955144	6.19307376200773	4.04496179962125	0.0890970575915988	0.190769417291806
Cutal	-4.71788147987476	-1.45784312194032	19.5197814749029	0.00615399122677297	0.034883627395692
Phf19	2.8265140435479	0.0488001659827398	8.7256620533488	0.0242804308197508	0.0801127050827209
Hc	-3.37173216879113	-1.82826891758924	1.69108812613807	0.239344906083818	0.379222875432745
AI182371	0.413118704425457	-1.80212212046006	0.276276050289815	0.617271446489493	0.733597618495001
Cntrl	0.184197865845814	5.17661920292381	2.20360802753779	0.186278696095814	0.317921856242259
Rab14	0.116006147609275	7.42116334104617	0.339386830895595	0.58057705000092	0.703197381514127
Gsn	2.20721911745833	8.89899759063137	32.9662927218467	0.00105247940400016	0.0146491330355029
Gm39795	2.38133344610298	-1.29028799811093	9.33741029101746	0.0212222654369396	0.0735016352633058
Stom	2.6101031173846	5.95192907019242	47.8508773048557	0.00037787263490234	0.00974869567880677
Ggta1	0.459879818149976	6.12794271667265	4.79899711591682	0.0692101178845951	0.160044754663569
Dab2ip	-0.191443586930924	6.13001932552733	0.654041041762797	0.448351964644324	0.591082701014306
Ttll11	1.23624106171908	1.6677281525836	12.4726081792738	0.0115351497955269	0.0500841465979725
Ndufa8	0.204848212684683	6.08697333497283	2.46035162322696	0.165827819497199	0.29313106227507
Lhx6	2.04336408222664	3.18168164842399	18.40822531039	0.00468483306323069	0.0302388684180038
Rbm18	-0.138112281128281	5.40300322014497	0.5706924345596	0.477476451914349	0.617955713455138
Mrrf	0.0530996605892999	4.53996844952804	0.0691437786004368	0.801041286331126	0.87026159848382
Gm46735	0.345542114163439	-0.080739650456832	0.401052533419144	0.549002627628145	0.678543128799676
Ptgs1	0.300666598634445	7.1266237774454	1.55828160027694	0.256640494526085	0.398306279600794
Pdcl	-0.197751674661858	5.84437982270983	0.775792980713601	0.411014962291367	0.556985926097935
Rc3h2	-0.192119462714427	6.30292410961452	1.14965041857299	0.323264305577597	0.471769547870151
Zbtb6	0.126204814143295	4.64896880766104	0.495219665491645	0.50696428460445	0.644156655560804
Zbtb26	0.221547127285498	3.76354434386277	0.568494566381145	0.478290262612472	0.618698787527145
Rabgap1	0.214078915752696	6.39744630563291	1.35964088838155	0.286155900603417	0.43247846316428
Strbp	-0.984771794575182	5.23781323338681	13.234455785429	0.0101140151614697	0.0462080912318859
Crb2	0.210286462412485	-1.69619150954781	0.0709014369826813	0.798595622962039	0.868704485194979
Dennd1a	0.110481450405411	5.19804480662966	0.35503727798011	0.572206343035346	0.695451565468507
Nek6	-0.0199888129340985	6.21015972979249	0.0155808274391456	0.904581704482639	0.940263644824512
Psmb7	-0.381368328454681	7.17148373052305	7.90737951218629	0.0293605170234311	0.0908270703503123
Nr6a1	0.426884222199076	1.9772872716738	1.48123196591888	0.267528109304363	0.411252201616795
Nr6a1os	0.411295406181499	-0.99212376287845	0.38291007137101	0.557914160078267	0.684726571471944
Rpl35	0.124879378593135	9.21165438051461	0.44887013535833	0.526835719404383	0.660733105969744
Arpc5l	-0.78707947509972	6.04919888495747	21.2237700404498	0.00330058740285467	0.0250629228173627
Golga1	0.0176269074336438	4.9340372257317	0.00858350844994031	0.929082314713431	0.955816492971202
Scai	0.0213683947251199	4.51693415668037	0.00774210078661561	0.932636903055545	0.957750919444205
Ppp6c	-0.568087670451673	5.31953365893768	8.76866982997316	0.0240469597757951	0.0796479398701787
Gtdc1	-0.0854255961458098	3.59596591972251	0.0944005811042963	0.768635957160686	0.848484606887437
Zeb2	0.705591287950736	6.4044138784326	3.62630642621214	0.10359038307582	0.21182489860708
Zeb2os	2.11820213281244	1.55429379936059	27.6476592558843	0.00167817321875101	0.0180844898902925
Gm13470	1.38828795520283	-0.338167923455093	2.91140484031733	0.136840893213557	0.256686517683962
Acvr2a	-0.498841161082017	3.98130819333333	3.98376824426945	0.0910357527064849	0.193442168225868
Orc4	-0.291859758714414	5.40657696921831	1.64367555543975	0.24531840706342	0.385088418082793
Mbd5	0.0776389346322591	4.34533093078891	0.0794316861469626	0.787168774510422	0.860775794922627
Epc2	-0.868248313702318	5.8127685581477	19.2327799453898	0.00421060065811618	0.0284396969477218
Kif5c	-1.53698328070677	-0.437702263641595	3.16096837701436	0.123757001104199	0.239308730806955
Mmadhc	0.297431342223345	6.05467791201017	4.70641940946219	0.0713057028302123	0.163540927857665
Gm13483	-0.125241503897497	-1.22883636054832	0.0498519932421097	0.830439926833094	0.889736777248548
Gm48908	-0.0219007183914855	-0.147598494053428	0.00175356640158838	0.967903627122703	0.980036588715293
Gm13498	-2.17544579518027	-1.75572702391156	3.59257946030822	0.104894215861796	0.213663603793264
Rnd3	0.532139116160577	6.5532017541458	5.73316115711891	0.0520512629486026	0.132482719507112
Rbm43	1.16914343934467	3.6717780154903	34.9729926657199	0.000897455585312131	0.0135197325084269
Nmi	1.60301638218436	2.11988711652671	19.7362653767332	0.00395190958919014	0.0274573718370402
Tnfaip6	2.27805534084153	2.86064235363957	9.69099748138794	0.0196854530781416	0.0699253778291866
Rif1	-0.513326780417268	6.9327878607814	4.5248153302325	0.075672178728759	0.170144667829534
Arl5a	-0.0873120189347996	6.30811037655813	0.276693995370216	0.617010981857633	0.733351551374205
A430018G15Rik	0.582226337928006	-0.676175589896193	1.12306445831364	0.328482623788493	0.477423030064813
Stam2	0.100918521878994	5.24657054304664	0.490512448970623	0.508916458374006	0.645569560093391
Fmnl2	0.440136648562683	6.68185714467109	4.04215828580214	0.0891846449744227	0.190927177741127
Prpf40a	-0.207939570885446	7.49346585404027	1.2811110220964	0.299238229550376	0.446208499348008
Arl6ip6	0.0165583204695134	5.30171779469967	0.00654827696574214	0.938033607733206	0.961423172868174
Idi1-ps1	0.26664059160041	3.07732617278523	1.18248719749132	0.31699351630544	0.465172025150396
Galnt13	1.97707919201143	3.75908548823333	2.12250062122593	0.193478454486346	0.326483001676873
Nr4a2	0.794682843602721	2.96885452630678	3.55338382776729	0.10643777200102	0.215631206162396
BB557941	0.905208808846204	-1.14301148249677	0.812202074394235	0.400859806525345	0.546840648229974
Gpd2	-0.158719449092687	6.14841393408269	0.699029860291227	0.43390194772452	0.578568871695132
Galnt5	7.70898203291151	-0.877256852695182	6.17359779206388	0.0532045427035786	0.134594650226171
Cytip	3.07613778164936	-1.6954696902021	2.07592392427498	0.206500117097831	0.342148214776263
Acvr1	0.463790000221108	5.06286534097494	3.56717643506593	0.105891091886674	0.214897088028404
Upp2	1.82578102070254	0.983936125405722	14.4721319473295	0.00826162575808406	0.0409324648259603
Ccdc148	2.55065295136902	-0.528426160717645	17.7818634329794	0.00509333132193257	0.0317270171137987
Pkp4	-0.313631098127462	5.76413154083434	1.77822265085567	0.228905171124116	0.367861300990634
Tanc1	-0.371472704486357	6.17195446463595	2.87068004970272	0.139155142860421	0.259644054951172
Wdsub1	0.676315234063835	4.54183585017532	9.3836609483915	0.0210123819220598	0.0729772303081101
Baz2b	0.550269698533689	5.38428564046825	4.86173848294741	0.0678368995829057	0.157933321074057
Marchf7	0.147893487324129	6.20123185164965	0.586631440702117	0.471649025034131	0.613188396277802
Cd302	0.944253968505241	4.43543499423456	6.23005966270777	0.0452088547967485	0.120753378891938
Ly75	-0.156366323518351	5.55127497757786	0.227731960445183	0.649439971175433	0.760829538720668
Pla2r1	1.86654780314173	4.20949526120044	59.7888635800883	0.000200883784166162	0.00764036891507669
Rbms1	-0.614058410998861	7.81098776817821	10.3560287181403	0.0171729884966413	0.0642967138962617
Gm33841	3.06752504771309	-0.867132099710074	19.0971242482122	0.00428411134680743	0.0286770183716817
Tank	0.256775306418783	4.76318435742884	1.7714300770236	0.229695041618165	0.368569802054206
Psmd14	-0.383241856959363	6.12716401907237	4.67634694586649	0.0720048266380571	0.164486878334438
Fign	0.65529397203643	2.54928405824883	6.75408923196704	0.0392364630502497	0.109554077937132
Grb14	-2.75888761699571	4.9965487140432	5.20186998478974	0.0609969776181499	0.147616341568761
Cobll1	-0.472574078282395	5.67989191991955	2.82483245439	0.141825813074742	0.26238062090057
Scn2a	4.818811300344	2.04538148726633	40.0579115717015	0.000619479225834832	0.0115980795032869
Ttc21b	-0.162741228979292	5.94439528055472	0.883517450752071	0.382129487876879	0.529591133409974
Scn1a	-2.38376300804224	-1.77135025210946	6.4395517772545	0.0426844829426814	0.116042626994074
B3galt1	10.2238670713217	1.01366178348159	23.5226377740967	0.00410042528702556	0.0280352284689113
Stk39	-1.55491608622156	5.44553326756951	47.9177201805045	0.000376394752555172	0.00974869567880677
Cers6	0.014843182663353	5.82733678686099	0.00241027083388144	0.9623753332574	0.976650860207923
Spc25	-0.0264315197523466	5.37739310299381	0.0232155471505757	0.883697799393578	0.927190453792467
Abcb11	2.89444269113713	-1.14181082471631	8.41153582720638	0.0260806655305529	0.0842101263097275
Dhrs9	1.79216012575357	4.3447262952196	20.5349900425787	0.00358298702703731	0.0261268603632175
Lrp2	-4.89761785497422	0.982493765135173	41.6525814594023	0.000556214573419675	0.0111315887441381
Bbs5	-0.287710244500345	2.55797254419746	0.817555208408582	0.399401875874994	0.545668827988223
Fastkd1	0.0140171553409684	3.33825478580426	0.00420317748327871	0.950331826271202	0.96902855726261
Ppig	-0.116352215971021	6.97643657162208	0.452143131167896	0.52538315978361	0.660075449947366
Cfap210	1.21182868383424	0.954093782344638	5.32195890664053	0.0588042094578195	0.143805306670182
Phospho2	0.321227627203717	3.78136652751464	1.6211560277165	0.248232072512464	0.38832932127662
Klhl23	0.60567982823332	4.55049743168462	5.12779573307638	0.0624046446594684	0.149625107671995
Ssb	-0.348826993426548	7.78853928468703	2.63517303052047	0.15366272962263	0.277474811958311
Mettl5	-0.0820807342888459	2.93033920284161	0.0990203531279181	0.763248849249118	0.844779381759202
Ubr3	-0.446299914906437	7.00691295517495	7.68826486186977	0.0309577537823301	0.0939268511994719
Gorasp2	-0.227592837392715	7.10673966917812	1.11197156988106	0.330698572635899	0.479818946506646
Tlk1	-0.371945367709447	6.52886988232736	3.48461523020921	0.109221817468632	0.219322265910027
Mettl8	0.566082687728328	3.49047560469305	3.87701979554345	0.0945572751938551	0.198832414019978
Dcaf17	0.27261277732952	3.67621359332222	0.73432830892804	0.423115947508843	0.568371929952369
Dync1i2	0.208839940640908	7.13471678863056	1.76918921099024	0.229956484321798	0.368687676428116
Slc25a12	-0.164819517585402	5.81055942989593	0.946068903491857	0.366844426538335	0.514496591270283
Hat1	-0.0396518787392568	6.1732121937454	0.0420224956299798	0.844090299676993	0.899640116038862
Metap1d	0.393931791434008	4.87840774172405	2.98297207453492	0.132901090833299	0.25163412992006
Dlx1	0.282434868847642	5.77077753682656	3.44514848017875	0.110864710243436	0.221745572105497
Dlx1as	0.868274630820571	1.43023986949099	2.40951261078532	0.169617706761828	0.297811306618418
Dlx2	0.0877524124555447	5.12877451459392	0.138163300361262	0.722390049656291	0.81647262630536
Itga6	-0.89367002911272	7.78594036299603	25.3542209323115	0.00210155788741427	0.0199808090279159
Pdk1	-0.0367818881331043	5.82293791559585	0.0101072990825286	0.923067109661714	0.951267703689061
Map3k20	-0.854199062802415	6.10232745513131	19.3198187495321	0.00416431166946324	0.0283024091627557
Cdca7	0.0490355938685121	5.98040133714577	0.0320408850632656	0.863599856177975	0.912940819701811
Sp3	-0.417250567488119	7.14765540220295	4.30919222968421	0.0813393732128289	0.17930447251749
Sp3os	-0.169618273772018	3.01310279920231	0.318608735780517	0.592109683977986	0.713749426843147
Ola1	-0.611350473501713	7.13544302255434	11.919011375479	0.0127380584646848	0.0533335787318261
Sp9	-5.30639725463595	-1.67535886257173	25.4000851412058	0.0034570338470231	0.0257105187896967
Cir1	0.68183957782055	4.33003310291156	10.1596368853485	0.0178682914429707	0.065891424448172
Scrn3	0.650258364304596	4.05387868247796	9.301650076596	0.0213864579385847	0.0738839157118342
Gpr155	0.736165871665406	4.00748407795064	10.1029149094634	0.0180760489764799	0.0663545658818431
Gm13707	1.09212472141126	-1.02026096624994	2.52002647454961	0.161528781346132	0.288110296358084
Wipf1	-0.521200587302165	6.41684004067536	11.2117821920626	0.014529367083526	0.057634695374091
Chrna1os	0.920699795076757	-0.86171402686801	2.39696482014422	0.170571763606564	0.298937433964233
Gm53265	1.71472048738856	-1.03689601469599	6.84594458330599	0.0383001054422467	0.107997141768317
Chn1os3	0.263748585082943	-1.54818229638993	0.0817844446681717	0.78413601382567	0.859033141861844
Atf2	0.0471074316348438	6.01737139582636	0.115532708696017	0.745063276982828	0.832637448622673
Atp5g3	-0.549021249737984	7.80122726092558	11.8434645013535	0.0129149178520405	0.0536649234838572
Lnpk	-0.389690546636908	5.64779380523017	4.95566243371647	0.065848983004638	0.15526806594886
Hoxd9	0.0505270565215848	3.78585933317514	0.0300545101496599	0.867845214459386	0.915877234938344
Gm38462	0.247325936811266	2.49887458717899	0.645025058975342	0.451348876175731	0.594053180041858
Hoxd8	-0.410286709249022	5.72179052487614	4.43608376557263	0.0779375191056546	0.173899593661877
Hoxd3os1	0.875968869081371	-1.48589779825639	0.845733686755363	0.39186970016338	0.539076063481268
Hoxd3	0.409857536889903	1.31756118196143	0.825813582135194	0.397169831330197	0.543483929862739
Hoxd4	0.501750042208438	2.31152300705498	1.90935662611903	0.214393724263104	0.351326264073545
Mtx2	-0.204895769537472	5.55603574619315	1.37869934284122	0.283110607855175	0.429009440976125
Rps6-ps4	0.233569033949935	3.83371007115731	0.932641917954781	0.370041457066479	0.517975037119259
Hnrnpa3	-0.178910592945971	9.69463386361499	1.05725531044671	0.341976811845039	0.491983616244424
Nfe2l2	0.581110939284505	6.6440858371398	4.55889962629123	0.074825656840419	0.168932978582817
Gm34861	0.249708959843653	-1.36635522057295	0.128842620793909	0.731449755462503	0.823482765381311
Agps	-0.404915398295572	6.90009169406749	3.10096111917729	0.12674009826304	0.243324683128693
Ift70b	1.43148986690715	2.82359746431051	21.3477534671799	0.00325291187918212	0.0248244731457984
Ift70a1	0.0139197289118469	2.45597983756949	0.00132475205722435	0.972100389478525	0.982218852085156
Rbm45	-0.0462045238764832	5.29548959087963	0.0847091748787892	0.780431753101045	0.856341715019521
Osbpl6	-0.653714021005095	2.70333152801813	1.51914930066732	0.262086721744097	0.404927819359071
Prkra	0.821816455994089	5.64296121642076	11.7835104824505	0.0130575978126123	0.0539963133642631
Fkbp7	0.963119684601598	4.56799799676283	6.05924735769509	0.0474171178561378	0.124584812098524
Plekha3	-0.901217496687858	5.60617545789251	22.8745629597226	0.00273395044931323	0.0226474421065348
Gm39860	-0.211613501511993	-0.132551607875258	0.168576226354447	0.695085233144692	0.795699588580295
Ccdc141	2.03768633248104	1.26505909017414	14.4723226151287	0.00826137655676153	0.0409324648259603
Sestd1	0.653344253795526	5.70652809423989	10.3318769011914	0.0172565355103703	0.0644264063919398
Gm35266	1.43811626241864	-1.00480768136604	4.06148936373871	0.0885830695182809	0.190074808049219
Cwc22	-0.106750323505972	5.58672022757103	0.571218856595489	0.477281905862056	0.61781386558595
Ube2e3	-0.183694128543435	5.81583802745408	0.548506403789884	0.485809172088212	0.625672994709105
Itprid2	0.491403057488773	6.57646996961928	4.02703019158613	0.0896593000553418	0.191568168630418
Pde1a	1.90590760052498	-0.088986068232378	3.2596506746558	0.119057519145779	0.232542421447204
Dnajc10	0.362151052574954	7.170706443778	3.04025263913987	0.129859730154301	0.247376749727821
Nckap1	-0.706111185244107	7.96997078458527	12.5661347206034	0.0113469883765315	0.0495965626938558
Dusp19	-0.0669143737904517	2.8164462660291	0.074056338523877	0.794286708686471	0.866007165149028
Nup35	-0.20749450226715	4.6515322312918	0.808740335245422	0.401807313856403	0.547806614889231
Zc3h15	-0.456138514882065	6.5535716260263	8.47886983066176	0.0256801878720946	0.0834469347446122
Itgav	-0.599082075917581	8.08850706613212	6.37605121790593	0.0434292955621694	0.117532189783762
Fam171b	-1.9890072375471	4.79679866250307	39.7453634462726	0.000632978149172322	0.0117168153747991
Calcrl	0.899927503106906	2.5097293887574	2.68564310948067	0.150382692932597	0.273392870236045
Tfpi	0.795776236598172	-0.130112733118203	1.35006108919734	0.287705206395638	0.433960094331545
Ctnnd1	0.262994858259279	8.15302107233139	1.70808784813416	0.237254632877772	0.376780665677147
Selenoh	-0.307479530778713	5.09522153494421	4.22889150588101	0.0835966906293973	0.182511789009797
Tmx2	0.476940370516287	5.87258895461852	9.83089516745817	0.0191182591905732	0.0686208053404914
Med19	-0.0188186599166246	5.17608769594638	0.0127757895891974	0.913550008685804	0.945268932498411
Zdhhc5	-0.525053354429719	7.6838543446577	7.111301210665	0.0357573529277697	0.103350041756916
Clp1	-0.295471448452262	3.44675223949878	1.60494313193289	0.250361199752578	0.390902867212913
Ypel4	2.72526590843156	0.67164073100786	12.1899250874531	0.0121296206578307	0.0518454427183556
Gm19426	-0.324675432463714	3.00804407564425	1.2153868162644	0.310895990944363	0.458610836969503
Ube2l6	0.691206537896423	3.9011284577325	4.94975070182398	0.0659717735873952	0.155329528310984
Smtnl1	-4.03708023478657	-1.94094559459341	12.2134436557033	0.0120786342881732	0.0517241329202527
Timm10	-0.274560467806079	3.52242412207807	1.85248674805849	0.220519473554704	0.358163567990883
D930003E18Rik	-0.794088915171055	1.29418262025976	0.846227942235908	0.39173967425913	0.538954832006458
Slc43a1	-0.316091702426109	2.6432158489005	0.369266776012592	0.564815271713622	0.690503015614988
Slc43a3	0.651210199478388	5.11918035737356	6.80597171066812	0.038703871734964	0.108712590127048
P2rx3	1.7325338290006	5.20124023635587	2.61087632018934	0.155277339417369	0.279696596931011
Ssrp1	-0.358869684455113	8.71438412643508	2.40255309752431	0.170145938166466	0.298521863908935
Tnks1bp1	0.853452675144082	8.36504132704885	26.4320297934626	0.00188687860425244	0.0189640968944229
Ptprj	-4.00262452018303	4.81444288852811	8.95561103268482	0.0230661215603771	0.0774415759690994
Nup160	-0.536117311830222	6.2087837289046	4.31624837138913	0.081144982885631	0.17899091742237
Fnbp4	0.0495223173002107	6.05875939538911	0.176955772842922	0.688083379401226	0.790192624542896
Mtch2	-0.0247604574935482	6.42999099741186	0.0137024608887212	0.910485618305971	0.943400532356429
Ndufs3	0.083007983648835	5.5031985060164	0.157450873282532	0.704709135172032	0.80316716891722
Kbtbd4	0.0407275666304091	4.51130863068506	0.0364593257662965	0.85462187192056	0.906701385880064
Ptpmt1	-0.933138001814472	4.99917712812482	15.0490206880671	0.00755099473683988	0.0387906623550493
Celf1	-1.07693978795831	7.22259206305961	50.4743815560885	0.000325163856591999	0.00933927737897813
Gm13778	0.383078123090541	-0.845407303161897	0.566427657511333	0.479057888916895	0.619360180519828
Psmc3	-0.455078213691986	7.53461657408015	11.2172747897591	0.0145142068379049	0.0576022791268094
Slc39a13	-1.17981875970867	6.06703024265692	32.0541539345026	0.00113469054048602	0.0150951225100122
Madd	-0.287510504049867	4.27093042762283	2.2324986423974	0.18380559892216	0.31484305272643
Acp2	0.188348967027486	5.59403956895108	0.529639835521766	0.493108112848076	0.632640059928159
Ddb2	0.878268840196088	2.43323704907929	7.61219461393961	0.0315393097533655	0.0952073842576858
A330069E16Rik	-0.150426375198119	-0.573474505996493	0.0861415899737576	0.778643126413291	0.85506250860087
Pacsin3	0.811827677888625	4.87152156088434	29.4201196683821	0.00142523263914311	0.0168390868354524
Arfgap2	0.0820623245592	6.50122680916457	0.450350695113321	0.526177672814255	0.660440050289532
Cstpp1	1.1720285871016	4.69490119974269	42.5709441469181	0.000523618335537376	0.0109300064922171
Lrp4	0.368786558914514	3.39879912176796	0.196130175034006	0.672779184958598	0.778342077213836
Ckap5	-0.346468231013906	7.78041686315875	3.12034016931189	0.125766006903112	0.241826777347722
Zfp408	0.369692955452644	4.26760620866917	5.11262276965668	0.0626983645050366	0.150119610444654
Arhgap1	0.584092064315951	6.24471573472959	15.5813328130488	0.0069653593784915	0.0371132342884862
Atg13	-0.00683099903197167	4.81392952450114	0.00163561900666304	0.969001132904847	0.980716295882834
Harbi1	0.396387988571946	2.38495624452855	1.61021436538505	0.249666042344285	0.389994890811775
Ambra1	-0.00375759872206186	5.54482635786152	0.000813831766315007	0.978130389680118	0.986257034353795
Chrm4	-2.26285238366746	-1.49433249398066	2.8091081852772	0.142758114470176	0.263500190953719
Dgkz	-0.668033215871011	5.84268676911853	28.4255517354742	0.00156040986688128	0.0175358366674951
Creb3l1	0.0230292981974089	6.14335499930332	0.0175068462378065	0.898893445833884	0.937046933777783
Phf21a	0.0255681595635064	5.23521687737794	0.0182908866691839	0.896669817973476	0.935735709854386
Pex16	-0.0476577590702554	3.36770519773946	0.0469835318027516	0.835300185381022	0.893272803014181
Mapk8ip1	0.763599583551703	5.61333877672207	27.3522317510016	0.00172597009026931	0.0182615081983767
Cry2	-0.136236128333051	5.10933568049786	0.962174984072577	0.363067459507731	0.51146796986457
Slc35c1	-0.664323784346884	4.43100968648232	15.71663007175	0.00682615816818753	0.0368225892814993
Chst1	-2.20230307275903	5.31169902846915	5.14000675933309	0.06216960556381	0.149244013776105
Gm13816	-1.58381419052454	-0.395870130625899	5.64540135633399	0.0534015060458206	0.134869256163185
Gm32413	-4.19107742708596	-1.85189708423967	13.7995884639438	0.0126201117579155	0.0530731785168243
Prdm11	-0.510511541785584	3.08808212380571	0.562042005735197	0.480694128756967	0.620832520574262
Tspan18	-8.12162409176766	1.69625377328924	22.5662323186519	0.00449299101727314	0.0294600271137515
Cd82	1.36591463135162	4.75773533546139	16.2734950444085	0.00629046640532639	0.0351780401708423
Ext2	0.134946016409512	7.17762598266729	0.517607436792315	0.497870288963907	0.636489542525885
Accs	1.21232289869779	2.61989240821422	22.6376344437838	0.00280692334803077	0.0228616032026597
Alkbh3	0.014466687190075	4.58572594518948	0.00637201632090209	0.938871194847609	0.961994375256573
Hsd17b12	-0.968354931083441	8.28253341171443	28.9800085271697	0.00148306072436275	0.0170402321545385
Gm39885	-1.13330851022633	-1.5307981887942	3.33021656125366	0.115846064789508	0.228316196309956
Mir670hg	-3.78641279551467	0.942186810193401	13.5748755413861	0.00955383224272161	0.044613796891267
Ttc17	-0.214639128345887	5.2386365923698	1.65260487406687	0.24417691439528	0.383948232404404
2810002D19Rik	0.111536165379444	1.51500991664791	0.11090602826464	0.7500027732696	0.835701010520284
Api5	-0.386321541593284	7.50406224388524	4.78657155370509	0.0694865132766337	0.160629793024904
Iftap	1.29749748686793	3.53862900048533	44.3929257615156	0.000466054855626649	0.0104421560651016
Traf6	-0.463298984413487	4.89808918213004	4.38354353812648	0.0793222717059655	0.176120616572358
Prr5l	-4.14614490362139	1.79423559794062	23.9514943352212	0.00243209177746001	0.0214727897188093
Commd9	0.0819167735675694	3.7954038456412	0.163904302998534	0.699079391046689	0.7986736256703
Ldlrad3	-0.699850941701531	4.45063161175298	2.33639089581553	0.175285025905989	0.304734471402218
Trim44	0.277636558310274	7.21552264230281	3.84782738235999	0.0955524887231776	0.200129306306138
Fjx1	-0.98449294936435	0.585393249789068	2.17788584066295	0.188520333312024	0.320718172991422
Cd44	-1.09311106317237	8.84273790632318	25.875631649517	0.00199388349457165	0.0194142031893434
Pdhx	-0.145019021892338	4.59724487670196	0.537228198364187	0.490148155120454	0.630256066465178
Apip	0.523862267278031	4.07737845623026	6.65435986209735	0.0402880496160785	0.111560030895349
Cat	1.14779477686931	6.1191891551709	31.4470888693065	0.00119415814145697	0.0154374737514715
Abtb2	-0.310415989962521	4.43827249191986	2.82552861250103	0.141784732653997	0.262339972318966
Nat10	-0.200407907596711	5.82260575838578	1.32346459817815	0.292073226095006	0.438621015210932
Caprin1	-0.0184958821156636	9.13465652809082	0.0089642544893329	0.927531825229727	0.954811050479344
Fbxo3	0.00682436417217136	6.26862440778353	0.00137238902534464	0.971603457853655	0.98197466673092
Cd59a	1.61125255319997	2.61236975787403	24.373207242691	0.00232590899807409	0.0210774948082899
Hipk3	-0.0976105499029132	7.21332947867223	0.143997700717788	0.71689768379611	0.812587791894593
Platr14	-1.39504856979272	-1.32471048915564	1.67749456082553	0.241035691980994	0.380934616692421
Cstf3	0.0949155067158903	5.52678385161976	0.313091547076325	0.595257293811826	0.716176267351026
Tcp11l1	1.18895679694295	4.98678910107682	17.9249063315611	0.00499601262733911	0.0314489946633373
Gm6306	-0.116462597300894	-1.72012093878099	0.0177572236817217	0.898177922535868	0.936585500417358
Depdc7	0.0227462668774721	2.75204677329153	0.00487585968710128	0.946511734992498	0.967224384794343
Qser1	-0.302914125205278	6.19584008017532	1.33821642065184	0.289638275946167	0.436109222468186
Eif3m	-0.0695611992079015	7.2530100600855	0.114810491499686	0.745826869275802	0.832950222751768
Gm38521	0.413161700911544	-0.391979312720876	0.271507163089644	0.620261808796173	0.73600469947819
Rcn1	-0.252798126952493	7.76088610957548	1.86553025157643	0.21909246839437	0.357023204579977
Elp4	0.658561197677926	4.65172180587861	13.8250659084773	0.00916807552516647	0.0434950709171168
Immp1l	0.348014622284948	4.48138745449896	3.72874146345673	0.0997634000286814	0.206241788735697
Dnajc24	-0.0691777868499231	3.31629900444081	0.109822336892919	0.751176449373682	0.836407256565392
Arl14ep	-0.0155192201258423	6.73933208958812	0.00304008530798663	0.957749701678083	0.973612105883428
Kcna4	-1.01658445430653	3.22163797094294	13.4426457098621	0.00976642036027725	0.0452067380735827
Mettl15	0.826992302080798	2.93075391496968	8.51895017596283	0.0254456845515705	0.0829456521103712
Kif18a	-0.115025213918726	4.77913406228873	0.435093147256832	0.533037454232587	0.666248289253386
Bdnf	-0.173595633465328	6.26598152795314	0.877481268545355	0.38365887691003	0.530973056562278
Lin7c	-1.13661577103809	6.69638870738662	22.9519564217643	0.00271065762923088	0.0225543142980065
Lgr4	-0.834648512759223	6.09266464128108	7.59111108767005	0.0317030675002916	0.095596620626291
Ccdc34	-0.216751285569209	5.46082150806224	2.06238859900088	0.199071701251748	0.333665655778933
Fibin	-3.62072134453196	-0.0738791781258477	11.0981036928043	0.0148479063775254	0.0583921245078908
Ano3	-2.56361972868964	1.1547221841105	15.2424292665618	0.0073309303891044	0.0381392227096372
Or4f61	-1.20671358532494	-1.14666320422951	1.61991578136603	0.24839400773683	0.388449861284764
Lpcat4	-2.47226801813595	4.80530245308145	93.9120246401655	5.39376616629745e-05	0.00448794034527865
Nop10	-0.353284760708578	5.05055032064824	2.87427922946007	0.138948442516852	0.259470351895349
Slc12a6	0.448487003042709	5.19001159924546	4.13255112297449	0.0864183905543361	0.186958412215645
Emc4	-0.287957022624745	5.22308049062421	3.92008993008668	0.0931145254665637	0.196581473186291
Katnbl1	-0.945425363565259	5.29047312641089	23.3545781939755	0.00259362096397335	0.0221717448408407
Emc7	-0.312168865815928	6.12144752649658	1.37871756628144	0.283107719252779	0.429009440976125
Aven	-0.970237366231765	4.11208203596809	22.7240221514194	0.00278002144950545	0.0227862176001554
Fmn1	0.0391446597334602	6.20530258700592	0.0320503737906065	0.863579908867085	0.912940819701811
Grem1	0.425056232569479	-1.57028644945172	0.126528364398593	0.733757137080849	0.824760782343167
Scg5	-1.52139606139394	0.649034488700094	5.88667790229275	0.0497973286589833	0.128650456077658
Arhgap11a	-1.13108581523039	7.72719907141008	31.4671296967753	0.00119213007058108	0.0154374737514715
Aqr	-0.764468052621604	6.51463370858097	16.6579193411534	0.00595273430574382	0.0343527067186032
Zfp770	-0.626515122415682	4.57478268504997	6.930863323606	0.0374608281067886	0.106370156996505
Dph6	0.048356590909443	5.38487632635174	0.130625843273113	0.729687985333415	0.822014142171368
Cdin1	0.120976870833699	3.90351191161134	0.496230779381061	0.506546810855417	0.643685779917995
Meis2	0.733887259192991	6.12121522265616	36.9306889770174	0.000774012811609192	0.0128286577113943
G630016G05Rik	1.08136242979935	-0.0380433260965729	3.66292542119456	0.102199662241622	0.209699471366796
Spred1	-1.4793809037348	8.35127681724774	48.5781272008082	0.000362195327411759	0.00972452928850982
Fam98b	-0.167968671800764	5.83143154895893	1.67832710918461	0.240931639427833	0.38090632014086
Gm13986	-0.667620560402392	-1.07496606014573	1.59021932596265	0.252318028997048	0.393242617788678
Thbs1	1.03802169960062	9.241967887812	3.40475382364927	0.112581447131123	0.223971987779046
Fsip1	2.64449370293329	-1.28158690572485	7.84465274022588	0.0298063178912895	0.0916280650088477
Gpr176	0.792707052044698	4.36871183218551	1.66230859003005	0.242945191236584	0.382911837858099
Eif2ak4	0.450592882531186	6.22767632927443	5.74973983334011	0.0518013471772461	0.132109992061035
Srp14	0.00902563163038707	6.27624409674883	0.002120783871688	0.964705077114804	0.977865230816756
Bmf	4.67960744882346	2.9145604516066	51.9707835062803	0.000299397623826173	0.00914520949699931
Bub1b	0.130212999047607	6.74143190611587	0.840286464604207	0.393307431170354	0.540289738630909
Pak6	2.24546086781571	-1.51606414114125	3.30722254803217	0.116879329721951	0.229726029742687
Inafm2	-0.491129998261063	5.93965435221859	3.94541346779972	0.0922801914994083	0.195168353726723
Ccdc9b	0.0721278209318863	5.21796653961413	0.170814224945658	0.693195216549179	0.794241617276573
Gm54146	-2.71031036834926	-0.645509762207638	16.9587415437836	0.00570500312471791	0.0335833669511521
Disp2	0.393953209412546	2.65055680982646	1.95815137742612	0.209330507841122	0.345254510109414
Knstrn	-0.292912401195946	6.67317073970845	2.53463692360562	0.160500003504233	0.286802622427388
Gm39913	1.47666790179579	-1.32360054121764	4.06398635378601	0.0885057662675735	0.190031766868223
Ivd	0.654515798962928	6.80892874139286	14.7300730402442	0.00793340035767128	0.0399750299927319
Bahd1	0.068336808786805	5.3929916512492	0.232820114620462	0.645874678357801	0.757779251218254
Chst14	0.355435154591773	5.56700973312886	2.2780986000685	0.179995500807031	0.310447013891925
Ccdc32	0.491932891504742	4.0091332435857	6.79797468257921	0.0387853316367503	0.108821753997387
Rpusd2	-0.246158686164003	3.36409821301649	0.75898746938585	0.415848301793281	0.56165089378455
Knl1	-0.110071928482415	6.32920379488637	0.213485976199689	0.659695307384717	0.768967073865918
Rad51	-0.5969165592131	5.44447852187475	16.1006903227832	0.00645055397658658	0.0356520352433805
Rmdn3	-0.517624946334857	5.25794119359588	4.66240802339594	0.0723320179121224	0.164957852809888
Gchfr	-0.424602819389078	2.7919674548727	2.22368700154943	0.184554953236505	0.315772052964104
Dnajc17	0.562132410684404	3.22972496505159	7.97041900424431	0.028921399398077	0.0898126877032797
Gm14137	-0.980995964333858	-1.63282227178152	0.868778603469319	0.385881481747858	0.533242764259319
Zfyve19	0.398425631240575	4.05932548387108	5.84317968411947	0.0504224602436453	0.129829324209491
Rhov	4.67891046114046	1.29406981394984	21.0110549908042	0.00338455778165681	0.0254118253472924
Vps18	0.435081198867645	5.08919371439942	9.09834579028071	0.0223527590870147	0.0758948015567091
Dll4	0.637358035051754	-1.72500703422876	0.378211593989972	0.560270871178339	0.686536843128117
Chac1	-0.845701182867573	4.536789807451	4.92909485251555	0.0664032391691134	0.155865834878449
Ino80	0.172567682123641	6.21873725917676	2.39881274214619	0.170430787101539	0.298868856318435
Exd1	0.162839330044799	1.51125854099549	0.258739008141068	0.628439893544998	0.74326768594756
Chp1	-0.0550025072164513	7.03470423735821	0.110699471804449	0.750225981554451	0.835800591466579
Oip5os1	-0.227457604581585	4.97562855486023	0.799073487066879	0.404472984965443	0.550566092662162
Oip5	0.42928144766213	4.00822346756257	3.75968365926697	0.0986453531164809	0.20459749430505
Nusap1	0.608625181533426	6.27803770038407	7.15883460323143	0.0353258704008648	0.102512972888073
Ndufaf1	0.182265899548277	3.71895439313835	0.855743738102486	0.389250038642319	0.536655330439887
H3f3c	2.18144852138846	-0.487300603388892	10.4124524929903	0.0169798870468629	0.0638326586162051
Rtf1	-0.0404663194100504	6.31121208275896	0.0615363113183657	0.812033455266137	0.878401651280725
Itpka	-0.626764561151139	-1.42303035803565	1.01750918870553	0.350551629173521	0.499815486231517
Rpap1	-0.0256736264947406	5.19197164840522	0.01728290416864	0.899537858252452	0.937433980260203
Tyro3	-1.96415556443117	4.105142769768	65.9424831538671	0.000151559929361742	0.00675573464353038
Mga	0.148091543276962	6.41848199722628	0.601983465646153	0.466156355256785	0.607716323361542
Mapkbp1	0.731460507426521	4.98959238773818	12.4854927020735	0.0115089836451251	0.0500179919164049
Sptbn5	0.519146544480779	-0.473066283896885	1.23969696972376	0.306504771758714	0.453839949468872
Ehd4	-0.733435054003154	6.72025535615216	10.3550120892019	0.0171764944233183	0.0642967138962617
Vps39	-0.172697078888607	5.00422658249479	1.20857974684773	0.312142785299052	0.460054567833675
Tmem87a	0.10510383224814	5.42282433575419	0.359047009754195	0.570102999006225	0.694370482022397
Ganc	0.82170751047919	2.38034240109809	9.05682626221643	0.0225572037943867	0.0764661360229962
Zfp106	-0.588461415729037	8.31760053802617	7.09255300361158	0.0359294735774684	0.103687181301875
Snap23	0.311065779363931	5.33931532805703	2.81143403014231	0.142619679644398	0.26335246561371
Lrrc57	0.0387779745066327	3.02791591230502	0.0169029489863533	0.900641030672235	0.937841029251518
Haus2	-0.120434421486058	4.78579578063356	0.280764759919173	0.614487429931956	0.731238443749313
Stard9	2.42269971529509	5.31623809161688	77.272034144107	9.56431040254318e-05	0.00587530656689123
Cdan1	-0.34671236045763	5.05611984508315	2.80506424318262	0.142999254538754	0.263769550660024
Ttbk2	0.204305897699071	5.30169441634465	0.924757749400782	0.371939617422916	0.519942878281154
AV039307	0.83325906140082	-1.44009596853283	1.13065501580405	0.326979535224925	0.475742055860852
Ubr1	-0.182710547384514	5.68836519981155	0.449988166242107	0.526338652817331	0.66058171355052
Tmem62	0.647393763727581	2.33160723600037	2.33362283744584	0.175504760401326	0.305000614626557
Ccndbp1	0.767325800174882	4.3018393574498	17.6553627380019	0.00518149569866161	0.0319834304742947
Lcmt2	0.0423481988205925	2.35685276156942	0.0153785053344424	0.905199553879295	0.940549812700283
Adal	0.121976263470914	2.950952615587	0.119773627887992	0.740633011927811	0.829173173021032
Zscan29	0.886298674209308	3.44205325565177	8.78334013626817	0.0239680042441337	0.0795015052591718
Tubgcp4	-0.00651074108476143	5.08882391216075	0.00065301036994462	0.980409421289851	0.98750736756229
Trp53bp1	0.274146468147875	6.1109634867547	4.99559862312252	0.0650274929359277	0.153977656177536
Map1a	1.33544058998582	7.25253765392637	44.1161944698817	0.000474240345581022	0.01046759759563
Ppip5k1	0.00453843687921671	4.612183765004	0.000828756584222989	0.977930831585247	0.986191595918455
Ckmt1	-3.85027524415742	-0.842864901023919	16.0678667573017	0.00648156945075901	0.03576586293789
Catsper2	0.195477863399607	1.35973314393737	0.24255170339498	0.639190288753567	0.75196337982018
Pdia3	-0.384866125385176	9.33260101442651	3.91553163299155	0.0932657955512816	0.196779792089065
Serf2	0.169701110014334	7.9196118417898	0.922494157634653	0.372487485562139	0.520549744430233
Hypk	0.465476462245499	5.87332860415903	10.6976838045055	0.0160466032269514	0.0614367646626189
Mfap1b	0.365948483787964	3.41479596756704	3.42591641598399	0.111677553730082	0.222754777736496
Mfap1a	0.333717545085223	4.3464622169903	2.59843990624215	0.156112941486377	0.280937812775785
Wdr76	-0.108972951181573	4.16970276459307	0.378844239997673	0.559952339174215	0.686269029148616
Golm2	0.775088437659326	3.49271572876816	0.893048098145516	0.3797347873521	0.527440434648422
Ctdspl2	0.0402319340773426	6.36448759373097	0.0420272147679259	0.844081686338465	0.899640116038862
Eif3j1	-0.204151594583342	5.64258606849182	1.43728659521524	0.274046463325773	0.418880415831612
Spg11	0.0803033435533771	5.5706855001019	0.393182447998059	0.55283228142985	0.681313679690343
B2m	0.54567080299311	7.26814257186423	6.25534786683212	0.044893706225025	0.120186648311862
Sord	1.03833728409064	6.02460976123793	27.0140430653583	0.00178291868227242	0.0185016557739366
Duoxa1	0.0161744356189701	-0.105902270044422	0.00062069275705071	0.98090022381402	0.987678274251721
Duox1	-2.8543544646278	0.172438559066509	32.7263685670357	0.00107331997175427	0.01480965818313
Shf	0.132041055686763	4.51681383448587	0.241970986437736	0.639584351078484	0.752117028881959
Spata5l1	-0.405432195173872	3.49812545014213	4.77805342383904	0.0696768520640708	0.160880171878175
AA467197	-1.31310087947014	-1.3724741857357	1.20464013015778	0.312867866888957	0.460628733996621
Slc30a4	-0.449247341387589	6.52520671619092	3.49355960131967	0.108854121492025	0.218801521922298
Bloc1s6	-0.131394451849059	5.21595607066188	0.416671411382864	0.541559730815346	0.672863249732466
Sqor	0.5545437672038	4.80984867744254	2.04379128516773	0.200848685751815	0.335519325328112
Sema6d	-8.52346067661377	3.09987114876126	27.3304447614366	0.00172956582314927	0.0182615081983767
Myef2	-0.556314191801276	6.74826042633975	18.1256992561717	0.00486351091386172	0.0309640610855447
Dut	-0.596397918293794	5.98242022754826	13.464969991215	0.00973009262276424	0.0451451306583069
Fbn1	0.182416835366985	7.2569032553546	0.24504215489013	0.63750708865888	0.750757833264519
Cep152	-0.277404087039776	4.22510025752861	2.59042462665764	0.156654812114374	0.281507057005005
Shc4	-2.04521238396698	7.6581106469565	122.517050908745	2.44638875263787e-05	0.00350464857603143
Eid1	2.68239616569176	7.34623534543374	49.6198033663486	0.000341202049713471	0.00954894366002171
Gm35231	-2.65921007227859	-1.48208700720151	11.4921922571213	0.0180371634499644	0.0662827133309854
Secisbp2l	-0.532739051621965	7.09753014925214	9.64504805745445	0.0198766195780993	0.0703677437307183
Cops2	-0.332404985856845	7.8547594411782	3.87855908309384	0.0945051906669032	0.198796591638588
Galk2	0.88627115643435	5.12876634033394	26.6641704236178	0.00184447724764827	0.0187299024652093
Fgf7	2.89852737208499	6.95560190014413	32.5111767989387	0.00109247834831955	0.0148501339050288
Dtwd1	0.614672027982518	3.36909260813394	8.26981983402979	0.0269511063616156	0.0858573626332861
Atp8b4	0.0191846684608761	0.0313930129858314	0.000443203473932117	0.983859892695501	0.989699037721024
Gabpb1	-0.737341907519485	5.86911572628393	22.6545550547106	0.0028016271081108	0.0228616032026597
A630026N12Rik	-0.0698395808732819	1.50165586739069	0.0238791631224497	0.882062306494209	0.92618228725499
Usp8	0.327518856183418	6.55359806129622	5.12603201737616	0.0624386916179634	0.149654468788935
Trpm7	0.106376131499452	7.42417534563916	0.366236898025632	0.566372139038559	0.691728769403111
Sppl2a	1.02634828119628	6.34256400319476	46.3372423509384	0.000413492282563449	0.00990721736005862
Ap4e1	0.226186434189454	4.32983480564501	1.21558201684286	0.310860349946352	0.458607537547116
Blvra	-0.772256533004074	4.8107121739409	16.6045195288533	0.00599818928712738	0.0344579113587348
Ncaph	-0.274762116255263	6.241446108405	2.43250384705101	0.167888911631867	0.29558179889637
Itpripl1	-0.172473960211919	4.6537287757503	0.398061247474016	0.550451814200967	0.679697162713572
1810024B03Rik	0.628078706683862	-0.520363750913923	0.92102696359689	0.372843292025033	0.520635397912707
Snrnp200	-0.253098392293427	8.10312268544679	1.73641901317715	0.233829527821749	0.37280752380267
Ciao1	-0.0731379984516356	4.67189130224161	0.182430174869908	0.683615784946457	0.786702524017596
Tmem127	-0.0302792924680502	6.32768280354794	0.0413659856302865	0.84529353747871	0.900173361467981
Stard7	-0.599057134107821	6.81766276809537	8.3120881064516	0.0266874924161676	0.0854648719846407
Fahd2a	1.70094214459176	0.610676675942345	5.1675707746379	0.0616434122955773	0.148396003402767
Kcnip3	-5.89122905306472	1.3970545482758	21.039616802105	0.0033731199385063	0.0253771928660531
Zfp661	0.114223721886241	2.09358406939524	0.110212775344464	0.750752842630396	0.836139026240992
Mrps5	-0.318703050731341	5.5325076375505	3.83365554662272	0.0960407703697172	0.200875036015516
Mall	-7.29580971092766	-1.90172828695963	22.0450711013905	0.00805216280248714	0.0402730130983395
Nphp1	0.257378875502281	4.88013092665163	3.16848869942393	0.123389981137618	0.238897341847181
Mtln	0.0215281417427134	2.61259377174572	0.00604194210221426	0.940471708578931	0.963136601012162
Bub1	-0.595334559541463	6.14132788719196	11.9304053697077	0.0127116637474833	0.0532880707142588
Bcl2l11	0.43972886423611	4.29579076731192	2.52874686306719	0.160913641104284	0.2873413126127
Morrbid	-0.616076268644164	3.526742884983	7.78433453343693	0.0302435484447855	0.0925881269368046
Anapc1	-0.386615279771019	8.23143610103324	3.05587854240574	0.129046738092173	0.246443548096738
Mertk	-0.734577226613339	4.03028932531686	6.06430854984704	0.0473496336327069	0.124461635103089
Tmem87b	-0.0158270251230709	5.27127917201436	0.00833598222734047	0.930108998867263	0.956025866907678
Zc3h8	-0.990552051628184	2.53406364057309	12.4613796764664	0.0115580172075086	0.0501358667430916
Zc3h6	0.951720255650603	3.38298260312267	17.8837062843302	0.00502378884552486	0.0315370814175632
Vinac1	-0.0725293821866504	-1.14114120379976	0.0107983578219979	0.920491149168573	0.949635653517997
Gm54152	-7.73911404875791	0.528293091425577	44.3243415375344	0.000468066023600345	0.0104457424503814
Ttl	0.627361024613549	5.08520249243936	20.4023596337771	0.00364099697793531	0.0263506839800073
Gm46764	0.275978572414136	-0.736728982309469	0.17336922603125	0.691055457557689	0.792407949286688
Polr1b	-0.611036424762484	5.6110199156682	12.3021521196894	0.0118888586200598	0.0511668150453921
Chchd5	0.467580241992703	3.18831817482891	4.16196630539884	0.0855433358199478	0.185445200927217
Slc20a1	-0.901163358376794	5.83767276543428	33.3787791443703	0.0010178817930191	0.0144963683987129
Ckap2l	0.159312710526463	6.63982793219664	0.620136030456003	0.459807786439885	0.602012311656798
Sirpa	-1.14064719614205	5.66851730294346	1.68082227411679	0.240620183204024	0.380628470469875
Stk35os1	1.00384546367544	1.91935508907266	9.64840577437914	0.0198625669152	0.0703361313331909
Stk35	-0.396641963662443	5.6335929019071	8.12284320250682	0.0278952042326709	0.0877146609374206
Snrpb	-0.569700271060453	7.55487121644161	11.6519050739159	0.0133782063208593	0.0547776303546307
Nop56	-0.541415268524094	8.1569534040221	13.6547362502094	0.0094284011471356	0.0442146192698433
Idh3b	-0.252278176958097	6.72409659693137	2.17458959150736	0.188810349357375	0.321131973033623
Cpxm1	-0.0508270701743089	0.334639897708184	0.0117389231003123	0.917115752574585	0.94769548149153
Pced1a	0.125432182815524	4.76105117878501	0.479837418148094	0.513397131252986	0.649385407681246
Vps16	-0.196969642679591	5.64957543631772	1.43797750113755	0.273942165460495	0.418767619375029
Gm52562	-0.175214284918253	-1.3250093590612	0.0519237881050294	0.82702084985839	0.887875184197728
Ptpra	0.0637448822922668	6.98113338277981	0.155219268199056	0.706687516042271	0.804887415608457
4930473A02Rik	-0.844991895461948	-1.81707660518729	0.81658318981386	0.399665953289654	0.545754313975897
Mrps26	-0.457924083390129	5.58115392698002	15.6470060081087	0.00689732659552266	0.0369175036373999
Ubox5	-0.297565317389805	3.71951148298196	2.33666783220904	0.175263063382502	0.304734471402218
Fastkd5	-0.17017460769384	3.55853901257705	0.523496627771792	0.495528799057938	0.6348558120816
Lzts3	0.184794628106214	4.24129030319308	0.871640906744747	0.385148157043495	0.532390157878588
Ddrgk1	-0.00121752757221205	5.95137585237742	6.64848939572869e-05	0.993748302464436	0.996591389254614
Itpa	-0.341946605786619	4.96987206778186	3.38616946719794	0.113383499887773	0.22522198532053
Slc4a11	0.234531120944118	1.43495451528858	0.418742019376373	0.54058826822096	0.672380534010288
Dnaaf9	-0.260097492462649	5.87913571637423	0.771289989038289	0.412300760405948	0.558067350844254
Gm14057	-1.68382023059475	-0.844438753213209	2.56742866847082	0.158224078596753	0.2835106206023
A730017L22Rik	0.246957076593353	1.31202149385203	0.514742854556751	0.499016718968523	0.637361664779872
Atrn	-0.172773223979325	6.30029828285348	0.65698673822502	0.447380357819216	0.590471537444724
Adam33	0.147961758075482	0.305243173854457	0.047555094041105	0.83431950778024	0.892780399245122
Siglec1	-0.472450606091073	-0.329408473799018	0.5810330245819	0.473681117486744	0.614666168428687
Hspa12b	-0.909394847382427	4.70723587891888	33.5753937759196	0.00100191868143995	0.014346871944158
Adissp	-0.790335628753726	5.93437507212807	9.82851938662365	0.0191277089760125	0.0686342775439182
Spef1	0.853021602738174	3.84620965895193	9.40025213236883	0.0209377643855539	0.0727733081643719
Cenpb	-0.022983910465162	8.45157400159338	0.0141718399933452	0.90897359775875	0.942757400870625
Cdc25b	0.0490160679296085	6.84761461612142	0.0378556883149255	0.851903712641055	0.904792874699979
Ap5s1	0.427152746130929	2.84905457054491	2.0796444968085	0.197442828244754	0.331452694104543
Mavs	0.821650153340603	5.40431491393981	26.1151601185468	0.00194686007558213	0.0191739182049262
Pank2	0.243160575046	6.23978901258074	1.48576820264758	0.266868377560087	0.410607725680706
Rnf24	-0.635557255732197	6.54906107577054	7.63388276086358	0.0313720304478004	0.0949111075402933
Gm30679	-0.202508773241239	-0.51199477126242	0.11597771211823	0.744594123671593	0.832386020998884
Smox	-0.348064065951196	6.48463036635244	2.42468447984677	0.168474095457841	0.296308077958071
Gm30732	0.147652796920276	0.508831482938112	0.093308698485853	0.769930442258699	0.849572017502787
Gm39938	-2.38498971406522	1.31278481821248	21.4659359373209	0.00320831090769954	0.0246072069563168
Adra1d	0.649805372847199	1.29037099961369	0.529453625490066	0.493181163981645	0.63267465897066
Gm14285	-1.75914598406789	0.535137538419568	5.89298788220513	0.0497075095958597	0.128518719254531
Gm14280	-3.11214854485671	-0.0857196632822613	13.9907386451574	0.00892392370205589	0.0427482723327025
Gm30986	-2.1154125254372	0.772459984826193	9.34807849251656	0.0211736072021663	0.0733701295503636
Prnp	0.417058018524295	8.22937342884962	4.26899563063757	0.0824588695294802	0.180843102199718
Rassf2	2.83344784279431	5.30930997338437	21.8402250522889	0.00307228367361265	0.0240105689989917
Slc23a2	-0.0819957776108733	5.92862355211759	0.0744491551842861	0.793757224499278	0.86582089290699
Tmem230	0.424630872826821	4.71511047266286	2.34348816656894	0.174723393380979	0.304176014410936
Pcna	-0.0764667140360993	7.43823182223922	0.111630127437084	0.749222143754975	0.835111700220187
AV099323	-0.42299275424376	0.752846331117025	0.831912436991897	0.395534637363346	0.542487016619519
Cds2	0.332382176478473	6.85532309017325	2.82811361734065	0.141632335181234	0.262163992140106
Prokr2	-8.28670172663975	-1.05929826897277	27.3123581020911	0.00540588165679658	0.0325514689763861
Gpcpd1	0.519194634334811	4.96948655621034	6.71446896520292	0.0396497918088706	0.110349075966752
Shld1	0.636324814888766	1.48786187874113	3.83045874900071	0.0961513831800466	0.201045132451852
Trmt6	-0.649461477608972	5.35571428458063	13.7776881066056	0.00923952006794266	0.0437110168893125
Mcm8	-0.247848898225378	4.09515794911913	1.0512815949116	0.343244414020845	0.492929138084957
Crls1	-0.0361649483095387	5.28448271347793	0.0308210496650041	0.866190204356106	0.914482106706012
Tmx4	0.730366071145808	6.24945557679856	27.0265729847202	0.00178076479904572	0.0184932828487888
Plcb1	-1.69688125059993	5.17203747377627	58.8306248371887	0.00021039376318951	0.00784917384464344
Plcb4	1.50375047592229	3.48795981144242	1.62120931474906	0.2482251184455	0.38832932127662
Ankef1	0.609532193889297	0.258432496201243	1.06170914264054	0.341036488347016	0.490981619115893
Snap25	0.260697383733583	0.495293857539078	0.0346227078157059	0.858280988531925	0.909418823150019
Mkks	0.395511189753699	4.54494659237846	7.5323862849822	0.0321652063946766	0.0965558758593667
Slx4ip	0.711270629187091	3.16256240891856	5.85390993743736	0.0502672780135037	0.129507969785146
Jag1	-0.957188837832116	6.14907617182577	10.8226802621857	0.0156590499503721	0.0604701535932518
Gm14055	-4.82917682839625	-0.543367588011931	19.4561376450678	0.00619718063854108	0.0350076936202972
Btbd3	0.0301983563677055	5.15977895696904	0.0380653260028619	0.851500175985656	0.904614074443505
Ism1	-3.81391548481758	-0.0705303203046118	8.12326839730572	0.0278924099842489	0.0877146609374206
Tasp1	0.316319155598187	3.91807539737514	1.48590086899168	0.266849119369113	0.410607725680706
Esf1	-0.628509178301272	5.80506312900389	8.19548494151333	0.0274231828492589	0.0865898981916917
Ndufaf5	-0.241937840822771	3.52199599163519	1.17373076464085	0.318647309552066	0.466925800753674
Macrod2	-1.21960203586639	1.72815387936725	9.72673864675851	0.0195384424322439	0.0695291021649238
Flrt3	-4.97133608418776	1.57513961103144	8.56466244669962	0.0251816956231866	0.0822749879130722
Kif16b	0.437476774929019	3.9645168303186	2.53711910841455	0.160326133340376	0.286566525794822
Snrpb2	-0.132292580966916	5.74564715856901	0.564975254473301	0.479598638668259	0.619825822298459
Dstn	0.498136983196505	7.91275129169258	5.60439831575823	0.0540484926034729	0.13617760230374
Gm33804	0.855301762257214	-0.0361443135440579	1.14723432218555	0.323733232242687	0.472219883708017
Rrbp1	0.245518311865362	9.01650069315472	1.49962504071506	0.264867936962803	0.40830199335
Gm54119	0.103781468991823	-0.627388459888494	0.0371344124582717	0.853301095270374	0.905890097198188
Snx5	-0.239625899580015	7.44864228583062	3.81636492732788	0.0966411181816908	0.201669845191736
Mgme1	0.146841178902453	3.58484438812193	0.269054991820365	0.621812791243234	0.737565706769862
Kat14	-0.639020873421201	5.66270776428907	14.7794399669731	0.00787255990540058	0.0398240143482847
Dzank1	0.799724424648021	0.040986127000547	2.39606733167967	0.170640291316341	0.299007091191071
Polr3f	-0.419006499237559	5.04159259147924	3.29146634485731	0.117594664152866	0.230768602652187
Rbbp9	0.696403409414874	4.212876581256	7.47593995953905	0.0326179203460163	0.0974138412944221
Sec23b	-0.172241153045146	5.81267886866894	1.23545775617575	0.307263682799771	0.454571454866169
Smim26	-0.442808739881595	2.2044974991154	1.80938269494776	0.225331585470149	0.363627537521386
Dtd1	0.760622520416615	3.77671425860717	9.03128183920597	0.0226842229332154	0.0767451199236358
BC039771	2.59403147149934	-1.63220116404415	5.00846232432022	0.0647658262440011	0.153516924810755
Rin2	2.33210422348178	4.97859456844936	12.2045441033808	0.0120978943269845	0.0517743114760508
Naa20	-0.246245644754214	5.32539839895119	2.24481218930344	0.182765613688304	0.313491892844418
Crnkl1	0.344382142831054	5.08577728569265	2.68645985987291	0.150330416607949	0.273392870236045
Ralgapa2	-0.467473149717539	4.29673938053142	3.50413028391002	0.108421747733188	0.218098487125119
Kiz	0.654310293604289	4.20838528562666	9.02926041857465	0.0226943149777112	0.0767520996693905
Xrn2	-0.21157714900861	7.14853507961714	1.82553487980354	0.22351079624741	0.36143459619325
Thbd	2.76106274375612	5.6548588559294	30.9879743016675	0.00124189393800234	0.0157432704292097
Cd93	1.28974086935788	0.562841654602964	7.91741859928981	0.0292899953352827	0.0906293319716241
Nxt1	-0.628013927279631	4.97666363146883	15.7123794655678	0.00683047512565069	0.0368225892814993
Gzf1	0.0700200560459517	5.58047261064026	0.284144820901923	0.612410229285855	0.729576282536869
Napb	0.737174880949693	1.23598988413052	1.60952917720219	0.24975624337014	0.390091406738185
Cst3	1.51895995958375	7.39429398794896	28.1988331079963	0.00159357325758064	0.0176864731231403
Zfp120	0.18431112042447	3.60530318343135	0.904885584913614	0.376794165977433	0.524645750984196
Gm14139	-0.964394179888831	2.15759128196949	5.51491160931225	0.0554974918047076	0.138456308374856
Zfp937	-0.258242808921965	3.98284419353008	0.590668262616042	0.470193488898009	0.611527700746568
Gm14124	-3.06587198957893	0.392014071980677	9.57043295448337	0.0201923354937894	0.0709730092151138
3300002I08Rik	0.275704306839328	4.26451006960672	1.46052137833068	0.270571086009021	0.414907901241802
Gm10130	-0.123440577788321	2.52093516109381	0.121898343056992	0.738446898626335	0.827283443503762
Zfp442	-0.617454852092164	4.52008755144253	4.81610631389017	0.0688319601544389	0.159465740965287
Zfp345	-0.197265754453912	3.03498321260319	0.310697043311508	0.596635010414228	0.717217447021168
Apmap	-0.697185226925658	5.35707733053603	20.63930377624	0.00353821795439073	0.0260043866680034
Entpd6	-1.01482479617253	3.99578560874807	22.4695766485897	0.00286025194435945	0.0230854785091775
Pygb	0.133010919050897	6.38231190081744	0.560967457378011	0.481096587799179	0.621082014617713
LOC118568526	0.103326029053305	-0.28891926221591	0.0363835454382719	0.854770925563976	0.906701385880064
Abhd12	0.0806192328873662	5.75318847249771	0.168777276138371	0.694914835447906	0.795653327958054
Gins1	0.18113945060974	3.54866577511946	0.655675002036634	0.447812565011161	0.590758019125419
Ninl	0.769435068704106	4.56405493422302	6.96978866890126	0.0370843214910364	0.105584954324023
Nanp	-0.327265784870638	0.0896069759776095	0.423609758098411	0.53831818066432	0.670589810574399
Nsfl1c	-0.265528783277756	6.77718783469199	3.09215841577718	0.127185999567293	0.243839769314253
Gm14167	-1.54738984031182	-1.57293584024438	4.34144531028299	0.0804559408558944	0.177928416883147
Fkbp1a	-1.04045849397617	8.2173916455374	36.0262711657639	0.000828054063693139	0.0131274298388489
Sdcbp2	-2.78709774013547	0.0787522675923851	32.9591465412723	0.00105309238399928	0.0146491330355029
Psmf1	-0.0304530214270773	4.96677908818265	0.0470861010598138	0.835123737483403	0.893223262068374
Angpt4	-2.51791473642685	-0.67628978787142	10.9449076605033	0.0152920036594341	0.0595456292139199
Gm14154	0.266241515615835	-1.09109900920838	0.204624775968715	0.666290170215046	0.773703607111762
Fam110a	-0.291888791975834	3.53980697316638	2.1609666859097	0.190015664834632	0.322423070388662
Srxn1	0.0378463333485796	6.37251710957132	0.0792086622798835	0.787458787634225	0.86095577728998
Gm31535	-1.35378770832624	0.983285737572215	5.58395377896926	0.0620704575803868	0.14913638644052
Tcf15	-1.10688563508462	2.54735417901096	9.15878748656291	0.027441587533876	0.0866081736212837
Csnk2a1	-0.237396542253916	7.24096569829917	1.69748870696645	0.238554764186538	0.378451393288303
Tbc1d20	-0.263152862786357	6.5275321232771	2.07214023922062	0.198148856026078	0.332402937974344
Rbck1	-0.114720773055185	6.30725550562144	0.499162018285437	0.505340222247783	0.642568853500029
Trib3	-1.04078266812169	6.06179607716517	3.5123004452362	0.108089169855708	0.217844423509838
Sox12	0.336624598779895	6.84489031089137	1.55390166378414	0.257241747086162	0.399058976920442
Zcchc3	0.313577243986789	4.51350764300377	2.16658187838437	0.189517532865082	0.321881980508676
6820408C15Rik	3.4919950006183	-1.50512988252481	22.8068028269229	0.00275456165197128	0.0226954299277082
Gm27343	6.48978027365935	-2.30867048223811	17.8336951557377	0.00745600586567731	0.0384680588237068
H13	0.57533318577803	6.91632272220415	16.7083332560073	0.00591023834229157	0.0342369882705996
Id1	-0.72258969378485	6.94497179670458	18.2981152669925	0.00475342033340595	0.0304910650045266
Bcl2l1	-1.17776407782602	6.84119272127784	25.0748934390692	0.002162413082787	0.0202507473360305
Tpx2	-0.176956203237418	7.73568980421844	0.993662649946566	0.355860140477927	0.504398499754436
Mylk2	-1.73465195154344	-0.717973615206384	2.59481172197084	0.156357899637773	0.281157512000915
Foxs1	0.587865053048713	1.96748238298977	0.632560908725721	0.455550341415138	0.59809224799545
Dusp15	-4.25502523822524	0.810736642711935	13.3858711441525	0.00985962130245386	0.0454389865261461
Pdrg1	-0.382463542042415	5.7078904025121	7.04786472774081	0.0363442248335162	0.104289521076617
Tm9sf4	0.17143451445479	6.52342966608998	0.993995948705668	0.355785069549462	0.504344163122825
Tspyl3	0.645747254987471	-1.41943602420989	0.925993798492331	0.371640997637128	0.519631251304626
Plagl2	-0.575995227592059	5.14283338238975	8.19696468586709	0.027413678505352	0.0865798003680647
Pofut1	0.318856319999083	5.98211464285376	3.3781557133979	0.113731768204367	0.225576021716996
Kif3b	0.318320567829495	5.26078262041313	4.93392167768476	0.0663020753577801	0.155813281853297
2500004C02Rik	-0.137264510271925	1.05458905694845	0.0969651254306903	0.76562782415614	0.846593459877548
Asxl1	-0.239917503158238	6.50808040641183	1.95996622259721	0.209145504261163	0.345032279259975
Nol4l	-6.85642997318163	3.92669255385477	269.826660267212	2.23333342107367e-06	0.00122645738151682
Commd7	-0.290861440241215	4.94756376810344	4.54214953054303	0.075240056348593	0.169482544071593
Dnmt3b	-1.2556409102753	2.68601216330667	21.0938912403643	0.00335152566559225	0.0253232281703117
Mapre1	-0.251736946409712	7.82380799342838	2.28644987800894	0.179309796639918	0.309575477624426
Efcab8	0.797881909927268	0.0797676635694485	2.13238370180497	0.192580275457223	0.32552753038072
Bpifb6	-9.00049234898611	-0.408993242331719	22.1202721473519	0.00800199780277499	0.0401679809266171
Cdk5rap1	1.02211322116266	2.79229622184476	17.594024502455	0.00522497254999699	0.0320496015702746
Snta1	3.64596745494174	-1.61342863663111	8.40888219938719	0.0260966180571222	0.0842418220799977
Cbfa2t2	0.09527780982363	5.83311945057389	0.254888564342515	0.630957123431613	0.745602543259822
Necab3	0.790400720821014	1.76065635388968	4.67285594469655	0.0720865838130914	0.164564053621052
1700003F12Rik	1.43588849305972	3.01237275640264	4.74345292119672	0.07045727696781	0.162109595356304
E2f1	-0.221928664423845	6.08365568331542	1.76279916836267	0.230704381996096	0.369196929761558
Gm39963	2.67987633128497	-0.875191761353198	15.1570012722959	0.00742707074326303	0.0384322256222375
Pxmp4	2.16138201266706	5.75008972551916	164.340553917975	1.01097103671307e-05	0.00272149438490858
Zfp341	0.00661656215119249	2.21390660382165	0.00060319847014878	0.981171248500158	0.987718145670821
Chmp4b	-0.109138806665146	6.8959411089459	0.566475209929639	0.479040203278759	0.619360180519828
Raly	0.143865209899169	8.71637188493409	0.745845368920612	0.419695086695638	0.565455725735468
Eif2s2	-0.324259004459944	8.23891206155946	1.92447703807632	0.21280615792265	0.349391980641002
Ahcy	-0.183683668303898	6.051558047846	1.02248836929894	0.349458993187558	0.498945885091988
Itch	-0.0698323679585262	6.34112500663637	0.14157888647293	0.719158736771361	0.814228129402442
Dynlrb1	0.451208773675862	6.56475570076929	9.14280339174963	0.0221365695854209	0.0755063264194395
Map1lc3a	1.5515410390447	5.1712517481954	53.7695891158096	0.000271873789664742	0.00882400770285401
Pigu	-0.0396824375306752	4.35422073019209	0.0578734023632195	0.817586349053947	0.882093751368302
Trp53inp2	1.62930558033888	5.33751824630049	53.2690421339568	0.000279185010077702	0.0088898652188919
Ncoa6	-0.448900036432733	6.41963553086127	4.25265561750831	0.0829199147335889	0.18153524308363
Ggt7	0.351639661177148	1.33708392863254	0.103947292981259	0.757655545942864	0.84082555898873
Acss2	1.38402546500595	5.02915231007884	32.0279759999208	0.00113717317694836	0.0150988883426732
Gss	-0.688227745224697	5.05791380145093	15.7002634157594	0.00684280015209997	0.0368319827469152
Gssos2	2.61501812052538	0.518020288637216	26.3471773516376	0.00190269845982424	0.0189727164133236
Myh7b	-0.866641773549876	-1.43671186185474	0.897765022021725	0.378558589130741	0.526461798032409
Trpc4ap	-0.0927142616904067	7.22764902704085	0.415901343464521	0.54192191697256	0.673122391530116
Edem2	-0.137828446370699	4.8299839816917	0.805954704776746	0.402572464205255	0.54852296159924
Procr	-0.57317613424169	3.05746030504485	4.30143072882154	0.0815539245079165	0.179508026214001
Mmp24	1.14756299141152	0.501606915864832	1.11183882384862	0.330725230591623	0.479818946506646
BC029722	0.232304954230591	5.15239076428119	3.03333340105969	0.130221983501361	0.247826117478539
Eif6	-0.408804763676254	6.8184332777104	6.72063284558384	0.0395851076722123	0.110253143595523
Uqcc1	0.0527889407530636	4.75748655358033	0.0923398212335891	0.771086134831476	0.850535310429414
Gdf5	1.94654147215193	1.07817192211189	18.8737082568636	0.0044089222856804	0.0291935247682677
Cep250	0.138504452332642	6.07407757895244	0.973961784995796	0.360342564992775	0.509070083842951
6430550D23Rik	0.281887178556212	-0.978054733663253	0.205999330547883	0.665255782772587	0.772946245960838
Ergic3	0.20546157541079	6.40546548777194	2.71453324671549	0.148548819167414	0.271236432816788
Spag4	-0.396025417714987	0.936937621233223	0.960185860323329	0.363530549225479	0.511940805243266
Cpne1	-0.00316293128831927	7.25865316319687	0.000505550467507533	0.98276219895812	0.988739720760372
Rbm12	0.165201053588732	5.84901874001703	1.03507778451629	0.346720172173507	0.496621934665632
Nfs1	0.230115155886667	4.44345766015455	1.19348940947243	0.314934170925378	0.462745925682891
Romo1	0.101910814374716	4.60966298786108	0.236551075173374	0.643291454435747	0.755560644875384
Rbm39	0.0683461229713367	8.20215758215003	0.137855891925819	0.722683131305452	0.816669413918227
Phf20	0.280272636553107	6.18957147454803	3.31736862723104	0.116421851547852	0.228957971623042
Scand1	0.34871787678021	5.21597661962749	5.0455373148252	0.0640195537984628	0.152352999497157
Cnbd2	0.0967868495567115	2.10614799664334	0.088152282872917	0.776159765232547	0.853359287008701
Norad	0.169703938293164	7.84999032011607	0.661206321039549	0.445994966594816	0.589436358912228
Epb41l1	0.441790467602084	7.39017682292584	10.3282225011451	0.0172692239436476	0.0644264063919398
Aar2	-0.417868254768565	5.04342012394431	6.99900808729933	0.0368050095863266	0.105044196365281
Dlgap4	0.281313599314838	5.40771879718596	3.52226931553022	0.107685258875043	0.21725362514261
Myl9	2.71844666848055	4.29221926164279	95.2085759652538	5.17960805288293e-05	0.00438694943911085
Gm14230	-1.49529062756579	0.789965423393569	6.82524430407248	0.0385084928563249	0.108403341895527
Tgif2	-3.15510466368461	2.83257981393629	54.748018858342	0.000258296594234846	0.0085863291579908
5430405H02Rik	0.428089602608248	0.566364762446227	0.484917272404247	0.511255583744383	0.647347738896002
Rab5if	-0.965324841473579	6.39471082964797	21.8255390464627	0.00307747573999781	0.0240197068984821
Ndrg3	0.019101353941355	5.80407568881748	0.00683572013300995	0.936691687899611	0.960604937590685
Dsn1	-0.132526421716095	4.56606277330032	0.727461494542007	0.425178147781706	0.57032445441085
Soga1	-0.440925800160701	6.0672580637538	4.87372452111896	0.067578749724802	0.157546044315131
Tldc2	-0.927398758665447	-0.373550521807469	1.58616621867058	0.252860632119052	0.393820036115991
Samhd1	-0.0671541586607993	6.77031363724349	0.0647564585310039	0.80729622319817	0.87491078688725
Rbl1	0.265037098871919	5.68641067117227	2.29837522762956	0.178336996428226	0.308618874522343
Rpn2	-0.344081854947597	8.67740566431831	3.13968880643779	0.124803693354168	0.240481390324123
Manbal	-0.195417176627097	4.68014998738718	1.36797451259403	0.284818288085203	0.43097875863791
Src	-0.520260522101038	5.96115767728503	12.8556977700652	0.0107896153634579	0.0482667413896753
Gm14279	0.350924477528898	-1.17524661499331	0.244252676554024	0.638039483646423	0.751191499097997
Blcap	-0.344379780676925	5.28878756275744	6.7200488515019	0.0395912300914801	0.110253143595523
Ctnnbl1	-0.0174646549189615	5.37992815962251	0.0164716236811914	0.901908786472917	0.938459650278518
Tti1	0.0550693849065093	4.05245162833503	0.0691972794182381	0.800966351374309	0.87024905334108
Gm34402	-0.249199052866105	-1.26401980068961	0.14804084661389	0.713167066542715	0.80971474169409
Rprd1b	-0.375277979856079	5.83864531252435	6.73884447319289	0.0393948156610942	0.109780971035724
Tgm2	0.943972168850728	4.31574385275082	2.90714605054674	0.137080402610542	0.256960246783197
Lbp	1.05857019768383	-0.693162304718884	1.15903300961584	0.321453182497332	0.469742495210843
Snhg17	0.09337617109932	4.61873012294216	0.13182005274643	0.728515850136473	0.821300222246973
Gm24411	-0.383867437583536	-0.713821522681224	0.24879072571506	0.634993996059333	0.748619521536813
Gm23925	0.196833348073398	0.446865917720628	0.0692561795943245	0.800883890055582	0.870228328181487
Ralgapb	-0.0807697987245951	6.41944620015366	0.198084434245462	0.671271320360065	0.777252589797026
Gm54127	0.618487155901737	-0.735015308543036	0.619204217362967	0.460129918933193	0.602094246173636
Actr5	-0.435640246299313	3.67982793364699	5.90069289895047	0.0495981271878391	0.128416627185926
Fam83d	0.061519677005487	5.60065397130996	0.132063221474006	0.728277924967303	0.821099419551293
Dhx35	-0.0271943580832404	4.43200389462246	0.017630638459175	0.898539027138402	0.936748599254546
LOC115489488	-2.37775274125474	-1.73266418238849	9.59726231528985	0.0200780513377267	0.0707161536212544
Top1	-0.507378948360184	7.2499506292448	11.2567264829768	0.0144059296263095	0.0572442859159489
Plcg1	-0.184407277326197	6.76106938428409	1.17576910348358	0.318261155299932	0.46663126993445
Zhx3	-0.16221807815878	4.5549298144653	0.519546373865773	0.497097104969028	0.636034124335488
Lpin3	-0.627455537716905	2.98584984883567	1.14903143535437	0.323384340715095	0.471822596486405
Chd6	0.127751446405137	6.15308745782992	0.831283552625451	0.395702737065684	0.542555342184754
Ptprt	-6.67202716405592	-2.34394532156517	22.6503327039992	0.00766110758865178	0.0390565711417008
Srsf6	-0.16118398726167	8.11093054904268	0.94989016803809	0.36594265120421	0.513599126802555
L3mbtl1	-0.689221807714742	-1.37443587543212	0.95383761050729	0.365014818244181	0.513069066403067
Ift52	0.285283164101329	5.21932191061154	3.63840041896051	0.103128235892201	0.211188797897552
Mybl2	-1.51401102568562	5.54319440586642	32.5604629895087	0.00108805080012045	0.0148501339050288
Jph2	-3.31101897638678	-1.3214613021842	7.98958174849002	0.0287896519255874	0.0896039294139057
Oser1	-0.434565297907083	3.98948104262801	5.84560610917956	0.050387312851063	0.129763162283295
2900093K20Rik	-0.0595589231419138	0.190468271853974	0.0136300254430101	0.910721286194277	0.943513748276564
Gdap1l1	0.399632623746703	2.32644166491972	0.268816823826243	0.621963919737914	0.737578185547363
Fitm2	-0.0592391040768945	3.80219296614249	0.0736176702682686	0.794879800773955	0.866378595175105
Ttpal	0.894173844088514	5.29062040533788	12.6506253141135	0.0111804880486813	0.049197730903957
Serinc3	0.199657133772568	6.98019775093132	1.74565924229238	0.232727935364424	0.371612215005603
Pkig	-1.38141849285888	4.7530020646375	51.7018895756681	0.000303823650950528	0.00914520949699931
Ada	-1.16840134774543	3.08564028546429	15.005154739781	0.00760211941278217	0.0389002972113628
Ccn5	-2.22599368194167	4.81081855835412	2.13584339403945	0.192267254084535	0.32508175395042
Ywhab	-0.379366049362679	8.41386525744663	4.38510856917364	0.0792805446674795	0.17606641826914
Pabpc1l	1.04602013115319	-1.25801908734206	2.41186685257641	0.169439538899698	0.297624799072921
Tomm34	-0.128191180113476	5.11095244931738	0.699725369361654	0.433684891801799	0.578400998595968
Stk4	-0.395549246766761	5.36131158085176	3.38019309090244	0.113643087422451	0.225576021716996
Slpi	3.13342998651898	0.355657079406086	10.0849629913196	0.0181424700292452	0.0664562356007224
Matn4	-3.00549389280595	-1.02272950753196	8.97502175865709	0.0229673483016522	0.0773277195479602
Sdc4	-0.392855871854047	8.01814237502093	2.29389442787028	0.178701640100876	0.30899179054722
Sys1	-0.742649571655624	5.3467651802229	16.5059950415219	0.00608326803102932	0.0346688197584066
Dbndd2	-0.285288370177436	3.18867321632665	0.88700968146799	0.381249180298131	0.528864301941299
Pigt	-0.157013375374325	6.84089452954651	1.15755938606132	0.321736599904408	0.469906572349746
Wfdc13	4.46441174407121	-2.03290266928083	15.8647840376696	0.00951265946609067	0.0444669056213683
Dnttip1	-0.0379903884999581	5.00007273787971	0.0627783469435254	0.810190875401959	0.876940281330297
Ube2c	-0.428687220908967	6.94617588380776	5.80563114974228	0.0509705755315908	0.130652545084617
Snx21	0.700821512347337	4.60393833849394	8.93473548494205	0.0231729802161755	0.0776523908684095
Acot8	0.268115927106445	3.08900708155088	1.60228373894078	0.250712990226071	0.391363120274443
Zswim3	-0.013453669285964	2.64983531501697	0.00303316875399177	0.957797734872283	0.973612105883428
Zswim1	-0.684708331076473	3.96263279068952	18.361004445923	0.00471408543377476	0.0303273811927506
Neurl2	0.52406153088319	1.01710920436745	1.25732029485201	0.303380179897873	0.450247218599245
Ctsa	0.0554856450869409	6.87011598680457	0.136141489147993	0.724324603717228	0.817827601119753
Pltp	-0.595107095226903	3.14155806019265	0.963739932262272	0.362703783832406	0.511143527841829
4930445K14Rik	0.945205290191527	1.01621869690791	4.47600812268567	0.0769070512092652	0.172272089073568
Pcif1	-0.116951510352182	6.20264195597091	0.929066546558555	0.370900314449066	0.518859834631264
Gm46775	0.308323087632455	0.109419637489617	0.452238004152643	0.525341171868513	0.660075449947366
Zfp335	0.0390446285194903	5.27983609515256	0.0441785989058926	0.84020650614214	0.896912769055707
Zfp335os	-1.74450154166505	0.936657274783605	18.1049886122848	0.0048769610762943	0.0309693795635728
Mmp9	-0.663149022447082	1.88318669854588	0.517202015833572	0.498032242008294	0.636538587148566
Slc12a5	1.27146530399885	1.15752911529633	8.65102033095476	0.0246928397820468	0.0810054951894193
Ncoa5	-0.190144657554242	5.90211367568223	2.33954147617228	0.175035396378568	0.304433667046987
Cdh22	-1.05289749592081	-1.70262216823475	1.09853865690695	0.333413169363292	0.482749356906627
Slc35c2	-0.803977906481004	4.8243000980831	20.3646559975035	0.00365771424377929	0.0263934443477512
Elmo2	0.251720827137838	6.53060091871202	1.64405647275269	0.245269553032245	0.385088418082793
Zfp334	0.0620694962668011	4.9192509600701	0.071247880746036	0.798117448946601	0.868522144928035
Trp53rka	-0.349510228477135	4.35167598777023	2.84392050456008	0.140705366149009	0.26111653613658
Slc2a10	0.514997245756955	4.54184271161315	6.51781892376138	0.0417897895878338	0.114220987706823
Zmynd8	0.302823841754532	6.19464223445001	2.48415634986002	0.164093938678086	0.290877428548927
Ncoa3	-0.766926248415592	5.897158691387	15.664484756087	0.0068793681619568	0.0369077160982825
Sulf2	-1.52558570921277	6.05135425867257	2.72576131896589	0.147844471049041	0.270309860571618
Prex1	-5.41916178623458	-0.381090918414346	23.2694369554897	0.00419958627756474	0.0284020295589588
Trp53rkb	-0.520900280078297	2.55740975006502	3.64709018203732	0.102797909626433	0.210706554383592
Arfgef2	-0.891691510106664	6.17502420308761	37.4660348057865	0.0007442054072423	0.0126921689888566
Gm31204	0.854190913763594	-0.794134283548967	1.40145324962349	0.279537915805131	0.424908773924783
Cse1l	-0.511960928330602	7.46892852310899	6.7973331985573	0.0387918758877714	0.108821753997387
Stau1	-0.100963286671861	6.4666195654744	0.326417754391749	0.587716954928293	0.709857069485223
Ddx27	-0.798262430608363	6.53499658434608	30.0250039564596	0.00135051671861679	0.0163500570660022
Znfx1	0.403853519922165	5.07099917767633	4.87428972821061	0.0675666092680784	0.157544493655137
Zfas1	-0.0948074514591693	5.42457619193598	0.139330968683814	0.721280225380574	0.815553962629707
Gm23201	-0.281129485395302	-0.278175618043013	0.180349969268586	0.685303791671223	0.788050570052284
Gm52568	-1.59866446455957	-0.401767639879879	8.13172935111564	0.0278368846468331	0.0875939925089094
Ptgis	0.620323915350331	5.33856307340607	2.49634718905723	0.163215795195841	0.29007019698362
B4galt5	-1.51240467245618	7.31905857342008	48.0927716213436	0.000372560396355508	0.00973416243359673
Slc9a8	0.986122738079701	5.16544696642937	66.4424481591259	0.000148289829091816	0.00670757516551526
Spata2	-0.601540635812097	4.70465498192473	8.91800892006157	0.0232590764929534	0.0778458949711745
Rnf114	-0.693882207949009	5.31384882504265	16.9545188726476	0.00570838522001822	0.0335833669511521
Snai1	0.0371944827276167	6.32538464141388	0.0239770644273771	0.881823013020052	0.926045787166365
Gm11476	-1.18429772529823	-0.454226852596953	4.97313972813031	0.0654877637471144	0.154693996642143
Ube2v1	-0.639010158033294	6.27992490198069	20.2878132885692	0.00369210071414588	0.0264970468920589
Gm31852	1.20500299372564	-0.242824717496201	5.95565317657271	0.0488271773879676	0.127176687224323
Peds1	-0.636453854631971	5.56377169377448	17.2498600926564	0.00547808779541365	0.0328187193687824
Cebpb	-0.335053603971056	6.82001085434636	1.41168992016706	0.277952534508948	0.422967229691127
A530013C23Rik	1.32842266628919	-0.257566074103435	7.79184702151321	0.0301886284240692	0.0924893268708594
Gm14321	-0.675004070790633	-0.925229805220669	0.697451316965615	0.434395276406503	0.578898539097736
Ptpn1	-0.3353890625643	6.16753975208016	7.11386850900267	0.0357338692110655	0.103325671945813
Ripor3	-0.355537864257968	-0.4179761448795	0.199231688918507	0.670390355436778	0.776822180097192
Gm33108	1.37329077674451	-0.436875670146561	4.31800913394687	0.0810965735490077	0.178941635849297
Pard6b	-0.767832934425002	2.80584397168264	2.45650677244686	0.166110272003189	0.293504237365737
Adnp	-0.0504699900164506	3.19649222732969	0.0367525346018789	0.85404666962752	0.906333448174922
Dpm1	-0.489280433673505	-0.538693880624856	0.829158479609832	0.396271637357396	0.542775389979825
Mocs3	0.117336427698635	3.08778310961229	0.296585764052586	0.604902077957503	0.724036672038235
Nfatc2	-0.591198130562251	3.35938855668487	0.58086761863989	0.473741396482777	0.614686289794164
Atp9a	-5.57363731520414	1.6317125407421	61.7760927042365	0.000182898732947836	0.00726520168505354
Zfp64	-0.281692779517074	4.65720791524858	3.79504351591029	0.0973884745309582	0.202736371013726
Zfp217	-1.86194943574763	5.60422120019725	84.3508348508984	7.39963387438442e-05	0.00526370846950382
Pfdn4	-0.847168648803697	4.72305326091186	26.3964803397463	0.00189348519543876	0.0189727164133236
Fam210b	-0.208819836623367	4.57250294694045	1.36208037991933	0.285763369781182	0.432123064624501
Aurka	-0.559018068128324	5.9422413669516	12.6538228899926	0.0111742505705076	0.0491860487600189
Cstf1	-0.220584576646484	5.63921727734193	2.46025352207017	0.165835017895729	0.29313106227507
Rtf2	-0.101645263818586	5.85256221099288	0.520364400106733	0.496771576408863	0.635676854554691
Rae1	-1.23933630530557	6.19809376588407	77.2119642696686	9.58604902748661e-05	0.00587530656689123
Rbm38	-5.72780974511174	4.12970237317816	67.3219915296313	0.000142759568106321	0.00664388512044637
Gm40011	-8.45990425969887	-0.922117434421389	47.7012117339913	0.00183802153834714	0.0187058544847798
Pmepa1	-0.711391137004951	5.37031227158762	12.2586636385364	0.0119813965503842	0.0514360829394074
Ppp4r1l-ps	0.820534146557254	3.43175667571678	11.053779060927	0.0149746189884904	0.0587469589883893
Rab22a	-0.220621471002897	5.64336616758018	2.6686235420577	0.151477810624916	0.274684831867584
Vapb	-0.360095261084461	6.9143256095216	4.47297670157019	0.0769846451850614	0.172389853815969
Stx16	-0.155248002153709	5.7690692705493	0.847483102888168	0.391409791743952	0.538767298060228
Npepl1	-0.201725326603412	-0.799010424425274	0.123087142401322	0.737233199848838	0.82661434845891
Gnasas1	-1.59606221420498	-0.900614396356433	7.33443171024247	0.0337908345116417	0.099680783629207
Gnas	0.0339899870038632	10.1281366108233	0.0394748515479762	0.848816564943377	0.902820773355124
Gm30189	-0.307973506746876	2.66466190628383	0.887439608992232	0.381141033609853	0.528767709218844
Nelfcd	-0.443606356296539	5.67817405603304	13.2752934293291	0.0100445552947861	0.0460013651044056
Ctsz	-0.565681449096257	6.33839057451902	4.94990545596703	0.0659685553113625	0.155329528310984
Atp5e	-0.0899782186655371	6.05534825714946	0.224830820359566	0.651495242019561	0.762391593733938
Prelid3b	-0.541575644001605	6.00114823601905	16.972264167522	0.00569419017345618	0.0335661386394933
Gm14393	0.711994735804	-0.969835295396353	0.463151105257814	0.52055463354292	0.656017457987142
Gm14399	0.0519656435267758	0.805565433668326	0.0156806426571619	0.904278394009966	0.940025980801189
Gm14421	0.199239776812019	-1.17493711005562	0.0950020919634755	0.767926374648411	0.848138882140796
Gm14410	0.812484958162758	1.46269499534651	5.61260731018117	0.0539181240795014	0.135899013307779
Gm14409	-1.58181347894031	-1.10444110322801	2.97990929017213	0.133066468359083	0.251862719555873
Zfp970	0.605105184616269	4.70384972663171	18.1316474750187	0.0048596570195712	0.0309597360657508
Gm14403	2.16154592916145	2.39078932214774	58.3721131735865	0.000215154844573717	0.00787696229640684
Gm14322	0.348035374675619	3.9984777584823	4.28453987274031	0.0820234945193477	0.180280233397944
Gm14325	0.964902504286844	4.88666165096071	25.989325991445	0.00197137845347544	0.0192771045496897
Gm14326	0.480641132804103	4.13435569684698	7.57355887121225	0.0318402630368826	0.0959681605342175
Zfp971	0.199042550649293	3.9143400947873	0.867847170149867	0.386120607031908	0.533516859875175
Zfp931	0.271415400842939	2.97808514922358	0.578985078143049	0.474428430975338	0.615308280277936
Sycp2	4.90350360905214	0.275067404866346	52.2271876646641	0.000295256132878748	0.00914520949699931
Ppp1r3d	2.12370314606407	2.04103476264401	36.4847866370397	0.000800054844306466	0.0129680672461434
Fam217b	0.499529180294114	4.1355558683868	3.59124278371437	0.104946350146137	0.213738086508874
Cdh26	0.943412880362071	1.07652417659341	4.65815188828034	0.072432322975631	0.165104327101517
Taf4	-0.781039333657606	5.48733889826861	22.4136324297477	0.00287830120181625	0.0231871744639238
4921531C22Rik	0.182839738510833	0.940242796011678	0.205940253675984	0.665300152124643	0.772946245960838
Lsm14b	-0.288954065752009	5.87723774679119	4.88044319947024	0.0674346248162399	0.157316901291785
Psma7	-0.193685766031129	7.04623544831618	1.68122328819093	0.24057018174605	0.380595707280716
Ss18l1	-0.0322993030542039	2.7056476332209	0.0150838002497896	0.906106970169515	0.941065329711572
Mtg2	0.0938657817118444	3.51923869663004	0.214283891271943	0.659109836618307	0.768355179326886
Osbpl2	0.0714859880386494	5.52927839062183	0.31392772444573	0.594777855597044	0.715787620923195
Adrm1	-0.506272497045206	6.75806240928224	8.5823111434349	0.0250807495108935	0.0819841928654896
Lama5	-1.96405288634854	0.311632111216011	2.81706286106694	0.142285419224126	0.262982837981695
Rps21	-0.0145998638362412	8.92981959910737	0.00386640656007405	0.952360045931545	0.970311767762091
Cables2	-0.34206656255023	4.88419056716444	2.77996069524666	0.144508883194729	0.265706030436968
Slco4a1	-5.20362955300849	2.17473889864033	44.9260201917368	0.000450804786904449	0.0103236646701067
Mrgbp	-0.711358798882193	4.31766201493602	18.4222126082951	0.00467621432534364	0.0301974348413184
Ogfr	-0.678485167730671	6.7633906694098	19.0111627960119	0.00433157353538733	0.0288960996439906
Col9a3	-1.51809664513538	0.565985935353609	5.32455938023874	0.0587579071752551	0.143805306670182
Dido1	0.0219545917170572	6.90682657828961	0.0242930108258222	0.881054172537797	0.925548453192395
Gid8	0.135118592298419	6.18675046324563	0.61004447631376	0.463317974529452	0.605222880334429
Slc17a9	0.353058815179359	-0.306502875941438	0.307488381928904	0.598492390221339	0.718780992086286
Ythdf1	-0.63869386802248	6.72661897378839	11.0549273334444	0.0149713183087654	0.0587469589883893
Nkain4	-0.0940398922953477	-2.1743943863297	0.00419601872570584	0.950746246240511	0.969171013857735
Arfgap1	-0.26553020993254	6.27628714229984	2.14671526688468	0.191288284589346	0.324068687434524
Col20a1	0.747602707583878	3.21085070894554	3.26421064455547	0.118846328431309	0.232394422878997
Chrna4	-5.04867361088438	1.89445863249235	130.219547655514	6.62952040894829e-05	0.0048933701986264
Ppdpf	0.311011080017019	5.1097871536968	2.67296860707514	0.151197177515449	0.274308778134555
Helz2	-0.680463710127893	4.4613948918885	5.39745612466732	0.0574796538420331	0.141752859277398
Gmeb2	-0.131519636942353	5.19503733978942	0.727583965516573	0.425141218449197	0.57032445441085
Rtel1	0.100978234666302	5.73136555857431	0.511468737218593	0.500333125689238	0.63844906427991
Arfrp1	-0.609365088785601	5.12369790579907	12.965937210621	0.0105869622734975	0.0476905489544552
Zgpat	-0.0823137572262217	4.34490042058965	0.145333216959895	0.715658727452888	0.811737653943643
Zbtb46	-0.650385090475634	0.0669674569051628	0.186958908691332	0.679980628196974	0.784030741959877
Lime1	-0.105287567050606	3.76431337923031	0.119593017799527	0.740819854379941	0.829256390731793
Slc2a4rg-ps	-0.183984386003472	2.4432013842915	0.142305300794294	0.718477359322675	0.813792233820725
Tpd52l2	-0.0206219428470319	6.17836824185104	0.017131496562364	0.899975962421528	0.93760585734445
Dnajc5	-0.238564241454617	7.03497064475753	1.59955900382269	0.251074175830601	0.391793289381487
Uckl1	0.267558759081061	4.19431203163327	2.16769919380203	0.189418634770555	0.321767933279504
Zfp512b	0.177001500401344	5.87287760753582	0.968808166726806	0.36152996424811	0.510274995287582
Samd10	3.93763450926384	0.159747977050291	43.7876634522079	0.000484206338131551	0.0104825294461648
Prpf6	0.407877497543205	6.24636128389026	8.39205634789058	0.0261980710924681	0.0844700136281104
Sox18	3.30680203026384	-1.61375774115433	1.6942630408954	0.238952492723856	0.378834399791224
Tcea2	0.569539894594431	2.03175709747624	2.77386664725088	0.14487868639657	0.266212390273406
Rgs19	-0.625196930094772	4.85614624311865	13.9846035070391	0.0089328104861614	0.0427759173925741
Pcmtd2	0.404845353376879	4.71039875836758	4.34308917909473	0.0804112628414577	0.177858261245428
Polr3k	0.483201966264511	5.18991945145388	5.03657624804297	0.0641988632483639	0.152620985893816
Gm17308	2.05007555136651	-1.73695449091732	2.91065875204107	0.136882810534672	0.256695001479377
2700069I18Rik	2.4137238724491	1.64776464202545	16.3317735098273	0.00623766362852275	0.0350771842736027
Zfhx4	1.37414148951131	7.14196554291702	39.0814559151136	0.000662967933096087	0.0119761667808897
Pex2	0.645944671871296	5.1378394507351	22.275154964271	0.00292363032805408	0.0234317109012577
Pkia	1.84290620105994	5.19805236897093	4.61975514793914	0.0733457729636079	0.166578017703453
Zc2hc1a	1.34584128473223	5.48207522945833	20.386529502846	0.00364800350774251	0.026373586181041
Il7	1.16011268179838	-1.54475295453549	0.867249652253073	0.386274134107309	0.533516859875175
Hey1	-3.60839922853009	4.59818895885859	23.6900246945996	0.00250116134192587	0.0218021867068573
Mrps28	-0.764186414564581	4.50392194257972	21.0313693573503	0.00337641745001257	0.0253771928660531
Tpd52	-0.434529680325918	1.27497774617957	0.056457206112717	0.819783420506624	0.883630884834376
Zbtb10	-1.22220639114468	4.36402062976536	32.5610220613747	0.00108800071284533	0.0148501339050288
Zfp704	-0.254477012472541	4.44073751118889	0.358221972443457	0.570534439341607	0.694587861817941
Pag1	0.426530702592458	2.73181045616936	0.851519446133739	0.390352038327187	0.537742638389921
Fabp5	0.308492810886241	6.62288758873253	1.50163083248138	0.264580209307506	0.407978114665188
Myef2l	-0.433846036452283	3.38069193109532	3.91731987275514	0.0932064118418341	0.196684726126121
Impa1	-0.162706074135302	5.72394955775269	1.75476944258677	0.231649191956784	0.370363544471258
Zfand1	0.954267721947902	4.30796611797096	30.5484482665729	0.00128998311160602	0.0160128192940679
Snx16	-0.306450552939725	3.20922066400473	1.93602435778306	0.211605070113297	0.348002636270418
Lrrcc1	1.09851800673641	5.79267216912049	21.2741707482458	0.0032810960398179	0.0249563255017507
E2f5	0.543059539313675	4.08872476018	6.09861313469994	0.0468956016699456	0.123623217228626
Rbis	0.069039400345735	4.94170286653105	0.254051981807695	0.631507265772073	0.745995805522698
Car13	0.177949915739501	5.64299897069435	0.522263505286863	0.496017372856123	0.635185384939998
Ythdf3	-0.0339059000591375	6.99201912534312	0.0643625796950909	0.807868777623846	0.875324003472321
Bhlhe22	-2.4284142722317	0.561727224441065	1.18111553167047	0.324483148394828	0.472911798759299
Armc1	-0.590436128430281	6.11075230204005	14.6082004600086	0.00808628677131505	0.0403696840303216
Mtfr1	-0.692947264204696	6.02350146263416	22.2324593033029	0.00293779645349003	0.0234426739018009
Pde7a	-0.748030961597605	5.25503269629943	26.729927947376	0.00183269558597172	0.0186913026851013
LOC118568627	-0.145174440183957	-1.59346551588657	0.0393179777136393	0.849112735667399	0.902876368908184
4632415L05Rik	0.200027446343163	4.43622086779782	1.82207252786809	0.223899305934583	0.361849743516879
Cp	-0.235926494137948	3.77031924561634	0.121927133797488	0.738417425397483	0.827283443503762
Hps3	0.0383667492031021	4.1576581652141	0.0518093205472663	0.827207849263532	0.887875184197728
Hltf	0.172526516366868	4.6842698598912	0.784548470173143	0.408534023288598	0.554280423532875
Gyg	0.274872629639044	5.28985684848582	2.59417520348288	0.156400929641491	0.281198056973288
Tbl1xr1	0.0164703395517867	6.94170588444642	0.0102344334011831	0.922586670731607	0.95098674093207
Ect2	-1.10041842615557	6.78526301210583	26.5798751383944	0.00185972710848188	0.0188429472120647
Nceh1	-0.873219903381221	4.05541068109096	9.47173318339863	0.0206202806782782	0.0719979230498682
Fndc3b	-0.0667623390548769	7.09684498042003	0.0724003624489926	0.796535741340499	0.867357169484748
Pld1	0.643163522886192	3.67237687411591	6.28308836847579	0.0445513692267698	0.119613458471988
Tnik	0.812093919638407	2.27682840931466	0.554647434268071	0.483476200789853	0.623545773663118
Eif5a2	0.158392431022523	4.88247690087263	0.223347874811437	0.652552230777484	0.763108141085526
Rpl22l1	-0.0926359247857922	6.25693311985767	0.17209639155379	0.692119058099854	0.793362490494522
Mannr	1.41221235649155	-0.756197086535769	1.05680334809533	0.342072460065956	0.492018104164014
Mecom	0.780268176304658	5.60922456236703	1.80518745852064	0.225808002397363	0.364205599731366
Mynn	-0.0127965863526649	4.97272274793185	0.00465626257107528	0.947727886700468	0.967905024785447
Sec62	0.34761929393246	7.26419180472976	2.05528835494907	0.199747483162938	0.334512466009267
Phc3	0.473476371892155	6.02168859078014	9.74304255943652	0.0194718654996899	0.0694014043271185
Prkci	0.221210174362986	7.26349543647715	1.67317333622213	0.241576814892056	0.381482412198417
Skil	-2.02911564416457	5.27067617592185	38.2904554392525	0.000701198522847769	0.0123155694599521
Zmat3	-1.58380729440205	7.11674991091758	122.122876383191	2.47008726636638e-05	0.00350464857603143
4930429B21Rik	-0.599907394162475	0.830763442524503	1.76644523903277	0.230277211374229	0.369137882577088
Pik3ca	-0.584401746831226	6.30444866844692	11.1746203386219	0.0146324923072687	0.05782242811142
Zfp639	-0.0324418383515767	4.77383186259547	0.018286755962068	0.896681404242429	0.935735709854386
Mfn1	-0.24541594767971	5.875243717863	1.67486307733448	0.241365007547536	0.381235640660392
Gnb4	-4.31495715060131	5.12213610940821	26.7806729464155	0.00182367158292044	0.0186572641990597
Actl6a	-0.99050216342039	6.35521681674907	29.8043791996741	0.0013771552574018	0.0164265547600949
Mrpl47	-0.752442313996913	4.14819490840047	5.77663070622881	0.0513993909346064	0.131383771763398
Ndufb5	-0.574575192553902	5.97773685230895	14.3493547767871	0.00842418378556009	0.0413646706695116
Usp13	0.277489285544205	1.10875862017225	0.287707210523277	0.610238494214911	0.728138735188295
Ttc14	-0.397902569010298	5.77108699681877	2.03299108412188	0.201891032799264	0.336705781013253
Ccdc39	0.790622501551254	0.980732018932787	0.730734521587162	0.424193086386609	0.569503900156636
Fxr1	-0.470819632487471	7.34402567300794	8.26645370567963	0.0269722486277896	0.0858573626332861
Dnajc19	-0.209263101595975	4.4834152793788	0.694229039568432	0.435405307932054	0.579625663977423
Atp11b	-0.493439722167604	6.3392147791822	6.43760541756658	0.0427070573560193	0.116058034529056
Dcun1d1	-0.413373019379418	5.33405120330829	4.07770567124611	0.0880826651733056	0.189424641316465
Gm15952	-0.253874397601905	0.0522287252255258	0.231611691275721	0.646716953023873	0.758157035954637
Mccc1	0.370067241069662	4.26475702163202	4.19225030617197	0.0846549400661316	0.184133569127554
Mccc1os	0.494567485875196	0.669607307405535	1.53337389844515	0.260087491351692	0.40260921961522
Acad9	-0.437622512435511	6.26366553214955	5.86536723228356	0.0501022872276963	0.129174516685266
Zfp267	-0.365021543554904	4.66357723242806	4.67282017639076	0.0720874221339504	0.164564053621052
Anxa5	0.172579944155461	8.52635415768194	0.360697886803889	0.56924176926189	0.693691929058983
Exosc9	-0.456602873765542	5.53866987400609	5.83239853785337	0.0505790260500861	0.13006170605762
Ccna2	-0.61641535052978	7.80156099572034	10.5988749015145	0.0163620184622372	0.0621394609870136
Bbs7	0.0232849874950924	4.3089678604871	0.00991131551610202	0.923813757381869	0.95180455502233
Bltp1	-0.174968405111117	5.99875578426581	0.825805553460782	0.397171991282166	0.543483929862739
Cetn4	2.60550627084344	1.70975603566152	52.1801153000084	0.0002960107607171	0.00914520949699931
Bbs12	0.416619567642364	3.09407777909326	2.847224664138	0.140512661251235	0.260829952179313
Fgf2	0.688502347954794	2.86059532247022	2.48459788571399	0.164062018309953	0.290858399971248
Nudt6	0.273860438823237	1.35088015223244	0.417951464629845	0.540958757952253	0.672658526213792
Spata5	-0.581791350409159	4.69702578725841	9.78847152276789	0.0192879394273216	0.0689773692101325
Spry1	-1.49752821485688	4.09611941920057	9.16350347533027	0.0220368570071166	0.0752222799230988
Gm42922	-1.56636324410154	-0.880669291285395	2.50650568084565	0.162489058822335	0.289188299332421
Ankrd50	-0.0138470607516841	7.43450658352632	0.00630261732233565	0.939204175272808	0.96226374047167
C230034O21Rik	3.99133820641949	-0.0838836531944508	16.341099522953	0.00622926836788201	0.0350649857515532
Fat4	3.05002124154167	5.96962534788877	326.787605934909	1.24081199500805e-06	0.000946394882192527
Intu	0.284393630317556	2.55708736869014	0.521210134768598	0.496435440104193	0.635424403989415
Hspa4l	0.0559633269903924	5.37703532335117	0.0770981018107566	0.790225619080438	0.86293350440351
Plk4	-0.289728161797807	5.84755242366485	2.98986312226006	0.1325300387407	0.251139392942867
Mfsd8	0.251409876462255	2.65677168938273	0.920503442707416	0.372970382604111	0.520694568107773
Abhd18	0.465404672086966	2.01556554294303	2.51238486648856	0.162070528121187	0.288782125967005
6430590A07Rik	1.65072995654916	-2.11354274588594	1.54572480766494	0.258369777688064	0.400401701984358
Larp1b	-0.640344785221978	4.19660261069796	4.60782086111534	0.0736328542209531	0.166969035848156
Pgrmc2	0.324097017159319	6.94703516794183	4.70372584190732	0.0713679482951614	0.163629018394167
Jade1	0.600571130100038	6.08683480699512	12.3167855903738	0.011857933576072	0.0510977934921195
Sclt1	0.235754542443149	4.24841240620546	1.99457376925737	0.205661908511206	0.341253606713844
D3Ertd751e	0.413986407563529	0.576438384523581	0.887668492442984	0.381083479134634	0.528741292070682
Pcdh10	0.208870885873465	-0.776133497934933	0.0130110655030955	0.912761574309581	0.944903005104527
Pcdh18	0.297840891419376	6.44627681951904	1.79709734310028	0.226730841732078	0.365301502989329
Slc7a11	-1.592668078765	4.24856527964231	21.8004745314429	0.00308636383109372	0.024048064152716
Noct	-1.68259898521039	5.40748455574708	147.92686813737	1.38903928280094e-05	0.00284628661396628
Elf2	-0.335394081646712	6.16867612253429	7.55982515092886	0.0319481641325049	0.0961119069672862
4930577N17Rik	0.723871279493621	0.713685236714693	2.41078970331448	0.169521024443703	0.297729838120455
Mgarp	-0.509165085628028	-1.10212453178634	0.202049542376598	0.668239656894762	0.775508220583955
Ndufc1	-0.219842384725524	4.37528638470536	1.5197468516342	0.262002282161687	0.404842918604142
Naa15	-0.784405870580332	7.36251646446505	29.0108351617714	0.00147891039122721	0.0170402321545385
Gm50622	-1.88725527727078	-1.66927390765741	4.38323107372647	0.0793306062264884	0.176120616572358
Rab33b	0.500547787681509	4.71089083148144	12.6790132927263	0.0111252728272626	0.0490648476214225
Setd7	0.230557576973195	6.82423163700191	3.39444175765799	0.113025526126602	0.224704357269843
5031434O11Rik	0.00769001718722001	-0.108428538545275	0.000284081365517227	0.987077707348613	0.992136308967649
Mgst2	1.27469073291104	1.44825736585773	8.60600610693101	0.0249460653360266	0.0817385515509092
Maml3	-0.40971110615947	4.72348895972189	5.94426295350728	0.048985626357559	0.127420171326814
Foxo1	0.319260230079257	4.32678696322034	1.66068907480815	0.24315013053132	0.383041668624727
Cog6	0.0142032469340363	5.01628442541261	0.00835780697360512	0.93001786122002	0.956025866907678
Lhfpl6	0.422186194119504	6.57192066893653	3.66855793627631	0.101988013691802	0.209421693086262
[truncated: 11,730 more rows]
