# Supplementary material for: The Capicua C1 Domain Is Required for Full Activity of the CIC::DUX4 Fusion Oncoprotein
Source: Cancer Res Commun. 2024 Dec 9;4(12):3099–113. doi: 10.1158/2767-9764.CRC-24-0348 (PMC11626509; doi:10.1158/2767-9764.CRC-24-0348)
Supplement: Supplementary Dataset S7 — edgeR DE output for C2C12 CD4 vs EV, larger log2FC values = higher in CD4. [file crc-24-0348_supplementary_dataset_s7_suppsd7.txt]

Gene	logFC	logCPM	F	PValue	fdr_adj
Mrpl15	0.481541240753399	5.48586217544915	3.64430142823551	0.107339155960842	0.275099444969226
Lypla1	0.0758765073581152	6.03951517282356	0.154683054805079	0.708368023193528	0.829829972244874
Tcea1	0.516323685002976	6.65652353312483	9.19937456572918	0.0244952864222145	0.128580349637735
Rgs20	1.56589215462758	3.92691920851521	12.8914342292352	0.0125210762528578	0.094484850973493
Atp6v1h	0.351640738982568	6.15867973917521	3.75792592263036	0.103118990597356	0.268801027319327
Gm46206	-3.47302229171914	-2.34842800638032	4.08409012269597	0.0922144796122462	0.253037089138002
Rb1cc1	-1.25027012409418	6.38713777521646	32.6901528676096	0.00147155816414539	0.0487503745865323
St18	-4.43440500036428	-0.778776728059939	8.40540590132851	0.0289794763503473	0.139199170109815
Pcmtd1	-1.11347066237177	5.42986992889134	15.1499346825478	0.00888285443621699	0.0847210808679736
Rrs1	1.34996229905046	6.01882892111828	20.7666232269217	0.00437817830879376	0.066845400964619
Adhfe1	3.12383087303758	0.636122697055092	15.1726282987461	0.00885406840251579	0.0846670290990573
2610203C22Rik	7.53251032230067	2.98303517627393	71.160227324861	0.000196952836042295	0.0350742431377234
Vxn	7.59539288362666	-1.83525405453255	22.0257898963539	0.011226418385363	0.0906533284618063
Mybl1	1.16880929281689	4.67283914143024	20.3657744931312	0.00457986485384499	0.0680657828738619
Vcpip1	-0.0754666691598185	5.97114497698442	0.164068424089514	0.700180342967542	0.82506050142142
1700034P13Rik	-1.42215315436964	-0.738374150340793	4.4667662637279	0.0813577981980615	0.23674386322499
Sgk3	-7.26672821290809	1.10567197932797	23.2053637566396	0.00337717056656552	0.0627378350881632
Snhg6	0.76823861195686	3.70248706564328	2.36934624754453	0.177164319931837	0.363405852134571
Cops5	0.105117294423818	6.32647480683246	0.445481551274769	0.530531090565964	0.702365370377656
Cspp1	0.233221730772316	4.21942543569778	0.76584968078418	0.416805721110708	0.611637673532978
Arfgef1	-0.270229434167962	6.7945510104727	0.567023279973223	0.481336591831889	0.663343020678313
Cpa6	-0.129382200831692	-2.20798677722307	0.00477670073689194	0.947256474657314	0.972617466738066
Prex2	-3.17961269958923	0.852699371335643	5.62360708441099	0.0575576931529011	0.196368921081771
Sulf1	-2.50457874424161	7.18011191111363	2.65555650818202	0.156838739087134	0.338377775364627
Slco5a1	4.073752738304	2.90546125887265	38.4478984916326	0.000979698798624661	0.0447260208551553
Ncoa2	-0.421368665225019	5.54992808601163	1.34611773849731	0.292177718378007	0.491926692531488
Tram1	0.0751613557452241	6.98349934262402	0.209199283814053	0.664286467339938	0.800348458453746
Lactb2	0.442791407893775	5.67458734445425	6.44239740239338	0.0461691866152873	0.175764569788686
Eya1	1.02968423113639	5.80152390858451	9.90575136788774	0.0212639437921774	0.119470979133861
Msc	10.3442138014934	1.59954123841119	97.4348571378338	0.000253630417528952	0.0351095078149863
Gm9947	10.1799022051539	1.24385976783837	36.5938700472015	0.00219211861201227	0.0536024662689077
Terf1	0.0657812550398225	4.26464294952386	0.0802857279231948	0.786905675896686	0.878315543466206
Rpl7	0.284514561175868	9.88576547541857	2.13604313496974	0.196643259902192	0.387323625260964
Rdh10	-0.761449474225287	3.66421553145179	4.32021102758642	0.0852953172459013	0.242790973979253
Stau2	-1.41368267098121	4.53443505299306	24.3468185472619	0.00301389937359104	0.0600096265686929
Ube2w	-0.408196861290611	5.37051271501372	5.52305482606742	0.0592134316676699	0.200080969324142
Eloc	-0.192413478389574	6.48651305207959	0.723970016644494	0.429089566691046	0.621258775959194
Tmem70	-0.150917254807146	5.52267014658056	0.523551354135097	0.497898435342235	0.674941540675703
Ly96	-0.340876136965817	1.22803047752848	0.24692765386576	0.637801412021264	0.781855861672653
Jph1	-1.48574980171999	4.40033288063867	13.0485391455389	0.0122084883734298	0.0937037557272924
Gdap1	-3.5689251723312	-1.88194546504265	7.28064826281183	0.0374762641229881	0.158465702712446
Pi15	-2.65474275331146	3.35690048151932	1.61123682336474	0.253617828467892	0.450683613169345
Mcm3	0.940549593412514	7.45904283325938	22.1090647672697	0.00378409885126822	0.0641366492197144
Paqr8	-0.409187124156493	4.64719610491697	0.42635348891026	0.5391765373615	0.708775524152067
Efhc1	-1.29440969063065	0.457810318305424	2.0529973474408	0.204326147583915	0.396195378219344
Tram2	0.784705715798026	4.07126091457513	3.46920296856948	0.114328083391369	0.285472432162467
Tmem14a	-2.74626009438466	0.698562859876465	22.975568371238	0.00345737914727339	0.0627378350881632
Gm53541	1.41929091299306	1.70598560994179	4.08209109296859	0.0922763255049245	0.253063470040392
Ogfrl1	0.80136105252272	4.08554142274039	4.7561029971083	0.0742899544616667	0.226508546958027
B3gat2	-0.0633745955116028	-0.46154806389492	0.0119301206391872	0.916762240324533	0.9544907690006
Smap1	0.0191074771128965	5.85433612565996	0.0116403001301074	0.917774858089183	0.95509827180685
Sdhaf4	-1.17930870450592	3.51834359717791	8.3550189376066	0.0293006075986741	0.140093530081161
Fam135a	-0.0278273967428462	5.40256836785606	0.021254369815216	0.889099793889487	0.937881232613665
Lmbrd1	-0.856928179199901	5.41206785324838	7.93961872877513	0.0321423954122969	0.147192727573325
Phf3	0.0855276438396433	6.70295920154189	0.163824421133392	0.700389646718004	0.825240233061462
Ptp4a1	0.248358508793218	5.91415497345743	1.46061209848734	0.274508620027127	0.472970933154847
Prim2	0.186397226463494	5.16230766838724	1.0077030038563	0.356096141836142	0.555826613143076
Rab23	-0.394171106595058	5.91193639431742	2.45777862442299	0.170501571701504	0.355151674784576
Bag2	-1.02807851048435	5.52703604211776	10.0473087024867	0.0206870197862885	0.117657655091686
Zfp451	-0.51430867960388	5.48953238443657	6.17528659345407	0.0495153975617749	0.182323048377325
Bend6	0.563340587838535	4.79654336707194	0.843613403393211	0.395521807144592	0.592244345641008
Dst	0.0823600825176497	8.18373530409654	0.0462638411244021	0.837175285070465	0.908622268766799
Gm26788	-0.288523817751826	-1.2743322036603	0.0830533566766996	0.783378867810362	0.876866843108574
Ccdc115	0.750294504500215	4.3866607417684	7.83621191672167	0.032907793286809	0.148800340093405
Imp4	0.960549429057343	5.07242901148514	15.6573951108504	0.00826819889557809	0.0823703022256528
Fam168b	0.0587923387598064	8.07508006905687	0.0595461530881713	0.815748107847891	0.895062938595085
Plekhb2	-0.000475214778932546	6.61476866341082	6.24400010421348e-06	0.998091280412284	0.99965234748674
Hs6st1	-0.857196266519268	6.74615693437252	13.7676939854202	0.0109049392142828	0.0901116510515487
Uggt1	0.391715761686804	7.55282097448633	4.19181564642422	0.0889648703353159	0.248305543560748
Neurl3	1.03026719813558	1.02484456825071	3.37427436262754	0.118384890329213	0.290662902184984
Arid5a	-1.07004259581985	4.66357623261715	3.1407625330284	0.129262184485446	0.305251966124445
Kansl3	-0.17697230324593	6.19862013937099	1.05165554810013	0.346610007361136	0.54718979656719
Lman2l	-0.262143418902253	4.99239329561755	1.65779472083966	0.247640390540594	0.444472960630864
Cnnm4	-0.387303241517826	4.12620749776097	0.947848695059578	0.369702720445382	0.568870768031081
Cnnm3	-0.786931289626181	4.5751704397816	8.95963582598227	0.0257433494803462	0.131492126358069
Ankrd23	-0.379707120148962	1.41005785956817	0.649272324924618	0.452626337129499	0.640409209595763
Ankrd39	0.0555256108423182	2.05701900925186	0.0119443425749827	0.91671287238274	0.9544907690006
Sema4c	-1.37308607579789	5.35099564635818	8.2195573575236	0.0301883231255923	0.142509670877065
Cox5b	0.171382894188187	6.88598479973266	0.503623141844592	0.505854066235055	0.682691629779621
Actr1b	0.700095873426672	7.57331491024419	15.3428115596259	0.00864217037370749	0.0834588834934208
Gm33533	3.72170976382338	-1.3919721152442	8.24981930650166	0.0299868645225201	0.142066191601965
Tmem131	0.261743406275099	6.37548994344653	1.15722396458155	0.325398556438103	0.524766909922178
Inpp4a	-0.621971790437748	3.93207201448542	5.92332559831593	0.0529836260025581	0.189171457614144
Coa5	0.248612374367128	6.57726677130186	0.565394314074324	0.481938649845787	0.663413038688183
Unc50	-0.030189368950109	5.01518274283305	0.0123262063746393	0.915398298735943	0.953730213122877
Mgat4a	5.51315607833217	3.70288954506116	10.7076349618381	0.0182590144257188	0.111136674850179
Cracdl	9.00076984744489	-0.605252961696003	19.7532076758753	0.0133941294122894	0.0969904017216394
Tsga10	-0.9596570276729	2.06340510785955	3.74794012596968	0.103480523463652	0.269514757724995
Lipt1	0.148987433298545	2.41256290137351	0.16095271185162	0.702866994308656	0.826551113452776
Mitd1	0.549809411141004	3.7091539148754	2.7682236911622	0.149742673530687	0.33128002431789
Mrpl30	0.572629263688999	5.90446593377137	7.00952392223647	0.0400230021620204	0.163592333077887
Txndc9	0.14625033778942	6.27223357009209	0.588887783423146	0.473387584367054	0.65741409864499
Eif5b	0.301627747992518	7.66848339272134	2.47267868078429	0.169414340397305	0.353849322844492
Gm34448	-0.366052522542606	-0.494802768027694	0.316112398359648	0.595325459306635	0.74996147954775
Rev1	0.417934513298013	5.12932751041085	4.96752329915841	0.0696507216334382	0.218419253277675
Aff3	2.92897766960445	3.81318898408268	3.50327238313089	0.112919465599377	0.283642873477568
Chst10	-2.9647370249958	-0.274953922033121	1.38219556881803	0.286427782101123	0.485961713651876
Pdcl3	-0.309622564572869	6.35556547092064	3.53574130779984	0.111599471113064	0.281463507148973
Rpl31	0.370922060547793	8.61251029294708	2.731737632031	0.151989916450093	0.333382008294241
Tbc1d8	3.18019697309614	2.07462746661041	12.7546791056092	0.0128020702760407	0.0952620114225307
Gm53550	-1.39895097690073	-0.935134681728948	0.905446947182749	0.379861306139318	0.577842395053374
Cnot11	-0.152935002111769	5.59558673744865	0.850719931741124	0.393667933750987	0.590265150414631
Rnf149	-1.10930010270052	5.60973540287675	7.61092121960266	0.0346635321536318	0.152706266766466
Map4k4	-0.279746295426278	8.83502805651263	0.905193938566841	0.379923289333821	0.57787620452774
Il1r1	-2.45596856917036	5.72324282553592	41.1065872526699	0.000826629107771251	0.0428237511692353
Il1rl1	-1.40108152159065	-0.467215128558389	0.903040892920093	0.380451425339136	0.578316405281775
Il18rap	1.34239464740472	2.80751102903075	1.25606860903466	0.307326067013958	0.506575684287579
Slc9a2	3.14200844734704	1.55775225858176	2.08195370454269	0.20159865803941	0.393109269466438
Mfsd9	-0.463055535324771	1.14491926533837	0.627569318241768	0.459896390186664	0.646397575720292
Mrps9	0.389819682494305	4.82368818090443	2.40893833378289	0.174136107701249	0.359427619004057
Tgfbrap1	0.156238890059098	5.58573113707425	0.656871589231127	0.450128980270829	0.638639014726528
AI597479	-0.383830501154212	4.95897733699405	4.19026765009895	0.0890104344968247	0.248371408218727
Fhl2	-0.928149752807421	6.41112138796222	7.61564821465265	0.0346253976623063	0.152647908711441
Nck2	-0.161242515311582	5.37568869927681	0.119291031724117	0.742175933186424	0.852162665997684
Uxs1	-0.178042245608678	6.4030948202418	0.911246956289797	0.378444934438314	0.57702610617998
Tpp2	0.239064502013655	6.72969317262847	1.9966501030244	0.209789483570495	0.402283823635425
Tex30	0.584211594933328	3.98185334826104	2.96125257608226	0.138601923082095	0.317306497400891
Poglut2	-0.0563535072884055	5.38586557922425	0.098192616986771	0.765142846613962	0.865930848413838
Bivm	-0.192841189716659	4.96516710392711	0.847289007044906	0.394561143572551	0.591231569260518
Ercc5	-0.199448932221494	4.85605084226956	0.637903758552422	0.45640874699126	0.64344531078255
Gm39635	-0.581774911489747	-2.08610950959271	0.131189234734324	0.730232986481759	0.844942177599397
Gulp1	-1.91482952719536	5.77288538439693	10.1735911046325	0.0201901498595318	0.116639041418241
Col3a1	-1.56263715361957	10.5166582449572	19.6133794875558	0.00499373806607408	0.0709762998070861
Col5a2	-0.727596706791831	10.8412147695219	10.2096833349141	0.0200511234676029	0.116251727005029
Wdr75	0.78393734418293	5.97378798686987	12.8598908053943	0.012585141819133	0.0944860724902369
Slc40a1	-10.7723897580673	3.56564033001297	26.8029195047258	0.00239360371541755	0.0558044203973579
Slc39a10	0.548301566156551	5.40492026467347	4.56972207802206	0.0787404544472497	0.233249126776818
Gm28321	-0.937541207020135	-0.302152939036262	1.20895124845467	0.315740675275243	0.514667569263839
Tmeff2	-2.0500713488265	3.55984011448325	20.8964719659582	0.00431542477405016	0.0666664109901951
Cavin2	2.67521250765772	8.52523252359718	6.86031655611722	0.0415260600802548	0.166459261794403
Nabp1	1.48153478666436	4.52716929769208	10.0486817734112	0.020681528481013	0.117657655091686
Myo1b	0.449583343644002	5.14322589529456	0.594235863917183	0.471479753060789	0.655722726125593
Gm33795	0.742628870309498	-1.30374265803578	0.61733188065455	0.469717756957421	0.654085801626377
Stat1	-1.13509271484628	4.98779251202488	9.68508052066967	0.0222077322024007	0.122078022761373
Gls	0.275226714162081	7.1038264651766	2.21035485475542	0.190117603070194	0.379389445110064
Nab1	0.494112583784761	6.16532595336522	2.2474243008622	0.186978632729252	0.375586445269978
Nemp2	-1.2032954195154	2.85454591613895	13.1067491520475	0.0120953550666558	0.0936134110190853
Mfsd6	3.84669184284747	3.96195228910973	9.11206448052688	0.0249400903392983	0.129745010176005
Inpp1	0.162511443217604	4.28760238555683	0.115438918005138	0.746187187322108	0.854608050407914
Hibch	0.160739775825996	4.20265103375398	0.485590741897638	0.513265178801151	0.688792297467892
Pms1	-0.198676575552282	3.63553488747096	0.544669983558734	0.489721924221239	0.669225984902528
Ormdl1	-0.512544645014198	3.89702610054945	4.30177371631925	0.0858092200621795	0.243648566830197
Osgepl1	-0.884144565164107	3.14237077440148	7.11637996178225	0.0389918880353592	0.16155846425141
Asnsd1	0.341047877018443	5.44871227131532	3.7528789581678	0.103301494401403	0.269180211746933
Stk17b	-1.02828846276739	5.93047657883691	8.80099711454482	0.026617165972348	0.133274707533971
Hecw2	1.52067949776082	4.21416429194997	17.7224230937006	0.0062842455569182	0.075668862400849
Ccdc150	1.82346574364752	-0.910710097316422	4.07949449024838	0.0923567449826167	0.253072144174611
Gtf3c3	0.146246879915279	5.61005434232145	0.587953364737309	0.473722368223411	0.657646095714163
Pgap1	-0.55704550974923	3.7866251894101	3.77310585627	0.102572763956123	0.267997534230971
Ankrd44	-3.2836596056602	3.90352207674176	13.95376158906	0.0105986157430473	0.0895652939577634
Sf3b1	0.0622190338775653	8.45272304991049	0.122610936969854	0.738777567466858	0.850026875895973
Coq10b	-0.0159134542571736	4.93028400728102	0.00364790712764613	0.953897663264388	0.975838454912735
Hspd1	1.17425314650537	9.10405214150508	23.506389843658	0.00327585984860097	0.0616769726676362
Hspe1	0.682302937046814	7.31856176685886	11.3876757467191	0.0161457184621926	0.104813764112537
Mob4	0.00465518658283068	6.13268690740824	0.000839843585112551	0.977867066331097	0.988885362221841
Rftn2	0.116763716888526	6.04487227888956	0.133721826017235	0.727772044801549	0.843419444362185
Gm10561	-0.317719628136801	2.68543509004562	0.566595231546747	0.481494661860916	0.663343020678313
Mars2	2.06774701924515	4.04293229557343	17.7771043490144	0.00624093587096573	0.075668862400849
Plcl1	2.01294628820443	3.68404389303432	14.0760580196025	0.0104035997102227	0.0889507775224045
Satb2	0.320881376674792	3.94791580307493	1.67731196881866	0.245196798772033	0.441629533842026
9130024F11Rik	0.141976971184775	-0.982209482340239	0.02153502385544	0.888376104423817	0.937284231095423
4930558J18Rik	-0.450610697606553	1.25802639175445	0.910296291917956	0.378676493694354	0.577127276486048
1700066M21Rik	-0.151231662177679	4.27967129560414	0.214979585496886	0.660044749426625	0.797618093857332
Tyw5	0.323193892669205	3.14898636241969	0.61709631741625	0.463479900118886	0.648880788694665
Maip1	0.141465734751183	4.08037213407848	0.212259290717955	0.662032036617484	0.798776406365646
Spats2l	-4.58872044135402	1.48434216211939	2.95830904700057	0.138762885902162	0.317480927348979
Kctd18	-0.640433188444332	3.52916978007053	3.8028400875627	0.10151442844581	0.26657853973981
Sgo2a	0.328068936921604	6.11532273292192	2.36933693801854	0.177165040813593	0.363405852134571
Aox1	-1.37002111385912	3.52852461839359	13.2380300833568	0.0118453700661177	0.0927045140987797
Gm53481	-0.173161302457314	-0.293434497111219	0.0809433029046724	0.786061772946098	0.878287570548884
Bzw1	0.472808217505329	8.72134918847377	7.46411218153614	0.0358769668706951	0.155478565164037
Clk1	-0.752418255877541	5.43418444049589	9.83408423673112	0.0215643784577625	0.120321781529205
Ppil3	0.185254452821833	4.6169423059713	0.782789865220269	0.412006697568585	0.606861239500164
Nif3l1	0.364669729106392	4.63406285995895	2.28191832964309	0.18412431348424	0.372228580009958
Orc2	1.11973159342008	6.09357658792373	31.038210362343	0.00167304502584089	0.0500364391987599
Gm15834	3.94250150864381	-1.59946831084317	13.9752059569484	0.0105640642159641	0.0895652939577634
Hycc2	0.046785955428655	4.3154770277302	0.0269248509840989	0.875317482794656	0.928938347869474
Ndufb3	0.0605860079515474	4.91834296757772	0.0708614311101944	0.799440270732449	0.8862007577102
Gm20257	-0.455320506080457	-0.554688913527308	0.27504186615668	0.619701758548396	0.76743333564803
Flacc1	2.37106534603691	-1.61068343847195	4.91996950197003	0.0806595227936617	0.235778077711474
Cflar	1.12318326545134	7.32690938164005	22.2826693812266	0.00371539579139008	0.0641366492197144
Casp8	1.03490085155982	5.59095922362055	10.6406582327134	0.0184870602746894	0.111826513354981
Trak2	0.303567963206749	6.95419830681713	1.01201446474095	0.355147309769577	0.555080691737667
Stradb	-0.451779736006893	3.77980563221168	2.20982651095962	0.190162889372741	0.37941216156936
Tmem237	-0.101912331590898	5.13309971441455	0.216649142390364	0.658832799626201	0.796550885257597
Als2	0.254346424613828	5.67132666178241	1.95017886621928	0.21445671199852	0.407734245768278
Fzd7	1.55901513283476	6.8383957595212	11.7829550087662	0.0150678421147395	0.102413246011692
Sumo1	0.0726110541157442	6.53207366422073	0.127093322786712	0.734271539401364	0.847480737741353
Nop58	1.05458384489481	7.43848175592537	16.2349932277171	0.00763661634140837	0.0807538001688785
Bmpr2	-0.531547067107602	6.58134073545751	2.24316726378279	0.187335300754649	0.375886056939373
Fam117b	-0.51098904920144	5.02124677279855	4.91370151818357	0.0707930081273378	0.220153678683886
Ica1l	0.398356864571713	-1.79073341247119	0.0412202435141485	0.846156581183716	0.913710397526747
Wdr12	0.820077527262336	5.25986980357058	18.5085932071365	0.00569851532162975	0.0738377472670135
Carf	-0.243724646852348	3.4303878582591	0.439516950740496	0.533197032212358	0.704417317196886
Nbeal1	-0.433410136360565	5.11274893242135	2.88517203173611	0.142848434414248	0.322657652558056
Cyp20a1	-0.283494715188547	5.76245403059304	2.7227185573759	0.152552779400109	0.333963724838879
Abi2	-0.154724741913422	5.15608368353275	0.766810656913724	0.41653094165438	0.611443689076321
Raph1	0.228794757830183	6.19507123981693	1.41800918288507	0.280888709831377	0.480037318918174
Gm11578	-6.02214570839094	3.30560582185752	10.8914159109258	0.0176525582077656	0.109136509378933
Cd28	-0.41210519604604	-1.1275203850604	0.0643481193317354	0.808640031302103	0.890553679625076
Pard3b	-1.18325286980516	0.0302069704651888	0.510454252160881	0.503099893808691	0.680111324080109
Nrp2	0.466712786326383	8.31351851560143	2.01525524325779	0.207962318902873	0.400162889936714
Ino80d	0.177859516078101	5.54954113483986	0.436611575322407	0.534505331045605	0.705442203463894
Ino80dos	-0.796283373078712	0.38647571561942	2.13911525483378	0.196367117510223	0.387062117305545
Ndufs1	0.446717558345836	7.23670777305646	4.40526925185373	0.0829787912225262	0.239147528415385
Eef1b2	0.261695641943835	8.51124403012079	1.7539086362571	0.235944109644656	0.431757224434731
Fastkd2	0.387132187776651	4.48016349002908	2.82605943318631	0.146275756645577	0.326408329209048
Klf7	-0.622025871345167	5.59635143068987	12.8641446960459	0.0125764761685616	0.094484850973493
Creb1	0.0692228161124362	6.20424763635864	0.103706072404829	0.758893122946671	0.862162853058454
Mettl21a	-1.02147398824811	4.74347210963611	21.1614961335191	0.00419106814930341	0.0658309312093101
2810408I11Rik	2.50861440537468	2.27715111070623	19.3931248981449	0.00512442709665409	0.0712079807360107
Ccnyl1	1.2577693908402	6.1560156841476	35.5887601970188	0.00119035913572049	0.0459958013483933
Fzd5	-0.234321560062673	4.76847267250379	1.23888573340556	0.310354014666858	0.509371680576195
Plekhm3	-0.817729862707915	4.05844032823939	9.08151106009844	0.0250983392281587	0.130194275760631
Idh1	-0.996838287728341	6.46120259351928	17.6752955117916	0.00632189937960761	0.075668862400849
Pikfyve	-0.11752828115352	4.93040684185516	0.212074197109102	0.662167828123275	0.798799707549067
Map2	4.84673238999305	-0.618373967066539	4.56504657444094	0.0788567757116248	0.233391006916813
Rpe	0.52503665852285	5.4318073922795	5.5923203447566	0.0580659912921986	0.197399675081888
Kansl1l	-1.28389354022894	4.59523381834616	7.65320092494423	0.0343244676161105	0.152033253882915
Acadl	0.12162472689908	6.71240239497898	0.596685778144409	0.470610465000142	0.654889718408527
Gm15793	0.758500272970115	-1.82392482808455	0.539183569515139	0.491821749599175	0.670853743859741
Lancl1	-0.267354488411055	5.12366208037562	1.82110618944447	0.2282450911853	0.423588151222974
LOC115487097	0.383560503872372	-0.513520700429017	0.270582698110756	0.622489808176179	0.76964012945226
Ikzf2	-1.01969762765653	3.59347305337496	1.82932471861085	0.227328926849036	0.422535287947665
Bard1	0.694338157250357	5.17031705885324	12.0198740452374	0.0144681833882355	0.101152018060608
Atic	1.18118374082078	7.42646196606493	29.6490337560434	0.00187240675356042	0.0514469417069956
Fn1	-0.261125660408954	11.0229088559428	0.252284206482892	0.634254073736123	0.779082477964553
Gm28818	-3.42837837152419	-1.97587947062243	7.91265195659595	0.0323396406352672	0.147410502273201
Mreg	0.140970834997049	2.79104421018916	0.112776243948207	0.749004388572714	0.85622899647729
D230017M19Rik	-0.804889404342087	1.23847451624976	2.21636229603168	0.189603774460299	0.378914431345268
Pecr	0.582353348239448	4.08751786591175	5.73654845778323	0.0557727529645102	0.19319756061467
Tmem169	-2.74617788569319	2.19078665391912	8.44474342275743	0.0287320881071465	0.138652357449327
Xrcc5	-0.855345686044667	6.13959257333359	11.8081805966562	0.0150024089069781	0.102183698904839
Smarcal1	-0.584400971261049	5.1959717204867	5.16587503296558	0.0656533220388656	0.211543124769433
Rpl37a	-0.130648064612157	8.71451284073029	0.325312376195906	0.590160132669855	0.746235539656924
Gm30788	-4.16874571522177	-1.62010295016001	11.9159698025981	0.0147271122113653	0.10144958028106
Igfbp2	-7.54078499162218	6.90771256641837	18.6696490720501	0.00558772620880425	0.0734336351220341
Igfbp5	-3.95855742222962	8.60748337175344	4.70651544124587	0.0754394390075166	0.228249843042101
Tns1	-0.78837492651568	8.28076077404408	19.5217185530647	0.00504757133240742	0.0712079807360107
Rufy4	3.38933967747792	-2.0436795591242	2.26261919853921	0.18571349463102	0.374170812826124
Arpc2	-0.131222493208097	8.32164811663158	0.639320296398685	0.455934383534029	0.643273758946527
Aamp	0.0496625903691236	6.92742401762527	0.103030528682496	0.759648734828886	0.862751551862624
Gm28364	-0.115850034944772	0.401212328892266	0.0396104496613477	0.849143498425438	0.915261457145995
Pnkd	-0.0391075099820034	4.57271203877778	0.0288116571187555	0.871070086775514	0.926731350554977
Tmbim1	0.00439949342735822	6.20103845215076	0.000438203068629182	0.984011355561791	0.992065273849666
Catip	3.2649399897173	-1.74620202667103	2.46596057507535	0.180722525493534	0.368322032954822
Slc11a1	-0.860363048145781	-1.49878680185829	0.809938124605561	0.404508562776416	0.600726595504759
Ctdsp1	-0.0383496054672928	7.23354821204583	0.0400296073415971	0.848359738771392	0.915095272953038
Gm53562	-0.0165369330146786	1.39586203375593	0.00106727191447476	0.97505072229447	0.987414634470154
Usp37	1.04100722740326	5.40107811611822	12.9708905755299	0.0123616452654738	0.094033236322486
Cnot9	0.571244611615351	6.80239310953261	10.3066093906882	0.0196841422580979	0.115320035357296
Zfp142	-0.0454812955493926	4.95249631488148	0.0384410220182586	0.85135336670421	0.916580468637901
Bcs1l	0.362980588788145	3.94929792152942	2.32796272579552	0.180410855799714	0.367883247621891
Rnf25	-0.0787243656024601	4.23390504818107	0.101788817903491	0.761044880722785	0.863460100016055
Stk36	-1.01663240253673	2.64279075270478	7.11891546202916	0.03896786421939	0.161504963338704
Ttll4	0.657207629565356	5.7874985234355	9.02529921403364	0.0253930698688104	0.13072832890562
Prkag3	-2.51057117366815	0.407042264882194	6.19564951168658	0.0492488275565851	0.181824452900942
Wnt6	1.94502877426758	1.90093109114225	5.08779987363445	0.0671881313498571	0.214324753340284
Wnt10a	-3.82363835395262	3.94608787263992	7.90185455520331	0.0324190793067677	0.147514190080949
Nhej1	0.526549929378808	2.71325509163161	2.28010284604403	0.184272974022432	0.372414860597338
Slc23a3	-1.46759576055894	0.452501335941455	7.19726132256632	0.0382353871326492	0.160297476773307
Cnppd1	-0.952002297608625	4.93221263829636	10.5895067212016	0.0186638348890129	0.112284288125746
Retreg2	-0.0454470222606756	6.13996981884818	0.0817485991190138	0.785033382709089	0.877767440706881
Zfand2b	-0.328537775365797	3.99031749914996	1.61851541169659	0.252669271572126	0.449744054292408
Abcb6	0.542955628183446	5.69431105904834	1.86330702376478	0.223597490641599	0.418381761904692
Atg9a	0.0146274168424367	5.92785685352064	0.00837931913086371	0.93019226034886	0.961763693406107
Ankzf1	-0.624167602556187	3.53721126354287	4.89173142565018	0.0712667088295369	0.220913118540695
Glb1l	-1.04546390386484	2.49671925189458	7.58386167374451	0.0348829376921654	0.153271916371108
Stk16	0.30067378167902	5.74705301144526	2.0756769058984	0.202185387340245	0.39377791839615
Tuba4a	0.070273775753486	5.20425686339997	0.013051066636741	0.912958588100644	0.952267892216926
Dnajb2	-0.619026722161054	5.40839596482887	6.61578187606694	0.0441608376225407	0.171595163996128
Ptprn	4.07104707567309	5.72383466342603	79.5219461003394	0.000146264779341541	0.0348517797988409
Dnpep	-0.613416316701901	6.15086141528031	5.76226439517426	0.055376970132214	0.192514771794243
Des	-4.36670048273864	8.6876548935545	17.5303458615109	0.00643964205071953	0.0759607147528658
Speg	-1.17782505522949	6.6650570354613	26.3267105195043	0.00249938044992175	0.0570784106362889
Gmppa	-0.977258641911678	5.35124636436586	27.7827499554627	0.00219425300515996	0.0536024662689077
Gm53564	0.12986827689209	-1.43857621446235	0.030600930608338	0.867173153701123	0.92509077350795
Chpf	-0.174966506798164	6.31211230385382	0.915159039803993	0.37749448371418	0.576353184956472
Tmem198	0.871356170998977	0.833308435952175	1.72067840619253	0.23989366387952	0.436675567249697
Obsl1	0.296561362746428	5.89933676799704	0.320259392894209	0.592984677248383	0.748309800642928
Inha	-0.37758073804411	1.02231576793358	0.190622661872925	0.678428912749006	0.810202122293596
Stk11ip	-0.138904061585484	4.55822635669358	0.220706634268458	0.655911477484527	0.794208041089437
Slc4a3	-0.944511204686621	3.68142289584496	8.83717300091678	0.026414391011113	0.132943498834139
Epha4	0.951490369762394	4.04112904993672	0.537715867671209	0.492386346890488	0.670932366368542
Farsb	0.856237903373275	6.10705478535815	21.2601209684776	0.00414602821522818	0.0656454467411129
Acsl3	-1.18953790430657	6.81045528769965	9.70512185026574	0.0221196947265219	0.121964778757309
Utp14b	-0.669956124510561	3.86880290341459	1.33982933212777	0.293197970132274	0.492617326999492
Ap1s3	1.0886956405104	2.18440241183938	1.48178795125691	0.271418602781673	0.469908341332344
Wdfy1	-0.661255468208433	5.30534972128463	12.5773023254141	0.0131794159459187	0.0962627189818739
Mrpl44	0.563472045635021	4.30972282145802	3.64301996320782	0.107388112314799	0.275099444969226
Serpine2	2.302608383457	3.03436275051735	9.91428232809302	0.0212285607825185	0.119364460724915
Cul3	0.389933868301509	7.39753578132482	3.43971307647741	0.115567256269552	0.287042048851321
Dock10	-1.0777030010021	-0.621247574407381	0.166310369129014	0.698265816903304	0.82394005915648
Irs1	-0.130058840341171	8.03860796263648	0.285117385496147	0.61350943159399	0.763864963870023
Rhbdd1	-0.0650821422743794	5.39268732888997	0.0646743607996227	0.808167606626099	0.890374908080826
Col4a4	2.43518057981063	-2.17979009310585	1.61705469495948	0.25285920969621	0.449886240891637
C430014B12Rik	-0.415096899955942	-0.0398350789905631	0.506644545943417	0.504632352330921	0.681549083918411
Mff	-0.0368179993178482	6.21411141555152	0.0430452455891909	0.842843374403584	0.911716041300595
Agfg1	0.0915979650206311	6.39258830877621	0.351330191575843	0.576073165548359	0.735224195975113
Pid1	2.70333962236424	2.99913368085135	10.1593089110448	0.0202455260769108	0.116761104127977
Dner	8.09065319033469	-1.37848348763511	20.5739046111486	0.00716371617028666	0.0784070892583709
Trip12	-0.129395171120523	8.03924448052809	0.25741805181351	0.630899314076729	0.776010961335809
Fbxo36	-1.81129826461607	1.19949314461376	12.5342629777359	0.013273244583757	0.0965598648773315
Sp100	-2.40398613532434	0.370829076798689	2.744760873569	0.15118234151292	0.332441049000044
A630001G21Rik	2.78248080118662	-1.60951419393783	2.3485662045314	0.178783946949889	0.365797391457859
Cab39	0.232521101193908	6.81783383848834	1.58809310938451	0.256669520314858	0.45380020408423
Itm2c	-0.937376513577905	6.31537212626532	13.9181871868609	0.0106562722786397	0.0896073201250106
Psmd1	0.334452116375334	8.42708796650663	3.00666860736721	0.136151409708011	0.313622938210132
Gm53570	2.06302776902277	-1.03553240926605	5.23888611832765	0.0642613506088351	0.209230990262684
Armc9	-0.90477635715783	3.64063485731772	10.8374743640262	0.0178276879122473	0.109985332684429
Ncl	1.37498284563269	10.2938912530744	26.9010678746689	0.00237255806164828	0.0557699111841449
C130036L24Rik	1.60129312707841	-1.03098723099856	2.61344826399073	0.159613555775554	0.341802750364236
Ptma	0.663763675588997	11.1316476807586	6.93089687744538	0.040805625440713	0.164808361687514
Pde6d	-0.449440559792495	5.2461878487824	4.47460117207699	0.0811544293890356	0.236341340647091
Cops7b	0.217552871829764	4.94637838019499	1.32141247747045	0.296217565209598	0.495490115808251
Dis3l2	0.00158152442726535	4.32778932632655	3.4894181564613e-05	0.995487837304141	0.998303830220484
Chrnd	-5.0804869291585	2.84461660945272	8.89158289518373	0.0261133473398616	0.132203937159487
Chrng	-9.52540379076859	2.39976474772496	22.6351912110303	0.00358099006769945	0.0634740893269689
Eif4e2	-0.0818795630792589	6.47897395587528	0.211122465700336	0.662867216314511	0.799168462933926
Efhd1	-2.89616877826554	0.15742242729376	4.10663008490832	0.0915210990595982	0.252134036169685
Gigyf2	-0.0159796090849433	6.38448765499367	0.00475182246985874	0.947393748759596	0.972677964345777
Ngef	0.896331874589047	4.52723651957612	0.433922990401397	0.535721747493599	0.706149959174705
Neu2	1.16283936232498	-2.07569603595307	0.464066579875278	0.522391251610927	0.696409872710706
Atg16l1	0.363818907449525	4.90905242121489	2.56640501033641	0.162796859057984	0.345791662488353
Dgkd	1.24187150481896	6.38022360987034	19.156290809182	0.00527016987818499	0.0719674315672307
Gm19582	1.09936048758944	-0.827064872500125	1.37869426924631	0.28697820840777	0.486610856183731
Usp40	0.0255807624777585	5.80019452900885	0.0108693616652182	0.920532427094742	0.956598186017164
Ugt1a6a	-2.87442796042695	-0.159631250223117	4.77204241655765	0.073925594449301	0.225926937619973
Hjurp	-0.0672683487213875	7.3738854330698	0.152339081868307	0.710458330591751	0.830952784972713
Gm19589	-0.644182341956308	-0.249749453756973	1.09201693311123	0.338248936986792	0.538081241009414
Arl4c	-1.09760291491245	6.32860243047211	33.9586898699122	0.00133851970390695	0.0478019260351043
Sh3bp4	-1.00194732256922	6.19164893526433	20.5322857605791	0.00449459005902971	0.0677916774948139
Agap1	0.303866677694719	6.3185112886875	0.333268400702567	0.585772803470249	0.742431783958849
Gm41914	1.86001865247487	-0.65409981168218	2.16406387209367	0.194145186475704	0.38419336765478
LOC102637806	8.20448623138972	-1.25475194121629	24.989646862303	0.00484921549141871	0.070062969351661
Ackr3	-1.96479326229047	3.58519824984476	5.38028683938853	0.0616786447916493	0.204633440321073
Cops8	0.455950387164525	6.15054310532595	5.31329650215376	0.0628841006350481	0.206698417623343
Col6a3	-1.09065960978722	7.11132984695265	8.89200883520851	0.0261110091169107	0.132203937159487
Lrrfip1	-0.048945306055384	7.59824084626452	0.080195446804842	0.787021833296553	0.878315543466206
Ramp1	-4.44249394561405	-0.649565238723679	5.25603459936174	0.063940303623617	0.208753888852038
Ube2f	-0.0183520693899144	5.29477830096345	0.00402604725535885	0.95157068212338	0.974912234063813
Scly	0.510874491186914	4.38929021733629	2.17754938878712	0.192959256838874	0.382680147107796
Espnl	0.146031690203147	-1.98527604456229	0.00943440693469756	0.925942853991476	0.959134790676033
Klhl30	-6.63462242859254	4.62942082494998	37.4389994626697	0.00104781399845437	0.0452488631555575
Erfe	-1.71834087067575	5.19984674728902	25.4750023394913	0.00270489403644446	0.0589439802394606
Ilkap	-0.0424026014583611	5.59246444316793	0.0427719633638977	0.843334748156495	0.912139748082692
Hes6	-1.84893323288165	5.4868159354081	14.9317439031775	0.00916620093125463	0.0852196294847286
Per2	3.04352389878333	5.48492526194695	21.5929770381082	0.00399876535948356	0.0648473073138185
Gm35591	2.00049512830462	-1.22362989615362	4.00994394492634	0.0945474654017748	0.256820670830648
Traf3ip1	1.62859949205534	5.13900376176652	18.235259102999	0.00589344432125526	0.0744232955772764
Asb1	0.831315481918882	5.34080608392086	18.3463063908598	0.00581317883294649	0.0742732406548167
Twist2	-0.865446781782524	3.12709010983996	1.47743437146472	0.272049582834217	0.470659072127417
Hdac4	0.474764355864197	5.9370048610774	1.19739048108281	0.317859996933381	0.516558033925166
Ndufa10	0.515718685490884	7.03337436979125	6.37942725820016	0.0469294973544898	0.177543009903048
Cops9	-0.836424791293943	4.96768025014883	7.38937143173919	0.0365170429319457	0.156848468976309
Gm36102	-7.35953521908819	-1.40036162248225	5.40824137725035	0.0708133771156702	0.220156135635231
Gpc1	-2.48744113130831	9.67894893662728	18.2614054629645	0.00587441128937264	0.0744232955772764
Ankmy1	-2.57973301411627	1.51383403957434	16.623082327239	0.0072484781152327	0.0789188235242751
Dusp28	-0.723029279984093	1.99074845958401	2.87706325054255	0.143311819507873	0.323159011349465
5033417F24Rik	0.219134321801407	-0.949611207358794	0.0677776676585852	0.803736421217258	0.888531044225241
Rnpepl1	-0.222175054881753	5.98869229760426	0.898556714190749	0.381555264361114	0.579388400280901
9430060I03Rik	-0.328951098861825	-0.717087192358957	0.121071533742712	0.740346748491225	0.850734444566365
Capn10	-0.262801070618712	4.24299796643673	0.693463034681777	0.438437300260903	0.629214668176562
Gpr35	-0.824118892505499	-0.367632953692547	0.823536951665221	0.400838700109762	0.597106683915858
Kif1a	-3.08161974548188	2.56303850797494	3.15889178702061	0.128368603236792	0.30387175172741
Crocc2	-7.46204420185727	-1.31459438714759	28.7263536698939	0.00364288976108524	0.0638714145686055
Sned1	-1.17866613257024	4.83364019398484	2.08680869822565	0.201146524567791	0.392543600240715
Mterf4	-0.46810525943387	3.32354555548197	1.80834756077963	0.229678154734521	0.425161994277415
Pask	-0.389561947809767	4.73844404268326	2.2543363820742	0.186401595239629	0.374959465790855
Ppp1r7	0.384436391563686	5.82042087550122	2.59154182166778	0.161084789426533	0.343611302364933
Hdlbp	0.0933673726414764	9.68388594079865	0.202647239056407	0.66918309610831	0.803716435459783
Septin2	0.0933910339036087	8.71131322281579	0.281404063656005	0.615774617921157	0.76517774399282
Farp2	-0.0874726588660198	3.71043150626581	0.100888142774165	0.76206354103067	0.864211092211968
Stk25	-0.351285181266438	6.54609219158034	2.07805319230648	0.201962971015047	0.393555675520004
Bok	-0.848462693022625	6.23839294256912	14.0203177783813	0.0104918758534248	0.0894627081952434
Thap4	-0.160098835377264	4.81783692403548	0.430981120920503	0.537059139682752	0.70727141390675
Atg4b	0.0743713132816048	5.49966372354975	0.149577615404613	0.712945324236584	0.832542804513437
Dtymk	0.0567808390509089	6.03168783026783	0.106807961083338	0.755458504208138	0.859986389314834
Ing5	0.536809766633988	4.72185508245769	4.90987074550899	0.0708752912516702	0.220263493338257
D2hgdh	-0.275199559696807	2.73030292407766	0.462017873224705	0.523276438109154	0.697270171242808
Fam174a	-0.783600965674364	3.53670645904385	6.97493432954554	0.0403647461266785	0.16387879678623
Macir	2.14810387916483	5.90106172479136	90.809958306431	0.000102249681670322	0.0334819840499508
Ppip5k2	0.135689009694531	5.77601015156753	0.507289921222759	0.504372123230031	0.681260924741985
Gin1	0.355452238875833	3.14876369202986	0.664838239436721	0.44753700195715	0.636919290317171
Pam	0.390485681270709	7.52615168074233	1.67332439874273	0.245693129967525	0.44213812604655
B230216N24Rik	4.47611199654825	-2.25126859911028	13.6408882144424	0.0111206074100238	0.0903005746953611
Gm7967	-2.30916813562043	0.044942837657509	6.62679061508222	0.0440373840767008	0.171396427479664
Gm53575	-3.8303073918881	2.45271426035671	24.694915953788	0.00291368104555018	0.0596483859113688
Gm28188	-3.35064656425571	-1.88540366386037	13.9358035998344	0.0106276678444845	0.089598892029734
Pign	-0.249277833909126	6.36224972946793	1.31575852337895	0.297154146311031	0.49628122677592
Relch	-0.365220130473366	5.33647029604132	3.396043752762	0.117436992232516	0.289460180108465
Tnfrsf11a	1.7877844952236	-1.28986848482598	3.18228648679456	0.138146279088688	0.316562536111316
Gm7160	3.41282360567805	-0.902576096200769	6.53466690801561	0.0450852228598284	0.173693122113916
Zcchc2	0.746735456179737	5.26546815341229	18.1395669241279	0.00596381850719789	0.0745570518600258
Phlpp1	0.543570306146602	4.64069567093079	6.64884822545799	0.0437914424622763	0.170737289750318
Bcl2	2.39502810800331	5.79141235702696	32.3350002274741	0.00151198929154493	0.049385987309226
Kdsr	-0.194512402489038	4.82944789912933	0.315839255346918	0.595480363257178	0.750071852629647
Vps4b	-0.0872705365145045	6.33715467534677	0.295896296300122	0.607042604992588	0.75975712610579
Serpinb7	11.9938708416798	2.29752381704493	108.775584414179	0.00070124420588153	0.0408595489418402
Serpinb2	2.89260625780823	0.0447277062074324	5.95730866087571	0.05249682127252	0.188172946287566
Serpinb8	-0.17576108140035	2.98534585043924	0.0490072773533283	0.832505989207155	0.905724143198054
Dsel	-0.840120122009706	4.95362944392903	17.1417954742342	0.00677026589348055	0.0766423832829069
Tsn	0.103806499769783	7.25512455398079	0.301063429198372	0.603997982960297	0.756950395096389
Nifk	1.35841175875042	6.00174014320164	28.2185053570845	0.00211278532370106	0.05318242084367
Clasp1	-0.267964105583888	6.58666611061038	0.850772812550111	0.393654193078175	0.590265150414631
Gli2	-2.44281922741654	0.374387563676708	2.48458574858346	0.168552605075785	0.352778670665878
Gm41934	-5.61837464864605	0.996983080547969	12.7191078051006	0.012876558265123	0.0953928513677689
Inhbb	-4.53804567128924	5.78912101891307	18.2614529770821	0.00587437677761329	0.0744232955772764
Ralb	-0.469923239225273	6.41339985569124	1.16931064115173	0.32310094803833	0.522620997077356
Tmem185b	-0.81016544586614	4.08631754679581	3.78453333043694	0.102164216239725	0.267777078710494
Epb41l5	-1.98687587445806	3.0514753836525	13.1619372625429	0.0119894031134464	0.0931551397085998
Ptpn4	0.0909954104920044	5.15529460584641	0.0578231879815242	0.818372980074932	0.897062689697522
Tmem177	-0.119458290283465	3.06000652726422	0.148787333660327	0.713662001129411	0.833111973850774
Tmem37	0.531592252883588	4.66134366796997	2.55473899342546	0.16360024176425	0.346485431158876
Dbi	-0.304968469032104	6.42019401604031	2.06975807633157	0.202740926111352	0.394284001598858
3110009E18Rik	-0.379715466148244	1.6472856644361	0.63384902000155	0.457771467818439	0.644469825614351
Steap3	0.412735480299865	6.35131938766438	0.936754062724808	0.372317523748661	0.571390054660204
Marco	6.93124785755422	-2.34234551775511	18.5869966662865	0.0147673201164876	0.10144958028106
En1	0.29967097338451	4.84078152366209	1.66582862281644	0.246630172066164	0.443330392157024
Insig2	-0.831368353086146	5.35912172304438	10.3502861207595	0.019521752215874	0.114785060055715
2210011K15Rik	-0.450716723367786	-2.05263040921477	0.108557317607938	0.753546156948123	0.859136199030752
Gm35243	-2.56224738034589	-1.72113239684283	2.89334741954262	0.142383381987743	0.322220761697316
Ccdc93	0.143436512379919	5.76423376395203	0.539207793184577	0.491812441389472	0.670853743859741
Ddx18	0.777666212061286	6.26173225691161	10.6320046296428	0.0185168060678587	0.111826513354981
Actr3	0.159732281008651	8.64845252896934	0.652401003643833	0.45159518213199	0.639510519513686
Slc35f5	-0.473634887173594	5.56794856707003	7.65919402507544	0.0342767719155387	0.152033225447774
Gpr39	-0.11126064622063	3.27173287890757	0.0426925911972107	0.843477771564546	0.912198616792461
Nckap5	0.389279936939068	0.74168741400909	0.262427543761668	0.627667142139757	0.773344232516858
Mgat5	1.01567453476388	4.73710128386996	9.1265687495107	0.0248654414360398	0.129633856267159
2900009J06Rik	1.81315230350221	-2.07431295024227	2.3700350797901	0.17711099196794	0.363405852134571
Ccnt2	-0.089535483936677	4.81108025963947	0.165687773918887	0.698795940234146	0.824261251172404
Rab3gap1	0.182315342585147	6.00423467480694	1.21238660851764	0.315115140779497	0.513993779736279
Zranb3	0.164039422171175	4.36845963982528	0.368395455871778	0.567221787807211	0.728374383225263
R3hdm1	0.524401700890789	6.56386354276871	7.80366166506518	0.0331538593211325	0.149331064528249
Ubxn4	-0.212425091954229	7.01316988287574	1.7352357763833	0.238151523709354	0.434756643696993
Gm41949	-0.595605065473049	-0.0419277838241346	0.993871026752974	0.359167863824724	0.558820905661782
Mcm6	-0.00947402545965265	7.81734887622198	0.00362394057723745	0.954049142246753	0.975869407639448
Dars	-0.353850329434926	7.19558137087228	1.65736223788627	0.247694947177498	0.444474821879621
Cxcr4	-6.08998015292559	5.62060972637822	24.3674226932022	0.00300783871540499	0.0599711052515934
Cd55	9.21445950593237	4.04386401537038	74.2974315298956	0.000175503822812776	0.0350742431377234
Pfkfb2	-0.416468780850445	4.65792791530892	3.0092475537265	0.136014094145828	0.313356293930831
Yod1	0.46069544958493	4.46304826829331	4.22124107876982	0.0881048620772405	0.24712546705764
AA986860	-0.250345087632694	1.94357230688157	0.271908087376936	0.621658009082912	0.768938742406614
Mapkapk2	0.570442820794072	7.56788465216411	8.27107174858514	0.0298464764186656	0.141724447809639
Dyrk3	2.67791477983963	3.39799667011754	22.0387780752452	0.00381240311710051	0.064434045705879
Eif2d	1.5130015352283	5.76085332195567	28.989996995635	0.00197828870529252	0.0524511740633336
Rassf5	1.23818786029818	4.3761745403472	12.9762377927786	0.0123510149903072	0.094033236322486
Ikbke	0.242030798323076	3.29136593596217	0.354454560035653	0.574430525441817	0.734073121795042
Srgap2	0.649050809741998	6.3625771062863	9.11613636119574	0.024919102920717	0.129745010176005
Fam72a	1.00766542896622	2.75306131632244	6.7422311462806	0.0427707626506121	0.168749466646756
Rab7b	-0.654820483330798	3.86812424842374	0.461102220293103	0.523673018906982	0.697466658155208
Slc41a1	-0.512490168525737	4.84325835223662	4.15610588496294	0.0900242437082838	0.249925301330256
Rab29	0.606467057315743	0.66633350199533	0.892405491953475	0.383078065030653	0.58054839695762
Nucks1	0.807852958945119	8.4689906340578	10.203308490613	0.0200755844691222	0.116300765348223
Slc45a3	1.67003896861961	-0.758192914396838	1.29487806849858	0.309729493418405	0.508691320546499
Elk4	-0.191089342979928	5.33946963664023	0.883389760575241	0.385328179466027	0.582440213034391
Mfsd4a	1.04557062416218	0.728200028871238	2.71136934699947	0.153265269424883	0.334440878410249
Cdk18	0.343391883283532	6.2387544354462	1.31377150477549	0.297484376504222	0.496661720313988
Gm29630	1.5995396820348	-0.700482544410104	2.32615478349909	0.180554628431127	0.368124775458892
Gm38446	1.13832290362598	0.35607250666471	0.520285644241027	0.499185826482226	0.676054450917162
Klhdc8a	-0.41467177030622	5.18279370692919	0.610153532412279	0.465883336851149	0.651126541521036
Nuak2	0.751809587013681	4.95585890203878	7.03182767043836	0.0398047337280144	0.163181600925929
F730311O21Rik	0.23575430109166	0.430872866288045	0.166427626380455	0.698166107632511	0.82394005915648
Tmcc2	-0.698055791373365	5.62284879441663	6.27242723632363	0.0482612110608629	0.179865821222985
Dstyk	-1.03520358158057	5.45708427648423	21.3511711481737	0.00410502666869829	0.0654108883736117
6030442K20Rik	-0.483057822718061	-2.04123640170515	0.126335971560933	0.735026427739728	0.847838197539636
Rbbp5	0.42490857420064	5.76292534404925	5.45246017974723	0.0604151565054236	0.202335092121275
Mdm4	-0.054774207122835	6.22022059745493	0.0729962976388764	0.796525046550701	0.884250481296452
Pik3c2b	-1.37614235673877	1.57940085989769	3.01380764963665	0.135771769501422	0.313095774980671
Ppp1r15b	0.578291779348358	7.3367815918367	8.05101643032285	0.0313447318100112	0.145371945391995
Plekha6	-1.5914019684591	-0.692519005038418	1.5707205170077	0.258996431650813	0.456335883695192
Sox13	3.78320906340904	0.667495111865956	12.552914652459	0.0132324718685964	0.0964563583801646
Snrpe	0.433590568881623	6.14728813899998	3.29850848867135	0.121768708850794	0.295286292407154
Gm53475	-0.0776818236512971	-0.0043002098918119	0.0104480686561376	0.922081304093939	0.95724960752842
Zc3h11a	-0.474650847511764	1.66991878679207	0.994393946805087	0.35905096187313	0.558698825695958
Zbed6	-0.286192042899191	6.33052888277901	2.98434888284523	0.137348019304398	0.315429524504571
Atp2b4	-2.27817231116765	6.61638735789507	26.7575835777004	0.00240341019392818	0.0558044203973579
Gm53476	-1.88837332196917	-0.986884970909988	3.41902104443688	0.11644797332955	0.288323744986605
Optc	-3.7142667395741	0.816239894753691	10.6745876068658	0.0183710555850867	0.111599930670146
Prelp	-4.5884204507197	3.28238241318494	16.30695517311	0.00756255618280677	0.0801763341481374
Fmod	-12.0394416971248	2.36155216131133	30.3606455103537	0.00324739842835775	0.0616200210916186
Btg2	-1.79444422914359	4.55447715432318	15.3708005900176	0.00860798024340473	0.0834588834934208
Mybph	-4.35498093540648	-1.5082302416142	10.3450092908926	0.0195412746229894	0.114808735156242
Myog	-5.24253909184867	0.806658823064934	9.54519844267751	0.0228356675302453	0.12383384223901
Ppfia4	-2.70891824056167	-0.746847405021938	3.46877111772494	0.114346095634667	0.285472432162467
Tmem183a	1.05697982928201	6.75797120747183	32.2629764618188	0.001520371162164	0.0495484189283716
Cyb5r1	0.581475204171286	5.80108148963962	5.66222919228442	0.0569386024736455	0.195512068734807
Adipor1	0.384237851942117	7.45821188466834	5.77846922192983	0.0551295442197029	0.192077607911842
Klhl12	0.141214371201271	4.69738018123885	0.406455820472011	0.548476962983351	0.714795360617145
Rabif	0.0411948243641699	4.53360280542952	0.0334057752128756	0.861294809050743	0.921934363497467
Kdm5b	-1.26983325688577	4.97332144373004	4.95367787943184	0.0699421312530507	0.218908027080769
Ppp1r12b	-0.0212952328014686	3.66855359986585	0.00563656574131376	0.942715202551491	0.969837151465143
Ube2t	0.447482471197705	2.9730949302662	1.2863181094211	0.302105283732692	0.501196816492182
Lgr6	-3.15651730782478	2.92567814060827	5.71695833455912	0.056076863058238	0.193792700854855
Ptprv	-1.4912044270162	1.34488282148785	1.81343581427641	0.229105054523198	0.424533652153836
Ptpn7	-1.36699956444778	-1.43040006412299	2.37951818711247	0.187150633264754	0.375703189991796
Arl8a	-0.405888456330294	5.84233420388582	4.48380485427792	0.0809164276517313	0.236026545438072
Rnpep	0.747794146133789	5.8318647207068	4.49529406807476	0.0806206744712861	0.235778077711474
Timm17a	0.517421566104654	6.23962211482784	4.62399727789646	0.0774073139953389	0.231219751114314
Lmod1	-3.44363421230792	5.95109100350182	140.638736570256	3.09312196536543e-05	0.0297884193801011
Shisa4	-0.782473152294541	5.84112119320793	11.0395139857263	0.0171835819826168	0.108029136728951
Ipo9	0.722268787038854	8.24754905198344	9.48109365486246	0.0231315100939214	0.124626004263783
Nav1	0.278406979301131	7.21722175431927	0.465744922645493	0.521668276125704	0.695765130619115
Csrp1	-1.09145622871169	8.90136274442676	10.7501547609498	0.0181162187741522	0.110871919531411
Phlda3	0.0467958277837998	7.24265754673243	0.0296965989912432	0.869127552417768	0.925763892917395
Tnni1	-3.67226535404677	0.34582844858262	7.73871805571194	0.0336523498208582	0.150596337637369
Tnnt2	-4.26365781499452	5.34660290203376	22.1689323604647	0.00376021398351053	0.0641366492197144
Pkp1	-1.6064540488778	4.95573355685544	1.83285257908016	0.226937313804976	0.422239356906724
Tmem9	-0.406221593342206	5.60591727585369	4.84294651381609	0.0723342942765165	0.222938712321706
Kif21b	-1.85063972516246	3.62515331852162	5.69996819657444	0.0563424560379225	0.194420779324025
Inava	-0.246794593443513	3.69235281160884	0.189703644450491	0.679150028115878	0.810663189510083
Camsap2	-0.0924500665708022	6.40177690880203	0.161291060302744	0.702573756006177	0.826441663962073
9230116N13Rik	-0.134855663701078	-1.01280590295397	0.00986519422028127	0.924277326910529	0.958365740237162
Ddx59	-0.328562075114061	3.59756849043003	1.27765704469624	0.303586041972137	0.502576665155469
Kif14	0.474266525454347	5.94775948002368	3.96753359131743	0.0959188337478439	0.258420806028714
Zfp281	-0.24842619415236	5.34891950771003	1.34258848840316	0.292749645565738	0.492275234434901
Gm4258	1.3716044776396	-0.361847104125216	3.12131393142444	0.130230540381693	0.306493022093249
Nek7	-0.526781973736274	7.34066366594646	9.82744597384846	0.02159249777522	0.1204324463403
Lhx9	-2.80612333787359	2.06725417079058	3.41649480722671	0.116556139858271	0.288364269371278
2310009B15Rik	-0.483245580644269	3.85297713484412	3.09290528282133	0.131663436521009	0.308200461343488
Dennd1b	-0.23993061215995	4.52762692424136	0.548920280560105	0.488106685199903	0.668484940109356
Zbtb41	0.0625725707844338	5.93871409798481	0.0947889246738292	0.769099143863506	0.868125810053278
Aspm	0.337151929123965	6.66114424278643	1.59673956031429	0.255523030597299	0.452654143782052
Cfh	-10.7100109175638	1.3456318278648	10.2283908616543	0.0261755770914637	0.132303587674314
Cdc73	0.340164678383128	5.70386921737053	4.17385059172446	0.0894956541191421	0.249037118368567
Glrx2	0.631632830007966	4.52417005355667	6.54481903177319	0.044968089882901	0.173493852489093
Ro60	-0.0261103263555797	5.85870148140085	0.0112976920574864	0.918988538814924	0.95567707030657
Uchl5	1.17609644699927	5.66901896312962	34.2873066273307	0.00130672369328943	0.0471296002033793
Rgs2	1.07362109611551	4.05308016221588	1.54080288343833	0.263078322446838	0.460426660658013
Brinp3	-2.08059949862956	5.06056483434457	5.25742075717835	0.0639144489089855	0.208753888852038
Pla2g4a	0.897024279535892	5.75339888541783	6.72985706494519	0.042904131074575	0.169000418744972
Ptgs2os	-2.37144826229093	0.118798584061891	4.28528563544942	0.0862724275650494	0.244574128848634
Ptgs2	-0.297110861316248	5.27182093952387	0.167326721879937	0.697402950752796	0.823587554986508
Ptgs2os2	0.708971022389247	-0.0527775068473294	1.59115923834207	0.256262084401089	0.453576399996326
Rbm3-ps	0.851744176465683	0.962345036957233	2.85133358277391	0.144796306229406	0.324907491515238
Odr4	-0.543008653075501	5.30061963433565	7.24194946821784	0.0378259814541403	0.159408709897341
Tpr	0.21714217652136	7.6845509682747	0.910886676368923	0.378532662721297	0.57702610617998
Gm46162	-0.50686133672128	3.19513321927994	1.42525084858148	0.279788471852916	0.478695231929407
Ivns1abp	0.487992144604312	8.0472939474984	3.20832134009964	0.125975867804487	0.300617179205092
Swt1	-0.338587056216008	3.33227834230698	1.41967595498783	0.280634893664483	0.479659945838813
Trmt1l	-0.393235011812666	4.77273817934045	4.18191863009092	0.0892567400279764	0.248881271292811
Rnf2	-0.176179348008501	5.43822634886859	0.294766338410268	0.607713118638765	0.760164387212947
Niban1	0.257369798303142	1.84031232673636	0.0482577243228627	0.833767716594877	0.90668964242904
2810414N06Rik	0.481893713029324	-1.20494697496454	0.28843518697792	0.611501919447232	0.762193136536276
Edem3	-0.192300208288612	6.39148724608786	0.533190040674298	0.494135030085294	0.672117323629841
1700025G04Rik	0.883491443138392	5.21564369313318	7.2513118259157	0.0377409677644128	0.159142723079704
Tsen15	0.0764845414276752	3.98695149732249	0.0685970980256031	0.802584704932058	0.88815956906083
Rgl1	-1.76262079135736	4.653022999199	7.43137069082252	0.0361554646389865	0.156079370847682
Arpc5	-0.345793586275897	7.60723274956859	2.95488844593024	0.138950268005305	0.31760373414957
Smg7	0.5198390837045	6.32295190380307	7.34041111244719	0.036944804613591	0.157737180581565
Nmnat2	-0.0648588775695025	3.36768810865423	0.00515729819735814	0.945199575063454	0.97139756936628
Lamc2	-0.726555583676736	1.00140217540977	2.18713558424811	0.192122586047855	0.381723789050889
Lamc1	1.16377451919487	8.24676143426839	36.8196275578949	0.0010928298550537	0.0452488631555575
Dhx9	0.409184234050954	8.0715676628473	5.29450442850823	0.0632280622781728	0.207406879984934
Rgs16	4.59411037517596	4.48083121618955	28.7385984195953	0.00202081123326795	0.0525967179800529
Rnasel	0.447471098711541	1.851446076094	0.495913393512576	0.508997340995742	0.684989962846677
Glul	-1.10679112936226	7.00010045220583	3.73032776788525	0.104122486023263	0.270737090223279
Ier5	0.339948282437613	6.74195591811851	2.07727446054194	0.202035819875065	0.393642806803831
Mr1	-1.6409614739693	5.25908594055741	18.8602714519995	0.00546033102430473	0.0727228078267608
Stx6	-0.257909737058495	5.94664325258556	1.51137931107953	0.267187669366405	0.465544566559661
BC034090	-1.28117184919262	4.12575938943649	16.0784590117104	0.00780113954940355	0.0811427832304923
Xpr1	-0.759568900135754	6.13882767451313	6.35986452300012	0.0471691852858695	0.177801895261959
Acbd6	0.364870987483029	5.44059065548294	3.54369373152031	0.11127945822278	0.281049732806739
Lhx4	5.86731626314106	-2.22754052823481	4.02309987366161	0.104723700023524	0.271474760093083
Qsox1	-0.565637732908073	7.18988112787204	4.40423300539105	0.0830064864709748	0.239147528415385
Cep350	0.238448725129765	5.98872196261529	0.740323403927792	0.424219764644317	0.617529722494256
Tor1aip1	-0.265432895604107	6.40001879198861	2.81017534243224	0.147216507596292	0.327774256373292
Tor1aip2	0.0794338273320236	7.18529113252742	0.259807321692443	0.629352713123277	0.774718394560735
Axdnd1	2.84559842586981	-0.346075799584485	7.12794380563796	0.0388824846833302	0.161422485807037
Soat1	-0.309886354627136	6.52489576651314	0.785321958217881	0.411297440946261	0.606384172740065
Csnk2a1-ps3	0.211095699062322	0.485602206716357	0.140862847935327	0.720974718511435	0.838752003646847
Abl2	1.61716940397261	7.27835899987751	70.2984961377671	0.000203459995348073	0.0350742431377234
Tor3a	-0.312386606132813	5.39790770086034	1.03262823029099	0.350666357581161	0.550216389451329
Fam20b	-0.0340357016358929	7.09977614927008	0.0328154627749491	0.862510039781603	0.922564490504161
Ralgps2	0.801643807656783	4.07480944924223	4.32185571075667	0.0852496820615087	0.242728739179732
Rasal2	0.422037381302658	6.25195794759401	4.57225644018257	0.0786775013535538	0.233249126776818
2810025M15Rik	0.609725812506449	5.44496909251258	9.76114919325446	0.0218760802001003	0.121140227615479
Sec16b	-0.270065141239161	5.15068656101169	0.695012363493865	0.437954041302792	0.628941533895548
Brinp2	9.41308836699325	-0.141087301366956	10.0882597155375	0.0268007511523946	0.133672727828996
Astn1	10.8882243259125	1.20879682051123	18.3087652342778	0.00900354364059278	0.0850263041457107
Pappa2	3.30508309605638	1.20274813327048	13.2214056053438	0.0118766368563395	0.0928289885663447
1600012P17Rik	4.84490287508887	-2.07895436948855	8.80846399579422	0.0265751392310617	0.133274707533971
Gm39687	9.91958707957493	0.478566594956831	68.8924934381148	0.000552151778414465	0.0408595489418402
Cop1	0.3600094308921	6.65571289340531	3.40379089421178	0.117102221522187	0.289199575006457
Tnr	6.09552250287477	0.201478680972694	13.5819885632697	0.0158243421581456	0.10425972047209
4930523C07Rik	4.71626179493182	1.13339760841902	31.1306507732639	0.00166081700036841	0.0499792445141923
Mrps14	0.422766470265299	4.6423102354629	3.13897524654593	0.129350751523054	0.305276990590397
Cacybp	0.799203314136335	6.8432416249522	11.2443888915651	0.0165622650425333	0.106049569336221
Rabgap1l	-0.442671393406507	4.69224426108533	3.84989427866425	0.0998704167872637	0.264459192567476
Rc3h1	0.0603882662854762	5.85202105769908	0.0972964632528817	0.766177002886049	0.866577133059584
Zbtb37	-0.653859489251507	4.07524247011911	3.55473643369477	0.110837209452727	0.280421033837316
Gas5	0.441119727768728	5.11132376777045	0.59190149853652	0.472310767612428	0.65656436565098
Gm26224	1.16237388572781	0.691397298696912	3.03117268245093	0.134854531420955	0.312106590822408
Gm23212	0.497922612896888	-0.813130293862728	0.197291621374236	0.673258430199206	0.806678038327052
Snord78	1.18408097743563	-0.656949068051539	0.809506151979032	0.404626062768916	0.600739511986333
Snord80	1.23111182898578	-1.52141631475489	1.18291368027861	0.320545300929511	0.519800567991824
Dars2	0.385014561442362	5.07006304044103	2.65074683692991	0.15715219998925	0.338752369396967
Cenpl	-0.109069434978041	4.24717969997956	0.161256898670753	0.702603346513886	0.826441663962073
Klhl20	-0.102125337850554	5.268037751795	0.272396232434302	0.621352321394339	0.768712900828636
Prdx6	0.958008640811913	7.22646192126772	14.5627441875349	0.00967392298680325	0.0873533942938635
Suco	0.180192334162298	5.97010106304689	0.232536801872155	0.647581342180448	0.789681675054561
Pigc	-0.531991095693576	4.06245122566557	2.33271927068376	0.180033385753422	0.367474408359217
Dnm3	-3.15918209081649	1.38660818428983	6.06839755796583	0.0509475748533276	0.18489962559129
Dnm3os	-4.35649483933668	4.76046045987569	37.7622708937531	0.0010253105016721	0.0452488631555575
Mettl13	0.534895266859884	4.7456648822564	7.00212810982657	0.0400957395829117	0.163755549584117
Vamp4	0.0862177817040589	4.89364657259264	0.150372041840565	0.712227120240766	0.832038353375625
Prrc2c	0.444860292016342	7.88977009261207	2.41691900054891	0.173534686390546	0.358845734341526
Fmo1	-3.38302729478344	3.70611930281563	6.90843823956718	0.041033003271947	0.165412077900759
Prrx1	-1.62280972933828	6.49566271770478	3.72609911271866	0.104277443551098	0.270849292711796
Gorab	-0.731026651952848	4.51068866932068	2.97318446802008	0.137952132819625	0.316416956057007
Kifap3	-1.14367535146393	6.11420806174301	23.6917649089783	0.00321550786940635	0.0612888413192589
Scyl3	-0.192103031694011	4.49930904669401	0.554254018808	0.486093704469515	0.667173937154335
Firrm	0.232235304306164	4.73549245997129	1.20179694539107	0.317049598438471	0.515817765088782
Mettl18	-0.0905824148118565	2.13685954815974	0.0397416335060974	0.848897740497453	0.915261457145995
Sele	12.6904940680835	2.9899376519385	14.8202678461692	0.0210804800881329	0.118938922663084
Selp	2.7116303596692	1.06837993398348	1.65916480589401	0.257390950604367	0.45457806403821
Slc19a2	0.770055426945746	4.79020148226548	1.27520884896954	0.304006631519653	0.502847700660991
Ccdc181	-0.795164082175681	3.06976434892896	1.24190216019292	0.309819130356075	0.508751402509056
Blzf1	0.0095645847569828	4.35664522819721	0.00166653652294611	0.968827122225962	0.984266598277372
Nme7	0.347141616798034	4.16975234252339	1.10356753886306	0.335914941849462	0.535481868806968
Atp1b1	0.53073308426801	5.95754732791757	0.321173034560064	0.59247173426712	0.748182083243734
Gm37754	4.09319464123809	-0.80876602830293	23.1338776760751	0.00340185022808308	0.0627378350881632
Sft2d2	-0.549233118018232	6.17608815330355	3.91453847204231	0.0976715819307712	0.261206337325439
Tiprl	-0.197962484238308	5.70890190589839	1.44116118034268	0.277394016138434	0.476174090204211
Gpr161	-0.821327730169419	5.10548085577778	17.5183922743296	0.00644948399688673	0.0759607147528658
Dcaf6	-1.03364662054522	5.67246930447626	7.49368201488601	0.0356279551583741	0.154675127905307
Mpc2	-0.231227390821958	5.08282809537252	1.36577088622785	0.289023867468183	0.489052609272415
Mpzl1	-0.0759506374448326	5.43334165929946	0.117984783653433	0.743527793274201	0.853023579834695
Creg1	0.256422234010439	5.02554709416425	0.379383636403964	0.561673841640146	0.724651987239439
Cd247	0.730628856975656	-1.29994261989307	1.0223084904714	0.352898227419183	0.552615356123445
Pou2f1	-0.0129975722538157	5.13077077513723	0.00246981387299121	0.962056857368158	0.980747399484232
Gm39693	-6.69255024245395	-2.46931914112403	15.6229050199704	0.0194244779916167	0.11447230675672
Styxl2	-6.24221642433394	3.62372487873439	25.9765028077305	0.00258123771759668	0.0576317822200734
Gpa33	-3.84424190769678	-1.84632221451884	17.3902358947031	0.0065562917251645	0.0759607147528658
Ildr2	0.535466530538458	4.24108746478535	0.0579444382946239	0.818186904899493	0.896926364183885
Tada1	0.155258062185747	4.73751419357433	0.503343373458796	0.505967477543103	0.682751836046512
Pogk	-1.08404719116821	4.17962699798549	0.600679147228013	0.469199757636827	0.653677607327833
Fam78b	2.47005337431269	0.0790885843835491	5.94124432779112	0.0527261745381767	0.188505182292721
Uck2	1.05135190449181	7.44161601777534	14.3315725217893	0.0100115621215805	0.0880071876162146
LOC118567864	-0.864134405633131	-2.10911004927603	0.264115481054031	0.626587065195565	0.772275332198553
Tmco1	0.0724990867392223	5.88039618243923	0.180572624464242	0.686432771339238	0.816139086414382
Aldh9a1	0.355669931688522	5.88754559582213	2.41561484518156	0.173632763922737	0.358997471353768
Mgst3	0.978123230377439	4.9411888167875	7.28074223410471	0.0374754202925686	0.158465702712446
Pbx1	-0.956578922680962	6.63287924138813	9.77551379366393	0.0218142085395658	0.121005932911817
Nuf2	0.722290184994068	6.91451735861225	11.1092257911747	0.0169686727645646	0.10724546967863
Rgs5	4.90362717911935	0.732977959712313	58.6890870845106	0.000328277793569537	0.0368098941178674
Rgs4	1.94915265639386	2.83772791973785	15.2993628124143	0.00869561064809128	0.08354250392669
Hsd17b7	0.166166163827721	5.65791785693904	0.159684050732358	0.703969772259293	0.827512458082106
Ddr2	0.94433757280832	7.89537770027787	17.6850474809735	0.00631408278534326	0.075668862400849
Uap1	0.686393444838699	6.18601255682147	4.67182466801188	0.0762582305250948	0.229660376342289
Uhmk1	-0.0203877198296975	6.87785243463106	0.0101205477150796	0.923307400170187	0.957870000284119
Sh2d1b1	-2.98484022224518	-1.98390737308261	4.23890160613087	0.0980631930045674	0.261868181209147
Nos1ap	1.42856045953642	-1.262904398661	2.02518023236316	0.206997064128229	0.399349923958562
Olfml2b	-3.84186857413933	6.24371637952843	12.8633195310672	0.0125781564894115	0.094484850973493
Atf6	-0.193828122756292	6.6697616105921	0.082277644289426	0.78436078920373	0.877536459375804
Dusp12	-0.151957856289681	4.13125063176107	0.286395349757086	0.612734352444927	0.763410768114789
Gm39701	-1.13269996564706	-1.51453073255907	2.40058974104945	0.174768452802956	0.360065125654282
Fcgr4	-4.93248898217571	0.0826262033429177	11.7588323837007	0.0151307769107073	0.102603260998647
Cfap126	-4.65747092057229	-1.74308937484778	16.4242851124097	0.00744387581416257	0.0799089623034365
Sdhc	-0.0398878868376665	6.9714544089792	0.0366660749806797	0.854775684589801	0.918335765800337
Gm46172	-0.335343500910562	-0.218311377734711	0.155902654456902	0.707287774836276	0.829267387855551
Tomm40l	0.461363349117846	5.25516944708204	4.55659545325973	0.0790676328045556	0.233587000571995
Apoa2	0.197400514099073	-1.09131561910848	0.0342703919398983	0.859534855018834	0.921065992162987
Ndufs2	-0.426921914087519	7.71351332162107	2.46424763672985	0.170028318603599	0.354469536847865
Adamts4	-3.60352454837363	6.47209022649488	18.6828337984094	0.00557878601264837	0.0733824929356054
B4galt3	-0.0895435507756608	4.39822365148742	0.123557466719007	0.737818301851092	0.849645546548393
Ppox	-0.562869053963421	4.35990606176533	5.31747142413982	0.0628080339271233	0.206541803875732
Usp21	-0.351800833386923	5.18161556326849	2.94717634666815	0.139374051376235	0.318057386643164
Ufc1	0.0158177110708534	5.62495339388371	0.00386713802054442	0.952534587673278	0.975307982035036
Gm20045	-0.553710186545165	0.838803169105395	0.893515341144715	0.382802570720639	0.58036721847615
Dedd	-0.361170677348282	5.06401258963305	2.94585607763136	0.139446783417855	0.318138282369883
Nit1	-0.192167124576787	4.21615216285006	0.523828026886926	0.497789655413013	0.674878522659094
Pfdn2	-0.0868813294001699	5.23429232587293	0.161182096347072	0.70266815259942	0.826451011331329
Usf1	-0.712659224483287	5.37779211993165	9.39220309529718	0.0235504236933874	0.125533703767383
Tstd1	-1.70683280689962	-0.399240372865567	6.48829851357123	0.0456255482042584	0.174817381287883
F11r	1.30555713081913	2.70492762357835	1.68837433775904	0.243827633252443	0.440604303626696
Alyref2	-0.407873919568374	1.31058139078104	0.674683406717978	0.444370074717379	0.633938905400177
Tma7-ps	-0.216755522119333	4.18616729002248	0.674905093032292	0.444299219150842	0.633934342824923
Vangl2	0.632319323438257	4.57606744121314	2.6917839476847	0.154505961378534	0.33583924791215
Ncstn	-0.10480543220422	6.99415597881011	0.265329862758576	0.625812771579735	0.771798638298354
Copa	-0.374140404735503	8.60960962580552	4.4158994747058	0.0826954186801659	0.238677106933322
Pex19	-1.48122206733859	6.90179490184895	11.291636059875	0.0164233189269901	0.105739961249322
Dcaf8	-1.19446455449227	7.05380693585918	13.5274317847164	0.011318498764702	0.0907300780466491
Pea15a	-0.0509556176359894	7.83961278493347	0.061945139184772	0.812160097968759	0.892473502984495
Casq1	-0.680888957132644	-1.1819574750005	0.170536562672133	0.694698180922407	0.821464209217962
Atp1a2	-9.89105093242853	0.756558824423276	16.917783469558	0.0104847571110155	0.0894627081952434
Igsf8	-1.17226060896267	6.04284840226367	12.3969390436221	0.0135787443141729	0.0979003217294161
Pigm	0.516271049388806	5.16201551485475	4.81116877305112	0.0730415847492428	0.224230290880067
Slamf9	6.93322391864436	-0.821409587192227	31.5877428299425	0.00298953152062547	0.05993495262385
Igsf9	0.139890063348649	1.80980571194501	0.0725986078742562	0.797064567163563	0.884657337090607
Tagln2	0.944185882186887	9.06230658170459	10.5248238645009	0.0188906742006071	0.113087293865661
Dusp23	1.71570257613334	1.03734223778762	10.6315119986288	0.0185185013859951	0.111826513354981
Aim2	0.213814679175422	2.05166918900915	0.0746001352032074	0.794365247301165	0.883058298111113
Ifi204	-1.43912401453061	4.34855886458563	18.5094831425117	0.0056978950111822	0.0738377472670135
Mndal	-1.48755857186255	0.724406346799438	2.85636295729868	0.144504431102639	0.324682625765474
Ifi211	-1.59512714006892	2.89247791984192	23.2640760703586	0.00335708162249074	0.0627378350881632
Ifi203	-1.67237292314945	3.32234382904268	16.3644152881736	0.00750411718491634	0.0799650610577412
Ifi202b	-1.07478522844497	5.722082493568	17.0552809491191	0.00684699564777552	0.0767317515346316
Spta1	3.46019999528418	-1.45904126136691	4.70793729048211	0.0855611287173175	0.243134116501703
Grem2	-4.51109864872564	0.529211602023758	30.7289701876623	0.00171484670460017	0.0500759951048648
Rgs7	2.73088875214637	1.06864491728821	7.39759415121567	0.0364458652364918	0.15668164780018
Fh1	0.51625299077941	7.00405227416778	7.59852822343883	0.0347637834468081	0.152983008531075
Opn3	3.18573150689592	2.53171398465004	25.3164915510828	0.00274564122543824	0.0589866495614499
Chml	1.10580277533143	5.52700209344004	25.682122875908	0.00265287349257733	0.0583815417075712
Exo1	0.66613995853122	4.94849943266744	6.5724485281835	0.0446514060592818	0.172608560391399
Cep170	-0.440392541460471	7.06201023397427	3.0755223105658	0.132551162435069	0.309327264092629
Sdccag8	-0.719552944030041	3.60986655998216	3.2464439310764	0.124172998354103	0.298421714794458
Hmga2-ps1	-0.0243502193139395	2.56187256311196	0.00441375704125148	0.949296237699401	0.973682553917851
Akt3	-0.203201069977611	6.40477975231465	0.369984350469237	0.566412395932801	0.728051306586776
Zbtb18	0.176786785074517	5.83941283226171	0.11364027446388	0.748086130127277	0.855961622101641
Adss	0.966182063439184	7.31342575450817	38.8421213093107	0.000954708217644866	0.0447260208551553
Catspere2	-1.47770844817235	0.585432692732877	6.70996069441343	0.0431197690288493	0.169427933036625
Desi2	0.0347133039044499	6.4878491659035	0.0325857568655714	0.862985982834882	0.922655480728578
B230369F24Rik	-1.46267360395214	-0.680309082785836	3.20519986617293	0.126125109241862	0.300829051573826
Cox20	-0.734027528707144	4.22368766007857	7.14040201912721	0.0387650881171235	0.161355152446405
Hnrnpu	0.585543437311679	9.57831359984642	6.90802361866167	0.0410372172624793	0.165412077900759
Efcab2	0.541258937932833	1.53490096162938	1.50489317633193	0.268106508789859	0.466586219499593
Kif26b	-2.00436167984064	5.05951530123947	8.614210605112	0.0276985723618748	0.136057784302972
Smyd3	-0.404032835599094	3.72439999461222	1.55767991525265	0.260763910902856	0.458307550782709
Tfb2m	-0.171189169652424	4.37204015147352	0.554551463438406	0.485981901991281	0.667089125336353
Cnst	-0.359077233800753	4.8741780088156	3.08974026888487	0.131824445915054	0.308365526908185
Sccpdh	-0.592030172822677	5.29819754769344	8.72176010921613	0.0270687679083956	0.134510954375566
Ahctf1	0.851279720579263	7.16418773407333	17.7506425636264	0.00626184402912501	0.075668862400849
Cdc42bpa	0.0921744672427239	7.19602954103501	0.235788510711627	0.645338628539716	0.788235039144939
Coq8a	-3.55667291224209	0.358769719714643	6.57616164699263	0.0446090796204189	0.172536714284936
Psen2	-0.428789152810806	3.09942445153885	1.04391815100937	0.348250423147124	0.548557201304049
Gm5069	-0.747106757017188	-1.19405140611804	1.01050698928524	0.355478600646357	0.555280113959678
Itpkb	-1.04904276669396	4.20129926207762	5.41017218559301	0.0611511020514775	0.203639339692123
Stum	9.08970364534164	-0.515935873742987	26.2815121353177	0.00839075300727322	0.0828268904832604
Parp1	0.756570062050356	7.12763661814302	10.1233222807767	0.0203859744834553	0.116960971297792
Lin9	0.637712752308039	4.69909517801347	9.64727401719978	0.0223751092063228	0.12249424192614
Acbd3	-0.248281305103546	6.44725638335443	2.58265211841463	0.161687326221794	0.344284194466486
H3f3a	-0.760514715658144	8.3245189604387	13.3703294813255	0.0116004769546902	0.0917580353279168
Sde2	0.0327226102086694	5.70621400161755	0.039020299595034	0.85025437807166	0.916026024883709
Pycr2	0.898329435384005	5.98962193302061	8.12474962518715	0.0308315329523554	0.14390485258046
Tmem63a	-0.738850256264518	6.13854822002746	5.15845550762117	0.0657970898275244	0.211865463146448
Ephx1	-0.311283551749977	7.12217328559804	0.111703313421996	0.750150207418554	0.856918678468146
Nvl	0.143085994172271	6.18647969460692	0.699910191492953	0.436432437146358	0.627935146822969
Cnih4	0.651540498942948	5.92221089575025	13.1577889055868	0.0119973234458596	0.0931551397085998
Wdr26	-0.00146826681444122	7.81900571501557	5.8729540850477e-05	0.9941462453242	0.997466002652461
Gm38664	-0.359227907473478	1.9969555924942	0.805127010591953	0.405820477338906	0.602020885703306
Lbr	0.807468822618681	6.76236862893805	14.7529312961658	0.0094076098111334	0.0864123356330028
Enah	0.86260868102838	7.45346849163501	18.8434082122227	0.00547144151924434	0.0727228078267608
Srp9	0.399126838385001	6.26178665896507	4.64847199457081	0.0768163314443882	0.23018971915249
Gm33887	-2.08376563408265	2.50723371002355	27.5093420446664	0.00224754818275788	0.0541838169589577
Degs1	-0.0199069585976275	7.11422675588274	0.00628843157491288	0.939501041365443	0.967662105743106
Fbxo28	-0.0438831134799807	5.66863175334337	0.0405190106534952	0.847450046491475	0.914453335245255
Trp53bp2	-0.0388783403450151	5.23898345169716	0.0396242686163599	0.849117590149585	0.915261457145995
Capn2	1.03518706702478	9.28321283420659	25.074437004982	0.00280948129714103	0.0590569236385666
Gm37885	0.995428429042639	2.99600065576806	8.08466221332967	0.0311091180595842	0.144602184520645
Disp1	-1.6281858837169	5.84552321295486	12.1223940508977	0.0142187180317554	0.100130361720719
Brox	-0.314965216581751	6.43563567848884	2.36088227725951	0.177821465506198	0.364443739584403
Aida	0.211963523479371	6.67935063842704	0.61406149589885	0.464527726479418	0.649784477372567
Mia3	-0.0703042881497271	7.63606935738388	0.127611401428984	0.733756629201554	0.847180284807736
Taf1a	0.196484272756322	3.45851840938911	0.285335875471369	0.613376756257666	0.763830633328065
1700056E22Rik	-0.58966890411401	-0.998555362293688	0.705082030268618	0.43483568742613	0.626520293094647
Dusp10	-0.731870096187925	4.80568655114062	12.2658297979146	0.0138793823839031	0.0988255336617266
1700112H15Rik	-1.84481164030147	-0.232591941316423	5.06647691777311	0.06761587064907	0.214959903736709
Hlx	-0.695210326776786	4.90279431055148	5.94033691255533	0.0527391707901538	0.188505182292721
Gm51725	-1.96935524480167	-0.817993799160217	8.01272612145542	0.0316158370169846	0.146162910636727
Mtarc2	0.168367077879242	5.80695971097192	0.829113780402951	0.399349830557644	0.595827323666122
Gm34451	-0.379358262262535	-1.62440971077466	0.109671895165368	0.752336759219178	0.858337111087186
Rab3gap2	0.456246718659366	6.49167828224199	4.38824300656235	0.0834354680216813	0.239860468294133
Iars2	0.417072673328177	6.86524778881263	5.4613378743957	0.0602622025020081	0.202102241201359
Bpnt1	0.54630939342921	5.24785555087383	8.85274438139749	0.0263277562533924	0.132737272978794
Eprs	0.689077880128837	8.17124174159802	16.4847352985176	0.00738371274448133	0.0796490781348403
Lyplal1	-1.30179761444715	1.73089868437818	4.24786996476299	0.0873364783289454	0.245938366547667
Gm35546	-0.501689810488274	-1.3907427675712	0.204259527189175	0.667969214029043	0.802921975348341
Tgfb2	-2.72802215160628	5.83549769446767	55.4365877692812	0.000381324461350092	0.0384899378175249
Gm35655	-2.59709817415485	0.506307783301701	14.9568327437704	0.00913300282513986	0.0850505299210989
Rrp15	0.967873385214257	4.98547752746939	17.7030135784078	0.00629971644479442	0.075668862400849
A430105J06Rik	-0.0601570953258342	-0.319253038783322	0.00589278359441994	0.941430626632979	0.969031524545736
Gpatch2	-0.178609980544012	4.62636544862131	0.505721735913858	0.505004894780701	0.681862159371805
Gm51737	0.375302927000264	-0.0537356050193153	0.284032281279446	0.614169342927881	0.76409492260115
Gm36388	7.17832379662665	-2.16220318346746	20.5536731563211	0.0125621752886723	0.094484850973493
Esrrg	12.0291641339788	2.33274970893569	198.390260761696	0.000235521174207352	0.0351095078149863
Ush2a	10.8542042806345	1.17243684929404	16.1479717144786	0.0184472045448189	0.111826513354981
Kctd3	0.591915765211891	5.94928193481006	11.3991811108759	0.016112890544106	0.104788424817274
Kcnk2	0.21553757639162	2.13884959357266	0.23756822702859	0.644119432063362	0.787210709681793
Cenpf	0.391533516388589	7.28086551729699	1.78865666288364	0.231915974631942	0.42750776046611
Ptpn14	0.214936638623897	7.52327562996943	0.826078624673392	0.400158987070295	0.596667098591171
Gm26574	0.494933824829514	-1.5428395734302	0.353755475816126	0.574797192609119	0.734283458830511
Smyd2	0.367252285914661	6.08236303028202	1.34166070604308	0.292900280192139	0.492343807178474
Prox1	-3.30091189978004	-0.210776436348123	1.64811112175056	0.248866244204911	0.44597100968048
Rps6kc1	-0.311679694504108	4.78361005027324	2.0948921718953	0.200396984594989	0.391488793999196
Angel2	-0.1257235498336	5.96361219462958	0.358318665694766	0.572412852413476	0.732396198048404
Vash2	-0.995045110173168	5.73895267389978	6.68344163255328	0.0434094927917639	0.169896306072177
Flvcr1	0.838398143262528	4.5519774681699	12.8462749819164	0.0126129332449977	0.0945482128499442
A230020J21Rik	1.59032473617617	-0.754186908503377	4.08319305213542	0.0922422260307606	0.253063470040392
Tatdn3	-0.307337792032623	2.81282828418154	0.756102470903358	0.41961040219937	0.61340010016774
Nsl1	0.592759358976594	4.86641687543664	8.96026670430495	0.0257399529054309	0.131492126358069
Atf3	4.18292064605205	2.89672889534147	92.3496340136395	9.76990314296525e-05	0.0334819840499508
D730003I15Rik	1.15964344466959	-1.08211264722805	2.91787559612396	0.141000867779935	0.320126150137668
Nenf	-0.550318642738957	5.27663589037626	5.93901532759235	0.0527581067469411	0.188505182292721
Pacc1	0.340232187004509	4.24046156448305	2.06972935099787	0.202743627653929	0.394284001598858
Ppp2r5a	0.947236748533906	6.58425609348998	21.5753379040519	0.00400639022826343	0.0648473073138185
Dtl	0.456072829978729	5.83942245511479	3.43693790924369	0.11568483422802	0.287099904520248
Ints7	0.119574667729015	6.16350813726385	0.448334318759175	0.529265374104266	0.701648322930089
Lpgat1	0.0726775809328699	7.23958843177976	0.150759540811489	0.711877607150587	0.831830614995882
Nek2	0.648917465523724	6.85998789986047	15.3652282304587	0.00861477256379068	0.0834588834934208
1700034H15Rik	0.92481982765558	-0.275070013272463	2.47092271603968	0.169541954571851	0.354064987026128
Slc30a1	0.338508230849848	4.37392168916509	1.61957718546673	0.252531341763257	0.449660503096002
Traf5	-1.29364514880757	3.48924190109919	13.9422664425735	0.0106171999648591	0.0895652939577634
Gstp-ps	-1.43442543065889	-1.56014112577863	2.55433991729904	0.163627824015374	0.34649335985773
Rcor3	-0.265901923732742	4.69543198170715	1.65271569329755	0.248282225892732	0.445034178486972
Gm10516	-1.52590524768964	0.286738807933368	6.7144742145571	0.0430707216150059	0.16938120635122
Hhat	-1.953588537544	3.20551142173387	15.4611723148567	0.00849882865453543	0.0831855047095438
Gm31078	-7.22699627572633	-2.04243155180836	19.0791725115927	0.00830902520541909	0.0824380077547894
A730013G03Rik	-1.7646098074007	-2.19809032960502	0.534551615547479	0.493607721187443	0.671777923919428
Sertad4	-2.532373177741	7.00880856971647	62.8173189926379	0.000274352254739469	0.0351095078149863
Gm15867	-3.39269088478571	2.58923229503276	24.5099419230264	0.00296636484373145	0.0597171277856145
Utp25	0.315246333126813	4.59090008876294	2.05692692312489	0.203952880358827	0.395788400002076
Irf6	-3.03246135929121	-1.61630240956223	3.55614337891007	0.110781038977264	0.280376528214267
A130010J15Rik	-0.3351574466766	3.65930724266091	0.790293512099474	0.40991088158082	0.605200773159057
Traf3ip3	-3.03657682664296	-2.27202749077011	2.13072545464411	0.197122577032505	0.38791993733651
Hsd11b1	3.54633609732073	1.83280658479939	10.9033615601844	0.0176140908587697	0.10908428233158
G0s2	-2.91447260622788	3.98852195931557	7.57506305574899	0.0349546869041915	0.153448013939119
Lamb3	-4.15714764568895	4.6828831788415	12.1787913029739	0.0140839674071689	0.0994222759898978
Camk1g	-1.68371466432061	2.96636624753394	0.897102498100708	0.381914370392323	0.579621909838068
Plxna2	-0.756335352558361	5.6143593632979	1.14596497473198	0.327561945849882	0.526963241054569
Cd34	2.48702965567057	8.30734301984574	2.32928084996117	0.180306138402719	0.367824522341546
Gm16897	1.83864374006513	0.917700439858766	2.75603454942743	0.150488158302598	0.3315666789341
Gm53516	1.53961268388763	0.715567332042596	2.34489381530305	0.179072383901356	0.366039420515497
A330023F24Rik	-1.39275353747246	-2.04209445880115	0.953387714100474	0.368408442831896	0.567604176281061
Cd46	0.137133883495501	-0.063554071433695	0.0289479805684023	0.870768853104195	0.926478682370945
Cr1l	0.119622931243944	5.17883586088377	0.17779878845187	0.688689037050089	0.817284058909458
A730008H23Rik	-0.299021185390087	4.59635957029223	2.34275098994961	0.179240994161042	0.366268501353964
Fam171a1	1.27384879436544	6.94135308505531	37.401580962811	0.00105046171604783	0.0452488631555575
Nmt2	1.84272150550256	7.02298126985444	125.431574530105	4.23769852310831e-05	0.0297884193801011
Rpp38	0.178708741017275	2.60284138554555	0.260377548272102	0.628984957753826	0.774420150522474
Dclre1c	-0.452140906682341	3.30678766738739	1.77984293201956	0.232928046026296	0.428829531221306
Suv39h2	0.476204688108149	4.22883511416789	3.08958479659448	0.131832362174576	0.308365526908185
Hspa14	0.582046752519874	5.71573037002751	6.43374417891778	0.046272663784956	0.175974141317199
Gm54099	0.158874220609041	-0.696179839969736	0.0651660292096005	0.807458043945106	0.890178764993184
Msantd7	0.258358086950182	2.91199393276608	0.644316927685107	0.454268140982893	0.642044674172146
Cdnf	-2.31120732167581	0.484501177278896	17.3776602737609	0.00656690109432413	0.0759607147528658
Fam107b	-0.444645067900883	6.58587071228796	1.34747796243169	0.291957745503728	0.491784196418667
Frmd4a	-0.391133150505992	6.8816558805693	0.945546952781266	0.370242735343746	0.569348091221048
Gm13179	-0.272371877953666	-1.50039247247384	0.0948696170418425	0.769004445701081	0.868100370104372
Prpf18	-0.296001569900633	5.67410230134229	3.16392694129734	0.128121962712175	0.303595162703206
Sephs1	0.476731637173489	6.67461715556078	7.6014907543658	0.0347397825814396	0.152966597946448
Phyh	-1.33112981808913	3.64141510030293	6.88148586265213	0.0413081672433091	0.165951965417772
Mcm10	0.896144109715752	5.34581719625561	13.2468375001626	0.0118288505503375	0.0927045140987797
Optn	-0.7865090085224	4.98163679640561	3.89463071596726	0.0983415035566915	0.262106023699844
Ccdc3	0.0620021092197611	0.119564825387467	0.000949462821089074	0.976467425786196	0.988374015917071
Camk1d	0.556292559492423	1.51919053191958	0.135378061628405	0.726177171708377	0.842377110198026
Cdc123	0.0984992950917282	6.03971444643186	0.221125546390149	0.655611783533331	0.794093953659321
Nudt5	0.517044866910333	5.59606539992217	7.50683323078165	0.0355179638589484	0.154474447842554
Gm13199	1.90262750556029	-0.852441910167869	6.19559063047753	0.0492495955329211	0.181824452900942
Sec61a2	0.559447741326375	5.2116886220553	8.40895881619725	0.0289570137219299	0.139188729487269
Dhtkd1	-0.21684844698196	1.85219117894592	0.12645023842806	0.734912366740137	0.847773908775229
Upf2	-0.238990452243655	6.15092655633072	1.13203436652534	0.330270090931362	0.529799690854918
Gm30136	5.14852626536582	-1.32027124524164	11.9302731441122	0.0200022802882021	0.116153872948069
Proser2	0.777722464140054	2.00569218614029	0.720868363268334	0.430024093178938	0.622301891114682
Echdc3	1.65884904493449	1.92277393513489	15.0268124377572	0.0090412603912535	0.0850505299210989
Usp6nl	1.49219294059416	5.82748844699666	63.1915738467757	0.000270072210148166	0.0351095078149863
Celf2	-1.11056701891287	7.36849372941198	5.74121142974359	0.0557006999690547	0.192993962824841
Gata3	0.766679873808418	4.00287800782016	5.33460709237422	0.0624971443288742	0.206277560744445
Taf3	0.30804196549165	4.69407405660569	1.66456244056105	0.246788980551711	0.443442846801188
Atp5c1	0.416005525988982	7.95757169880386	3.13320712163577	0.129637166863421	0.305591342906232
Kin	0.147001097489422	3.94812110467284	0.173857045955193	0.691931989738053	0.819192919348587
Itih2	3.72517190329098	1.52706608602715	7.92876310957152	0.0322215999132015	0.14732335789191
Itih5	4.38736335970868	-0.476601827301325	8.67521704077312	0.0273389047989381	0.135206186203663
Sfmbt2	-4.08760592358428	-0.505306719712348	8.98074002639344	0.02563005697004	0.131219752750804
Pfkfb3	1.36361028861534	4.63843616780366	23.2440472013751	0.00336391647724595	0.0627378350881632
Rbm17	0.250281952211351	6.49510455409765	1.03800269767212	0.349512943507121	0.549445234033745
Il15ra	3.08999931809317	1.22854059090461	11.8881231191367	0.0147975726551527	0.101501990817671
Fbh1	-0.393815265189341	6.09857579546938	3.17274406168014	0.127691667461714	0.303113742650414
Ankrd16	-0.34299503930089	4.2479040963692	0.966065697443437	0.365473587161948	0.564580439254957
Mindy3	0.756784710120548	5.66894441885347	11.6323693536301	0.0154666156305178	0.103223902532027
Pter	2.82994394275911	4.60938852421329	45.038507433879	0.000654146587681079	0.0408595489418402
C1ql3	8.87781427983014	1.60662766227521	26.1912720163313	0.00253061576447278	0.0572496290363098
Rsu1	-0.35540048752899	6.72080865931093	2.54686296359264	0.164145822573149	0.347185612791141
Cubn	0.0741925146351762	2.20313913927271	0.0211490943287481	0.88937251743359	0.938046811951244
Trdmt1	-0.184563594376633	3.36782283649271	0.345503023498515	0.579164095169709	0.737168958791389
Gm54102	0.0372074211207657	-1.20853993137161	0.000868250672798454	0.97749598927343	0.988885362221841
Vim	0.797740494106214	12.1057356162308	17.7473552780359	0.00626444801633704	0.075668862400849
Hacd1	-0.32075672823117	5.51808819425807	0.308855707113699	0.599471924375355	0.753552228729204
Stamos	-2.05596602207341	-1.60266118339598	2.25410150998205	0.186421160849499	0.374959465790855
Stam	-0.655429834659244	6.01990150002014	6.01880837821692	0.0516312998687333	0.186183370191889
Cacnb2	-0.182699478057244	1.64888405797391	0.00791205141297359	0.932780954740777	0.96333460119065
Nsun6	-0.710437357101705	3.21042854937961	5.95055536506835	0.0525930724096399	0.188378587351926
Arl5b	-0.435294053286417	5.11494648034353	3.1983620837114	0.126452899890654	0.301112860404759
Malrd1	9.54281831203278	-0.0146059932950081	5.47124599617551	0.069671244479701	0.218436483717095
Nebl	4.21102703792213	-1.44582321975129	9.90086074880445	0.0212842642601505	0.119538941662012
A930004D18Rik	0.387635427032395	2.80215720798701	0.263176167886618	0.627187558956775	0.772949904140811
Gm17762	-0.468273643086906	-0.933343720925497	0.226591448772017	0.651733579042186	0.792186007181805
Skida1	-0.794571484329723	2.04778545060823	1.22216472639497	0.313345178364228	0.512256457937695
Mllt10	0.193306659684975	5.56346119017219	0.845036818349029	0.395149318106498	0.59192985042543
Dnajc1	-0.208047580490746	5.65713169508784	1.18721447603227	0.31974386192878	0.518923295347791
Commd3	-0.152609372364056	6.25279860405845	0.918811946885212	0.37661052783068	0.575487176410737
Bmi1	0.0836345115680014	6.8445904179082	0.0912202524879904	0.773332788290358	0.870943133255877
Spag6	-0.156583179761251	-1.31228728880558	0.0264448969297228	0.876422219699426	0.92915724274115
Pip4k2a	-1.31636708138269	4.946675497806	7.52135024116149	0.0353970865584562	0.154364432381387
4930426L09Rik	-4.19762084483625	-0.6800834363043	11.5366146728833	0.0157276635997828	0.103969461094947
Msrb2	2.37466481675183	-0.811493543171561	1.44791081488456	0.276387582632742	0.474857389310509
Gm3230	1.22680558649393	-0.360326391702838	2.45352726682007	0.170813613274578	0.355240502066961
Otud1	2.80850649664412	5.24426787904776	102.676026084471	7.32592756727323e-05	0.0311072790627982
Etl4	-0.363529881410565	3.40713150870811	0.045191558195042	0.839039885486446	0.90976835028314
Gm13363	1.02317872268591	-1.5586742624696	1.97032976267865	0.212414509169601	0.405525388066685
Arhgap21	-0.492711636091387	7.38420895849895	2.28644082266028	0.183754738726022	0.371832817399795
Gm13375	-0.670820306083305	1.63651502457014	0.996134118156894	0.358662377231844	0.558461738580549
Enkur	-2.457882502398	-0.317214170620327	8.8317322792205	0.0264447530646563	0.132943498834139
Thnsl1	-0.460072552841252	3.52684211817542	2.16939330007684	0.193675256948131	0.383687419254644
Apbb1ip	-0.173260429891301	5.05484427076787	0.0431357075130432	0.842681080815383	0.911716041300595
Pdss1	1.12642498647309	3.82090310022339	7.54884935895321	0.0351696454857058	0.153690978404841
Abi1	-0.0796333877042542	6.13454782816204	0.23238738950791	0.64768486717867	0.789681675054561
Acbd5	-0.755543372032442	5.63809245007602	8.39731602797601	0.0290307115999977	0.13935316813275
Mastl	0.115962476585766	5.44646793926099	0.284594788631057	0.613827044305314	0.76409492260115
Yme1l1	0.00535213087397982	7.33529145765674	0.000694510171475791	0.979872425477172	0.989471009053126
Spopl	-0.310460801462946	5.03580746960229	1.97608810296895	0.211836135781878	0.404836255184547
Cacna1b	-2.52041746364398	-1.03291558676026	2.91280791699691	0.141284946438969	0.320520789213424
Ehmt1	0.166575266904803	6.04246214417177	0.416975811490181	0.543519497040951	0.711716834290896
Arrdc1	0.554146098851381	3.0980169968948	0.908583197126872	0.379094350337978	0.577508862224357
Zmynd19	0.945469520793303	5.7246898858632	17.1944452044153	0.00672413960039051	0.0765557667768102
Dph7	0.238764926086096	3.60423146470765	0.349665475002601	0.576952539396571	0.735485455194629
Mrpl41	0.184355450568193	4.40627750869159	0.683722260988535	0.441497093754736	0.631430165485028
Pnpla7	-0.615563115879321	3.20079483938553	1.76451675210317	0.234703501769918	0.430571172311721
Nsmf	-0.0267739369751188	5.8862447983025	0.0189778889199539	0.895160529472424	0.940996477607702
Gm13387	7.80005152625163	1.77832254058625	37.2163011463045	0.00106370611193054	0.0452488631555575
Nrarp	6.14139310408393	6.05729133503252	43.0194747470925	0.000735904840006148	0.041924646309633
Tor4a	0.178300454650295	5.10543248381386	0.6240483268249	0.461095579573558	0.646913537558076
Nelfb	0.353832935655081	6.11110339622864	3.59507283402179	0.109242451687175	0.277934366405232
Fam166a	1.22674803741584	0.615332588776367	3.81705285170381	0.101013911526826	0.266023990923507
Tubb4b	0.9873372115399	8.81221353734687	13.1872734418975	0.0119411829886025	0.0931551397085998
Ndor1	-0.274600972763673	4.46750207367778	1.53772053829571	0.263504341573136	0.461005729991036
Tmem203	-0.61761912778526	1.59622751271363	1.304218109647	0.299079986485511	0.498295231954023
Tprn	0.286310297952403	3.93638717784523	0.395581926840218	0.553699669292526	0.718133583473935
Ssna1	0.31888792877303	5.63861158621616	1.47109392448216	0.272972493191028	0.471497942784503
Anapc2	-0.477256729465595	6.89936475455638	6.47465123879888	0.0457862637965666	0.175132459021867
AA543186	0.0613226884435034	-1.41929474220558	0.0064704440535643	0.938633929358393	0.967180218575375
Man1b1	-0.106085366836413	6.8584199506039	0.239672939922894	0.642685047396599	0.786183063786363
Dpp7	0.0797012290025645	4.1472064347259	0.107773016606526	0.754401374005304	0.859761666154671
Gm46732	-1.25963785441191	-1.38816345800327	0.648054951478892	0.453028693106835	0.640745087400179
Uap1l1	0.478723186067198	5.86788507885633	3.0497747576478	0.133881598966764	0.310625365597827
Sapcd2	1.82017396576686	5.16645190315668	15.7425779768024	0.00817071502706817	0.0820917243306738
Npdc1	-0.750688087335298	6.01403616840891	9.05841042382819	0.0252188947612897	0.130493640211942
Abca2	0.454288093231103	5.57436185455776	1.75641428611709	0.235650205087716	0.431440109215535
Paxx	-0.379492119661662	3.07762890350791	0.762087888063939	0.417884341443816	0.61266379895964
C8g	-0.196077045202661	-1.0363556315452	0.0725915692156818	0.797074130480811	0.884657337090607
Fbxw5	-0.300916476344603	5.29405108921707	2.63938007550219	0.157896551988573	0.33973893136238
Traf2	-0.483338820697747	5.18837403703591	5.20979345819943	0.0648110997779546	0.209852825857111
Edf1	-0.0881424472920083	6.5821525749318	0.221255288011249	0.655519037052016	0.794063605596388
Mamdc4	-0.227319589155038	2.0579703337276	0.28865490417369	0.611369514367739	0.762114570440402
Phpt1	0.0125648170934063	5.04709898354969	0.00257062805806608	0.96129097457712	0.980392803837826
Ajm1	-2.059882083316	1.74570710021336	8.18016172595204	0.0304533572379813	0.143063848563044
Rabl6	0.381903052088832	7.04688501826059	4.46495408974736	0.0814049366031232	0.236786222438743
Tmem141	0.0974057713951233	2.60026853083012	0.0222702656644105	0.886502836112026	0.936160906923009
Fcna	4.85151751335346	-1.45366851874777	7.99252077653113	0.0317601844413019	0.146455842502131
Camsap1	0.196918658072515	6.3316247396333	0.700184400789966	0.43634752152495	0.627889439200588
Ubac1	0.137607004472642	5.60551736021575	0.250764715936906	0.635255402135791	0.7799169921483
Nacc2	-0.702429945437503	6.87425119725165	6.24703986195285	0.0485847534240458	0.180516204248084
Tmem250-ps	0.462037278877216	5.77220281432524	4.44053762128604	0.0820437557916528	0.237882703058383
Qsox2	0.415104258336517	5.94349676815396	2.7168285752552	0.152921957947995	0.334255553360414
Gpsm1	-0.499629547559171	5.44524259482054	2.19892194154636	0.191101043900193	0.380500503162918
Dnlz	0.00536828258321771	4.86359298898754	0.000469759771432052	0.983445763148254	0.991701413026216
Gm13562	1.20726363189753	-0.889383326016066	2.7361703189223	0.151714359484041	0.33324277169273
Snapc4	0.0945433596905403	4.50523338132032	0.184466542839017	0.683300408990838	0.813537449927787
Entr1	0.257257673531948	5.79825676346034	0.861832203344202	0.39079792834785	0.587530811805543
Pmpca	0.314809786171354	7.13659602267404	3.88174326655394	0.0987785907911451	0.262812889831465
Inpp5e	-0.645298587884969	4.54211378460123	6.65616685973065	0.0437102547073004	0.1706496245422
Sec16a	0.0995057527668939	6.69433245932371	0.159739545273464	0.703921425710377	0.827512458082106
0610009E02Rik	1.17553542771033	-0.299414337325725	2.19274282666021	0.191635617724339	0.381095047697806
Notch1	1.67534123711175	6.1046290249971	28.491833470815	0.0020637602450382	0.0525967179800529
Egfl7	2.91527893357906	2.47670180644758	21.7756510510637	0.00392094251127162	0.0646301738917858
Agpat2	0.337143827449791	4.54410971662195	1.95617506434736	0.213846042240554	0.407159054750649
Dipk1b	-0.247453428894972	3.90281655232214	0.177488242150663	0.688942953446148	0.817451904354266
Snhg7	0.112494721596777	1.81144204335375	0.0597836445898542	0.815389497324795	0.89480455595439
Snora43	0.474005514369694	-1.18066671625347	0.264770882653877	0.626168892901168	0.772004155078849
Snora17	-0.247183026418072	-0.777342398816383	0.097569703541461	0.765861125565646	0.866422124851858
Surf6	0.605357023842208	5.05757832942805	10.2710847550872	0.0198175783838286	0.115589286440188
Med22	0.446455627953861	6.38845819746436	2.94210593565097	0.139653666419858	0.318360420547779
Rpl7a	0.608443340767053	9.92407795089475	6.91610161980783	0.0409552229512141	0.165173186902302
Surf1	0.020653942322789	4.36633349758924	0.00748492639627468	0.934011402120333	0.964074976544707
Surf2	0.343958296332395	4.30212111812923	1.39191976246315	0.284907482858327	0.484342720859156
Surf4	-0.162470280248848	8.56130041884846	1.05603644089417	0.34568666523084	0.546259792116312
Gm36591	0.00698702650008381	0.0138764457358824	0.00013682714387942	0.991065182161997	0.995930062411824
Rexo4	0.354604576506786	5.37072419536377	2.4701623138518	0.169597259149999	0.354100548130929
Cacfd1	-0.700287380388427	5.17758811383793	4.65264920653029	0.0767160881934804	0.23018971915249
Slc2a6	-4.00172222344478	0.520268374453178	8.81927859126233	0.0265144300423014	0.133038112905965
Mymk	-4.81344758372826	0.272326561545312	10.2179830907663	0.0200193369772737	0.116200460698832
Sardh	0.456508028556766	5.56756611797602	2.10154861571434	0.199782800052634	0.390993342740168
Vav2	-0.4225621684285	4.91601548895208	1.88627526617301	0.221126113593649	0.415468984111128
Brd3os	-0.198049973963339	2.07432810395881	0.163721672718215	0.700477838840254	0.82525216066703
Brd3	-0.205628801373912	6.35770979274078	0.639551113894935	0.455857171901513	0.643227258866953
Gm54108	-2.66330021451301	-0.673042135362176	1.71598478030511	0.240459389311535	0.437288626488647
Wdr5	0.671277094751242	6.21736474068556	9.67522694304543	0.0222511915995912	0.12209175911667
Gm13421	0.377739433140034	0.453397582521875	0.340297711096582	0.581955804760815	0.739286261709273
Rxra	-0.426204574296237	6.24957130106217	3.77849331965784	0.102379872195228	0.267835032821749
Col5a1	-0.869929656586919	9.70848477944081	14.884216090346	0.00922954022113304	0.085501190002657
Gm13372	-1.44696868371426	0.46183604923369	4.68252502319149	0.0760043727419369	0.229290900332929
Olfm1	-3.20188373481503	6.71615905444329	12.613313656148	0.01310159850038	0.0960805924334127
Ppp1r26	-2.1586548082287	-0.703258652716007	1.4200798513076	0.280573440688281	0.479611308997314
Pierce1	2.14872305921457	-1.70698575198667	1.29705855442504	0.300284413963503	0.4992784232413
Mrps2	0.486138439251335	5.23666459970794	3.82644769528396	0.100684944683631	0.265744628831775
Ralgds	-1.83404303354067	5.85828326312539	8.41354761330713	0.0289280369830761	0.139136008454338
Gtf3c5	-0.231220977485451	5.2867593182434	1.6621660805948	0.247089955505006	0.443772705210091
Tsc1	-0.780727122985956	5.18515802237128	9.04986306992275	0.0252637005095007	0.130531156552049
Spaca9	-2.90360377869617	-2.17945774728649	5.3281445112582	0.0626141450295488	0.206277560744445
Gtf3c4	0.30536109177075	6.38515453016636	1.83113147617463	0.227128242334872	0.422324293506123
Ddx31	0.503449642941551	3.78701465390107	2.84546387083887	0.145138004221219	0.325248666198956
Ttf1	-0.328200310188601	4.33583625312658	1.49012660808596	0.270216196603254	0.468798331060909
Setx	0.968134645602249	7.11730284886177	7.08318759067897	0.0393082580103491	0.162096839561525
Ntng2	-1.34266399306146	-1.07691060255205	1.17765754154655	0.32152903149633	0.520777502531111
6530402F18Rik	-0.526717323456646	2.17969011059449	0.525281355708965	0.497218984327	0.674356437173924
Med27	-0.296718130946241	4.14417906807356	0.911118651086292	0.378476172974088	0.57702610617998
Rapgef1	1.17933129092157	8.17569118852095	27.0593160046905	0.00233914892710733	0.0557520244736616
Trub2	0.18444462511655	4.89310778792131	0.919726840957667	0.376389666269214	0.575309539607366
Coq4	0.197194184514199	3.27509919440115	0.2024153712346	0.669358156117199	0.803793853202535
Slc27a4	-0.443612449530125	5.21888309332993	4.1607449059559	0.0898856371908353	0.249615540039891
Urm1	0.108766473732626	5.16129574681038	0.201973306500101	0.669692256537288	0.803929381299099
Cercam	-1.36753234608526	5.45056751482451	7.35155304712509	0.036846860273609	0.157520327669679
2600006K01Rik	-2.23444632754889	1.31800130946806	3.71818207074588	0.104568425016628	0.271265760773995
Odf2	0.582322985458386	6.65571599086904	5.62629802272859	0.0575142604740758	0.196368921081771
Gle1	-0.00513051057412257	5.75569038395104	0.000749841264615229	0.979086240936948	0.989089415625419
Sptan1	-0.391473128376255	8.44243628689123	1.43351855284904	0.278540316512709	0.477258458153038
Dync2i2	-1.07535995156959	4.03593598918289	11.7023575724994	0.0152795180556534	0.102844698158903
Set	0.941915945294251	9.1270484485471	14.7053672041346	0.00947327194643919	0.086748999102994
Pkn3	1.57910787775398	4.0334089733396	21.3404922940769	0.00410980708448805	0.0654108883736117
Zdhhc12	0.340304574980548	3.79389932471811	1.61293242096044	0.253396381715848	0.450423921761019
Zer1	-1.09273426598024	4.884706747904	24.9936969836106	0.00283122191218133	0.0590569236385666
Tbc1d13	0.0351739370511328	5.0916060803727	0.0296901204881313	0.869141663759943	0.925763892917395
Endog	0.287223687166467	3.12589753587978	0.898854271095298	0.381481853747137	0.579337451072472
Spout1	0.638318312450897	4.82757389820789	9.30414312144543	0.0239756567785033	0.126906835861452
Kyat1	-1.08974449655104	1.74454275800747	5.05730772039568	0.0678009573367773	0.215254679274326
Lrrc8a	-0.524503988339951	5.31854762653919	5.69927890743943	0.0563532675123577	0.194420779324025
Phyhd1	-2.0910889565648	3.37413472855805	11.3307487346532	0.0163094889968208	0.105499965540182
Dolk	-0.0417820218938035	4.0572190884481	0.0216690158717292	0.888032300198571	0.9372313014367
Nup188	0.211985489115653	6.70731581831819	1.50961581412725	0.267437020545822	0.465699903394455
Sh3glb2	0.061587683259299	5.73689956598057	0.0577007925883468	0.818561023827802	0.897201152351792
Miga2	-0.166615929566869	5.08622739997601	0.569677318550131	0.480358640961881	0.662746283241907
Dolpp1	0.908700255941019	4.8903767794124	10.1246762500147	0.0203806663019626	0.116960971297792
Crat	0.313559408228727	6.03260217132473	2.53827939703251	0.164743371619847	0.348059056381009
Ptpa	0.255106608982963	7.75878259222456	1.56686646520392	0.259516925159141	0.456889354068328
Ier5l	0.830376661032692	5.84734679992322	7.67513109937062	0.0341503764707478	0.151862809448485
Gm31291	0.247342619981788	-0.490477550755447	0.0780074417581235	0.789859104513349	0.880076817485743
Cstad	-6.29917236192691	-2.10951909875982	13.5699454233562	0.015850089881425	0.10425972047209
Gm14488	-1.99911231352259	-0.44665444838585	6.21248168377169	0.0490299590497537	0.181411179134228
1700001O22Rik	-1.07309301301596	-2.04012614252761	1.0927553865063	0.338098953159334	0.537960403302782
Ntmt1	0.488997602663171	4.96011608034221	3.71061800452713	0.104847490311071	0.271694331139112
Asb6	-0.0981288338831558	4.83431634619918	0.149870713719834	0.712680088126517	0.832299942223922
Prrx2	-3.08264214800703	5.63700873957148	5.29460806821458	0.0632261582227156	0.207406879984934
Tor1b	-0.332813464715079	5.97059779475336	3.86415260327277	0.0993795594768653	0.263681824418661
Tor1a	0.129450685628522	5.0020563178385	0.32852880103553	0.588377716216993	0.744759218428459
BC005624	-0.314885088692272	5.03053388980539	2.13839175546891	0.196432099905717	0.387137704695539
Usp20	-0.898799971695302	5.0444395364095	8.4411204343016	0.0287547521256925	0.138715672800179
Fnbp1	-0.00860291611168329	5.47500884164337	0.00121655286597983	0.973363740641274	0.986479347778288
D330023K18Rik	-1.26611239189629	-1.01713590215816	2.42007461641081	0.173297699481434	0.358610123277635
Gpr107	-0.594404098786887	5.76079560904945	13.6068003515288	0.0111795676260421	0.0906533284618063
Ncs1	-0.741829450502352	6.45095618409561	16.8779930916206	0.00700794937936572	0.077380748179836
Hmcn2	-3.10177397676842	2.26612322220865	15.858952022025	0.00804003429526839	0.0817978750365338
Ass1	0.212378590852281	7.61097328088464	0.322746549048201	0.591590637882152	0.747524117327399
Fubp3	0.284769251561926	6.51614518360061	1.7587283121312	0.235379257080408	0.431357304031819
Exosc2	1.01481019105763	5.27737208068112	18.6390209205175	0.00560856925402817	0.0735081642085658
Gm13427	3.0535898959355	-1.9079278668145	3.78165410040501	0.102266938993746	0.267815407956135
Abl1	-0.455295934050578	7.35788521907037	7.85388675964644	0.032775220742523	0.148546253037908
Qrfp	-1.87348074314369	0.248877758377194	1.14610923227547	0.327534084520009	0.526963241054569
Fibcd1	-0.536646039003872	-2.00760457416724	0.102301006530327	0.762789417358045	0.864503180462309
Aif1l	-1.17934599109833	5.71097908300452	5.20673564841402	0.0648692566484461	0.209947594162807
Nup214	0.531960451388474	5.94549090767675	4.92324252400169	0.0705886430178306	0.219936961685781
Gm13609	-0.6885528727432	-1.77426587677513	0.349702638252429	0.576932876524956	0.735485455194629
Fam78a	-1.54053749380675	-1.54055466559965	2.63816670001993	0.157976305537877	0.339820047062401
Plpp7	2.56352863125405	-1.14824423673454	4.30783927476115	0.0856396831907065	0.243244718753031
Prrc2b	-0.165427863938535	8.5681302333159	0.220771884041086	0.655864773780523	0.794208041089437
Gm25632	-1.53465864197507	-1.77276489286138	2.21609417321726	0.189626664850738	0.378914431345268
Pomt1	-0.0945308651706667	4.68663281167797	0.192896427100412	0.676653828487483	0.809078923746756
Uck1	0.17501940314443	5.2023745558652	0.661350715362583	0.448668420755958	0.637861664634315
Swi5	-0.0463154681912737	7.21964600749028	0.0767059052874449	0.791567484399491	0.880898125607308
Golga2	-0.356347849592673	7.05549058419122	4.13548744709941	0.0906438861185824	0.250998627963209
Dnm1	-0.864936481391271	4.7939484641804	3.67611575640584	0.106133643295003	0.273229278301959
Ciz1	-0.536324239469609	5.55793182696	7.5031477153586	0.0355487412261061	0.154562046928221
Bbln	0.620036352821797	3.95577597508593	1.90329513477397	0.219320498659226	0.413895539861315
Ptges2	0.490430919204959	4.70002130786009	4.97226309961541	0.0695513453915478	0.218201771048165
Slc25a25	1.47683091107284	5.32086456155842	16.5441318279877	0.00732523763983475	0.079279470658971
Naif1	0.26259120228855	3.68823689229773	0.841789011821002	0.39600008378591	0.592593556864841
Eeig1	1.16242549887116	4.62482719056315	4.45264513776011	0.0817261188581291	0.237338784164121
Dpm2	-0.20630411224544	4.24538086646692	0.409991546260061	0.546800503079815	0.713405362681827
Pip5kl1	-0.893532545577145	-1.42738633574562	0.821389966194168	0.401414373086575	0.597496970078174
St6galnac4	-0.51046350876508	5.92335257842846	3.64544097607846	0.107295647451291	0.275099444969226
St6galnac6	-0.144705032068125	5.87648023298342	0.415295314371878	0.544305275067192	0.711987975978872
Ak1	-0.498816620825596	6.77424724053502	0.789878967986068	0.410026194539464	0.60525419657422
Eng	0.761204653354768	2.17549693395105	2.22928922858748	0.188504872502016	0.377347241677014
Fpgs	0.622262814075368	4.60972940393156	4.68169597754421	0.0760239995249815	0.229299931802211
Cdk9	0.417323007177387	6.21784330113853	3.81887671498554	0.100949930928763	0.266007345569132
Sh2d3c	-0.28683067839025	2.23948453156474	0.532401100549331	0.49444105463519	0.672282575221935
Ttc16	-0.860049333046864	-0.540692175386981	1.39795595442115	0.283969941654651	0.48344030293921
Tor2a	0.388606405222092	4.6302639794748	3.0526592658064	0.133731617679216	0.310524698718304
Ptrh1	1.12690792974936	3.98290271024852	19.1078380284825	0.00530067574215291	0.0720049737497127
Cfap157	2.27580545931148	-1.57069036789974	2.27025833493338	0.185082102589603	0.373530736064964
Stxbp1	-0.218430865547896	6.19336872240711	1.53270504758732	0.264199762045709	0.461802092676332
Gm13523	-0.975537504507442	-1.84828205996627	0.344692748239791	0.579596744377785	0.737304277921504
Niban2	0.0288989028702	8.63149531501525	0.0211168591984035	0.889456163844659	0.938046811951244
Lrsam1	-0.613652348501933	4.38355464992725	5.2782661431064	0.0635273659667747	0.208035731786567
Rpl12	0.415702529166264	9.5991130517953	3.20032233856171	0.126358806798876	0.301065401548974
Snora65	1.03883973882495	0.46022903379252	0.567720318221259	0.481079394020417	0.66332112898364
Slc2a8	0.359618284787705	3.64950845163362	1.15434583362533	0.325949446266	0.525357640438712
Garnl3	2.5258564006929	5.1584065827734	82.2439382658368	0.000133605440309401	0.0334819840499508
Ralgps1	0.826950180007066	2.92947923219348	3.70024907343325	0.105231724835195	0.272306056699226
Angptl2	-1.47490611026661	8.49815066981723	29.6684347145013	0.00186940708120369	0.0514469417069956
Zbtb34	-0.31306874791146	3.56957886289579	0.965414199948193	0.365623478012331	0.564634217266174
Zbtb43	-0.548410378836801	4.52361593092748	4.66952796569637	0.0763128704619523	0.229660376342289
Mvb12b	0.778328321023976	6.19211285492871	9.88456175744842	0.0213521771597177	0.119702365311138
Gm52507	1.10863227635806	-1.46367996257269	1.9628913536729	0.213165043321802	0.40639479337387
Pbx3	0.402985253532795	4.6004032670045	3.13103302060931	0.129745352712955	0.3056917237756
Mapkap1	-0.0229504065624719	6.13428313142912	0.017518742051239	0.899242853736588	0.943649908242099
Gapvd1	0.258141362101714	6.88695680464242	1.48959805765148	0.270292173225059	0.46887417804347
Hspa5	0.0444524678916412	9.67346632123136	0.0686919144531253	0.80245191998485	0.88815956906083
Rabepk	0.261841406579765	4.67259752272977	1.4475304369996	0.276444153480539	0.47489844827321
Fbxw2	0.117021812842835	5.9149265861539	0.478748436180261	0.51613241580394	0.691490109419573
Psmd5	-0.135554731405122	6.07584000336203	0.589100395280625	0.473311470075899	0.657389605117362
Phf19	1.59223582129501	5.30390370281315	18.0522022921893	0.00602906498212853	0.0748355760164289
Cntrl	-0.230998134828743	5.58056572621396	1.72442003966334	0.239444092134587	0.436286077487437
Rab14	0.0193467082346332	7.55889888124301	0.00963823787206819	0.92515010530824	0.958683661016087
Gsn	-2.52189472421478	8.2740173789672	11.5679813444428	0.0156414974339361	0.103883406233846
Gm39795	-2.65938336239544	-0.18714329900233	5.63047340158181	0.0574469573664577	0.19633000830507
Stom	-1.74079153090386	6.60971303064614	13.0073591683855	0.0122893909022418	0.0938455741589675
Ggta1	0.789063251779072	5.08099150791837	1.5107542926564	0.267276004365193	0.46564266132663
Dab2ip	-0.346536125340716	6.91811036790967	0.935533380989578	0.372607056560241	0.571571815938363
Ttll11	-1.24147047167383	1.67586377588698	3.21906023903126	0.125464316131371	0.300033638257428
Ndufa8	-0.0208260398101005	6.22036866512047	0.0102081988942931	0.922977328597738	0.957772029865551
Lhx6	-2.26220734778017	2.74875925912765	6.40549960181809	0.0466126341443451	0.176769107974492
Rbm18	-0.0623177706413868	5.37406964137436	0.07224188813581	0.797549871114974	0.884891326572672
Mrrf	0.0340653261742524	4.18865884050357	0.016985304073705	0.900778397965971	0.9444430508862
Gm46735	-0.600758729582129	-0.74469959828305	0.752255876912573	0.420726123323724	0.614351436860591
Ptgs1	-1.36727800837834	6.4507973290151	2.72375454057301	0.15248797563932	0.333897668863742
Pdcl	0.391752868521667	5.7914276910756	4.41005829215804	0.0828509626924893	0.238936258479233
Rc3h2	-0.342084866421406	5.82925272068891	2.24741682525148	0.186979258202515	0.375586445269978
Zbtb6	-0.1982888631898	4.91485247699294	1.16056964243027	0.324760007388893	0.524312641052711
Zbtb26	-0.125186890799514	3.51813538014468	0.138825286910663	0.722893457924001	0.840028865169127
Rabgap1	-0.203754252118759	6.30775950696351	0.521718408236958	0.498620234996689	0.675626467388541
Strbp	0.254200588826933	3.61703522508009	0.207904599507612	0.66524645773835	0.800973928365385
Dennd1a	-0.252342872247118	4.42880563069243	1.03142945271328	0.350924457715217	0.550354660432745
Lhx2	-0.318014438137872	0.990144828742179	0.14776897014428	0.714588809212351	0.833842451723554
Nek6	0.541923233858039	5.78382915164587	2.1662473953056	0.193952452457742	0.384047316169662
Psmb7	0.29449344155661	7.3887903297742	2.54585207243263	0.164216035664326	0.34723306348283
Nr6a1	-0.795935158937089	1.66559020820042	2.09047777268941	0.200805807122228	0.391983938560513
Nr6a1os	-0.24708682868294	-1.37397110386767	0.0723155330468711	0.797449573739774	0.88487133020136
Olfml2a	-0.893021184645116	-0.10026767385692	0.945555273843897	0.370240780815818	0.569348091221048
Wdr38	0.263019855634919	0.904895460621481	0.269499272069991	0.623171728943971	0.770170892815745
Rpl35	0.299341351017463	8.5933478959832	1.99520049096332	0.209932826203671	0.402446989930019
Arpc5l	0.492881116600404	5.38925112298117	6.29725820666421	0.0479476046916167	0.179294683352881
Golga1	-0.426867727271091	5.15944210588315	4.2332367346714	0.0877575705226998	0.246429439408031
Scai	-0.860005176992494	3.84280223080812	4.5298347975552	0.0797404744272696	0.234478615375352
Ppp6c	0.225068031415322	5.87418143371444	0.65890295316322	0.449465548174268	0.638233324421896
Gtdc1	0.616176820182511	3.40205553593586	1.84521518723627	0.225572783372228	0.420777772884412
Zeb2	-0.284809955944232	6.61579262571369	0.803761560801373	0.406194120848741	0.602206400095517
Zeb2os	-1.52367980666144	0.834241147149425	3.50275254741262	0.112940775922119	0.283642873477568
Gm13470	-0.572765344452785	-0.647043212681141	0.543027251407252	0.490348888593155	0.669851606738863
Acvr2a	-0.837672061958417	4.65218105758051	2.13699911019387	0.196557270399675	0.387226880626089
Orc4	0.424327324674369	5.54481655109276	3.33448431045937	0.120145322714478	0.292710738460432
Mbd5	-0.375658050635947	4.59210863763212	2.53482678410065	0.164984601200734	0.348429615312355
Epc2	0.263293567459166	5.60886314234242	0.780874754977977	0.412544512830896	0.607346753164901
Kif5c	-1.24752574739595	4.58020667771936	2.92323629977538	0.140701239492742	0.319688935843498
Lypd6	-1.90294154679396	2.14921983045472	5.95303803963168	0.052557660089533	0.188344573323807
Mmadhc	-0.103610750943723	6.46034634650274	0.403062454385314	0.550095867860636	0.715734311078652
Rnd3	-0.933181226359011	6.78152105541001	13.6614022556451	0.0110853281458129	0.0903005746953611
Rbm43	-0.770835119619155	1.38542091921193	0.455870812608477	0.525950204811147	0.699076995682626
Nmi	-0.870170153001364	1.46559966323942	2.26408634319061	0.185591991667932	0.374144188473424
Tnfaip6	3.86435457858033	-1.76275018119012	5.43902617747976	0.0606476265173907	0.202786577278646
Rif1	0.870966408972309	6.08081553777646	17.5411221802451	0.00643078681732674	0.0759607147528658
Neb	-8.73296477044161	1.26098831495935	9.84143250190787	0.0279550828286455	0.136534653533052
Arl5a	-0.682094196625956	6.27450007735913	4.41713379959497	0.0826626016870274	0.238629774681419
A430018G15Rik	-2.08432201636952	-1.00750245736717	5.35251562512218	0.0621744875438671	0.205761879883904
Stam2	-0.502813929007977	5.32947293789511	4.5217293018706	0.0799458301283199	0.234892387490424
Fmnl2	1.9219948862534	4.67817497061011	10.1495259032454	0.0202835767404982	0.116761104127977
Prpf40a	0.330480944319551	7.30983034483659	2.39859295406076	0.174920181810185	0.360173515032022
Arl6ip6	0.309885674257429	4.98601848113868	2.19449350898372	0.191483942170368	0.381068384950516
Idi1-ps1	0.00709362571751772	1.16944424351704	0.000126751888007645	0.991400411954782	0.99612919865635
Nr4a2	-0.393930531962089	4.79906713626956	0.449208192003664	0.528878852844635	0.701206497084471
Gpd2	0.334813098168471	6.76522489952928	2.73239360124373	0.151949093579915	0.333382008294241
Gm13544	3.97640308915122	-0.373637902510543	28.0501641347215	0.00214376534887103	0.05318242084367
Acvr1	-1.01045802722309	5.68592332577973	20.4782359879671	0.00452203318605455	0.0678304977908182
Upp2	-0.831721026795869	1.34079995937583	2.76165847365599	0.150143548993918	0.331536826660567
Pkp4	0.348497011021474	6.12181647390188	2.59403443766725	0.160916415485128	0.343504200187449
Tanc1	-0.598294138884153	7.2734107542154	2.3239849276323	0.180727398626336	0.368322032954822
Wdsub1	-1.02573493485658	4.09790264017018	15.8798642306918	0.00801685167952177	0.0817978750365338
Baz2b	-1.23016233520251	5.08300120474512	19.4284498181436	0.00510315785545637	0.0712079807360107
Marchf7	-0.411313405450402	5.90487573686106	2.91606645614194	0.141102190071057	0.320298946037623
Cd302	-2.60102658567305	1.8800396680407	9.6807320315706	0.0222268970670076	0.122078022761373
Ly75	0.0220796006134664	5.72056518141563	0.00648417750366691	0.938569004421564	0.967180218575375
Pla2r1	-0.20711937069332	2.10249195888584	0.10352770751382	0.759092360044269	0.862321801738448
Itgb6	-4.57239516371245	-0.353792121874153	12.4008042139478	0.0135700159071001	0.0979003217294161
Rbms1	0.357399717133543	7.55770957119466	3.21865378059633	0.125483624834324	0.300033638257428
Tank	-0.425855819772262	5.16232435462416	5.26505831862396	0.0637722499371657	0.208486201717657
Psmd14	0.524469892905879	6.89230374029858	5.85767032865642	0.0539417992016591	0.190625833064944
Slc4a10	8.54083326467849	-1.02298438387055	34.9868389798378	0.00517988343687834	0.0715680663070596
Ifih1	-5.14487524004049	1.07642951682067	13.0555659793232	0.0121947555483209	0.0937037557272924
Fign	-7.96937162669011	-1.26956618112802	9.75088359540498	0.0283964352613337	0.137626604375954
Grb14	-3.85438881448558	-1.02275422748507	5.5083207518506	0.0594615207147452	0.200480910134266
Cobll1	0.220562407571263	4.61502425452706	0.115194468007625	0.746444280503428	0.854767794620447
Galnt3	6.17442879107793	1.80051840063223	11.5943786079753	0.0210420529368562	0.118920942207135
Ttc21b	0.273104571624186	5.72010959016144	2.84552778145663	0.145134277610222	0.325248666198956
Scn9a	-1.78996743343675	0.761700947788599	1.08858730510127	0.338946895762799	0.538838038529854
B3galt1	-2.69189240699373	2.2910509551883	4.96146013216638	0.0697781292057973	0.218582997415143
Stk39	0.559552919152522	5.09721233605818	4.06153875577368	0.0929155212467978	0.253906204422299
Cers6	-0.602589107051833	6.06633093372422	3.96339648290746	0.0960540848458734	0.258497708430804
Spc25	-0.0963101677579967	6.25661806615887	0.237634378290765	0.644074226813977	0.787210709681793
Dhrs9	1.31174847291892	2.4555491149802	1.33804825711957	0.293487928320537	0.492933561143865
Lrp2	3.63564513650519	4.9461129959032	3.13505931175992	0.129545099628951	0.305473397648736
Bbs5	-0.647644576649329	2.73122933789658	2.33929250378306	0.179513609131045	0.366720293661175
Klhl41	-3.09236635431767	-0.122248095794617	7.83369933357871	0.0329266985423137	0.148800340093405
Fastkd1	-0.352649786068249	3.90940081028947	2.03139223867845	0.206396225806068	0.398879024343996
Ppig	0.131802021526687	6.8175988380399	0.528202006132855	0.496075875594723	0.673434468270224
Cfap210	-0.948670243385443	1.14239773469044	3.63461222072072	0.107710090022029	0.275692767514921
Phospho2	-0.40439932624893	4.10903704586461	2.696947772133	0.154177465506131	0.335562020562306
Klhl23	-2.2045403466746	3.03018996718255	6.52768474250199	0.0451660237471271	0.173697923977171
Ssb	0.428908446079963	7.61211288726137	4.36281036439018	0.0841241166126752	0.240705613318202
Mettl5	0.0684582495252144	3.24718520565443	0.0560985030487329	0.821042614745088	0.898693948361743
Ubr3	0.221653380940965	6.64128407376282	0.798372057084508	0.4076745948724	0.603232234192236
Gorasp2	0.0755164830501195	7.26185627079817	0.168657879530825	0.696277528924814	0.822662484386455
Tlk1	0.267025865304635	6.22738690676223	0.801627275386848	0.406779313165736	0.60276657323519
Mettl8	0.288040984139889	3.64163972798637	1.00322497430033	0.357085952604216	0.556833421424984
Dcaf17	-0.271279504232503	4.01741917031267	1.27630388514253	0.303818398007029	0.502732287685811
Dync1i2	-0.308523190084715	7.39068143416923	3.4187358078075	0.116460179347531	0.288323744986605
Slc25a12	0.626073240085619	6.10831235014835	10.7501224463407	0.0181163267208188	0.110871919531411
Hat1	0.560281406069702	6.11985870783265	4.83956842354081	0.0724090323820804	0.223027184927641
Metap1d	-0.732872254672535	3.83399896910171	7.08062063071127	0.039332870504621	0.162139328640007
Dlx1	0.579053105235768	3.56866617548042	2.89281756600295	0.142413457583113	0.322220761697316
Dlx1as	0.507305186759888	-0.703123496021128	0.59752991711758	0.470311619915019	0.65453651814102
Dlx2	-0.146276355384316	3.18383279604032	0.0558410057608704	0.821444927648465	0.898793195954907
Itga6	3.14215695520932	7.14089192128784	57.0692071223816	0.000353356908282778	0.0377122608397846
Pdk1	0.125241647197899	4.83407924515001	0.057196581889873	0.819337927365072	0.897511249849373
Rapgef4	-0.433383513401856	-0.522265277450413	0.0903372628270168	0.774394391667881	0.871486725586202
Map3k20	-0.911630199110444	6.44073910430257	11.7215577072526	0.0152287278658076	0.102844698158903
Cdca7	0.883723787951804	5.34170860585837	7.66312229762354	0.0342455580148539	0.151987537632336
Sp3	0.454017813137107	6.78459620379054	4.02540481690037	0.0940542934271199	0.25600733239011
Sp3os	0.00936542106718579	1.57530212380634	0.000290139940817883	0.986989610750973	0.993266752815393
Ola1	0.982619597810094	6.79008459977634	11.6500541822025	0.015419047134321	0.103089167478085
Cir1	-1.2020572496473	4.45419148555238	16.3464332555939	0.00752233963875228	0.0800317199587659
Scrn3	-0.808715494583496	4.1704492217866	8.86697585580303	0.0262489140673626	0.132567048634161
Gpr155	-0.716718334375987	3.45196037410675	2.01810288713627	0.207684702988125	0.399945519583223
Gm13707	-1.36170336067328	-1.23077717659184	1.99663531811943	0.20979094483361	0.402283823635425
Wipf1	-0.241765888906464	6.16722345966306	0.957584470174109	0.367432702436426	0.566529711095295
Chrna1	-5.67579796832923	7.71813414743858	51.4970666171119	0.000462337745486394	0.0400663184110451
Chrna1os	-1.42845570250512	-0.739738701170021	3.79243890254293	0.101882904885024	0.267304697202856
Gm53265	-1.68433693393197	-1.51530870865605	3.64264484426472	0.107402449030797	0.275099444969226
Chn1os3	-0.853866835510021	-1.14256829226857	0.697932257115109	0.437045807877203	0.628520908033555
Chn1	-1.64080699141688	4.00277194557761	2.97182931812032	0.138025715541339	0.316520332946053
Atf2	-0.286420141689986	5.94549505129756	1.71588747839253	0.24047113804773	0.437288626488647
Atp5g3	0.271422168119623	8.11186583974952	0.853840219574006	0.392858515078545	0.589710867803499
Lnpk	0.17874902287608	5.726528268697	0.995847534114395	0.358726325545728	0.558461738580549
Mtx2	-0.093745801487094	4.9663469814138	0.223742678261934	0.653747452978832	0.793268817095937
Rps6-ps4	0.588743455737284	3.20252934281669	2.17148411096026	0.19349134539322	0.383473780377756
Hnrnpa3	0.281773918811363	9.51081490315825	2.26276206480061	0.185701657999555	0.374170812826124
Nfe2l2	-0.470741420630922	6.6093311505428	3.10242648603824	0.131180741019504	0.307534204954594
Gm34861	-0.737377284505063	-1.16097942591663	1.13028243111047	0.330613162371019	0.529994740825275
Agps	0.34759858657386	6.99540331106438	3.13066103500952	0.12976387586484	0.3056917237756
Ift70b	-2.01835058363585	2.67927735676719	24.194074576199	0.00305934767091668	0.0604179597782254
Ift70a1	0.0882848248409969	1.37209022429183	0.022088204394732	0.886963705024891	0.936431615434336
Rbm45	0.0681884477076137	5.15699519957744	0.131863103992514	0.729575529249174	0.844534846469173
Osbpl6	3.51306976390501	4.44020060939	35.5886348176985	0.00119036965818063	0.0459958013483933
Prkra	0.0473422246662434	5.05554452197717	0.0638105047265614	0.809421358390989	0.890768753591553
Fkbp7	-0.661618645848043	5.15899683417172	13.0868573026429	0.0121338551907106	0.09365662997152
Plekha3	0.476510072739256	5.26450079590622	3.52537179116261	0.112018682533838	0.281986759721049
Gm39860	0.112684796608135	-0.0510929817868262	0.0318069144447477	0.864612814226547	0.923851154508774
Ttn	-11.0567714877001	1.51172032190886	18.578518483753	0.00875124410835622	0.0839045732948269
Ccdc141	-4.41946630384745	3.55522416655603	10.9357184992031	0.0175104649115505	0.108720464540533
Sestd1	0.236681141645051	6.03129955005664	1.03588264327012	0.349967202657709	0.549897222037507
Gm35266	-0.00132526509597327	-0.929359731603138	3.58781867101041e-06	0.998553141205953	0.99965355103165
Cwc22	0.256971141331962	5.43277687673675	1.64501479610462	0.249260114567147	0.446346650884992
Ube2e3	0.112385370976749	5.50509453414364	0.246307830727968	0.638215053013558	0.782097276414472
Itga4	4.5795844826601	1.57021685913428	3.38176473417053	0.118057535572852	0.290367165585067
Itprid2	1.08887124479208	6.30010955328372	25.2794254717952	0.00275528908406718	0.0589866495614499
Pde1a	0.513108053375085	0.109942120075055	0.0695613681450523	0.803129116123121	0.888340973271538
Dnajc10	-0.300488365464295	8.06464461704918	2.60230554600053	0.160359499877134	0.342768430987374
Nckap1	0.40455596058665	7.67972485941092	2.41373565467766	0.173774225830992	0.359179020063543
Dusp19	-0.0792023175548504	2.36128833565432	0.0384290403536091	0.851376188997613	0.916580468637901
Nup35	0.354806676023337	5.01477434116225	2.556513912006	0.163477647986549	0.346326718187508
Zc3h15	0.363001211980758	6.72378676977302	1.89124624957578	0.220596506110873	0.415117842610246
Itgav	0.457682769886065	8.35104589358148	3.39099767244948	0.117655764456237	0.289803402888183
Fam171b	2.25231954698157	3.14973811796205	29.900991642576	0.00183395060319241	0.0509673924581699
Calcrl	-2.46696661327337	0.776105364959816	2.77781112874472	0.149159977338472	0.330624976328084
Tfpi	0.178073230473502	4.57027395065269	0.235591678382185	0.645473826216893	0.788267691485678
Ctnnd1	-0.653234475755843	8.92365347604462	3.15855689511226	0.128385031121983	0.30387175172741
Selenoh	1.22205918878465	5.69667430686954	25.3474248146715	0.00273762459392643	0.0589866495614499
Tmx2	0.238582552350188	5.8966438054636	2.03058140065661	0.206474507837377	0.398924228554603
Med19	0.198566074168118	5.06741128117882	0.651185458162504	0.451995307171292	0.639890112957507
Zdhhc5	0.851485031147546	7.73298846332954	10.7031162336536	0.0182742795247284	0.111136674850179
Clp1	0.101835888160894	3.76232634908598	0.123410314856687	0.737967157620341	0.849733828989966
Ypel4	-3.42584333030324	0.565783663342062	14.5655336322588	0.00966994369332909	0.0873533942938635
Gm19426	0.743114396581702	2.14649109627248	3.36967779882623	0.118586404858219	0.290862874555215
Ube2l6	-1.13416390396704	3.51996256945928	12.2938360684576	0.0138144106038634	0.0988255336617266
Timm10	0.635202781704326	3.01305908251627	2.82615945082966	0.146269859969561	0.326408329209048
D930003E18Rik	-2.05869980704812	-0.977454287559922	4.04170270955672	0.0935382774443988	0.255127792506818
Slc43a1	-2.70378411075953	2.22125018832867	6.2347557888205	0.0487423703839439	0.180875759556258
Rtn4rl2	-1.50578074706734	-1.72623599347173	0.715815888985276	0.431553968372589	0.623708554270218
Slc43a3	0.174472106437635	5.27294830796251	0.122312944842742	0.739080443315124	0.850026875895973
P2rx3	2.8533209230598	0.0464609354126784	5.3439728062542	0.0623281167572783	0.205988898832888
Ssrp1	0.696102440373921	8.55648372341871	14.2104351832747	0.0101948824965908	0.0883090685863814
Tnks1bp1	-0.281724277549537	7.77484014294234	2.06324304126833	0.203354987791996	0.395033224181322
Ptprj	1.85661713376124	5.26236201397785	44.2943446178573	0.000682780836609573	0.0408595489418402
Nup160	0.718458712452325	6.18773195376681	17.3986795034071	0.0065491813229525	0.0759607147528658
Fnbp4	0.0531812441237757	5.87632521234597	0.0758226178901332	0.792735884061142	0.881792060549878
Mtch2	0.0232468257268806	6.73874673390322	0.0189365425934272	0.895273952491169	0.941044946221356
Ndufs3	-0.203405072598773	5.95131701899909	0.579484803649501	0.476776354799313	0.65986946098782
Kbtbd4	-0.220180461785649	4.58011612357897	1.22411251150089	0.312994449278472	0.512089744686483
Ptpmt1	0.458995234655128	4.90045759290781	4.09042598833054	0.0920188401840547	0.252763462447899
Celf1	0.636232268602322	7.25977849499338	5.0499491791748	0.0679499992281422	0.215453985229998
Gm13778	-2.0676541973405	1.71508087131072	6.73347506963351	0.0428650773449898	0.168983970493471
Rapsn	-2.50657943644483	6.08098591854998	10.0454670825887	0.0206943880634898	0.117657655091686
Psmc3	-0.113898655651097	8.09078429303806	0.382159947630055	0.560290110679622	0.723251932391501
Slc39a13	-0.00242893618603443	6.40130208992393	6.40194517098779e-05	0.993888304054519	0.997466002652461
Madd	-0.432963202135755	4.6828816569526	1.54370566254711	0.26267806566666	0.460280371846281
Nr1h3	-1.30302056271962	-0.431450678593645	1.68478781907815	0.24427028382812	0.440887690977489
Acp2	-0.624079173078103	5.66767924731326	7.02578968369408	0.0398636618053098	0.163181600925929
Ddb2	-0.868908048769734	2.09660653697673	5.13712925794415	0.0662127459236184	0.212638590808615
A330069E16Rik	-1.27434671564148	-1.09069166796499	2.72931022426899	0.152141116356199	0.333637155364701
Pacsin3	-0.323864164880708	4.71979718194546	1.26681641511212	0.305455258358001	0.504349901196586
Arfgap2	-0.0843873802263954	6.6108259243284	0.169890276026435	0.695240316065299	0.821837832954548
Cstpp1	-2.00000672296279	4.50235282512861	54.5546507855887	0.000397685344962341	0.0392492647933694
Lrp4	-5.24130628268251	6.21780441965687	52.8565330446498	0.000431961250410113	0.0399908074822356
Ckap5	0.12997311075999	7.81561604990893	0.308642783084944	0.59959457493324	0.753576061102865
Zfp408	-0.654168046720672	4.17158289068477	3.98102673586455	0.095479546073354	0.257952550067776
Arhgap1	-0.812234517830821	6.14652510948474	19.7512069300747	0.00491424283129987	0.070581541060221
Atg13	-0.959165423148075	4.93328809936816	11.7537993228686	0.0151439528672232	0.102603260998647
Harbi1	-0.598886731879407	2.9410611193987	2.86369177451725	0.144080596205473	0.324181341462314
Ambra1	-0.035127149778369	5.28535357027933	0.0155239099370998	0.905115796904546	0.947146012095578
Chrm4	-1.72255120271942	-0.792548219440523	2.17283512481427	0.193372641818555	0.383290788058462
Gm39876	-0.854913555510135	-0.0597851756588804	1.373874615404	0.287738528733569	0.487501983347992
Dgkz	-0.167497403954578	6.01001491096054	0.724561978084236	0.428911608223592	0.621124860568886
Creb3l1	-2.47849307893778	7.29442113423774	91.086487514829	0.000101411591185929	0.0334819840499508
Phf21a	-0.951535500550483	5.15264942896309	11.7560280612525	0.0151381163753027	0.102603260998647
Pex16	-0.208826771375596	3.53933207155083	0.566767718794291	0.481430954116059	0.663343020678313
Frey1	-0.496906261286118	-1.63193700191965	0.437231189250695	0.534225778652502	0.70526536718566
Mapk8ip1	0.557056723015235	6.09019620422812	3.4790813210883	0.113917143126239	0.284939885620355
Cry2	0.829731318541896	3.93750725904703	8.83975658666882	0.0263999898644904	0.132943498834139
Slc35c1	0.8453165305504	4.27642566670825	13.9547736209352	0.0105969817008557	0.0895652939577634
Chst1	3.15312098014872	6.97668412871511	16.3420171866925	0.00752682391064485	0.0800317199587659
Gm13816	0.733476275126171	0.821308098969159	1.05849757332681	0.345169660955424	0.545805159049944
Syt13	-2.0787532646193	7.56716603296138	36.6567485166739	0.00110510058303373	0.0452488631555575
Prdm11	0.226346844560109	2.08388026549106	0.256605311855126	0.631427519442157	0.776594939506832
Trp53i11	3.17327651179393	0.990164634506234	5.6508931815738	0.0571193614354123	0.195892120306617
Tspan18	9.02440233840862	4.85995597419187	47.3387603760955	0.000575266842369709	0.0408595489418402
Cd82	-2.61922266363468	7.13350071198451	26.7589398616268	0.00240311603293876	0.0558044203973579
Alx4	7.3820836306646	-1.97724729120347	19.6095794019971	0.00787451606527838	0.0813621353569436
Ext2	-0.320691009354005	7.24552120517142	4.16414863982301	0.0897841270543377	0.249476636730032
Accs	-2.26990514852185	2.69290165631193	24.8124157784071	0.00288087036628127	0.0593323170112141
Gm13889	-3.3948313806998	-0.207643588549124	4.99991139134367	0.0689755343469813	0.217002820243339
Alkbh3	0.111855961960335	4.87068312646739	0.209905062365545	0.663764689264171	0.799786102831362
Hsd17b12	1.74825571763919	7.88206496881156	30.4871865578205	0.00174851873336191	0.0501867949159064
Ttc17	-0.324168330412846	4.85414896255874	1.95347477578172	0.214120732868434	0.407440057273705
2810002D19Rik	-0.640118671334931	0.945920868020294	1.07818530596542	0.341077811841097	0.54123681109021
Api5	0.30786397857011	7.6139681391409	2.28335141921265	0.184007086929942	0.37208444748563
Lrrc4c	-2.88343239957085	2.39024288422242	5.5120060608183	0.059399334712179	0.200437077594579
Iftap	-0.843718134222797	3.91440557450547	10.1545812601914	0.0202639019923965	0.116761104127977
Traf6	-0.00425940413995408	4.85047776941176	0.000226577466184861	0.988502582671832	0.993973368324806
Prr5l	-3.35739419681882	1.93100933482153	2.88231443289637	0.143011493236311	0.322830607236097
Commd9	-0.23000097035483	3.97002196209595	0.731304262510384	0.426893671994748	0.619560611327375
Ldlrad3	-0.257150170917256	5.29764484139481	0.834189300868126	0.398002830118335	0.594794482394613
Trim44	-0.845752742571573	6.68690400626066	10.6667192501794	0.0183978693346185	0.111654710137236
Fjx1	-0.391405992779763	-0.272169796377929	0.0752838484204086	0.79345219938306	0.882254262395408
Cd44	1.37386845763505	8.57205990954451	34.6485721168708	0.00127293508087248	0.0467225035365694
Pdhx	0.373530817814463	4.91079633724361	2.7967480697582	0.14801843990921	0.32900822679734
Apip	0.0806895492138841	3.8877391783619	0.0673501777050272	0.80434024426551	0.888585433075764
Cat	-0.686049117246957	5.91647056975337	12.1887576448173	0.0140603349483797	0.0993970419219246
Abtb2	-0.671486702730255	2.83096251988876	2.74849532227383	0.150951889096797	0.332135287317884
Nat10	0.563179935461462	5.51625824554944	8.4037822883388	0.028989749230992	0.139202512412444
Caprin1	0.217774909532722	9.09807899596706	0.661568454354604	0.448597634060138	0.637861664634315
4931422A03Rik	0.0726745124410743	-0.908675483461917	0.0133226474236429	0.912062286621718	0.951752397472043
Fbxo3	0.105020068190696	6.0361321813456	0.266256482611274	0.625223501323006	0.771448726073716
Cd59a	-2.14630578856858	3.54418243933285	17.7176953376694	0.006288009204315	0.075668862400849
Hipk3	-0.18150269527019	6.92478234650067	0.634523973754145	0.457544124027706	0.644356539360789
Platr14	0.218795866425133	2.02792014721011	0.0600444527624519	0.814996555376264	0.894440873783902
Cstf3	0.33994430104672	5.44208249069375	3.61552813998332	0.108445932633248	0.276743970374582
Tcp11l1	-1.8487522895573	5.41659423393976	23.5550694426116	0.00325986410657373	0.0616739067735088
Gm6306	-0.811127594831841	-0.486711912233263	1.20363150391173	0.316713150736311	0.515443471722347
Depdc7	-0.954098128708765	3.16215265007789	8.58208476660695	0.0278905634670217	0.136534653533052
Qser1	0.179305214647533	6.18654528112757	0.546419046801698	0.489056021970555	0.668925424207953
Prrg4	1.6194781091368	3.26878004512464	5.34806786593588	0.0622544085309857	0.205885740158789
Eif3m	0.344798261311423	6.75227655230106	2.58563005038863	0.161485127756048	0.344263175701695
Rcn1	-0.330353969389506	8.34827614019928	2.45060034096631	0.171028918515473	0.355383178073252
Elp4	-0.147710368385051	4.37465994176934	0.435951276064609	0.534803562091966	0.705579538441202
Immp1l	-0.470312458965923	3.8190791312821	2.66553388381759	0.156191308508367	0.337650833047411
Dnajc24	0.00192713953596923	3.41033659582279	4.52521962349196e-05	0.994861608480541	0.998000526675999
Arl14ep	0.00141445218241127	6.37066182416586	2.63193198882578e-05	0.99608126132448	0.998700501678353
Mettl15	-0.0632410162047442	2.86117607337751	0.0355106528053639	0.857050112243224	0.91975955267685
Kif18a	0.418606980009216	4.84051506966073	2.41124795438704	0.173961748954359	0.359320704760038
Bdnf	0.11065811458903	5.76960838444124	0.0766860323619582	0.791593691248927	0.880898125607308
Lin7c	0.712653291297728	6.99485065242569	10.7130927165954	0.0182406001908251	0.111136674850179
Lgr4	-3.06524041552325	6.24960083252249	15.5316730159933	0.00841497492131898	0.0828268904832604
Ccdc34	-0.791416702716318	5.99698827196929	7.59147559451567	0.03482101116737	0.153138698129417
Fibin	-7.85958672296595	4.47602052300952	6.94557939577436	0.0406579045201891	0.164508704312564
Ano3	1.43423471473256	-1.84546608029622	1.88795940142784	0.220946477889548	0.415279440169787
Gm52523	4.88944003514527	-2.1074839394896	11.1452562935082	0.0168590253625524	0.10686695754239
Lpcat4	1.69529459425191	4.24473014808749	8.37858111351276	0.0291498389965369	0.139648289325862
Nop10	0.249740589021568	4.2573136635645	0.735714766490754	0.425582472638356	0.618522271752675
Slc12a6	-1.28453867300108	5.31559155104599	17.0609228253696	0.00684195609541428	0.0767317515346316
Gm39908	-1.20027054423888	-1.53426390894878	2.01765448557766	0.207728381756366	0.399945519583223
Emc4	0.220005427812846	5.43779787626265	1.18271686818527	0.320582051218603	0.519800567991824
Katnbl1	0.795681645391456	4.99186347044676	11.1874315936155	0.0167318959923534	0.106620841686957
Emc7	0.248104360956396	5.69396190248442	1.70288190034499	0.242049179801777	0.438718450070974
Aven	0.361801927467427	4.1651499125362	2.57326197945432	0.16232727139056	0.345248301091862
Ryr3	-7.70478119614116	4.34111441083365	23.9314900478498	0.00313966921893093	0.0611955679708669
Fmn1	-0.0516760052171361	5.5348991907554	0.0493260357364404	0.831972513273297	0.905704503640293
Grem1	0.408669401499483	6.56309427639103	0.144824096705605	0.717290114160636	0.836071516385313
Scg5	1.92693372601577	-0.922382345491499	3.40834392161044	0.116906097715912	0.288837350042627
Arhgap11a	0.912762167230031	7.43113725868494	11.1699762673194	0.0167843534156859	0.106626347692745
Actc1	-3.22603249122487	1.24253360873012	3.75841755641126	0.103101236565475	0.268801027319327
Aqr	0.599637086515931	6.05746855712394	8.76772923826219	0.0268055144253413	0.133672727828996
Zfp770	0.643736578868646	4.47812896074512	6.36856404211488	0.0470623901703225	0.177675802889776
Dph6	0.114876419853739	5.13686742839693	0.444164165791266	0.531117622055184	0.702629893198516
Cdin1	-0.38146558590592	3.69339915440885	1.7092362940862	0.241276255057438	0.438112440870059
Gm52524	0.590931874638701	-1.57270124909183	0.249493073565987	0.636096395700304	0.780395069807376
Meis2	-0.43409604438373	5.52349717090236	0.981216549584617	0.362015679877745	0.56111867396327
G630016G05Rik	0.0327551161029336	-0.85027717051271	0.00245303446422321	0.962185841791969	0.980810099617524
Spred1	2.09728076444988	7.59452162882118	34.5235476012742	0.00128449340704239	0.0468426555320837
Fam98b	0.0329315442478057	5.790398365812	0.0305056939081148	0.867377553443439	0.925107159322284
Gm13986	-0.617228194096888	-0.804646149068539	0.537751414589332	0.492372658300423	0.670932366368542
Thbs1	-4.1058262510562	10.6693774337355	56.7831367135999	0.000358052424897852	0.0377122608397846
Fsip1	-1.33340329306265	-1.64012393969327	1.5250548049389	0.265265821686671	0.463139785971864
Gpr176	-1.67394306055037	4.33679903764629	10.549458321447	0.0188038434794055	0.112799779188262
Eif2ak4	0.0578620635880802	5.72541022043801	0.112762591464936	0.749018929759091	0.85622899647729
Srp14	-0.338953430503219	6.10040763106546	2.10732211805463	0.199252289090346	0.390321799848141
Bmf	-4.82782063603209	3.92190915814053	42.0893705067385	0.000778240414956823	0.0423949680241578
Bub1b	-0.0193044663210932	7.28383451130237	0.0127149300262442	0.914081159424041	0.952998459934338
Pak6	2.8637941809598	-1.55271016473634	2.31834764026812	0.181177366229688	0.368618843525827
Inafm2	0.363016707502571	5.45482994145594	4.15022302443949	0.0902004403837187	0.250237641513516
Ccdc9b	-0.337995610591638	6.37358959912652	1.47495600329942	0.272409770690516	0.470881367642586
Gm54146	3.82744710229722	-1.71022467880077	11.0022339253198	0.0173000274127215	0.108292807254051
Disp2	3.28892236307267	1.24167254695847	6.58404025470173	0.0445194515662022	0.172393665490542
Knstrn	0.560387861947318	6.92791489244254	8.54532729957964	0.0281124624483358	0.136964520371495
Gm39913	0.773257210465181	-0.374890703389014	1.46320333396979	0.274127657935232	0.472491312013642
Ivd	-0.30401411421442	5.60493654671331	1.08659028889098	0.339354357369784	0.539308504741943
Bahd1	-0.0467796189985788	5.16912431971868	0.0246834876227394	0.880567768166203	0.931658115713242
Chst14	-0.137204003999086	5.28737356368403	0.383471579496587	0.559638867360358	0.722796422346081
Ccdc32	0.0823367247473435	3.95651469184757	0.0804017963795198	0.786756444853319	0.878311998554815
Rpusd2	1.07529953913689	3.27334589176932	13.120594416666	0.0120686556048505	0.0935063481964298
Knl1	0.622645912678384	6.47933240267087	6.23330760444644	0.0487609981262618	0.180893595652173
Rad51	0.343332343874106	5.12914345807275	1.29108326615457	0.301295336699832	0.500342934169287
Rmdn3	0.518470210548691	5.19914737074269	6.14304645523398	0.049941505941341	0.182938454853173
Gchfr	-0.989959613682363	4.2540402149067	4.84457911122658	0.0722982121875526	0.222928549118178
Dnajc17	0.264237224638418	3.27848539711333	0.771406891449173	0.415220964425786	0.610421433997046
Gm14137	-0.787067551685009	0.628186736542177	0.608348195023545	0.46651199764405	0.651452025436008
Zfyve19	-0.212215598204805	4.02650960232132	0.797704753609418	0.407858534213284	0.603381556721637
Spint1	-2.18517235722206	2.33033031700068	2.43756281098296	0.171992688273216	0.356591779816253
Rhov	2.07456440186377	1.59537947163424	8.6481721470271	0.0274975608628182	0.135696699711606
Vps18	-0.450070199681766	5.18855284175367	5.88502514236079	0.0535397208499999	0.190129450905142
Dll4	11.4446553640728	1.75410982759276	65.5834197754734	0.00173349161921491	0.0501867949159064
Chac1	1.5052211676728	4.54816964871435	11.5038001201326	0.0158184978366	0.10425972047209
Ino80	-0.020678957913678	5.61381115809565	0.0115830637797725	0.917976344474337	0.955133110413786
Exd1	2.65882068430162	0.345288895907494	9.53242852813894	0.0228941885918573	0.123980854595078
Chp1	1.57881582262931	7.28141884292533	28.1543321074818	0.00212452338098183	0.05318242084367
Oip5os1	-0.568108035114874	5.46542286355627	3.55929866574432	0.110655212542554	0.2803021112419
Oip5	-0.0770544270827555	3.62111058084478	0.0526023708465058	0.826591707167425	0.902567909526284
Nusap1	-0.0616799064609572	6.39043888182227	0.122128857273308	0.739267758209438	0.850166695590963
Ndufaf1	-0.330420344363844	4.1760247926182	1.30201842011877	0.299449241250333	0.498624667381554
H3f3c	-0.404928094026952	-0.708917627908804	0.418370835740185	0.542868952401988	0.711377589538667
Rtf1	-0.0720853127548555	6.22767100650873	0.0949263763904401	0.768937861388535	0.868100370104372
Itpka	0.735747875634952	-1.27171189629261	0.994452431351598	0.359037891110822	0.558698825695958
Rpap1	0.326353158891618	5.12209749790334	3.06508620430776	0.133088169162418	0.309726272245687
Tyro3	-0.448177422749333	3.9949926652302	1.24908105726054	0.308551867047569	0.507524412772917
Mga	0.109128516263321	5.5647446430526	0.131408302073937	0.730019041734547	0.844878316077047
Mapkbp1	-0.930275198189831	5.75862497824896	14.7693646669868	0.00938506686578045	0.0862820663466912
Sptbn5	1.50358465737205	-1.13754813157557	2.56049478861191	0.163203163857861	0.346071895401079
Ehd4	1.07613985210231	8.27007349835362	17.6446467561467	0.00634655100013979	0.0757365507282692
Vps39	-0.399627748282123	5.17173544715325	2.45642067062701	0.170601154349037	0.355205239716838
Tmem87a	-0.326159991681624	5.4687385416733	2.84471781105554	0.145181516773225	0.325248666198956
Ganc	-0.711003992240396	4.13472976033032	3.29416574169465	0.121966746945582	0.295415208607571
Capn3	-0.927664503894926	4.04323393812982	8.09700247107053	0.0310233066519592	0.144389624204761
Zfp106	0.356464409779289	8.35875334162381	1.97017567464251	0.212430017525954	0.405525388066685
Snap23	-0.510752970916479	5.60139242080733	5.09166764686588	0.0671109427919619	0.214219087343167
Lrrc57	-0.161189929872484	3.75778219580265	0.320393610296259	0.592909261842965	0.748309800642928
Haus2	0.174450737756438	4.78871157467676	0.488090310622465	0.512225424936397	0.688223012705725
Stard9	-0.810799210917154	5.76970627807949	2.31769431902638	0.181229618203829	0.368649848564824
Cdan1	0.307656876932222	4.93839997887387	1.06671211148501	0.343452932817093	0.54374124588786
Ttbk2	-0.553820372518676	5.50605103064275	4.08834370489222	0.0920830735823703	0.252823001451281
Ubr1	-0.0192230529210911	6.08145456223348	0.00684362656986143	0.93689369747953	0.966362644387822
Tmem62	-0.993969813035755	3.67829138579057	2.27652663800169	0.184566316286334	0.372878640734604
Ccndbp1	-1.24405905020404	4.47962246355724	24.6559480962601	0.0029246739579455	0.0597171277856145
Tgm5	-1.72894691757373	0.829776894880267	4.60464255538833	0.0778791172538367	0.232056779271119
Lcmt2	-0.270000401531767	2.77332349522248	0.309120119399017	0.599319694141621	0.753436574040925
Adal	0.275156369683487	3.49656297108497	0.475019721353065	0.517708049545483	0.692580441798767
Zscan29	-0.523258852988057	4.44852168802983	4.61521416369484	0.0776209266186864	0.231429778133868
Tubgcp4	-0.106688357230723	5.84399412894929	0.428720142339871	0.538091565625303	0.7080657360481
Trp53bp1	-0.32357438205525	5.69537967455194	1.57231616797772	0.258781394598344	0.456146928266667
Map1a	0.139666603287889	7.05277520644283	0.173870096302741	0.69192118056189	0.819192919348587
Ppip5k1	-0.179823303227244	4.64079630377001	0.568463068276666	0.480805608221046	0.663109357196404
Catsper2	-0.642245588313328	2.82532567556627	2.06699648466254	0.203000885566423	0.394625902328202
Pdia3	-0.185146424972226	9.28344196402648	0.738831906934208	0.424659956048831	0.617922961374488
Serf2	-0.734999731656247	7.24233629397188	11.5543344658728	0.0156789073450548	0.103883406233846
Serinc4	-0.941939987522798	-0.125369216164776	2.38931880859355	0.175627369924051	0.361266228146173
Hypk	-0.391662567743228	5.56416735361418	4.10945694222822	0.0914346490465905	0.252118711385959
Mfap1b	-0.289539528466927	3.2635751533076	0.659560571347381	0.449251144891575	0.63808884931628
Mfap1a	-0.407231701166248	4.2675670316288	2.85333169221602	0.144680248133083	0.32489663534545
Wdr76	0.279620087635927	4.67440461859021	1.22317037482364	0.313164019533523	0.512089744686483
Frmd5	-4.98208755127763	0.606544002460945	12.9639649561869	0.012375431846272	0.094033236322486
Golm2	-1.56877937081185	5.63523025517348	22.9819929840053	0.00345510186907686	0.0627378350881632
Ctdspl2	0.30626245343754	5.97780720143669	2.57171156787465	0.162433279773802	0.345271676149783
Eif3j1	0.551650318703736	5.53946081989342	4.67266277392358	0.0762383049187361	0.229660376342289
Spg11	-0.0768756711891185	5.28644138991279	0.0926049573276243	0.771679359082562	0.869822371792558
B2m	-0.409229586624489	7.25489320372166	2.62842539320074	0.158618668063328	0.34056396482147
Sord	-0.95795555280629	6.28094978608374	5.15007063306937	0.0659600847318252	0.212155306832724
Duox2	-3.50123982631996	-0.61992733603239	5.48055148223352	0.0599329863449206	0.201276792172694
Duoxa1	-0.886954509616671	1.55460357550686	1.58959274881837	0.256470123142101	0.453707210086188
Duox1	2.37026880646517	1.29807743294652	12.5675473853685	0.0132006033654333	0.096320667628802
Shf	-1.29012300002999	4.87446132778977	15.9813279697945	0.00790564752654597	0.0815532908433965
Bambi-ps1	-3.71733501901988	-1.93851467566692	3.29536084792089	0.121912202702217	0.295415208607571
Gatm	0.863914206821184	5.55941164656087	0.395466117615346	0.553755844759262	0.718133583473935
Spata5l1	0.114530140408242	3.57429894289823	0.102251237095152	0.760523842243181	0.863273256306493
Slc30a4	0.488806234368998	7.17145410805327	4.2475313373785	0.0873461911695499	0.245938366547667
Bloc1s6	0.112086639359817	5.17713787407855	0.285180544608344	0.613471072114838	0.763864963870023
Sqor	0.206255036702417	3.02465798469737	0.0968994185798913	0.766636883941498	0.866692627213943
Sema6d	2.21826137977581	4.12088415644162	6.01368689813019	0.0517026282025287	0.186293411329138
Slc24a5	-0.272095136235519	-1.11229969198367	0.143790038937888	0.718246239200035	0.836582185012622
Myef2	0.44358893216355	6.9927387213045	2.53251188204649	0.165146622391111	0.348532908625769
Gm14002	-2.54244779067638	-0.709769995204062	4.17440771598989	0.0894791278706254	0.249037118368567
Dut	0.449455816313994	5.85841462893321	4.20839889684238	0.0884787744923214	0.2475348150521
Fbn1	-0.474793177645812	6.55756058777775	0.823440230738568	0.400864604172752	0.597106683915858
Cep152	0.497255128844784	4.34819094426145	4.08830470459566	0.092084277239978	0.252823001451281
Shc4	7.34996712044942	7.14725359895379	58.1189200654348	0.000336822560555649	0.0368098941178674
Eid1	-1.76030570756669	4.83506374582633	11.4147312213156	0.0160686656100761	0.104725403225004
Gm35231	8.98036295241216	-0.144650136353183	32.1652454253035	0.00287819795608147	0.0593323170112141
Secisbp2l	0.689620376016519	7.00670346080997	6.11790749510387	0.0502772502957276	0.183613023378995
Cops2	0.331765868977227	7.39584918854978	1.60388445945961	0.254581402390732	0.451730349172626
Galk2	-0.463784357624135	4.67034635026292	2.07470468525905	0.20227648790788	0.393797046844499
Fgf7	-3.70018123006371	4.33092043066146	1.81932475308514	0.228444393125309	0.423741609759618
Dtwd1	0.237122100180307	3.02753404744819	0.254991897406437	0.632479290557875	0.777428032833718
Gabpb1	0.630437726313574	5.21432066547669	6.02942519672143	0.0514838650333534	0.185917510126656
A630026N12Rik	-1.25356276811087	1.54692791884558	7.82402669566602	0.03299961601013	0.148913200467942
Usp8	-0.365022900761016	6.44373820293835	4.43240316358955	0.0822581196040157	0.237952509612316
Trpm7	-0.0767804353338719	7.08429938565854	0.150094738726841	0.712477563968418	0.832197154635242
Sppl2a	-0.881791649800602	6.57143078517718	14.9855358807548	0.00909522159309161	0.0850505299210989
Ap4e1	-0.239958118971739	5.20978216193912	1.38266468148216	0.286354156830358	0.48594952358777
Blvra	0.832245577029464	5.24718595495445	6.93282511741628	0.0407861836460594	0.164808361687514
Ncaph	0.433915288768601	6.60733691798963	7.27997728241509	0.0374822900533463	0.158465702712446
Itpripl1	0.854431014477769	3.78502488769663	2.69657716591244	0.154201008541761	0.335562020562306
1810024B03Rik	-0.612191961325711	-1.62162705732375	0.666067622458457	0.447139368650782	0.636611883959165
Snrnp200	0.468426894738954	7.33440256367129	3.5285651884127	0.111889348277965	0.281905300263517
Ciao1	-0.146226953586117	4.85907372967273	0.565656101746939	0.481841800564087	0.663362476954414
Tmem127	-0.839950139446053	6.41886255823957	14.4685335843509	0.00980963220956576	0.0874115617847209
Stard7	0.656929995006067	6.62025641795442	5.40482036749787	0.0612451168208213	0.203746203444891
Gm54150	-0.661558681903264	-2.28453419839727	0.158992747358885	0.707524545568919	0.82947808274272
Dusp2	-1.18196704632242	1.63559336939184	3.29476754269673	0.121939276679755	0.295415208607571
Fahd2a	-0.293268131183442	1.93212445887664	0.425128070544869	0.53974005603156	0.709328739858287
Kcnip3	3.01848351173744	-0.51755424716742	5.26685013586784	0.0637389521922117	0.208424222747761
Zfp661	-0.468374322559248	2.55488864351319	1.86482978457765	0.223432392184511	0.418234361931986
Mrps5	0.490120198885633	5.20951841035672	4.27637049685356	0.0865243268840966	0.244888854241696
Mal	9.31685116053288	-0.267164008031128	31.3642565038215	0.00303426708419783	0.0600466639438012
Nphp1	-0.222246140770373	5.44722406194499	0.871262465954519	0.388389489077165	0.585423750257865
Mtln	0.242941587980222	3.55724693711516	0.388101566779561	0.557352612651098	0.721179507276874
Bub1	0.106844371764344	6.60773090246874	0.179052150418628	0.687666934755466	0.816804301475806
Acoxl	2.04338401301457	-0.277592522616831	2.32981737359021	0.180263539654827	0.367789240438364
Bcl2l11	-0.281539539480235	4.11115930804914	0.214705881649291	0.660243992003014	0.797659913869488
Morrbid	0.0547458488440196	4.05427050361547	0.0258925470602025	0.877706463785765	0.929911121618375
Anapc1	0.694185785967209	8.22207230220132	9.88166070041852	0.021364295825386	0.119702365311138
Gm39931	1.27319308474094	-1.72841271516157	1.20549642013965	0.316371704926365	0.515118486737394
Mertk	3.02842558229161	5.28158032775446	34.195455602226	0.00131550724359547	0.0472416124695572
Tmem87b	0.15672653883457	5.59764645684222	0.638787013039843	0.456112863514761	0.643400666846569
Fbln7	-4.92340452653719	5.18498113658919	11.341097783043	0.016279549244594	0.105400110588051
Zc3h8	0.798465938631069	2.54165910744006	2.68162425958561	0.155155173536701	0.336273734549421
Zc3h6	-0.285943246725379	3.58590328119897	0.951574997279211	0.368831200027753	0.567974160847135
Vinac1	-0.133773882248388	-0.773513990477804	0.0295649934953997	0.869414525949428	0.925918825811469
Ttl	-0.345636400049258	5.49942812372371	4.19643461008236	0.0888291062976037	0.248103585710159
Gm46764	-1.28917443832738	1.33234387018895	6.22366928730777	0.0488852226367245	0.181151782957003
Polr1b	1.08414839391624	4.74548590558143	20.434434198735	0.0045444395248685	0.0678852333390778
Chchd5	-0.310770191254978	3.72820857861067	1.42566378559713	0.279725930755732	0.478695231929407
Slc20a1	-0.187281796674052	6.91413288216619	0.283309194531076	0.614610014622538	0.764384064562213
Ckap2l	0.142533163425156	6.8901243328057	0.663500306513759	0.447970455527739	0.637358121681254
Gm14023	0.881091690642868	-1.86952976284063	0.304652960282597	0.601903411488619	0.75543269890226
Sirpa	9.46826768240789	2.87038108939636	69.5140931571146	0.000209638204933104	0.0350742431377234
Stk35os1	-0.896087766508108	1.78040947252652	2.20291414307806	0.190756809429378	0.380156241583818
Stk35	0.528692077992739	5.44940431615325	2.77587235763027	0.149277550858844	0.330704039282624
Snrpb	0.475020338315507	7.55488253292767	4.46864255913088	0.0813090315911515	0.236649334036321
Nop56	1.24739722845698	7.4073517886364	13.5888438366063	0.0112107965927033	0.0906533284618063
Idh3b	0.244007393064028	6.81808593045043	1.29884467684646	0.299983243494245	0.499025430956655
Ebf4	3.01636554338938	-1.53281792349088	4.71619425065668	0.0752131586079526	0.227944799909631
Cpxm1	-0.872359743831045	-0.146716251207173	0.833032349991928	0.398309205492635	0.59494649078568
Pced1a	-0.0555549967474684	4.33957346957894	0.0548434454920081	0.823012912049801	0.89977380042451
Vps16	0.0553433142032349	5.47052912327711	0.0801112275115716	0.78713025587828	0.878315543466206
Gm52562	-0.951572661657677	0.413796083640001	2.08073100004745	0.201712757665024	0.393201913467178
Ptpra	-0.443916467748834	6.94565584759942	5.34470415151349	0.0623149442612686	0.205988898832888
4930473A02Rik	-1.24505516320712	0.598853292067286	3.57159599496198	0.110166718206586	0.279551894052501
Mrps26	0.935274746036196	5.48859801910613	11.7325670364312	0.0151997081065825	0.102804912670627
Ubox5	0.697943635345798	3.4807671733923	4.61027413848119	0.0777414297010227	0.231694008756277
Fastkd5	0.348655332635696	3.7032778375378	1.18906889547567	0.319399261446968	0.518479815181113
Lzts3	0.918927759147974	4.75910624266618	18.1971052109929	0.00592136815471102	0.0744865899920824
Ddrgk1	0.165808706034918	5.80512365388152	0.577271796712677	0.477580378808031	0.660635708120999
Itpa	0.4285927309815	5.39772330012141	3.72282958944348	0.104397474186734	0.271015768405819
Slc4a11	0.0740093826750184	0.83186836063747	0.00777061804150226	0.932767592824981	0.96333460119065
Dnaaf9	0.0746455287505608	5.64420781083512	0.0685201125439585	0.802692591566631	0.888160607664496
Gm14057	0.826279319040223	-0.11126042158775	1.82775561132505	0.227503425936915	0.422805561436269
A730017L22Rik	-0.225646571330622	1.42996646655966	0.200902411436351	0.67050347690303	0.804570959860113
Atrn	-0.14514400311382	6.15051377239647	0.410706230002967	0.546462909977985	0.713365285168808
Gm30286	0.263169532594397	-0.126973593226857	0.0980203985681969	0.765341176696533	0.866036123260732
Gfra4	-0.152422300445791	0.21832215637856	0.0171410489497307	0.900327562286168	0.94424281101302
Hspa12b	4.21849490960987	3.76339954331412	9.12991753373803	0.0248482494796569	0.12959070907313
Adissp	0.777917617282723	5.24644505509635	11.0945617846195	0.0170135751147857	0.107331733634293
Spef1	0.0952665915571609	4.19062207887445	0.0415984803927747	0.845463685657839	0.913301161510733
Cenpb	0.540648202738957	8.49291615030891	5.15704652458709	0.0658244405258542	0.211906587606487
Cdc25b	1.25734238297242	7.33212411896262	31.4261726968608	0.00162252619110696	0.0497398849426115
Ap5s1	-0.635927365078104	3.41950542364835	2.73380601923684	0.151861247440933	0.333328787610081
Mavs	0.757178821091225	5.21848023231669	14.2509097860553	0.0101331290941829	0.0882810561590794
Pank2	0.20552249604166	6.02555056146977	1.40551138848053	0.282803027731326	0.482061921903932
Rnf24	0.939565561020229	5.81222726675277	14.1253368449456	0.0103263925052345	0.0886616427671294
Gm30679	1.85866580778768	-0.368970782777106	2.24147053970191	0.187477730666765	0.376119919287982
Smox	1.29979078757333	4.76372942702052	16.1429380363667	0.00773279411786401	0.0810579516997145
Gm30732	1.11902781491432	-0.811996534491228	3.22340026868852	0.125258403708003	0.299791025505651
Adra1d	2.80426795424743	5.69720330428522	11.3015110625747	0.0163944781629331	0.105735722037724
Gm14285	3.49661132184435	0.261871248880836	15.333879442181	0.00865312014298099	0.0834592576497868
Gm30986	8.91001347956933	-0.19998783509847	26.5992192616839	0.0042687087990281	0.0665726205942847
Prnp	0.477510977731132	7.41494543236721	5.4615460239658	0.060258622670162	0.202102241201359
Rassf2	-0.64040377343228	4.58766914453494	3.48927966553273	0.113495052400452	0.284373485026817
Slc23a2	-0.0389349260353028	5.72847453368427	0.0403384183120849	0.847785054431844	0.914679020647777
Tmem230	-0.869476595329418	4.47286535083214	15.0807877772771	0.0089713500483222	0.0848949042658615
Pcna	0.644322051963358	7.40672020620039	9.54835414663914	0.0228212371260348	0.12383384223901
AV099323	1.33123105287567	-0.8748967071619	1.89490715145015	0.220207660853645	0.414668572873887
Cds2	-0.269825492232052	7.02904417246007	1.04514759007324	0.34798894121703	0.548473136043107
Prokr2	11.5364686752623	1.84535961850527	164.028162951129	0.000333123325288337	0.0368098941178674
Gpcpd1	-0.334149252415154	4.51411699898198	1.82736913688726	0.227546435636315	0.422831429554313
Shld1	-0.890402599911593	1.19776605398381	2.68213907355373	0.155122183496009	0.336273734549421
Trmt6	0.654002580367934	4.87426136985211	6.97459272707103	0.040368140978902	0.16387879678623
Mcm8	0.0842623831581439	3.58049641897606	0.0721436986390436	0.797683682109299	0.884925607887918
Crls1	0.186412869693065	5.0824026830702	1.1164784261507	0.33333606393706	0.532421943881887
Tmx4	0.203909199282635	5.77484113711863	1.57058894011915	0.259014175471987	0.456335883695192
Plcb1	-0.778606306933774	0.902581915299583	0.982564793716104	0.361710533195521	0.561050944901354
Platr3	-2.02949173604061	-1.00315501755798	8.19006193667983	0.0303864564336195	0.142841896592063
Plcb4	-1.3287817304377	6.11237962386474	9.34676133421781	0.0237685656549822	0.126091441024438
Mkks	-0.0929817752260824	4.89300678479541	0.231799635522926	0.648092518946073	0.789828603498851
Slx4ip	-0.700762528116749	3.44438485069681	4.89475671649462	0.0712012213616047	0.220864631078131
Jag1	1.08203205290339	4.0212664128796	2.61044304433142	0.159814252065789	0.342055684549586
Btbd3	0.93165759582516	4.6594620497053	12.8554442361102	0.0125942086314868	0.0945053290958496
Tasp1	0.396674185380073	3.85315670847824	1.91512383966954	0.218078284384828	0.412139886039978
Esf1	0.829899720900918	5.84320569961444	9.29978081078387	0.0239969923886198	0.126927323278235
Ndufaf5	0.265502736916746	3.63251415063621	0.855846362834551	0.392339572630661	0.589178188675137
Kif16b	-0.109111156199474	5.22553611257961	0.362397059238997	0.570299697909773	0.730721624569689
Snrpb2	0.207430771148231	5.65953315424562	0.708800641651784	0.433693880687215	0.625681444743292
Dstn	-0.670215915277056	8.21401597206042	12.6140890571453	0.0130999297829047	0.0960805924334127
Gm33804	-3.7849961108375	0.915252747255035	40.3402544532449	0.00086722117281436	0.0430953771890458
Rrbp1	0.43087441978483	9.08935757680097	2.67696038474191	0.155454495764362	0.336590361378668
Gm54119	0.0501702392028542	1.72624810577552	0.00833513799107092	0.930375937961611	0.961875969718473
Snx5	0.328865022961416	7.09455932464818	1.84427147710038	0.225676520715134	0.42084917301746
Gm26165	0.33071625325096	-2.03155890056356	0.0972344967796697	0.766248707365896	0.866590799997144
Snord17	0.750802346312743	-1.57265010674981	1.11996677440992	0.332644644121862	0.531785075045233
Mgme1	0.342367937241294	3.60434666071421	1.47420993649688	0.272518339498413	0.470881367642586
Kat14	0.350839381387413	5.54255703160478	4.35268553761016	0.0844004579145927	0.241250866428438
Dzank1	-7.26136866796013	-0.286638163268066	19.6842982388901	0.00781592644636666	0.0811427832304923
Polr3f	0.234824431087396	5.3068855109633	0.827325114908763	0.399826347221822	0.596354638980932
Rbbp9	-0.778195773368342	4.3207328213955	11.6526807230618	0.0154119992201335	0.103089167478085
Sec23b	0.225471535847158	5.98503410260739	1.28140733862214	0.302943494832771	0.501946041639759
Smim26	0.0110373869937699	1.7294416268746	0.000668865018772249	0.980247432221012	0.98964342761217
Dtd1	-0.705500205587732	2.98456830927757	1.62180312523137	0.252242544892364	0.449460624321827
Slc24a3	-5.96406256647684	3.1582090578397	16.5160962223586	0.00735275991529401	0.0795043135005624
BC039771	-7.38448984426317	-1.6309053924913	16.2320516347836	0.0113454947961798	0.0908076910035644
Rin2	-3.4631256513732	4.81455661341308	8.24499337690086	0.0300188685698882	0.142117296675208
Naa20	0.33607598272167	5.30234799208237	1.18317040290007	0.32049737356404	0.519800567991824
Crnkl1	-0.868564892832799	5.46939052518602	19.8937625221089	0.00483381082076477	0.0699098908256874
Ralgapa2	0.210526854467399	4.31669556296386	0.383278421290215	0.5597346735458	0.722802329615911
Kiz	-0.362742889850613	4.39605841403682	1.51985651419507	0.265993893702464	0.464029841008483
Xrn2	0.0935775002097921	7.06733392963223	0.305690564389659	0.601301026887739	0.754872208137268
Foxa2	-2.7322679574848	-0.984104880053185	1.28273100813647	0.311759427693028	0.510928321289678
Thbd	1.4962266120733	5.16155177063668	6.31136952894442	0.0477706251736268	0.178953864253778
Cd93	0.448043376460126	0.453432544920226	0.197043423745297	0.673448930199284	0.806789424890694
Nxt1	0.713791263454844	4.95637014353873	8.24082647590618	0.0300465395722678	0.142117296675208
Gzf1	0.206670881945822	5.75691559458476	0.429483550910282	0.537742525521817	0.70785071621623
Napb	-0.391242060253558	1.47172898621734	0.736909954930657	0.425228349546039	0.618408860883968
Cst3	-0.924849424883603	7.58583998910436	19.4782321546306	0.00507338600530573	0.0712079807360107
Zfp120	-0.921874897357408	3.83088706755221	9.55080777762508	0.0228100257240322	0.12383384223901
Gm14139	-0.781979441329343	1.38214219281856	0.789827701191212	0.410040459144571	0.60525419657422
Zfp937	-1.1987660361931	2.77327022982438	4.41016397832808	0.0828481447997597	0.238936258479233
Gm14124	-3.75037090246153	-0.843423695073512	17.1040637787591	0.00680358630156943	0.0766423832829069
3300002I08Rik	-0.946116114034367	3.86441636410697	6.09766089280628	0.0505499049538945	0.18419224580217
Gm10130	0.00870158986165042	2.00457195559687	0.000391123722575957	0.984894502944347	0.992364780231361
Zfp442	1.19123078164986	4.23216258896372	5.99709172896874	0.0519346832170634	0.18666434731949
Zfp345	1.55268818352521	0.613102032947369	3.4719296625016	0.114214446070009	0.285360522566023
Apmap	0.125133972481418	5.73082010892391	0.354888044207397	0.574203417313601	0.733894273060344
Entpd6	0.462046000280704	3.13153869561879	0.60150748243288	0.468908100050719	0.653459178737986
Pygb	-0.0687826700066201	6.33184224017378	0.05605398796226	0.82111209454476	0.898693948361743
LOC118568526	-0.0340683029056821	-0.082101730588452	0.00182420296900944	0.967386857187739	0.983412439865069
Abhd12	-0.620714468992365	6.08667867556706	4.07875207292856	0.0923797562801353	0.253072144174611
Gins1	0.613318681141278	3.94087852467241	6.1554981773714	0.0497763424990281	0.182584527633844
Ninl	-0.187786774600833	4.4125261745259	0.602699968791397	0.468488802186693	0.653189361092142
Nanp	0.292633984572956	0.0706854683046856	0.282576439219372	0.615057334956491	0.764700780134294
Nsfl1c	0.250817153575054	6.47702266591429	1.64096220493315	0.249777030111949	0.446557088890181
Gm14167	-0.566382082710754	-1.53142209839264	0.245783238036114	0.638565661473391	0.782358671511949
Fkbp1a	0.393658804399135	8.54393296252988	5.20147587029738	0.0649694609904634	0.210131534378368
Sdcbp2	3.4241580201643	-1.38450519197288	10.3741024988885	0.0194339687565422	0.11447230675672
Psmf1	-0.0339417358205694	4.90783308531904	0.0287089479756319	0.871297529880135	0.926892538232747
Angpt4	-3.92403365041343	1.99391505326745	3.0616907525693	0.133263547428728	0.309967300668356
Gm14154	-0.430591992382282	0.0191549222009613	0.389302708116875	0.556762676818123	0.720759053155486
Fam110a	-0.632414075841909	4.81048152695898	10.1224391112988	0.0203894379254837	0.116960971297792
Slc52a3	-2.62273798342023	-1.77267899204967	4.2643584812117	0.0868653416119319	0.245192225412989
Srxn1	0.319798268357501	6.0329102069624	0.944604517057489	0.370464212088303	0.569507913559332
Gm31535	7.16649917724621	0.683981713031375	19.8673793022972	0.00767497001636506	0.0808798687010294
Tcf15	9.16046001631556	3.49286853023096	42.3314497572764	0.00160536141465697	0.0497398849426115
Csnk2a1	0.0696021729933029	7.37291565040445	0.0677729209942474	0.803743114514859	0.888531044225241
Tbc1d20	-0.175418607681405	6.43386232697868	1.13485532743871	0.329718854029809	0.529144699494676
Rbck1	0.00579446068278738	6.02200250675188	0.000880397041293662	0.977339180260864	0.988885362221841
Trib3	3.05705877575395	4.26834624623113	23.9473378147064	0.00313474125366342	0.0611955679708669
Sox12	1.82636694343744	3.97916072865349	16.19423703141	0.00767899682197596	0.0808798687010294
Gm31618	2.92538682704746	0.329186935507854	13.1755039551873	0.0119635500670254	0.0931551397085998
Defb25	-0.721581393971034	-0.931368159933381	0.321750021113627	0.592148308447029	0.747968685433003
Rem1	1.4308954357794	5.57775213761686	30.0554189966517	0.00181090665395557	0.050521167399701
H13	-0.33854290930585	7.17179618214727	4.6684508688204	0.0763385138518519	0.229660376342289
Id1	1.34341617725036	6.47021395807095	9.39184253881288	0.0235521438027969	0.125533703767383
Bcl2l1	1.72829510488471	6.6322584934144	36.3737244515501	0.00112686924194339	0.0452488631555575
Tpx2	0.406008673398697	7.97850612328466	3.45983881443899	0.114719547476905	0.285692964271285
Mylk2	-2.9072024595209	1.39208469107677	4.81389960491479	0.0729804301217363	0.224145789592797
Foxs1	-2.51735410232295	3.04734668040877	6.04618944653305	0.0512522329560829	0.185400345769216
Pdrg1	-1.02376224556668	5.18124567756974	17.6178005186211	0.00636825114546894	0.0758709265568779
Hck	-3.30111505924755	-0.941545720692388	6.90283929990453	0.0410899579008481	0.165578746351214
Tm9sf4	-0.16094405072778	6.12720269788171	0.999735121805499	0.357860412320421	0.557622329875355
Plagl2	0.20068330553649	4.35705709828034	0.764228936364664	0.417269854492997	0.612071584928419
Pofut1	0.0871403189215115	6.38787951399538	0.295163676345274	0.607477144962826	0.759934615890755
Kif3b	-0.414040161433539	5.94772802718919	4.40844273677873	0.0828940544728296	0.239013108859865
2500004C02Rik	-0.541696342394586	0.373979119983058	0.739026768070595	0.424602401292307	0.617922961374488
Asxl1	-0.269995232849578	6.55181625247339	1.00679519697541	0.356296444025465	0.556019842592886
Nol4l	5.0717687149336	3.6578496928675	131.622697833512	3.71219697995229e-05	0.0297884193801011
Commd7	0.0814447293605601	4.64183805076702	0.0650086976560692	0.807684786451928	0.890178764993184
Dnmt3b	0.823769236831204	1.77328281282581	1.58582542533064	0.256971479607014	0.454113125360237
Mapre1	0.196883689922343	8.1432447752741	1.29492442868928	0.300644873865545	0.499699627402595
Efcab8	2.52359292077055	-0.603806961261647	7.11042705213341	0.0390483712368677	0.161654251189938
Cdk5rap1	-0.420908358340609	3.45575542373714	2.06207143369488	0.203465701508113	0.395118911289049
Snta1	-1.32753457605604	5.40233249504323	28.480442183608	0.00206577254970154	0.0525967179800529
Cbfa2t2	0.0582132878664826	5.72128505528813	0.0780237018138771	0.789837860409774	0.880076817485743
Necab3	-0.735272225263898	0.873065320601554	1.89413223876497	0.220289884999726	0.414755631926298
1700003F12Rik	0.218125180622386	1.72681624458865	0.0607083744833421	0.814000371648941	0.893706843243528
E2f1	0.59290523498564	6.11057733339135	13.7956055030221	0.0108582302760226	0.0901116510515487
Gm39963	6.28055694639071	-1.56113353723219	5.5450081324117	0.0683676418064184	0.216026885577455
Pxmp4	0.828836005151981	5.47110009751361	10.8987425468358	0.0176289514901943	0.10909171779606
Zfp341	0.100901974717623	2.05182473889318	0.0522237086459934	0.827204339387524	0.902864101353265
Chmp4b	-0.407166664488566	7.07239569950075	5.09133586864682	0.0671175592542678	0.214219087343167
Raly	0.398724579066464	8.30709783862858	3.50213567077623	0.112966071659747	0.283642873477568
Eif2s2	0.601560131260521	8.02802910987092	10.714133488799	0.0182370915314648	0.111136674850179
Ahcy	0.896156574390226	6.22667813815222	13.6524068513219	0.0111007794018421	0.0903005746953611
Itch	-0.10974763929111	6.37900681389718	0.341862881515211	0.581113294493957	0.738522491516103
Dynlrb1	-0.609016910019245	6.46502062074691	11.559910311346	0.0156636077441435	0.103883406233846
Map1lc3a	-2.36309322886219	4.97515047930606	33.6923132709545	0.0013650652789056	0.0479349385508243
Pigu	-0.507302200347719	4.38493040880596	5.60670710574947	0.057831496014872	0.196857328940554
Trp53inp2	-2.36361233309733	6.92162645408538	26.8329882614182	0.00238712944490653	0.0558044203973579
Ncoa6	0.397266065833942	6.06018283982705	1.98523255438753	0.210922362571067	0.4037077350501
Ggt7	-2.61470077307717	2.41401395826588	11.7262724053225	0.0152162910858406	0.102844698158903
Acss2	1.36478302222852	5.12580512679512	2.74996351772947	0.150861423201374	0.332078872768502
Gss	-0.336612075124032	4.80094499601556	1.61754410653016	0.252795547428178	0.449851038426612
Gssos2	0.253266381144417	1.35908804354529	0.205750368902971	0.666852008085886	0.801762667062046
Myh7b	7.48988490714761	-1.53276615017155	26.1646162395073	0.00441524075373563	0.0672439211802755
Trpc4ap	-0.268279257103903	6.9280680846923	1.36354999309637	0.289377654474184	0.489250309790929
Edem2	-0.200212730628852	5.10591551540178	1.28603658251139	0.302153240500596	0.501196816492182
Procr	1.92963236127706	2.5422344618903	5.74496725520095	0.0556427571179939	0.192992190495173
Mmp24	1.52736390239602	-1.30560725479234	2.14062873332383	0.196231282195857	0.386899306391316
BC029722	-0.375198812806458	4.92630751348848	2.56194539497021	0.163103306710178	0.34606949309222
Eif6	0.82054032920801	6.77237504308422	15.0712466516814	0.00898365458192083	0.0849560308056078
Uqcc1	-0.0430437979032773	4.95102529175872	0.0339399053959007	0.860204814962386	0.921580082957049
Cep250	0.310977560529765	6.31281227860853	2.47505686187543	0.169241725406907	0.35364124191912
Gm50621	-0.307151588504562	-1.42025512217749	0.0664688575450008	0.805591649368389	0.889154425056537
6430550D23Rik	-0.339041318618882	0.130807999148696	0.324791579638041	0.590449865721047	0.746472018635768
Ergic3	-0.358314818049216	6.39780778071462	2.23776053404603	0.187789707250048	0.376382155940354
Spag4	0.901649820699948	1.484731336446	3.92824132437515	0.097214141375756	0.26046222025744
Cpne1	-0.141515696341885	6.42110789877131	0.30640409126156	0.600887581452609	0.754679080308794
Rbm12	0.112441682821128	5.56735130174339	0.35481804008333	0.57424008032441	0.733894273060344
Nfs1	-0.629351178956143	4.91881526292906	6.20899014951595	0.0490752498352792	0.181411179134228
Romo1	-1.07783692026268	3.84085249916847	11.4949558817001	0.0158431013592082	0.10425972047209
Rbm39	-0.171328243163491	7.95809594682224	0.986154790014478	0.3609000359263	0.560436113481706
Phf20	-0.615293086921401	6.46393463198086	4.71180358143119	0.0753156916835749	0.228151461854391
Scand1	-1.38786176848244	4.71342832194078	20.834480036291	0.00434523152455292	0.0666664109901951
Cnbd2	-1.52890594546403	2.18552534397817	9.45525399482701	0.0232522330899499	0.124712622864362
Norad	-0.491407391747866	7.14559985053391	2.53509296497543	0.164965985587216	0.348429615312355
Epb41l1	-0.814819037728335	6.41558620958181	7.05123205601658	0.0396161587034346	0.162822350180614
Gm33977	-0.85738649358739	-1.19792916466525	0.658244854256381	0.449680289730078	0.638298507035789
Aar2	0.0895973828167762	4.98564129018478	0.13046607966945	0.730940694170816	0.845339193966646
Dlgap4	-0.792048885986474	5.95978994188713	8.21990449380421	0.03018600175106	0.142509670877065
4930405A21Rik	-2.02365645505748	-0.783810278587222	8.67738918633157	0.0273262162208989	0.135206186203663
Myl9	-5.32071566260728	8.09075330970868	85.96991553232	0.000118564173015532	0.0334819840499508
Gm14230	-0.540186520113525	3.43729638969971	0.992722852402297	0.359424760526126	0.558981264096645
Tgif2	0.232442824377149	4.19958292368793	0.195250964280154	0.674829080371277	0.807642981858508
5430405H02Rik	-1.22152792536517	0.901202795880239	3.32946708003932	0.120369896705994	0.292963236540793
Rab5if	0.363028428576325	6.49708047275285	3.02097928052131	0.135391895436137	0.312887377618112
Ndrg3	-0.387478811131743	5.92073918879828	5.51016140061829	0.0594304503939565	0.200469156759377
Dsn1	-0.226924695895984	4.7197511804454	1.28903885458822	0.30164242110038	0.500556295318418
Soga1	-0.471795582002907	7.01578458396005	3.87211512981057	0.0991068995356589	0.263298708508136
Tldc2	-1.03799515248384	-0.392535595952966	1.53020198902805	0.264547853462728	0.462163828134706
Samhd1	-0.235642697575	6.88460969390047	0.531033689517946	0.494972309518928	0.672816096404903
Rbl1	-0.0602079498842728	6.0631900401689	0.107647837010756	0.754538195743616	0.859798327844255
Mroh8	0.92046147094305	0.764517163696852	2.28535295472599	0.18384354102894	0.371960727847388
Rpn2	0.436240888929083	8.65253787428235	7.6992941150995	0.0339599506815309	0.151320626350721
Manbal	-0.451604514837565	4.68012649345231	4.26664255586902	0.0868003549043838	0.245122043624484
Src	-0.32598736105663	5.71373058152598	2.4131357920689	0.173819417070998	0.359179020063543
Gm14279	-0.0934651679799798	-1.02127782429511	0.00920787214701626	0.926834131485271	0.959647677812966
Blcap	-0.196286663177682	4.33896788668191	0.483390823844578	0.51418367014206	0.689770156484988
Ctnnbl1	0.189874281210222	5.47735226277346	0.868018705326889	0.389215144918773	0.586181963671575
Tti1	-0.26599070014072	4.85065562311611	0.992277647783914	0.359524451935142	0.559076485383256
Gm34402	-0.844208924949532	-0.137035311421171	1.93613543602988	0.21589693168859	0.409317747277454
Rprd1b	0.287711241170319	5.58256357437141	1.82430690825591	0.227887645596771	0.423229035204372
Tgm2	-2.90577342413995	3.07475464311322	15.862283218036	0.00803633536444306	0.0817978750365338
Lbp	-1.21575517769712	2.11610869931018	0.695822439198328	0.437701736929101	0.628877125756005
Snhg17	0.463883870465284	4.05980741916834	1.10670688851583	0.335284982430107	0.534829589510711
Gm24411	1.36035073367949	-0.891333098309554	1.70747646767104	0.241489947379596	0.438305487267997
Gm23925	0.0668015823605416	0.299625067511623	0.0146538503429117	0.907797445658794	0.948995675535858
Ralgapb	0.388552705685055	6.71786551546309	4.28456359046338	0.0862927913183586	0.244574128848634
Gm54127	-1.42329936352865	-1.10562818528146	3.91113233316703	0.097785752428574	0.261367398225326
Actr5	0.365984320581402	3.14498735646405	0.907351153573511	0.379395337518789	0.577538398695534
Fam83d	0.330586363577062	5.78102635717749	1.4637411343985	0.274048690898475	0.472491312013642
Dhx35	-0.15051294252665	4.23976989094708	0.298510169456527	0.605498044894904	0.758372605131188
Mafb	0.0747096475018333	-1.69277887116697	0.00217896444931033	0.964358909489137	0.981721570506083
LOC115489488	-2.049271195185	1.67924217744996	4.26437531556734	0.0868648623929635	0.245192225412989
Top1	0.399159455832294	7.14143226050035	0.939233349083667	0.371730591522032	0.570730342006205
Plcg1	-0.833452427699296	6.60896135309109	3.82963213635696	0.100573777334807	0.265499428543664
Zhx3	-0.0709497054875891	4.54312885073663	0.0653051557021294	0.807257783321157	0.890178764993184
Lpin3	-1.18481792253027	4.63463807199729	4.62021187524401	0.0774992785284587	0.231295859413987
Chd6	-0.456305398597017	5.76310976086854	1.94294466952479	0.215196855513296	0.408553591286018
Srsf6	0.208644123393618	7.90723500539103	1.12400362971141	0.331847323183068	0.530919190144843
Sgk2	8.56068415208201	-0.978040810678442	22.1707836710281	0.00617378137269141	0.0755155136872365
Ift52	-0.504046922860049	4.93539433484186	5.25636994469554	0.0639340474205893	0.208753888852038
Mybl2	1.12214110226434	5.6921376358043	11.010501000289	0.0172741127529362	0.108270473852491
Jph2	-2.02736196224451	7.61179745297374	21.6790244017857	0.00396184966890823	0.0646301738917858
Oser1	0.213907815911868	4.2387007106641	0.6269626894991	0.460102597944088	0.64651887675148
2900093K20Rik	-0.175432769618592	-1.16921798888604	0.0558402005289732	0.821446187287938	0.898793195954907
Fitm2	0.368534959944609	3.92753715407947	2.1656831832945	0.194002227526544	0.384067335480567
Ttpal	-0.526102449725779	5.38060323910825	7.84579820861736	0.0328357995246721	0.148656071094651
Serinc3	-1.67565111320638	7.09193986308752	25.3013624353934	0.00274957362918703	0.0589866495614499
0610039K10Rik	-1.11017858570998	-0.113181120864688	3.22271514009315	0.125290878067289	0.299819379767541
Pkig	-1.13074925452668	5.83244864479946	7.91609718306173	0.0323143492190609	0.147410502273201
Ada	0.0562279602882746	3.10096347808846	0.0181033020699206	0.897587302758852	0.942388864894533
Ccn5	-1.58340935150901	0.661214895356089	2.03419962216072	0.206125520978895	0.398567839221529
Ywhab	0.168681344503805	8.28695883798057	0.538945474472046	0.491913257795468	0.670853743859741
Tomm34	0.250845531742302	4.24141421047674	0.734870590324317	0.42583290032638	0.618774083960862
Stk4	0.568400980689247	5.74070994273194	2.84786499175388	0.144998088354072	0.325238767627537
Sdc4	0.173650921096349	7.93801202645386	0.799621840914713	0.407330474068241	0.602989175527323
Sys1	0.371167644682347	4.86832751020619	1.703361354773	0.241990732928554	0.438689057857785
Dbndd2	-0.937887406991601	4.74082812004676	3.53673939125466	0.11155923688773	0.281463507148973
Pigt	-0.0953317784353435	6.87471502327979	0.308049592007612	0.599936570724737	0.753872806938346
Dnttip1	-0.084585590728333	4.99055178854067	0.186827993857387	0.681420240714938	0.812172464025554
Ube2c	0.861581611928619	6.90439198935847	11.4862482160642	0.0158673756989171	0.104311309716761
Tnnc2	-3.40385119554328	-0.628530381769125	15.5768212614919	0.00836186299945967	0.0826551945635737
Snx21	-0.474624851526932	4.5077831414434	4.62972761521434	0.0772683845118115	0.231003119024597
Acot8	0.29326200868001	3.26237717834368	0.600217703095209	0.469362375499842	0.653724613124868
Zswim3	0.744008265906459	2.75392256922344	2.55257055866486	0.163750193516147	0.346600999382146
Zswim1	0.881373978842619	4.28193008913678	7.18792927442479	0.0383216440859313	0.160538897804557
Neurl2	-1.01360708097635	1.71893571161048	4.88541495861128	0.0714037069829597	0.221243419526182
Ctsa	-0.675176801026262	6.79799865562919	11.7121365929881	0.0152536209130676	0.102844698158903
Pltp	-1.97126000905293	4.91675431160438	8.11910360152129	0.0308704241896044	0.143990977269693
4930445K14Rik	-0.961017190979992	1.41585556048474	3.66593154144722	0.106517483140171	0.273732605629842
Pcif1	-0.0432788986817593	6.02493593108706	0.0444047054241497	0.84042301083922	0.910792459181931
Gm46775	-0.355606698900442	0.869735474378928	0.41258274082966	0.545578531569318	0.713001170219377
Zfp335	-0.179111785878382	5.12391030411368	0.947220609512715	0.369849949212518	0.568950769523769
Zfp335os	0.40708667293051	0.66863252169689	0.429099466047729	0.537918076992019	0.708017680800416
Slc12a5	3.10553686966053	0.202238396957541	11.4587686836666	0.0159443119945164	0.104463513270495
Ncoa5	-0.0824089791095468	5.81294453091342	0.128594828672883	0.732782503633917	0.846680053183205
Cd40	0	1.06829160528276	0	1	1
Slc35c2	0.236753919651583	4.97059099058542	1.48712837816663	0.270647604998037	0.469322708022724
Elmo2	-0.129333831996921	6.25325272012088	0.66022805490534	0.449033710370978	0.638073259763412
Zfp334	0.115371589130271	4.75339759268732	0.155143379582696	0.707959707868293	0.829685583073534
Trp53rka	0.393717154337273	4.07934572556388	1.79938921101865	0.230692289388383	0.426116714482164
Slc2a10	1.76334340820207	2.54280465785796	2.53222849632125	0.165166472281685	0.348532908625769
Eya2	7.61093219010637	-1.51728581568924	8.22870264725427	0.0375952334057125	0.158735610708786
Zmynd8	-0.775500416646034	6.29144871054044	7.49930930603017	0.0355808340672427	0.154562887975904
Ncoa3	0.62825332542207	5.37768366027845	6.31786582025897	0.0476894511953429	0.178835441982536
Sulf2	-2.08186192796721	6.84479226654742	2.76456887186224	0.149965651330423	0.33143696423334
Prex1	6.69374458300192	5.97939432114025	44.8542438983135	0.000661083347409684	0.0408595489418402
Trp53rkb	0.836762064304308	2.29225471565314	2.60565659904679	0.160134644820283	0.342489267578401
Arfgef2	0.418453971975542	6.18762476190484	4.17111594345447	0.0895768346661168	0.249091121460112
Gm31204	0.517601304744087	0.62910322497925	0.899980828490509	0.381204129868637	0.579030357976996
Cse1l	0.667323077119772	7.55184988537759	7.90521196548029	0.0323943497055178	0.147509985266197
Stau1	-0.366786266206104	7.11842623424449	2.60076565918452	0.16046297661196	0.342787972524227
Ddx27	1.11096131265877	6.9146660112618	15.832615277043	0.00806935969580424	0.0819004749479399
Znfx1	-0.0865713277723762	6.18759341086676	0.114084755078421	0.747615290506172	0.855636869882458
Zfas1	0.116507075908725	5.11396233102012	0.0580274003484386	0.818059707999165	0.896854567488902
Gm25878	1.14471480429885	-1.64233425753443	0.983535677213919	0.361491051420941	0.560926965595331
Gm23201	1.37255533245942	0.241699956952057	4.05589383264364	0.0930921577919619	0.254245492954935
Kcnb1	3.04415779278272	0.116652567282282	14.4305110701634	0.00986513369562268	0.0874462639538763
Ptgis	-2.05695963129579	5.87179506623214	2.64147868999291	0.15775874783581	0.339629367786151
Gm52569	-1.4109288142844	-0.216702881997378	1.53521265078307	0.263851727642209	0.461440504455094
B4galt5	1.12075885329039	7.13407850467826	26.9647579413035	0.00235903483300931	0.0557520244736616
Slc9a8	0.0283352118918254	5.3355773925557	0.0262176808518044	0.876948820043856	0.92944808949522
Spata2	-0.289113618377208	4.47249399361586	1.48272624237363	0.271282902005758	0.469908341332344
Rnf114	0.0986140151312847	4.83003457506114	0.11325932891375	0.748490496286751	0.856031895784714
Snai1	-1.04710227264272	4.44581273389633	4.76714362888525	0.0740373133746835	0.226030739319686
Gm11476	-4.12724390118607	-2.20724119144922	9.39394145137986	0.0235421329014388	0.125533703767383
Ube2v1	0.288514046122692	6.3236229577961	1.28915764209447	0.30162223743721	0.500556295318418
Gm31852	-1.5232223971854	-0.46961131163407	4.73356176414675	0.0748094649977308	0.227147602620016
Peds1	0.53977841553594	5.76396512042456	6.74445960992096	0.0427468043728258	0.168746551211033
Cebpb	-0.360041362695824	5.94469026534479	0.588056658673497	0.473685338768595	0.657646095714163
A530013C23Rik	-0.997584388607897	-1.16861175003446	0.487025921233137	0.512667684274296	0.688536020287656
Gm32287	-1.21206643669667	-0.983085116459991	1.14233600616488	0.328264056548307	0.527625573585054
Gm14321	-0.613313818808363	-0.31729499592571	0.210727530423072	0.663158011587065	0.799320150793431
Gm33033	-2.01051566762528	-1.91058352355792	1.59882786441268	0.255247275394752	0.452441359495454
Ptpn1	-0.0220496167038506	6.77464949687237	0.00733498948354909	0.934673767697452	0.964535549413025
Ripor3	0.516715823534614	-1.24287601224907	0.360389815983346	0.571337629385309	0.731471192029901
Pard6b	1.87766509296008	0.380967774582572	1.57559539315725	0.258340309296045	0.455756329119799
Adnp	0.00755951620900335	3.32387330701831	0.000579675142316231	0.98161116383845	0.990401101373863
Dpm1	-1.25754633138108	-1.30318437697338	3.09356420586419	0.131629950812733	0.308189648044954
Mocs3	-0.00830052591860277	3.25658327243746	0.000386518268369728	0.984983685828466	0.992364780231361
Nfatc2	6.24665910668921	4.16051225633633	35.7908688080809	0.00117355924475375	0.0458539882325154
Atp9a	6.8019148564679	2.07205171105232	128.294501737916	3.98298903153543e-05	0.0297884193801011
Zfp64	0.0436501555752664	4.64445909643289	0.0269890439990774	0.87517049858506	0.928918007662761
Zfp217	1.01813772551806	5.43322760237389	4.42893568576796	0.0823497318640235	0.238010211303158
Bcas1	6.13852836822451	-1.44761281094238	22.2699116394964	0.00611890708978839	0.0753157220305014
Pfdn4	0.637570327599318	4.6158389525367	5.68972307498352	0.0565034439497168	0.194628575488363
Gm16796	1.03983160320755	-1.2792899071681	1.91699802537671	0.217882407681062	0.411823250408873
Gm40003	-0.668999142696093	-0.0240200863023058	1.06796868425602	0.343191523980209	0.54338657963533
Gm40007	-2.1635666513491	-1.77365106447536	0.908130110018362	0.379204993537617	0.577508862224357
Fam210b	-0.0438748831026014	4.08705376918967	0.0264162686459158	0.876488440411289	0.92915724274115
Aurka	0.764582435187269	6.43836960410823	9.03513729862886	0.0253411481600026	0.130568446829365
Cstf1	0.595309852214671	5.38815035064507	6.62590601432489	0.0440472866737224	0.171396427479664
Rtf2	-0.324052571302535	5.67985620890516	2.79991389483501	0.147828807941175	0.328898166757229
Tfap2c	6.63378416439022	3.35363075728419	47.4797329914408	0.000570860125585222	0.0408595489418402
Rae1	1.06668751524352	5.98674971522944	13.7763665196649	0.0108903969317327	0.0901116510515487
Rbm38	2.49537545357778	4.54427290906373	27.614527587582	0.00222683953111159	0.0541086267004717
Pmepa1	-3.38229649966067	7.3830263891117	69.6887031669709	0.000208241221259259	0.0350742431377234
Ppp4r1l-ps	-0.792847011196332	2.53634847259482	4.98559294310218	0.0692729116555461	0.217477401980308
Rab22a	-0.0325861126035149	5.68988115736379	0.0285083677603643	0.87174291813015	0.926972222914751
Mir6340	0.66893600622909	-0.767367659343826	0.764582498056735	0.417168529667188	0.611984717270143
Vapb	0.367173425921674	6.9504318062418	3.15999495115005	0.128314509173457	0.303853273189344
Stx16	-0.0664028407351695	5.50482901934594	0.0831896220546218	0.7832068984501	0.876781824159965
Npepl1	0.37356076802639	6.01573618483221	3.93272358263846	0.0970651565590486	0.260158961937262
Gnasas1	-0.721049452455045	-0.254145923905252	0.544744182224954	0.489693640958045	0.669225984902528
Gnas	-0.747989149464067	9.84475718886498	11.4357546458617	0.0160091358480487	0.1045418447448
Gm30189	1.09404986346849	2.05436347326506	3.93677282265451	0.0969308372081765	0.2600387077927
Nelfcd	0.449131918982833	5.58304377097127	2.66342298039642	0.156327967816463	0.337676773994991
Ctsz	0.0277200327869921	6.86901584360514	0.0143778377643611	0.908664995164378	0.949424606765455
Atp5e	-0.351416300392987	6.29190970781042	2.54631848839422	0.164183634669097	0.34721506327882
Prelid3b	0.615980038181407	6.31325209197372	13.1297245560507	0.0120510925657722	0.0934699201939692
Gm14393	-1.02190665014393	-1.28414238065147	0.656661032146605	0.450197846327095	0.638639014726528
Gm14399	-0.746423410707021	2.48532572422669	0.374910193674915	0.56391861007049	0.726065816048771
Gm6710	-0.205236981028767	-0.681051310497274	0.0293287607686755	0.869931307774673	0.926066100054845
Gm14305	-0.0293415820735278	2.40723152113272	0.0031013040358477	0.957487202946939	0.977803449366526
Gm14295	-0.365516061333159	3.60688009066777	1.14667258855801	0.327425315743907	0.526860064689216
Gm14421	-0.445886987175722	-1.21007451275293	0.201656454272244	0.66993200139885	0.804150767225393
Gm14410	0.125092022690139	2.72808374866227	0.0612079557012956	0.813254612277825	0.893338557244422
Zfp970	-0.38346218387042	3.58482920780458	0.0265148177833885	0.87626063941587	0.929125211111006
Gm14403	-1.60768656342498	2.72634784283396	0.40771189909513	0.547880190446601	0.714401952825096
Gm14322	-1.60002622931497	1.56598555463696	0.533716356841357	0.49393107357889	0.672004404590038
Gm14325	-0.773868193634711	3.85235532174264	3.53949755751306	0.111448156325678	0.281330141054833
Zfp972	-4.00689474685124	-2.03886509518727	8.32365985288638	0.0295029180238478	0.140782965685039
Gm14326	-0.305986426205644	3.89932822039165	0.689564710542585	0.439657380481159	0.630129948601506
Zfp971	0.166321422454928	3.77862010574007	0.138654765925396	0.723054773452422	0.840028865169127
Zfp931	-0.15129808045824	2.04856788071421	0.0320185780224791	0.864168669362627	0.923512360060715
Taf4	0.586089053182166	5.30611570323487	4.14923207659219	0.0902301671257197	0.250237641513516
4921531C22Rik	-1.28803181570552	0.923221384631319	4.61967398571114	0.0775123585280723	0.231295859413987
Lsm14b	0.0764641901299076	6.03077911595083	0.0924810001329057	0.771826812328741	0.869921116408053
Psma7	0.149450266703263	7.17322364344518	0.742835618383463	0.423480096512883	0.616813457455688
Ss18l1	-0.0929223410257444	2.55229436384881	0.0693724379939496	0.801501776631295	0.887605967492257
Mtg2	0.173202808038923	3.63496399021655	0.403498487503218	0.549887295896115	0.715723940554831
Osbpl2	-0.476550730636361	5.26607054805667	5.91121018925823	0.0531586737001758	0.18947065282787
Adrm1	0.404618717929522	6.72718739238448	5.41681889159782	0.0610346158311053	0.203472050712182
Lama5	0.647579408712552	7.82804502498976	11.3380079745714	0.016288480233416	0.105410979604943
Rps21	0.248091927160775	8.16365474919939	1.01160900492959	0.355236367013676	0.555080691737667
Cables2	0.444485441168572	4.66458226879657	3.43772070370968	0.115651651962219	0.287099904520248
Slco4a1	4.74293877394652	3.48275279573244	14.4568379236452	0.00982665923331503	0.0874115617847209
Mrgbp	0.106745406865132	4.52252011583917	0.157945779993742	0.705489199814886	0.828187141597096
Ogfr	-0.609882654788829	5.85391029138211	3.72727309502793	0.104234391224544	0.270785858167782
Dido1	0.0104561287348066	6.64504497294249	0.00183438877336972	0.967295998127409	0.983412439865069
Gid8	-0.177786363998308	6.14809676743263	0.930673470014415	0.373763428147624	0.572682669931756
Slc17a9	-0.990528954187259	-1.43672652939076	0.377632012081739	0.562550560926861	0.725334516803733
Ythdf1	0.599729800839947	6.42028694190035	6.50995637764763	0.0453720761760467	0.174097974450591
Nkain4	11.2323243240813	1.55256061136028	48.2748936442349	0.00120807009787263	0.0460562351762903
Arfgap1	-0.317175585681648	6.11937276788372	2.70606640967883	0.153599799723563	0.334818999547389
Col20a1	-0.669154319247564	2.19824184154955	1.43934467773265	0.277665821127559	0.476377798641296
Chrna4	9.31889701265571	-0.0906827012605629	21.1103730285047	0.00680738333802771	0.0766423832829069
Ppdpf	0.373110824405342	4.58458228366098	1.732949544424	0.238423885697206	0.434999082005083
Helz2	0.668621851307259	5.08955745091725	11.8788451532516	0.0148211502160146	0.101574279859537
Gmeb2	0.1397308679551	4.70349194477793	0.416633125347054	0.543679545131577	0.711768634988209
Rtel1	0.585919132761287	5.8967242153266	9.81669550245712	0.0216381419437298	0.120548253412078
Arfrp1	0.509496986263032	4.91927125030055	4.56197026694556	0.078933440208923	0.23342778299831
Zgpat	-0.411332566548078	4.10714593285274	1.50161262150568	0.268573050805792	0.467118498679213
Zbtb46	0.904959628096089	-0.51984154919058	0.829185421117023	0.399330764638755	0.595827323666122
Lime1	-0.329764570200051	3.34064479846104	0.605142838684033	0.46763197004201	0.652306207731345
Slc2a4rg-ps	0.165901883876777	1.79641074441511	0.114392171188108	0.747290250490324	0.855332214416636
Tpd52l2	-0.140550631175102	6.10429229878733	0.664722771273459	0.447574381238361	0.636919290317171
Dnajc5	0.173116391102546	6.94312013059592	0.546387746032747	0.489067923920494	0.668925424207953
Uckl1	-0.559593047031954	3.82790284399412	3.53598085040933	0.111589812948278	0.281463507148973
Uckl1os	-0.179087466600303	-0.826527362766645	0.0668024289236041	0.805116958795031	0.888832978587709
Zfp512b	0.0279473698184122	5.47437635487336	0.0142447716859199	0.909086267142009	0.949728232078567
Samd10	-0.59866854664596	1.27056722935769	0.557215854489485	0.484982546388797	0.666278006782719
Prpf6	-0.103347563931629	6.39433920984107	0.276934606774125	0.618527273704194	0.766762807956542
Sox18	2.03639464855578	0.307925294850691	1.57867177442267	0.257927529922674	0.45530381248791
Tcea2	-0.501098390060739	1.59032498085695	1.42344954536622	0.280061535172335	0.479017935247104
Rgs19	0.199675281446237	4.46792809758185	0.477888709903403	0.51649488002149	0.691795140976089
Pcmtd2	-1.35179310967926	4.83054793006997	33.2094516078762	0.00141502762625986	0.0484332305626014
Polr3k	-0.196264496295217	5.1186825603376	1.17125547274227	0.32273361870154	0.522225089755779
2700069I18Rik	-3.37575181642195	-0.942441359158787	12.6941193812713	0.0129292369119191	0.0955196358013098
Zfhx4	-1.18984327422732	5.80802514926407	14.2533219298077	0.0101294648252304	0.0882810561590794
Pex2	-1.04706672766788	5.27616813776515	18.4847102855564	0.00571519658659873	0.0738377472670135
Pkia	-2.69561138583353	6.37994072206336	18.5269103371771	0.00568576614702414	0.0738377472670135
Zc2hc1a	-2.08662113754943	5.43454280098975	38.2714989850585	0.000991167617858395	0.0447260208551553
Il7	-2.65040843637721	1.2713466533283	18.7968384430314	0.00550228372721229	0.0728296092456664
Stmn2	-2.01754541202554	5.59469513295972	5.53588037260231	0.0589986330918674	0.19960820146518
Hey1	0.787526649737807	2.54546965955396	0.888507196370851	0.384048321082913	0.581474136329646
Mrps28	0.400646002933194	4.12368488731919	1.56482722318176	0.25979296043036	0.45715383533357
Gm52600	1.75981770946342	-1.57213390930709	4.0033534367936	0.0947587808542636	0.257010427265669
Tpd52	-0.116330071317712	4.37075577183177	0.0182859492902474	0.897075634648003	0.942072463451304
Zbtb10	-0.386570861833567	4.11330909473006	0.583691847505556	0.475254691264847	0.658892306136451
Zfp704	2.30061756091555	4.34005902673373	4.84384958546066	0.0723143323949483	0.222928549118178
Pag1	3.1376295873017	1.66025694141764	6.94581473525122	0.0406555427181244	0.164508704312564
Fabp5	0.13025393303428	6.23052905426292	0.206929136660746	0.665972192684148	0.801316707008617
Myef2l	0.328848930487652	3.89642754478368	1.02694883257238	0.351891845072147	0.551703156913991
Fabp4	4.18363709894784	0.0174663897651786	44.7968893941856	0.000663262777705586	0.0408595489418402
Impa1	0.330502609115556	5.85608943236942	0.729535280917482	0.427421531771273	0.619989167464155
Zfand1	-0.225562753721826	4.02066241122165	0.487737394367571	0.512371981758172	0.688341168790781
Chmp4c	1.80753875657257	1.58616345250912	0.965558454784023	0.365590280531156	0.564634217266174
Snx16	-0.639041009056447	3.06821638958577	3.97912828832218	0.0955411835849164	0.257952550067776
Lrrcc1	-0.571539377984428	5.26312786850603	5.25953429406837	0.0638750547162806	0.208728399348278
E2f5	-0.424809861339137	3.80868242669617	1.13095497957473	0.330481394789669	0.529994740825275
Rbis	-0.11835464352574	5.02586248495105	0.385124417831718	0.558820462440222	0.722367693612876
Car13	-0.901043549597521	7.32096024668467	14.6543665528537	0.00954436975198068	0.0868023134637304
Car3	-13.9694861404289	7.57660766907808	50.9879254192165	0.00047445678134168	0.0400663184110451
Car2	-7.46703361926436	2.71612634013458	20.4059533378534	0.00455908923080095	0.0678958626738645
Ythdf3	-0.136421827237423	6.64741508136783	0.509950328285882	0.503302088236122	0.680321384963455
Armc1	0.43286581031328	6.13914374270918	3.55321716372357	0.110897908982319	0.280440008481486
Mtfr1	0.152307608301918	5.5079700817783	0.313111182394979	0.597032486835507	0.751255549726479
[truncated: 12,536 more rows]
