# Supplementary material for: The Capicua C1 Domain Is Required for Full Activity of the CIC::DUX4 Fusion Oncoprotein
Source: Cancer Res Commun. 2024 Dec 9;4(12):3099–113. doi: 10.1158/2767-9764.CRC-24-0348 (PMC11626509; doi:10.1158/2767-9764.CRC-24-0348)
Supplement: Supplementary Dataset S8 — edgeR DE output for C2C12 dC1 vs EV, larger log2FC values = higher in dC1. [file crc-24-0348_supplementary_dataset_s8_suppsd8.txt]

Gene	logFC	logCPM	F	PValue	fdr_adj
Mrpl15	-0.309231647927767	5.48586217544915	1.50438565546809	0.26817860575032	0.603895833479432
Lypla1	-0.0261394838081227	6.03951517282356	0.018362346845156	0.896862388932781	0.966732042838313
Tcea1	0.0180438286866949	6.65652353312483	0.0112891538499882	0.919019021693503	0.975103400271193
Rgs20	0.172696609452124	3.92691920851521	0.163228343491052	0.700901736589644	0.881454492249036
Atp6v1h	-0.215899362509804	6.15867973917521	1.41772684883104	0.280931738179478	0.61542468944065
Gm46206	-0.119559522348543	-2.34842800638032	0.00824716866774903	0.930743129125528	0.978940749673538
Rb1cc1	-0.545792516040261	6.38713777521646	6.39237858727417	0.0467717298752551	0.303713291154381
St18	-3.47010478897333	-0.778776728059939	5.99566300688256	0.0519547280921644	0.317695402953138
Pcmtd1	-0.208806428093945	5.42986992889134	0.546942949116111	0.488856891140838	0.766743865652082
Rrs1	-0.597866050149796	6.01882892111828	4.17023597686251	0.0896029789762074	0.389422355884685
Adhfe1	1.02600444468113	0.636122697055092	1.80402147800857	0.230167070374403	0.567511173518565
2610203C22Rik	2.38825454732307	2.98303517627393	9.34619663453462	0.023771293726247	0.235846931270307
Vxn	0	-1.83525405453255	0	1	1
Mybl1	1.06554228294843	4.67283914143024	17.0011934858145	0.00689556469215238	0.165100971440218
Vcpip1	-0.0486199028572561	5.97114497698442	0.068132387839753	0.803236941930543	0.927307215349137
1700034P13Rik	-0.59588932433387	-0.738374150340793	0.83643602879001	0.397408992380282	0.705982091804367
Sgk3	-2.54600912046811	1.10567197932797	5.10200644896226	0.0669052108325206	0.347806594939445
Snhg6	-1.29259073156385	3.70248706564328	6.51499171675967	0.0453134212186931	0.299487228620138
Cops5	-0.155805301936702	6.32647480683246	0.978284405208366	0.362680747121886	0.684085733119208
Cspp1	-0.0317240417219627	4.21942543569778	0.0141807381229083	0.909289703016895	0.971111741172363
Arfgef1	-0.216631405217784	6.7945510104727	0.36470211259711	0.569112725140079	0.813217996452128
Cpa6	-1.01277673522101	-2.20798677722307	0.274648393879357	0.619946579870483	0.840745533587276
Prex2	-2.46537908930203	0.852699371335643	3.6439096491477	0.107354119962733	0.416209782797939
Sulf1	0.988080094357241	7.18011191111363	0.455592283036281	0.526071993891325	0.789179585304709
Slco5a1	3.30778760205455	2.90546125887265	27.0081460959923	0.00234988188967289	0.12744601965073
Ncoa2	0.0823576988916035	5.54992808601163	0.0516918224518156	0.828068863104178	0.939497033257491
Tram1	-0.130506092134376	6.98349934262402	0.630548608953271	0.458886059865477	0.747139720636359
Lactb2	0.595945759499913	5.67458734445425	11.6421729469222	0.0154402214629983	0.204913557407595
Eya1	1.03655616969093	5.80152390858451	10.038857326108	0.0207208629173929	0.225095472723696
Msc	10.2207998605804	1.59954123841119	95.337475525572	0.000266417739301115	0.0611569650187548
Gm9947	9.60887934125504	1.24385976783837	32.8882506722868	0.00274696940779791	0.13166909454184
Terf1	0.221122535086078	4.26464294952386	0.907431042012055	0.379375808947183	0.696093824845593
Rpl7	-0.641181863131903	9.88576547541857	10.7763835351933	0.0180288889394768	0.216809835094475
Rdh10	-1.37561046193804	3.66421553145179	13.7319732350429	0.0109651146462861	0.182853095222337
Stau2	-1.0488382336715	4.53443505299306	13.6563360259564	0.0110940267370619	0.18378541802587
Ube2w	0.107122852566777	5.37051271501372	0.382274308098475	0.560233265971759	0.807756226654054
Eloc	0.394271301721873	6.48651305207959	3.03616426010501	0.134592485815621	0.453532396334426
Tmem70	-0.0505910037643417	5.52267014658056	0.0588995200902375	0.816728411880751	0.934805901293989
Ly96	0.00450528268503777	1.22803047752848	4.34658590740434e-05	0.994964047245034	1
Jph1	-0.757917273141796	4.40033288063867	3.51337774976111	0.112506315691531	0.423428093883065
Gdap1	-1.05655246049295	-1.88194546504265	0.935611695797817	0.372588470089001	0.691555792714038
Pi15	-1.00743630819742	3.35690048151932	0.259428230122263	0.629597488738372	0.844702072099396
Mcm3	0.326229802639662	7.45904283325938	2.6995194036859	0.154014241062242	0.474983448724737
Paqr8	1.47176534962496	4.64719610491697	5.35597217384674	0.0621124747346052	0.339996317832147
Efhc1	0.297051940460095	0.457810318305424	0.114643351770945	0.747025036694063	0.902576979315457
Tram2	0.00899031385796459	4.07126091457513	0.000459848423556426	0.983621299280249	0.998146721230067
Tmem14a	0.54249688768327	0.698562859876465	1.07761906693927	0.341194419018814	0.666925884943312
Gm53541	0.766835932820097	1.70598560994179	1.21876707616314	0.313958440838275	0.644546036381966
Ogfrl1	0.733738240872806	4.08554142274039	3.9963658713666	0.0949835438519819	0.397634161834262
B3gat2	-0.223638960225779	-0.46154806389492	0.148552023023831	0.713875825822267	0.888600250777311
Smap1	-0.23580850166444	5.85433612565996	1.77061271382473	0.233994935165983	0.572578515595549
Sdhaf4	-0.74053337474108	3.51834359717791	3.35682788025846	0.119152301211483	0.432941139668155
Fam135a	0.0174886624390148	5.40256836785606	0.00839998708273683	0.930106503793379	0.978793660051894
Lmbrd1	0.0790166279729239	5.41206785324838	0.0686920630868046	0.802451711909645	0.927157045517225
Phf3	-0.00867182105382614	6.70295920154189	0.00168459110360433	0.968658830725311	0.992279660623892
Ptp4a1	0.330537537562714	5.91415497345743	2.58603883389842	0.16145739987375	0.483274980882404
Prim2	0.344141176305901	5.16230766838724	3.43263022618967	0.115867673059721	0.428033146395949
Rab23	0.581194146672195	5.91193639431742	5.33779040991743	0.0624396228915636	0.340011050694599
Bag2	-1.11105438798931	5.52703604211776	11.6990788288814	0.0152882142879817	0.204336176980876
Zfp451	-0.605506016005098	5.48953238443657	8.54463415243712	0.0281166699101849	0.251650736264078
Bend6	-0.82009090840035	4.79654336707194	1.76792397031497	0.234307072929508	0.573245801217035
Dst	0.627745433534438	8.18373530409654	2.66809366990137	0.156025816102627	0.476700554097244
Gm26788	1.3158546371703	-1.2743322036603	1.83877234136524	0.226282408592263	0.563283920001463
Ccdc115	-0.3892965932118	4.3866607417684	2.11896785855612	0.19818838270215	0.530900874046398
Imp4	-0.33561410719281	5.07242901148514	1.9343470186528	0.216081355191305	0.552111971821735
Fam168b	0.150413042471783	8.07508006905687	0.38965464107101	0.556590072546665	0.805969421352528
Plekhb2	-0.0965233225161943	6.61476866341082	0.257582863805515	0.630792332764406	0.845184970200096
Hs6st1	0.521669418055261	6.74615693437252	5.15663377379031	0.0658324556643375	0.345317482165697
Uggt1	0.446642445967253	7.55282097448633	5.44570938787605	0.0605318230223502	0.336185843871562
Neurl3	2.91249347358173	1.02484456825071	24.6317092479763	0.00293154008700718	0.13481881154381
Arid5a	0.7575028791508	4.66357623261715	1.60340330208415	0.254644651463638	0.591666645894339
Kansl3	-0.111610471632205	6.19862013937099	0.418622182002155	0.542751909713911	0.799685657140567
Lman2l	0.420872384856563	4.99239329561755	4.27574682556463	0.0865419869362111	0.384087871791704
Cnnm4	0.322338760836223	4.12620749776097	0.659268582048105	0.449346319807778	0.74107823891952
Cnnm3	-0.280081724093999	4.5751704397816	1.14984318994784	0.326814214838478	0.655296539202273
Ankrd23	0.682923137011474	1.41005785956817	2.11011784592677	0.198996130259884	0.531692785538128
Ankrd39	0.176835580472001	2.05701900925186	0.121292041022747	0.740121280706556	0.900599649650045
Sema4c	-1.02676514793817	5.35099564635818	4.67571779619288	0.0761657338551459	0.366799489356781
Cox5b	-0.225349456234694	6.88598479973266	0.870120071018211	0.388679939062367	0.702582130863263
Actr1b	0.599384078900196	7.57331491024419	11.2753532657061	0.016471024704739	0.209075762511501
Gm33533	5.44610004306506	-1.3919721152442	18.1084356150226	0.00598695821637657	0.161049386863735
Tmem131	-0.0120170371554159	6.37548994344653	0.00244219237738922	0.962269421042068	0.990832107880877
Inpp4a	-0.0452939059045511	3.93207201448542	0.0317436129303546	0.864745940707558	0.955751064419766
Coa5	-0.300361925271676	6.57726677130186	0.824362164413589	0.400617803488092	0.707616936893841
Unc50	-0.174564876517836	5.01518274283305	0.411919168952859	0.545890931301561	0.801548104502292
Mgat4a	-1.25901056862486	3.70288954506116	0.65834099979107	0.449648905536486	0.741099239534385
Cracdl	0	-0.605252961696003	0	1	1
Tsga10	0.413236506293569	2.06340510785955	0.712270098079218	0.432633269674618	0.729673308739913
Lipt1	0.0338040468542864	2.41256290137351	0.00829170106157834	0.930557001446274	0.978940749673538
Mitd1	0.522829694356907	3.7091539148754	2.50587609057725	0.167027306505864	0.490552010519849
Mrpl30	-0.176113111428464	5.90446593377137	0.666064622572229	0.447140338178238	0.739624823656403
Txndc9	0.300889880827576	6.27223357009209	2.49055976657237	0.168122610581304	0.491687243227701
Eif5b	-0.18515023677041	7.66848339272134	0.932536573464924	0.373319428007379	0.692028808326393
Gm34448	-1.11732923126059	-0.494802768027694	2.84331338595374	0.145263477297562	0.463220205259581
Rev1	0.186088800815639	5.12932751041085	0.987354041956637	0.360629939438094	0.682265317507854
Aff3	4.55818848661493	3.81318898408268	7.40856149355815	0.0363512236521974	0.275190122804526
Chst10	-4.46003328677029	-0.274953922033121	2.60209949812797	0.160373340303485	0.482156892101941
Pdcl3	-0.123874452155578	6.35556547092064	0.567195185231673	0.481273137503371	0.76218185373845
Rpl31	-0.64374562047059	8.61251029294708	8.18057704677987	0.0304505466735514	0.258867344426731
Tbc1d8	1.65844783688242	2.07462746661041	3.83909833645585	0.100244322572773	0.406090086007596
Gm53550	1.24104846665739	-0.935134681728948	0.814794041545537	0.403191655784885	0.709232810944367
Cnot11	-0.278691762667489	5.59558673744865	2.82234362788389	0.14649506543246	0.464803726618728
Rnf149	-1.69615826720948	5.60973540287675	17.2488880027972	0.00667688855934631	0.164435557047971
Map4k4	-0.452812385561953	8.83502805651263	2.36568398383165	0.177448231493156	0.503864463618227
Il1r1	0.433304807004667	5.72324282553592	1.4324589369746	0.278699812148181	0.613308367838579
Il1rl1	0.0923829393322204	-0.467215128558389	0.00426562072248339	0.950152924937895	0.985758227264261
Il18rap	-2.01045594964621	2.80751102903075	2.64889191347676	0.15727332877229	0.477981500861583
Slc9a2	-1.07338327902039	1.55775225858176	0.260147161010196	0.629133478346163	0.844546698808369
Mfsd9	1.30722135016315	1.14491926533837	4.96949883493707	0.0696092781469775	0.352695543012814
Mrps9	-0.166099284138619	4.82368818090443	0.437875366887023	0.533935453885148	0.793857592289344
Tgfbrap1	0.188386938818923	5.58573113707425	0.955270589427324	0.367970156717518	0.687526365950627
AI597479	-0.125005713994156	4.95897733699405	0.446234422923056	0.53019647239373	0.791455861789347
Fhl2	0.773420097779563	6.41112138796222	5.33332230980051	0.062520380521825	0.340051553578884
Nck2	-0.354298620437793	5.37568869927681	0.574829271470853	0.478470687367057	0.760394865611214
Uxs1	-0.450156484439566	6.4030948202418	5.80466588071663	0.0547327513218834	0.324194788583699
Tpp2	0.16579737778086	6.72969317262847	0.96102807901133	0.366635198395746	0.68668691235542
Tex30	0.0494542750099161	3.98185334826104	0.0213313083296307	0.888900916810392	0.963760922071653
Poglut2	-0.349638054255162	5.38586557922425	3.7697013706438	0.102694918334531	0.411062182300882
Bivm	-0.262370486958556	4.96516710392711	1.56794607283442	0.259370965342715	0.594341822800342
Ercc5	-0.294761158927524	4.85605084226956	1.39231498842499	0.284845952400992	0.619146989404579
Gm39635	1.44828634243451	-2.08610950959271	0.966093602477837	0.365467169240281	0.686600485394609
Gulp1	0.775199660225568	5.77288538439693	1.77916112994661	0.233006607669297	0.571314278419911
Col3a1	-0.286677503765831	10.5166582449572	0.690463700530501	0.439375491943923	0.733217310609061
Col5a2	0.241283362573367	10.8412147695219	1.13336753455539	0.330009399406376	0.657801237022995
Wdr75	-0.376857988331007	5.97378798686987	2.99299263374995	0.136882857666226	0.454539272233284
Slc40a1	-4.09150545978634	3.56564033001297	8.8251319812697	0.0264816499211927	0.245166102932825
Slc39a10	-0.0148337260215734	5.40492026467347	0.00336088308519457	0.955746039120437	0.98845657311908
Gm28321	0.435660893080685	-0.302152939036262	0.275374588965114	0.619494914714297	0.840739488809256
Tmeff2	0.488683150425191	3.55984011448325	1.29385440411917	0.300825854646863	0.632870718959641
Cavin2	2.37391240180645	8.52523252359718	5.53130832867786	0.0590750815271404	0.333070717609382
Nabp1	-0.189751154630151	4.52716929769208	0.170669207345917	0.694587064260889	0.878050354760134
Myo1b	-4.41542719435683	5.14322589529456	42.2286343689248	0.000771695636070682	0.0950558989007404
Gm33795	-6.79186267959453	-1.30374265803578	18.0441990163387	0.00926119788345306	0.177822339809763
Stat1	0.228217692728397	4.98779251202488	0.403065601275509	0.550094361995118	0.803543238774116
Gls	0.0206197211939282	7.1038264651766	0.0124238715800573	0.91506541387543	0.97406020425922
Nab1	-0.691897328350274	6.16532595336522	4.37785762078127	0.0837157317083358	0.380623489525708
Nemp2	-0.328432044453144	2.85454591613895	1.00721241956443	0.35620436385451	0.678376834994138
Mfsd6	-0.209850856918738	3.96195228910973	0.0327018111173693	0.862745305348848	0.955268761791981
Inpp1	0.157257624367584	4.28760238555683	0.108155672877615	0.753983682483486	0.904967202716554
Hibch	0.211908182245112	4.20265103375398	0.844288340020863	0.395345112095748	0.705902374466048
Pms1	-0.0876881972004004	3.63553488747096	0.106292853090235	0.756024954839099	0.906069778100019
Ormdl1	-0.0341539274668204	3.89702610054945	0.0192493309276973	0.894419014058824	0.965833060037996
Osgepl1	-0.203708047006416	3.14237077440148	0.384771615624035	0.558994942754003	0.806931323163118
Asnsd1	-0.569143688308244	5.44871227131532	10.3878561658246	0.0193835188957826	0.22182119279618
Stk17b	-0.549958062244858	5.93047657883691	2.55820917520332	0.163360678134969	0.486069080182555
Hecw2	0.702323772975202	4.21416429194997	3.90028621902756	0.0981505411565469	0.402023008017733
Ccdc150	1.838703926212	-0.910710097316422	4.16692885638981	0.0897013299846801	0.389607364960139
Gtf3c3	-0.0553030547049847	5.61005434232145	0.0840992283948118	0.78206289499747	0.918802603170476
Pgap1	0.00450004776694736	3.7866251894101	0.000248480023774086	0.987959741406308	1
Ankrd44	-0.580749303317423	3.90352207674176	0.524828213646001	0.497396784599042	0.771575481765963
Sf3b1	0.266783020753733	8.45272304991049	2.25156064324896	0.186633012366577	0.515978914160373
Coq10b	-0.244311472622335	4.93028400728102	0.85863753536869	0.391619455190652	0.703967183493147
Hspd1	-0.605631312856396	9.10405214150508	6.37281484301777	0.0470103276888801	0.304562882927431
Hspe1	-0.816406345932015	7.31856176685886	16.2188452317009	0.00765336992843284	0.167389742299637
Mob4	0.00639099896846578	6.13268690740824	0.00158344054278148	0.969613727757129	0.993047881408531
Rftn2	-1.00424887923247	6.04487227888956	9.68335563220094	0.0222153315236641	0.23064274549747
Gm10561	-0.470386622485511	2.68543509004562	1.23928805421743	0.310282590966787	0.64061895734407
Mars2	-0.171048017359999	4.04293229557343	0.130027875293488	0.731370636029318	0.895947137461758
Plcl1	1.45679595374181	3.68404389303432	7.60926932625326	0.0346768721140037	0.270473246077387
Satb2	0.0901805788984791	3.94791580307493	0.13269779859657	0.728763840014155	0.894982914640028
9130024F11Rik	-0.280803162448971	-0.982209482340239	0.0832401558435319	0.783143163151405	0.919168756169709
4930558J18Rik	0.428566180390692	1.25802639175445	0.831924127572767	0.398603047110893	0.70687397149747
1700066M21Rik	-0.0899227594264308	4.27967129560414	0.0760946247991732	0.792375291682391	0.922931174848492
Tyw5	0.104144355814888	3.14898636241969	0.0641781438911541	0.808886679918295	0.930008534457556
Maip1	-0.227222231263118	4.08037213407848	0.546884286437016	0.488879180804134	0.766743865652082
Spats2l	-1.29663573060708	1.48434216211939	0.323018619421673	0.591438586935201	0.82603630836006
Kctd18	-0.425375723368019	3.52916978007053	1.68800132489481	0.243873615301516	0.581351643456126
Sgo2a	0.400851535674923	6.11532273292192	3.53509884507638	0.11162538045297	0.421525620582588
Aox1	-0.423719673198275	3.52852461839359	1.31427429634415	0.297400762447655	0.629283611234944
Gm53481	-0.197391364138826	-0.293434497111219	0.105594779556988	0.756795072287154	0.90631039997555
Bzw1	-0.268795377172095	8.72134918847377	2.41918422848788	0.173364520752783	0.498487301511713
Clk1	-0.450253425144821	5.43418444049589	3.55135533808336	0.110972357934927	0.420521020251119
Ppil3	-0.190705710426013	4.6169423059713	0.828930005069371	0.399398746109856	0.70687397149747
Nif3l1	-0.266692891013525	4.63406285995895	1.22003198592661	0.313729911968846	0.644385746944254
Orc2	0.265028820657287	6.09357658792373	1.77655841735987	0.233306868408129	0.571694536602819
Gm15834	3.36727167008332	-1.59946831084317	10.2244839006004	0.0199944878825764	0.223275358260821
Hycc2	0.332384341157903	4.3154770277302	1.35825308625807	0.290224121980332	0.623471417822069
Ndufb3	-0.0640085636979346	4.91834296757772	0.0791033187571358	0.78843268329365	0.922152145323519
Gm20257	0.27825460997715	-0.554688913527308	0.105627702581735	0.756758687407784	0.90631039997555
Flacc1	-5.23132910242283	-1.61068343847195	8.85934032824198	0.0333296898341943	0.265916808915131
Cflar	0.50398420630667	7.32690938164005	4.57257213761973	0.0786696643539768	0.371588376087777
Casp8	-0.496958026485226	5.59095922362055	2.48350324088858	0.1686306891514	0.491771971822176
Trak2	0.272333338560999	6.95419830681713	0.814886669665295	0.403166605493107	0.709232810944367
Stradb	-0.720087073381752	3.77980563221168	5.57796354892584	0.0583013006121167	0.332056589366164
Tmem237	0.0740736256321035	5.13309971441455	0.114585024215828	0.747086593611576	0.902576979315457
Als2	0.312989080154719	5.67132666178241	2.95278198265085	0.139065838569332	0.456674969990465
Fzd7	-0.333869213213058	6.8383957595212	0.563157125759547	0.482767775835008	0.763215254959751
Sumo1	-0.0286617585383234	6.53207366422073	0.0198065312932595	0.89291344449579	0.965231066171821
Nop58	0.06480953490599	7.43848175592537	0.0626067611287644	0.811183701422685	0.931391843359833
Bmpr2	-0.0828227635230709	6.58134073545751	0.0548094517429321	0.823066610366785	0.937266780137983
Fam117b	-0.377864791876104	5.02124677279855	2.69590841937447	0.154243504068817	0.475410428113921
Ica1l	1.16643882977325	-1.79073341247119	0.368831287093787	0.566999528816341	0.811145218820065
Wdr12	-0.513503160025095	5.25986980357058	7.28831867607306	0.0374074716102034	0.27723549340462
Carf	0.10796583169301	3.4303878582591	0.0865212571104908	0.779049457814428	0.917326949881134
Nbeal1	0.26444309141497	5.11274893242135	1.07952622783066	0.340801924163569	0.666517218476518
Cyp20a1	0.0470214444591925	5.76245403059304	0.0751083338527209	0.793686154540701	0.923462593803645
Abi2	-0.305783722688777	5.15608368353275	2.99112008363993	0.136983440017555	0.454539272233284
Raph1	-0.222408719625586	6.19507123981693	1.33933491794258	0.293278416557924	0.625381936978382
Gm11578	1.0875335367039	3.30560582185752	0.602900043345553	0.468418519344252	0.754734860732591
Cd28	-2.26112217707535	-1.1275203850604	1.65652501143833	0.247800611964314	0.584691616204484
Pard3b	-0.0364888243946938	0.0302069704651888	0.000512421120394675	0.982710551685052	0.997743634307224
Nrp2	-0.0117355313417822	8.31351851560143	0.00127954688228175	0.972683158260063	0.994160024281697
Ino80d	0.153124690242646	5.54954113483986	0.323792775176223	0.591006413123565	0.825908875564948
Ino80dos	0.460574663405901	0.38647571561942	0.738366849903684	0.424797370925168	0.723591549523543
Ndufs1	-0.099742631403273	7.23670777305646	0.220366106701189	0.656155356348427	0.858268225774725
Eef1b2	-1.0405613294036	8.51124403012079	27.1736125035632	0.00231541322869979	0.126442379768423
Fastkd2	-0.483319396366814	4.48016349002908	4.3866641824961	0.083477991026991	0.380242118325702
Klf7	-0.390508889145946	5.59635143068987	5.09915334496583	0.0669618980153561	0.347857355396812
Creb1	0.337173397607879	6.20424763635864	2.45705636103128	0.170554527006928	0.494733709491322
Mettl21a	-0.264624474062142	4.74347210963611	1.45192195450768	0.2757920994671	0.61061427592413
2810408I11Rik	1.16837074152774	2.27715111070623	4.53135049026089	0.0797021546626157	0.372637887791256
Ccnyl1	0.288681444539628	6.1560156841476	1.92637513731354	0.216906229090761	0.552238927979368
Fzd5	0.86258117400906	4.76847267250379	16.6366547625374	0.00723539213896975	0.165100971440218
Plekhm3	0.121519618176435	4.05844032823939	0.204014211011198	0.668153529749335	0.864560807879159
Idh1	0.392787950055392	6.46120259351928	2.79691432100255	0.148008472949151	0.467065383047311
Pikfyve	0.45947062703341	4.93040684185516	3.23647358095336	0.12464099781458	0.440624163434832
Map2	1.59250807676121	-0.618373967066539	0.513195413848774	0.502002733838921	0.775245403351967
Rpe	0.151815157657727	5.4318073922795	0.469629386826343	0.520002472951207	0.785356284439581
Kansl1l	-0.119395102405429	4.59523381834616	0.0686233191076865	0.80254797390995	0.927194563292356
Acadl	-0.387440137479574	6.71240239497898	6.03598596015187	0.0513930443919273	0.315547737255388
Gm15793	-0.924614750147136	-1.82392482808455	0.722926109888534	0.429403702603512	0.726496852689274
Lancl1	0.0647905846327033	5.12366208037562	0.107258957742929	0.754963813462212	0.905714941295765
LOC115487097	1.20441637521663	-0.513520700429017	2.68148748355791	0.155163940020981	0.476072074198276
Ikzf2	-1.41796854252442	3.59347305337496	3.47100297799256	0.114253048739188	0.425989398300411
Bard1	0.853741869521127	5.17031705885324	18.1026156278097	0.00599129764983294	0.161049386863735
Atic	-0.389268420170882	7.42646196606493	3.29400381779942	0.121974139726795	0.436714084629366
Fn1	0.838114574415018	11.0229088559428	2.56695311743264	0.162759251824481	0.48532681842693
Gm28818	-1.03546571488382	-1.97587947062243	1.04733859827782	0.347523725214837	0.672373109052565
Mreg	-0.327612399928084	2.79104421018916	0.607168914570194	0.466923480421883	0.753662719370579
D230017M19Rik	0.553847039189216	1.23847451624976	1.07226285134059	0.342300577662645	0.667158509658362
Pecr	-0.286458562291259	4.08751786591175	1.3913723992681	0.284992732093305	0.619373409236871
Tmem169	0.919366548403313	2.19078665391912	1.09678396875302	0.337282577153555	0.663397018267415
Xrcc5	-0.267014276506809	6.13959257333359	1.16742525186362	0.323457674977828	0.652617616019258
Smarcal1	0.0168142799898126	5.1959717204867	0.00431534529244221	0.949863719471906	0.985646394495433
Rpl37a	-0.925981316203322	8.71451284073029	16.070941612798	0.00780916087771119	0.167757954052512
Gm30788	-1.99700314044502	-1.62010295016001	3.87561743252463	0.0989872996939518	0.403358677053992
Igfbp2	-5.38204422381325	6.90771256641837	11.8089701800429	0.0150003670149801	0.203785821298626
Igfbp5	-2.80561475788539	8.60748337175344	2.62425992461251	0.158894481280201	0.4801520343883
Tns1	-0.34955836557663	8.28076077404408	3.8769517231569	0.0989417878723867	0.403358677053992
Rufy4	4.32329099834605	-2.0436795591242	3.82655699237594	0.100681126342751	0.406839080175672
Arpc2	-0.681814606371286	8.32164811663158	17.1046154724371	0.00680309751040711	0.164469260626475
Aamp	-0.18929331068061	6.92742401762527	1.49573777459485	0.269411598235685	0.60495868690803
Gm28364	0.184268738796879	0.401212328892266	0.100928624998569	0.762017647038519	0.909055031164221
Pnkd	0.436319539044083	4.57271203877778	3.58094021721897	0.10979754103289	0.418105124158515
Tmbim1	-0.228819380958925	6.20103845215076	1.18400310084012	0.320341994740682	0.649589720840908
Catip	7.58424601850681	-1.74620202667103	17.4906510128479	0.00983543431273868	0.180920549261529
Slc11a1	-0.50326341141717	-1.49878680185829	0.287693148436018	0.611949577264362	0.838093574440545
Ctdsp1	0.14554117691102	7.23354821204583	0.576510495895786	0.477857548636277	0.760085299784229
Gm53562	0.336220434981758	1.39586203375593	0.442285965581713	0.531956077959655	0.792287877106953
Usp37	0.516224363448036	5.40107811611822	3.23682032227994	0.124624680606856	0.440624163434832
Cnot9	-0.0275246739055782	6.80239310953261	0.0240699264575413	0.882047397069571	0.961710218018619
Zfp142	0.124506350410486	4.95249631488148	0.288310157774117	0.611577293816282	0.837978503546348
Bcs1l	-0.379002672621984	3.94929792152942	2.5319106504353	0.165188739996964	0.488690838307113
Rnf25	-0.123746598351986	4.23390504818107	0.251574149706145	0.634721510745475	0.847070440830483
Stk36	0.0188699573625008	2.64279075270478	0.00251836056232826	0.961686130696015	0.990596464819138
Ttll4	-0.157555142581948	5.7874985234355	0.522073929687673	0.498480078755516	0.772678675985008
Prkag3	-1.91898773749542	0.407042264882194	3.83050049556392	0.100543492934127	0.4065917314617
Wnt6	-0.635002564994041	1.90093109114225	0.56422796582856	0.482370582165818	0.763148857522111
Wnt10a	-5.57503759955696	3.94608787263992	13.9959909614476	0.0105307205375371	0.182291762102444
Nhej1	0.651683342047723	2.71325509163161	3.48753155670875	0.113567248120727	0.42484748093669
Slc23a3	-0.404649591796912	0.452501335941455	0.579036041302959	0.476939197026926	0.759372464540078
Cnppd1	-0.596604630295172	4.93221263829636	4.21091247480323	0.0884054165479045	0.387273275926399
Retreg2	-0.073461588087446	6.13996981884818	0.213637238048115	0.661023425418434	0.860544154810295
Zfand2b	0.0839987800896112	3.99031749914996	0.106245785340508	0.756076790769164	0.906069778100019
Abcb6	0.316713819084609	5.69431105904834	0.636325006465944	0.456938472174324	0.745775331843766
Atg9a	0.155343053172922	5.92785685352064	0.945221405637005	0.370319216046375	0.689277367173916
Ankzf1	-0.726385401021536	3.53721126354287	6.60988922697559	0.0442271130221235	0.295789956712713
Glb1l	-0.392820985193545	2.49671925189458	1.0952494485472	0.337593173297365	0.663560438214367
Stk16	-0.181354938165372	5.74705301144526	0.755436191033579	0.41980329660509	0.719726458617007
Tuba4a	-0.549224677398949	5.20425686339997	0.791424131586928	0.409596658221478	0.712945204815075
Dnajb2	0.216644400292165	5.40839596482887	0.818011095457593	0.402323167555571	0.708918807314343
Ptprn	-1.71704659901114	5.72383466342603	16.202987767808	0.00766987054499885	0.167389742299637
Dnpep	0.0868153174766159	6.15086141528031	0.116456807805913	0.745119954414474	0.902438894986223
Des	-0.453072765301914	8.6876548935545	0.248722618289656	0.636607268430375	0.848487691140946
Speg	0.414085499743795	6.6650570354613	3.3401775574186	0.119891199622862	0.434243355723474
Gmppa	-0.231109456011849	5.35124636436586	1.58554770689198	0.257008496405332	0.592306798200842
Gm53564	1.00443917059182	-1.43857621446235	1.89520421266265	0.220176152302762	0.555473858640961
Chpf	-0.35746336379272	6.31211230385382	3.8125031759825	0.101173758803362	0.407922492151697
Tmem198	0.104769995369399	0.833308435952175	0.0250567461252505	0.879676881956071	0.960933954695751
Obsl1	-0.179514150490775	5.89933676799704	0.117398414029471	0.74413740275287	0.902013713291836
Inha	-0.253200091187076	1.02231576793358	0.0861140495922004	0.779552824836754	0.917475398273858
Stk11ip	-0.267317757272943	4.55822635669358	0.816729504047215	0.402668773792976	0.709016731857303
Slc4a3	-0.855843362596668	3.68142289584496	7.28664135385283	0.0374225000385184	0.27723549340462
Epha4	-3.03501110456115	4.04112904993672	4.66222024612714	0.0764870852665736	0.367153165240967
Farsb	-0.188991743473974	6.10705478535815	1.04815722974819	0.347350160127055	0.672268252656024
Acsl3	-0.655378858149132	6.81045528769965	3.00515236669211	0.13623223283721	0.454472229582018
Utp14b	-0.601436154800392	3.86880290341459	1.08285089892056	0.340119415547224	0.665988913509215
Ap1s3	-2.24766755955391	2.18440241183938	5.75509145730321	0.0554869774362216	0.325465382177353
Wdfy1	-0.336008509527613	5.30534972128463	3.27312569704337	0.122932632812153	0.438162289829485
Mrpl44	-0.315787060478149	4.30972282145802	1.1461464307545	0.327526900756603	0.656091993177678
Serpine2	-5.82001666802591	3.03436275051735	38.5576495474341	0.000972653541273127	0.102355432736285
Cul3	0.272661551312331	7.39753578132482	1.68451998245035	0.244303388223316	0.581351643456126
Dock10	0.344459788825279	-0.621247574407381	0.0182123081377493	0.897281617623864	0.966810781495323
Irs1	1.00887886796749	8.03860796263648	16.8371199527127	0.0070457817153657	0.165100971440218
Rhbdd1	-0.110244797217794	5.39268732888997	0.185613082225344	0.682385734329602	0.871972153138758
Col4a4	3.14510421584664	-2.17979009310585	2.80058883523938	0.147788423673091	0.466877795715795
C430014B12Rik	0.770517236424205	-0.0398350789905631	1.78356663324603	0.23249966506423	0.570648873979835
Mff	-0.235725683670712	6.21411141555152	1.76250503734355	0.234938028901937	0.573585585272994
Agfg1	-0.310672794115828	6.39258830877621	4.03300838914725	0.0938130627093731	0.395153412795188
Pid1	-1.58496200300034	2.99913368085135	3.62482912479785	0.108086433522143	0.416234176457218
Dner	3.13811980826016	-1.37848348763511	2.36866695553535	0.187981740182328	0.517876154956433
Trip12	-0.14198307947811	8.03924448052809	0.309947547067054	0.598843883705398	0.830711571832217
Fbxo36	-1.60567184501528	1.19949314461376	10.0189375852932	0.0208009286366529	0.225273501398083
Sp100	0.826509252868668	0.370829076798689	0.381408782258936	0.560663790163733	0.807917530929996
A630001G21Rik	1.87937340385287	-1.60951419393783	1.07588395239792	0.341552130314872	0.667158509658362
Cab39	-0.095268147352259	6.81783383848834	0.266779095360455	0.624891740643108	0.843232723339026
Itm2c	-0.542406175281861	6.31537212626532	4.71830138445126	0.0751640201291197	0.364739193267826
Psmd1	-0.333155562463407	8.42708796650663	2.98281337227664	0.137430885375252	0.454920956258093
Gm53570	1.474439154511	-1.03553240926605	2.70845853349776	0.15344876700618	0.474548474135071
Armc9	0.105657803911711	3.64063485731772	0.150887661118498	0.711762162137682	0.887525688892209
Ncl	-0.317255487325232	10.2938912530744	1.4818856358643	0.271404470327777	0.606824292866922
C130036L24Rik	1.74070557652322	-1.03098723099856	3.10163461736107	0.131220791376375	0.447301642273829
Ptma	1.06343055216416	11.1316476807586	17.5548123008528	0.00641956097106385	0.162811350546726
Pde6d	-0.204855669956679	5.2461878487824	0.933708820845542	0.373040508454808	0.691953010514373
Cops7b	-0.385762099650111	4.94637838019499	4.1407396782413	0.0904854821059791	0.390965066114865
Dis3l2	-0.212186917468939	4.32778932632655	0.62744006918352	0.459940311153271	0.748051863803853
Chrnd	-3.16454550279023	2.84461660945272	4.21990941598952	0.0881435329202951	0.387021658248535
Chrng	-3.20954535358248	2.39976474772496	5.58420223939003	0.0581988874060424	0.332056589366164
Eif4e2	-0.873034295882947	6.47897395587528	23.6266038847756	0.00323654947398277	0.13778420776245
Efhd1	-0.766590164924742	0.15742242729376	0.343696909956057	0.580129439246132	0.819804070106773
Gigyf2	-0.0246780070805309	6.38448765499367	0.0113360685463499	0.918851672012901	0.975103400271193
Ngef	-5.47014157813991	4.52723651957612	10.4990662724257	0.0189820469065519	0.219858846674575
Neu2	-3.25587464451722	-2.07569603595307	2.10002285461361	0.19992333966482	0.532310998722871
Atg16l1	-0.275553013991002	4.90905242121489	1.4715849828575	0.272900846429296	0.607889845513994
Dgkd	-0.0845882090256162	6.38022360987034	0.091352324006948	0.773174489952591	0.914665090272468
Gm19582	0.577486664858618	-0.827064872500125	0.381356767992624	0.560689684852462	0.807917530929996
Usp40	-0.125486448694238	5.80019452900885	0.261499157148684	0.628263116523009	0.84432126630817
Ugt1a6a	-5.17835365446144	-0.159631250223117	11.5678775716403	0.0156417814471017	0.205455826124913
Hjurp	0.306173498043299	7.3738854330698	3.15180242523603	0.128716998058382	0.44450025345179
Gm19589	-2.25543327923149	-0.249749453756973	11.9305447350426	0.0146904146012732	0.202241024931617
Arl4c	-1.83721987900082	6.32860243047211	91.3835930024364	0.000100521444528106	0.0509264075900626
Sh3bp4	0.104426065365907	6.19164893526433	0.227953824182848	0.650776094854056	0.856949874186285
Agap1	0.38319483851877	6.3185112886875	0.529642417058502	0.49551393878815	0.769728495089452
Gm41914	0.753992066777674	-0.65409981168218	0.361599673742236	0.570711537589978	0.814631806401411
LOC102637806	4.05032791790455	-1.25475194121629	4.93171000694359	0.0804001167701537	0.373805234576878
Ackr3	-2.1282288688765	3.58519824984476	6.24397214188763	0.0486240499306102	0.308355395175139
Cops8	-0.233800137987752	6.15054310532595	1.39993584128747	0.283663447382286	0.617685124749293
Col6a3	-3.83006737414499	7.11132984695265	89.1329445830825	0.00010753812884145	0.0509264075900626
Lrrfip1	-0.163629663762885	7.59824084626452	0.895897684381348	0.382212310262146	0.698184734153612
Ramp1	-2.37297799390591	-0.649565238723679	1.990977450629	0.210351228608384	0.545292510758492
Ube2f	-0.472587487040762	5.29477830096345	2.65595868420376	0.156812568294302	0.477690780428995
Scly	0.292040794882097	4.38929021733629	0.713905678536336	0.432134834898896	0.729255755863863
Espnl	0.751436791086936	-1.98527604456229	0.259230147302235	0.629725480719869	0.844702072099396
Klhl30	-4.27503590080169	4.62942082494998	20.1003856510656	0.00472036070270217	0.153704928917854
Erfe	-0.510764573227608	5.19984674728902	2.37716305024539	0.176560507023772	0.503264987837368
Ilkap	-0.245874628132587	5.59246444316793	1.43635699097575	0.278113749517591	0.612603788281331
Hes6	-0.811096719217856	5.4868159354081	3.03338700721047	0.134738196247622	0.453532396334426
Per2	1.46958108394976	5.48492526194695	5.60692974221246	0.0578278773954739	0.331706168726736
Gm35591	-0.164905025831118	-1.22362989615362	0.0261773135890755	0.877042621704262	0.95964023479363
Traf3ip1	0.101492035456819	5.13900376176652	0.0740563505957437	0.795094681905328	0.923928157222234
Asb1	0.440499337940127	5.34080608392086	5.19770589378161	0.0650414140004692	0.343898491268396
Twist2	-0.723778024275617	3.12709010983996	1.03931131521929	0.349233019297021	0.673423731728137
Hdac4	-0.397468688094255	5.9370048610774	0.839113092880053	0.396703342686157	0.705982091804367
Ndufa10	-0.238700505516189	7.03337436979125	1.37144310703725	0.288123275205645	0.621253790997486
Cops9	-0.775766481315382	4.96768025014883	6.3737799181435	0.0469985187238093	0.304562882927431
Gm36102	-0.597022226618473	-1.40036162248225	0.104828571623373	0.759995934417577	0.907835380239931
Gpc1	-1.25223334207682	9.67894893662728	5.01103677164937	0.0687456850755965	0.351422179804789
Ankmy1	-1.36976270801188	1.51383403957434	5.1463368701612	0.0660328446433392	0.345531232007986
Dusp28	0.515266880217504	1.99074845958401	1.48240778942132	0.271328946935234	0.606824292866922
5033417F24Rik	1.59652576283183	-0.949611207358794	3.66397527338505	0.106591435609979	0.415475064787085
Rnpepl1	-0.40600943826486	5.98869229760426	2.99388824260199	0.136834787618049	0.454539272233284
9430060I03Rik	-0.609198297192625	-0.717087192358957	0.412714144017308	0.545516712186453	0.801403417387315
Capn10	0.113976033956283	4.24299796643673	0.130844934854526	0.73056965116178	0.895574755809773
Gpr35	-1.71859257721802	-0.367632953692547	3.37962175375142	0.118151061668386	0.431448882491286
Kif1a	-0.195086908960246	2.56303850797494	0.0151353172794619	0.906303785475355	0.970535408367887
Crocc2	-0.690149659525537	-1.31459438714759	0.726560758143414	0.435209184175184	0.730795458870875
Sned1	0.630221975942374	4.83364019398484	0.612458421636094	0.465082944109528	0.752044673797751
Mterf4	-0.31526399861239	3.32354555548197	0.823406587832094	0.40087361516616	0.707741390242109
Pask	0.339559171601855	4.73844404268326	1.71923935972187	0.240066903442377	0.578067902073196
Ppp1r7	-0.0528127612671492	5.82042087550122	0.0490199181229205	0.83248479867253	0.941582216578668
Hdlbp	-0.0260708863881394	9.68388594079865	0.0158028718133863	0.904272276052553	0.969551477120148
Septin2	0.188920279592733	8.71131322281579	1.15102094462742	0.326587670449074	0.655294283541868
Farp2	0.139498528497728	3.71043150626581	0.256934804069173	0.631213250384075	0.84535931026744
Stk25	-0.610108106981518	6.54609219158034	6.23696471929638	0.0487139760475994	0.30842043851934
Bok	-1.50633566752617	6.23839294256912	42.8916503988531	0.00074153558856906	0.0937236502595764
Thap4	-0.956648289785122	4.81783692403548	15.0937164634467	0.00895471319811901	0.175887508560351
Atg4b	-0.322817410569694	5.49966372354975	2.81104912839512	0.147164534665399	0.465743462017706
Dtymk	-0.0565883225984858	6.03168783026783	0.106096238733011	0.756241572724176	0.906069778100019
Ing5	0.0967508501424372	4.72185508245769	0.160223446321898	0.703500273980009	0.882784225168814
D2hgdh	-0.873546461102146	2.73030292407766	4.58462460407253	0.0783712732157728	0.370688726388304
Fam174a	-0.594414923879812	3.53670645904385	4.04037031495733	0.0935803154710984	0.395018189603555
Macir	0.637321806362833	5.90106172479136	8.5890475451636	0.0278487990131009	0.250730827378326
Ppip5k2	-0.44689358071234	5.77601015156753	5.4778524725867	0.0599790833138896	0.3350484150528
Gin1	0.423755913178881	3.14876369202986	0.944824532557136	0.370412488131782	0.689277367173916
Pam	-0.634905395894827	7.52615168074233	4.39880097380136	0.0831518749601162	0.379827939203422
B230216N24Rik	2.34895166989763	-2.25126859911028	3.36689435860452	0.118708664947123	0.432353083225346
Gm7967	0.515760196899409	0.044942837657509	0.389224790594969	0.556800906257306	0.806094887552938
Gm53575	-0.903025302684109	2.45271426035671	1.73508259113592	0.238169758502031	0.576006229588524
Gm28188	-2.5588502836569	-1.88540366386037	9.41768978071448	0.0234292655641245	0.234842788298523
Pign	-0.0586384292019434	6.36224972946793	0.0729367995350823	0.796605662303781	0.924486456355338
Relch	0.147470319655144	5.33647029604132	0.556002992440717	0.485436991067472	0.764942179658034
Tnfrsf11a	-6.08139716744561	-1.28986848482598	13.2288834190682	0.0166048431332153	0.209865011142831
Gm7160	2.75398337686292	-0.902576096200769	4.34347874492743	0.0846528339130409	0.382195844804549
Zcchc2	0.400156194273442	5.26546815341229	5.2465498290208	0.0641176005093786	0.343224230609882
Phlpp1	-0.107588923999229	4.64069567093079	0.261506233238671	0.62825856887916	0.84432126630817
Bcl2	2.50035026989915	5.79141235702696	34.9757281788735	0.001243347484922	0.105920831569982
Kdsr	-0.798768074104647	4.82944789912933	5.25672347252096	0.0639274529158928	0.342987987818331
Vps4b	-0.088569299649096	6.33715467534677	0.30485407991986	0.601786543494594	0.83267219342784
Serpinb7	0	2.29752381704493	0	1	1
Serpinb2	-0.528931844828169	0.0447277062074324	0.203326887697736	0.668670670696077	0.864998949676708
Serpinb8	0.86858579055843	2.98534585043924	1.18717361481963	0.319751461560037	0.649376483690811
Dsel	0.205260246159915	4.95362944392903	1.04086346048623	0.348901466667042	0.673298302974701
Tsn	-0.0827512889462997	7.25512455398079	0.191331918165448	0.677873833074503	0.869631765751177
Nifk	-0.332240042043926	6.00174014320164	1.73862545831044	0.237748551778236	0.57556215857706
Clasp1	0.0867686212096676	6.58666611061038	0.0893877056055572	0.775542442592925	0.915491125628984
Gli2	2.87151633625951	0.374387563676708	4.12567045499096	0.0909409924717305	0.39125284701822
Gm41934	-4.34692369143187	0.996983080547969	8.95552616817262	0.0257654903222237	0.243024920073667
Inhbb	-5.04299662984143	5.78912101891307	21.4456035869251	0.00406307919589357	0.148497638230075
Ralb	-0.370235418911478	6.41339985569124	0.727372188981226	0.42806852605151	0.725747874536533
Tmem185b	-0.469060133662733	4.08631754679581	1.28204842911705	0.302833864988668	0.634340715897146
Epb41l5	-0.287217390439031	3.0514753836525	0.298102518184919	0.605738334937936	0.834482628483781
Ptpn4	1.18432970748559	5.15529460584641	9.57491978225178	0.0227002476387949	0.232521564080256
Tmem177	0.0673885298717267	3.06000652726422	0.0474354555737678	0.835163809909338	0.943502718563052
Tmem37	0.0414491416355989	4.66134366796997	0.0156002175273464	0.904884297560876	0.969699888849332
Dbi	-0.111429287362184	6.42019401604031	0.276920029284492	0.618536299220812	0.840369757921651
3110009E18Rik	0.0048782349529402	1.6472856644361	0.000105313412183489	0.992161299080979	1
Steap3	0.577179245418277	6.35131938766438	1.8270006029995	0.227587459909295	0.564658194739154
Marco	0	-2.34234551775511	0	1	1
En1	-0.384593574297644	4.84078152366209	2.73605095712291	0.151721770303586	0.471713240168451
Insig2	-0.37354999526954	5.35912172304438	2.11605674580271	0.19845355763527	0.530910326112044
2210011K15Rik	-1.92818078543305	-2.05263040921477	1.698632002347	0.242568170116252	0.581227885367578
Gm35243	-0.365020572919923	-1.72113239684283	0.076256163956683	0.792161475342291	0.922931174848492
Ccdc93	-0.171539922932619	5.76423376395203	0.770807635124232	0.415391360839107	0.71701456521669
Ddx18	-0.59213182721093	6.26173225691161	6.18072797997602	0.0494439716586882	0.310015851131321
Actr3	-0.190098057826619	8.64845252896934	0.923771381754379	0.375415822802083	0.693350569812996
Slc35f5	0.719767700092579	5.56794856707003	17.6522995636352	0.00634038347249995	0.162811350546726
Gpr39	0.387107502733716	3.27173287890757	0.516897958333578	0.500527981483715	0.774147887733428
Nckap5	3.04473609939282	0.74168741400909	14.6748880012947	0.00951567508274585	0.179270887027833
Mgat5	0.206384980205126	4.73710128386996	0.383268485538569	0.559739602592303	0.807253291754701
2900009J06Rik	1.44897188311312	-2.07431295024227	1.5122680417635	0.267062139021662	0.602755930229792
Ccnt2	0.00380697204380365	4.81108025963947	0.000299851818743948	0.986773679306183	0.999634473704724
Rab3gap1	-0.0181717625437019	6.00423467480694	0.0120515976398297	0.916341518774973	0.974409580326494
Zranb3	0.745545691612201	4.36845963982528	7.55139218298796	0.0351487149158989	0.271186433819471
R3hdm1	0.545932961916461	6.56386354276871	8.45595031749273	0.0286621358336046	0.253408846923019
Ubxn4	-0.601437913314585	7.01316988287574	13.8200036353762	0.0108176226253044	0.182853095222337
Gm41949	-0.186510556817612	-0.0419277838241346	0.0992380023785482	0.763943096092262	0.910019082880943
Mcm6	-0.293457862075875	7.81734887622198	3.47078866415497	0.114261978953022	0.425989398300411
Dars	-0.593624543014772	7.19558137087228	4.64336262003714	0.0769391902797697	0.367849012136573
Cxcr4	-5.26800588827943	5.62060972637822	19.9219730678753	0.00481810542800346	0.153914642628638
Cd55	0.463829522565049	4.04386401537038	0.166863628492661	0.697795721116501	0.879003587155802
Pfkfb2	0.467960404553951	4.65792791530892	3.80978463590784	0.101269439295539	0.408081868633394
Yod1	0.485323871974504	4.46304826829331	4.68535944068149	0.0759373236614683	0.366689321080491
AA986860	0.302684168189558	1.94357230688157	0.399109018903842	0.551994413776351	0.80398587913844
Mapkapk2	0.376682517389779	7.56788465216411	3.61952125240848	0.108291388071129	0.416234176457218
Dyrk3	-1.1618123182101	3.39799667011754	4.43731582784942	0.0821285658691133	0.377701784292493
Eif2d	-0.121749471744323	5.76085332195567	0.195195016107139	0.674872283498778	0.868271740059228
Rassf5	-0.486900648708144	4.3761745403472	2.04391062658541	0.205193094758398	0.539359346924507
Ikbke	-0.159461486532056	3.29136593596217	0.153803811394579	0.709149917635767	0.885927108779386
Srgap2	0.86639675480503	6.3625771062863	16.1500021476946	0.00772535574917973	0.167757954052512
Fam72a	0.743733764646147	2.75306131632244	3.70315642184721	0.105123791634716	0.413301139142708
Rab7b	0.498339166761639	3.86812424842374	0.269401485274813	0.623233364873598	0.8418863344273
Slc41a1	-0.389685492588799	4.84325835223662	2.41057924018184	0.174012206077232	0.499410324420358
Rab29	0.298252635461641	0.66633350199533	0.216569979425345	0.65889013337477	0.859614764258351
Nucks1	0.363479922484513	8.4689906340578	2.08654195126236	0.201171327873882	0.534361339664998
Slc45a3	-6.75520177045088	-0.758192914396838	7.44005949906787	0.0441214755955836	0.295668809489077
Elk4	-0.14873249837151	5.33946963664023	0.535651265014774	0.493182621608353	0.768666115074866
Mfsd4a	-0.056826226490869	0.728200028871238	0.00807684187143295	0.931459751406857	0.97901276207236
Cdk18	-0.425385770721116	6.2387544354462	2.01141945487489	0.208337122533665	0.543294340174326
Gm29630	-0.134717296465187	-0.700482544410104	0.0163490683759518	0.902642376869277	0.969119764725144
Gm38446	-0.855684312236394	0.35607250666471	0.287339858059016	0.612162978884405	0.838227875467248
Klhdc8a	-2.54186536768737	5.18279370692919	20.3969803082458	0.00456371792051665	0.152579694445982
Nuak2	1.08430257081208	4.95585890203878	14.4796335331666	0.00979350938747674	0.180920549261529
F730311O21Rik	0.819416770048213	0.430872866288045	2.01008538099084	0.208467708220804	0.543316861931036
Tmcc2	-0.457033393879247	5.62284879441663	2.70643509794611	0.153576507929281	0.474842489417592
Dstyk	-0.466291914900562	5.45708427648423	4.41347421427282	0.0827599515467926	0.378750564393735
6030442K20Rik	0.474321756843032	-2.04123640170515	0.13268025835092	0.728780866525708	0.894982914640028
Rbbp5	0.0935656814624164	5.76292534404925	0.265181366919142	0.625907329455556	0.843422279743841
Mdm4	0.0513501943656051	6.22022059745493	0.0641876572417267	0.80887286598265	0.930008534457556
Pik3c2b	-0.701198560898857	1.57940085989769	0.80921136554039	0.404706280023156	0.709733383737488
Ppp1r15b	-0.163006364195956	7.3367815918367	0.643257835712493	0.454620411794927	0.743783016914487
Plekha6	-2.62316512458964	-0.692519005038418	3.87579359151661	0.0989812893539991	0.403358677053992
Sox13	0.182670158330316	0.667495111865956	0.0328995986915977	0.862336145897793	0.955171766458826
Snrpe	-0.194488901912157	6.14728813899998	0.665057224545	0.447466127387817	0.739922657745384
Gm53475	0.632035813809968	-0.0043002098918119	0.698208959161273	0.436959910244035	0.731959467027435
Zc3h11a	0.178896423530075	1.66991878679207	0.142691637559099	0.719266254897837	0.890966797981314
Zbed6	0.0654996971498857	6.33052888277901	0.156699040430565	0.706585068208972	0.884372166229003
Atp2b4	-0.209477296534344	6.61638735789507	0.249116264013423	0.636346123816808	0.848325315021307
Gm53476	-0.968977297279011	-0.986884970909988	0.985432667195707	0.36106283056621	0.682806172557879
Optc	-1.1705050645707	0.816239894753691	1.33818398940046	0.293465815722431	0.625488622691218
Prelp	-2.79862167004946	3.28238241318494	7.26409890355074	0.0376252769574963	0.277610498512949
Fmod	-6.85526642115564	2.36155216131133	20.2385011960622	0.00740015788535109	0.165832687368603
Btg2	-0.187102710153222	4.55447715432318	0.17852054721384	0.688099923647206	0.875294552126874
Mybph	-2.34584575254123	-1.5082302416142	4.17821608636557	0.0893662714588151	0.388972695337141
Myog	-2.67890896158599	0.806658823064934	3.36874124084314	0.118627522644093	0.432251451900701
Ppfia4	-1.23095847191247	-0.746847405021938	0.837299439435279	0.397181176216105	0.705982091804367
Tmem183a	-0.177230371797295	6.75797120747183	0.92506622013495	0.375104922912122	0.692977456317831
Cyb5r1	-0.513061067967847	5.80108148963962	4.40494433337561	0.0829874737836671	0.379434706337088
Adipor1	-0.186792216636752	7.45821188466834	1.36821797866124	0.288634810739248	0.621987690747957
Klhl12	0.0589089706280724	4.69738018123885	0.0707767447849102	0.799556886701877	0.925799358576578
Rabif	0.404130941742902	4.53360280542952	3.21055340281511	0.12586930206742	0.441910701823661
Kdm5b	-0.268853016880578	4.97332144373004	0.229652236710529	0.649587468214713	0.855879819860868
Ppp1r12b	-0.424775089149883	3.66855359986585	2.23273914679272	0.188213150590595	0.518165650373323
Ube2t	0.276978978411813	2.9730949302662	0.493976592965583	0.50979287844092	0.779190723993619
Lgr6	-3.9286225954018	2.92567814060827	8.2179903724247	0.030198804915712	0.258351753649131
Ptprv	-3.76575737632446	1.34488282148785	9.46860633068459	0.0231897442834667	0.234423815795878
Ptpn7	-7.58734200793428	-1.43040006412299	27.4713811391713	0.00399486497415188	0.148125924488004
Arl8a	-0.866210401761348	5.84233420388582	20.1767317466033	0.00467935290697438	0.153081528908731
Rnpep	0.0258415397560873	5.8318647207068	0.00542053774458038	0.943821307191767	0.983256923757739
Timm17a	-0.121937859926862	6.23962211482784	0.257877370352205	0.630601275118814	0.845006871379364
Lmod1	0.953862817245615	5.95109100350182	13.0640886732769	0.0121781273843816	0.189860160108904
Shisa4	0.258978626483236	5.84112119320793	1.22582430507617	0.312686717022718	0.643571429046333
Ipo9	0.0542824811203816	8.24754905198344	0.0540908585978856	0.824205909470985	0.937525171911145
Nav1	0.167437120272104	7.21722175431927	0.168633895953504	0.696297758819738	0.878455683052244
Csrp1	0.295563943437027	8.90136274442676	0.805871126591402	0.405617100327387	0.709733383737488
Phlda3	-0.355398869529889	7.24265754673243	1.7082586048898	0.241394939382216	0.579371770792686
Tnni1	-4.14212566907768	0.34582844858262	9.38552655788709	0.023582303215839	0.23534116499575
Tnnt2	-3.54771878426977	5.34660290203376	16.4962516621901	0.00737232578548709	0.165832687368603
Pkp1	-4.06705785688248	4.95573355685544	9.51531007600828	0.0229729580287554	0.23406997948633
Tmem9	-0.0772443669446299	5.60591727585369	0.175891314853991	0.690252906656769	0.875617559631361
Kif21b	0.738256466756994	3.62515331852162	0.969714196984961	0.364636009715442	0.686071511435211
Inava	0.677419537555518	3.69235281160884	1.42470067935579	0.279871830312703	0.614342871320008
Camsap2	0.065737063053517	6.40177690880203	0.0815991183881128	0.7852238542352	0.920699952533435
9230116N13Rik	-0.148105838965734	-1.01280590295397	0.0119964777476201	0.916532152386406	0.974486372404659
Ddx59	-0.0841118062117011	3.59756849043003	0.0840431719846664	0.782133199796901	0.918802603170476
Kif14	0.701733470971108	5.94775948002368	8.64760270825471	0.0275009148673687	0.249530849417281
Zfp281	-0.449750204670617	5.34891950771003	4.38802853878431	0.0834412425972762	0.380227800826058
Gm4258	0.630691302431362	-0.361847104125216	0.667085691601973	0.446810555170937	0.739604446870709
Nek7	-0.518501787864116	7.34066366594646	9.52427340123788	0.0229316680172511	0.233903013775961
Lhx9	-2.54648308622822	2.06725417079058	2.88376291535624	0.142928807852609	0.460240171090476
2310009B15Rik	-0.636011960073114	3.85297713484412	5.34034608255732	0.0623934953997779	0.339996317832147
Dennd1b	0.0733887088956423	4.52762692424136	0.0514972858438298	0.828386238612178	0.939497033257491
Zbtb41	0.0968970776989652	5.93871409798481	0.227379810334434	0.651179075021394	0.856949874186285
Aspm	0.700924366917768	6.66114424278643	6.855090905181	0.0415800884792233	0.288894161589632
Cfh	-2.05030131950546	1.3456318278648	1.16483005957366	0.332632368267966	0.660573169438153
Cdc73	-0.181151912169671	5.70386921737053	1.18463737488205	0.320223720077813	0.649589720840908
Glrx2	-0.165148162279757	4.52417005355667	0.449690950537496	0.528665564851234	0.79044464712369
Ro60	0.0645021875220612	5.85870148140085	0.0689828917280474	0.802045039770286	0.92683600209246
Uchl5	0.162889319856846	5.66901896312962	0.673613745216454	0.444712240633287	0.737382205978191
Rgs2	-0.801625745365481	4.05308016221588	0.861140683901574	0.390975513579885	0.703698104117199
Brinp3	-4.26060625173362	5.06056483434457	18.0985399247191	0.00599433906386521	0.161049386863735
Pla2g4a	0.666984724962913	5.75339888541783	3.745940231469	0.103553141012363	0.411775403419408
Ptgs2os	-0.449136506326262	0.118798584061891	0.17647741568505	0.689771303846136	0.875294552126874
Ptgs2	-1.51913554299936	5.27182093952387	4.18144863246001	0.0892706335434895	0.388972695337141
Ptgs2os2	-0.611436779072808	-0.0527775068473294	1.15813311837055	0.325224842731567	0.654501695308352
Rbm3-ps	0.675223790695876	0.962345036957233	1.80068657679666	0.230545012855415	0.568153910114184
Odr4	-0.0407832132941326	5.30061963433565	0.0411693523085906	0.846250063167394	0.947433154732453
Tpr	0.103438885016222	7.6845509682747	0.206860320237767	0.666023471141101	0.863264771984653
Gm46162	1.55149782087858	3.19513321927994	12.9862349924871	0.0123311737560634	0.190877114530758
Ivns1abp	0.208033468443851	8.0472939474984	0.585291118235188	0.47467857628258	0.75854475653878
Swt1	-0.136755568337865	3.33227834230698	0.232416519708261	0.647664680117819	0.854768978743138
Trmt1l	-0.224773117763091	4.77273817934045	1.37072097947541	0.288237691190089	0.621316156228376
Rnf2	0.0223958160031531	5.43822634886859	0.00477108237324359	0.947287444361009	0.984488130758482
Niban1	1.61055873429656	1.84031232673636	1.82355255836351	0.227971814734301	0.564733442423587
2810414N06Rik	1.42513310411721	-1.20494697496454	2.57025330029237	0.162533077833276	0.484996568734687
Edem3	0.255192545238669	6.39148724608786	0.9394033867929	0.371690393047468	0.690594383605387
1700025G04Rik	0.679498372715894	5.21564369313318	4.31503549011019	0.0854391440832793	0.383171230870245
Tsen15	-0.747691504267977	3.98695149732249	6.46911863035448	0.0458516384638974	0.301017870403229
Rgl1	-0.208726264767539	4.653022999199	0.1110480769684	0.750853014333503	0.903933308369727
Arpc5	-0.248646847730447	7.60723274956859	1.52989278826051	0.264590900690146	0.599326846825907
Smg7	0.114791639131638	6.32295190380307	0.359613249651986	0.571740271134872	0.814694278722153
Nmnat2	-1.5317536723007	3.36768810865423	2.73581671532717	0.151736315172138	0.471713240168451
Lamc2	0.0863990988457946	1.00140217540977	0.031573296789053	0.865104809651994	0.955856967563036
Lamc1	0.934396651947133	8.24676143426839	23.9532976397541	0.00313289071351376	0.13778420776245
Dhx9	0.11116473899956	8.0715676628473	0.391949733725161	0.555467176225448	0.805348001956695
Rgs16	2.84733743702064	4.48083121618955	12.764683128754	0.012781226646298	0.19271278973438
Rnasel	0.590387046372511	1.851446076094	0.862477159578888	0.390632421424542	0.703312553623896
Glul	0.103735170973225	7.00010045220583	0.0336077969454177	0.86088148780436	0.954702846675188
Ier5	0.622198547825902	6.74195591811851	6.92549770547109	0.0408601308433635	0.286960701819278
Mr1	1.01543728414795	5.25908594055741	7.52735974320202	0.0353472119999637	0.271549538276677
Stx6	0.154327518094774	5.94664325258556	0.542287876044382	0.490631568243265	0.767635074748746
BC034090	-0.887040836373263	4.12575938943649	7.85103599914819	0.0327965539741495	0.264692605745162
Xpr1	0.104256165137606	6.13882767451313	0.1214039214829	0.740006972702262	0.900535946770543
Acbd6	-0.18166571567765	5.44059065548294	0.87930943488104	0.386353714303195	0.700998294458348
Lhx4	6.23965974431927	-2.22754052823481	4.67486143835908	0.0863645290242163	0.384025875188617
Qsox1	-0.592107031947825	7.18988112787204	4.82390105160287	0.0727570577894028	0.360314764895731
Cep350	0.521878627589271	5.98872196261529	3.5344188349343	0.111652813157411	0.421525620582588
Tor1aip1	-0.0832808485068374	6.40001879198861	0.2771473021439	0.618395620743558	0.840369757921651
Tor1aip2	-0.00289807937388185	7.18529113252742	0.000345900590370335	0.985794470058868	0.999346776452453
Axdnd1	0.405306923057002	-0.346075799584485	0.150855286739237	0.711791328202028	0.887525688892209
Soat1	-0.400524347826465	6.52489576651314	1.31039195755598	0.298047331651525	0.63012624953526
Csnk2a1-ps3	-0.583978600137947	0.485602206716357	1.06293400913747	0.344240813986178	0.668833074627603
Abl2	1.23842526246285	7.27835899987751	42.0387726434491	0.000780636858245832	0.0953492162571695
Tor3a	0.523848939535796	5.39790770086034	2.90186689255088	0.14190102755169	0.460153415060116
Fam20b	0.141472603714847	7.09977614927008	0.566953699271402	0.481362280119803	0.762239976200168
Ralgps2	-0.661596465437562	4.07480944924223	2.94022632138448	0.139757521429824	0.457826363304595
Rasal2	0.238347340965571	6.25195794759401	1.4617600533973	0.274339749659864	0.609179816912297
2810025M15Rik	0.324163380446268	5.44496909251258	2.77251992568073	0.149481163266558	0.468458108684654
Sec16b	-0.248355824518862	5.15068656101169	0.588232308174497	0.473622382983423	0.758077451455132
Brinp2	5.33581994761248	-0.141087301366956	2.89721551617883	0.153097712966812	0.473866111152601
Astn1	2.2889701219982	1.20879682051123	0.596441190538374	0.476898181807876	0.759372464540078
Pappa2	2.93466451776547	1.20274813327048	10.7141440966688	0.0182370557748479	0.217024959461971
1600012P17Rik	1.81883741864751	-2.07895436948855	1.03906424228414	0.349285842815238	0.673423731728137
Gm39687	7.3171006962876	0.478566594956831	37.381699039406	0.00209503237631792	0.12518201096782
Cop1	0.00681869087115303	6.65571289340531	0.00122390061683375	0.973283461170601	0.994393660693059
Tnr	-3.73765229055665	0.201478680972694	2.2358332523763	0.19862239375517	0.53118242745748
4930523C07Rik	-1.44124217602077	1.13339760841902	2.8992714418441	0.142047731803036	0.460153415060116
Mrps14	0.156034652514846	4.6423102354629	0.428743403066438	0.538080923785687	0.795697095508843
Cacybp	-0.387092114660948	6.8432416249522	2.6597317796071	0.156567343458213	0.477454509171862
Rabgap1l	-0.6378507022478	4.69224426108533	7.96005568841831	0.0319940019326095	0.263635885896681
Rc3h1	0.127231614352848	5.85202105769908	0.432017652759169	0.536587161251464	0.795099287942017
Zbtb37	-0.079869113187444	4.07524247011911	0.0536330242848527	0.824935986755405	0.937947558533083
Gas5	-1.94699425519459	5.11132376777045	10.7058635376205	0.0182649965606258	0.217024959461971
Gm26224	-1.39857255630506	0.691397298696912	4.18224866717434	0.0892469856510071	0.388972695337141
Gm23212	-0.705192552186681	-0.813130293862728	0.380317545300293	0.561207575870397	0.808149648695183
Snord78	-1.47870774903242	-0.656949068051539	1.13471169461662	0.329746885986653	0.657458297368451
Snord80	0.321338412808749	-1.52141631475489	0.0789401270669608	0.788644411443987	0.922152145323519
Dars2	0.0415946359895648	5.07006304044103	0.0310107445525378	0.866297336234362	0.956084417780292
Cenpl	0.0451722814851283	4.24717969997956	0.0276978400448725	0.87355939288378	0.95821770458415
Klhl20	-0.0427900732025774	5.268037751795	0.0478614546763643	0.834438944231255	0.942976990701391
Prdx6	-0.800262617144761	7.22646192126772	10.198510560333	0.0200940214083304	0.223466830955772
Suco	0.827865685394587	5.97010106304689	4.85438525050425	0.0720820073213091	0.358805471375078
Pigc	-0.492934495036652	4.06245122566557	2.00601894283637	0.208866486506108	0.543801165697623
Dnm3	1.0592936737344	1.38660818428983	0.839706406595322	0.396547233925634	0.705982091804367
Dnm3os	-1.47242894123071	4.76046045987569	5.54636869555482	0.0588237717087249	0.332945296645762
Mettl13	-0.412556831688025	4.7456648822564	4.16399502434036	0.0897887049321473	0.389633463799894
Vamp4	-0.185283371185273	4.89364657259264	0.693863787521572	0.438312210089806	0.732334783420445
Prrc2c	0.414587925624607	7.88977009261207	2.10042874348477	0.199885938797907	0.532308926424987
Fmo1	0.714234077729423	3.70611930281563	0.377441277230775	0.562646200928989	0.809068315245633
Prrx1	-1.69321052655013	6.49566271770478	4.04036728327673	0.0935804111527232	0.395018189603555
Gorab	-0.147877153222321	4.51068866932068	0.123221030400481	0.738158782947075	0.899612407225353
Kifap3	-0.265270688131949	6.11420806174301	1.30826428939499	0.298402591966775	0.630294641769115
Scyl3	-0.189688310167585	4.49930904669401	0.540739462411691	0.491224550228591	0.767670780303194
Firrm	0.0199497787197926	4.73549245997129	0.0088765200714867	0.928158005406471	0.978301421942208
Mettl18	0.000644075013255442	2.13685954815974	2.00777265527828e-06	0.998917648539684	1
Sele	0	2.9899376519385	0	1	1
Selp	-7.82720110689844	1.06837993398348	4.99392900794777	0.0790453712242016	0.371959922984107
Slc19a2	0.0530207209119065	4.79020148226548	0.00610413544686841	0.940392012144657	0.981798441066124
Ccdc181	0.0396355376711652	3.06976434892896	0.00313856452111168	0.957232893220066	0.98902753398761
Blzf1	-0.0676825961403213	4.35664522819721	0.0834706991183774	0.782852661265634	0.919032603550404
Nme7	0.442591939698679	4.16975234252339	1.79287781445385	0.231433556951593	0.569089282742583
Atp1b1	-0.552733297342864	5.95754732791757	0.347506084573491	0.578097557407212	0.818971539660218
Gm37754	2.1433648498523	-0.80876602830293	6.65884233151788	0.0436806262564282	0.295027477020179
Sft2d2	0.0494016797622027	6.17608815330355	0.0319039212523207	0.864409070040022	0.955659785957731
Tiprl	-0.219188159550654	5.70890190589839	1.76713477400492	0.234398807752862	0.573322075583017
Gpr161	-0.155706947982237	5.10548085577778	0.639399968003535	0.455907729645301	0.74495332820069
Dcaf6	-0.237305201119474	5.67246930447626	0.40383668987199	0.549725632208849	0.803525951745336
Mpc2	0.28324262500138	5.08282809537252	2.05265829186281	0.204358400656805	0.538413272037917
Mpzl1	0.0912581481429862	5.43334165929946	0.170482300763983	0.694743651090678	0.878095562487218
Creg1	0.690302956763111	5.02554709416425	2.73235268839532	0.151951639250934	0.472124038087943
Cd247	0.722716187614915	-1.29994261989307	1.00738654105091	0.356165946913492	0.678376834994138
Pou2f1	-0.0732713536761938	5.13077077513723	0.0785100171304016	0.789203591654902	0.922152145323519
Gm39693	-6.69255024245395	-2.46931914112403	16.4729856692577	0.0178797475277477	0.216028371002338
Styxl2	-3.80676098373217	3.62372487873439	12.5933351114962	0.0131446932804942	0.194370355310532
Gpa33	-1.95442798930186	-1.84632221451884	6.17635560960823	0.0495013540691178	0.310015851131321
Ildr2	0.215130725177573	4.24108746478535	0.0093921559369387	0.926108258640975	0.977501677182782
Tada1	0.0175516184098866	4.73751419357433	0.00643637391151306	0.938795296464437	0.981582310348629
Pogk	-1.29745686355972	4.17962699798549	0.852206514093664	0.393281960800807	0.704939363699559
Fam78b	-4.71472742727362	0.0790885843835491	12.1280673791248	0.0142050837987816	0.199650076680115
Uck2	0.114512521650453	7.44161601777534	0.173558196603481	0.692179650020518	0.876226372848652
LOC118567864	0.491228337186175	-2.10911004927603	0.0976178932709016	0.765805467273718	0.910807828068365
Tmco1	0.174438590109547	5.88039618243923	1.04545781496839	0.347923010887488	0.672781154154542
Aldh9a1	0.7250155719514	5.88754559582213	9.97065012769082	0.0209967680011173	0.226065202145363
Mgst3	-0.00635513770254633	4.9411888167875	0.000312255528122549	0.986502923238128	0.999499511310902
Pbx1	0.853579383751665	6.63287924138813	7.83658106208034	0.0329050169981547	0.264846655998839
Nuf2	0.19336114201376	6.91451735861225	0.803437260874777	0.406282947983699	0.70987148257205
Rgs5	-1.78952335561516	0.732977959712313	6.84606046078065	0.0416736814622959	0.289267889233271
Rgs4	-0.862961254585485	2.83772791973785	3.11163712068965	0.130716154166545	0.446478830576182
Hsd17b7	1.20847082844262	5.65791785693904	8.24260979319793	0.0300346929064986	0.258351753649131
Ddr2	1.32295832862674	7.89537770027787	34.162326292551	0.00131869491576528	0.105920831569982
Uap1	0.727622074642513	6.18601255682147	5.24570696706016	0.0641333886330474	0.343224230609882
Uhmk1	0.0844276594466049	6.87785243463106	0.173589433205571	0.692153751899494	0.876226372848652
Sh2d1b1	-7.16813859236203	-1.98390737308261	11.6657542206102	0.020814744573624	0.225273501398083
Nos1ap	-0.0771853284079949	-1.262904398661	0.00577602791764814	0.942012432675118	0.982388804844198
Olfml2b	-1.61231991368862	6.24371637952843	2.72509720235222	0.152404046289134	0.472666191596806
Atf6	-1.0273896685797	6.6697616105921	2.26413478317369	0.185587982015396	0.51468889693653
Dusp12	-0.732854683886667	4.13125063176107	6.5847400976304	0.0445115019701884	0.296586400358651
Gm39701	-1.00749486772457	-1.51453073255907	1.94551761503342	0.214933186329654	0.55156318208007
Fcgr4	-1.04247413019041	0.0826262033429177	0.810307292890015	0.404408191585476	0.709733383737488
Cfap126	-1.09390349375216	-1.74308937484778	1.59678998079199	0.255516367463173	0.591666645894339
Sdhc	-0.0766473535249924	6.9714544089792	0.135396139640067	0.726159825809863	0.894469462224204
Gm46172	0.0914133057370815	-0.218311377734711	0.0117815756651528	0.917279671536318	0.974550656392378
Tomm40l	0.0195515250880176	5.25516944708204	0.00821065767694487	0.930896109392306	0.978940749673538
Apoa2	0.292725765331755	-1.09131561910848	0.0762204842169368	0.79220868050857	0.922931174848492
Ndufs2	-0.18885277386978	7.71351332162107	0.483758861459364	0.514029788522269	0.781774926877805
Adamts4	1.70494816033325	6.47209022649488	4.96853162154325	0.0696295644477591	0.352695543012814
B4galt3	0.614660837133608	4.39822365148742	5.79790019818305	0.054834853129777	0.324194788583699
Ppox	0.883674523698239	4.35990606176533	13.0705384605813	0.0121655639771028	0.189860160108904
Usp21	-0.11287269604471	5.18161556326849	0.304429766697	0.602033166889107	0.83267219342784
Ufc1	-0.331365495255338	5.62495339388371	1.69269199776395	0.243296320875196	0.581351643456126
Gm20045	-0.234841041645295	0.838803169105395	0.162434302977196	0.701585622348063	0.881454492249036
Dedd	-0.547116574565113	5.06401258963305	6.73758482819471	0.0428207743845007	0.292343802573376
Nit1	0.098695930259752	4.21615216285006	0.138484516644016	0.723215946685987	0.892993205108085
Pfdn2	-0.495124322505014	5.23429232587293	5.20666288117666	0.0648706414915109	0.34379743202011
Usf1	-0.762090673688922	5.37779211993165	10.7296167014917	0.0181850024240221	0.216832658107597
Tstd1	-0.433372648508515	-0.399240372865567	0.457504109798089	0.525237152139663	0.788669628755166
F11r	2.05900355234679	2.70492762357835	4.03736180521692	0.0936753325992387	0.395018189603555
Alyref2	1.23048299393713	1.31058139078104	6.09556753982992	0.0505782108613178	0.313365002075556
Tma7-ps	-0.323179052994333	4.18616729002248	1.49900958670939	0.268944109893651	0.60437579426472
Vangl2	0.871899132521493	4.57606744121314	5.08943410069468	0.0671555024386711	0.34819968375716
Ncstn	0.272055828323131	6.99415597881011	1.78671078575442	0.232138859614626	0.570101465650775
Copa	0.171467394123128	8.60960962580552	0.929801139682022	0.373971611571492	0.692464934743004
Pex19	0.335354415944845	6.90179490184895	0.603804921878649	0.468100889465436	0.754566846041196
Dcaf8	0.00668843760148119	7.05380693585918	0.000436733843159059	0.98403817716976	0.998394171796905
Pea15a	0.561205449957789	7.83961278493347	7.4712877003594	0.0358163232784865	0.2729891236774
Casq1	4.26673530618579	-1.1819574750005	8.98060141845675	0.0256307988370868	0.242383644175053
Atp1a2	-1.16774956490665	0.756558824423276	0.742643400300591	0.430514184175904	0.727449856660865
Igsf8	-0.132443263713215	6.04284840226367	0.162869532547007	0.70121052591794	0.881454492249036
Pigm	-0.0274366144315175	5.16201551485475	0.0136436168310232	0.911014867518888	0.972288795020709
Slamf9	8.2493753661643	-0.821409587192227	45.9046998488484	0.00134759944704132	0.105920831569982
Igsf9	1.81878936025267	1.80980571194501	11.7339807821898	0.0151959870155687	0.204304117911876
Tagln2	0.359337583491063	9.06230658170459	1.547133739551	0.262206551998591	0.596789518637206
Dusp23	2.41050072849893	1.03734223778762	20.2262243435067	0.00465302603996409	0.153081528908731
Aim2	3.58758069368508	2.05166918900915	18.033162490237	0.00604341252516223	0.161472428406678
Ifi204	-0.114461384979553	4.34855886458563	0.122465156630463	0.738925684437654	0.899898183770532
Mndal	0.282058823963666	0.724406346799438	0.109717523043035	0.752287397425544	0.903933308369727
Ifi211	-0.0228628639019937	2.89247791984192	0.00505995102152921	0.945718201226606	0.98389621750975
Ifi203	0.551297066010428	3.32234382904268	1.88591396053752	0.221164679563953	0.556742053595783
Ifi202b	0.670840906897283	5.722082493568	6.77069401496272	0.0424661308384176	0.290944954453117
Spta1	-4.45951792056432	-1.45904126136691	3.05629527409748	0.144475374438834	0.462143119913422
Grem2	-7.83633275683917	0.529211602023758	58.7704266738077	0.000327082750653488	0.0640644975624253
Rgs7	0.614810371191329	1.06864491728821	0.409587814368594	0.546991401326798	0.802110574887511
Fh1	0.292815566641418	7.00405227416778	2.45309237075023	0.170845579809964	0.495360164080954
Opn3	2.52624657960978	2.53171398465004	16.7393875028645	0.00713737096078482	0.165100971440218
Chml	1.29055342206713	5.52700209344004	34.7223300008185	0.0012661821155427	0.105920831569982
Exo1	-0.0864457466524881	4.94849943266744	0.111426008194115	0.750447360474295	0.903933308369727
Cep170	0.0465624927491396	7.06201023397427	0.0345366607713601	0.858997516816356	0.953676207372879
Sdccag8	-0.346009218673476	3.60986655998216	0.758261306868516	0.418986438968543	0.719368848730314
Hmga2-ps1	-0.11415099995831	2.56187256311196	0.0970192036003986	0.766498031516104	0.911217762530445
Akt3	-0.0234820889576556	6.40477975231465	0.004947772107013	0.946322108502973	0.984172284422633
Zbtb18	0.750184824500673	5.83941283226171	2.02848621212286	0.206676986865772	0.540880447262152
Adss	0.41304698707614	7.31342575450817	7.20235744904864	0.0381883949946316	0.279665737224655
Catspere2	0.479166772247633	0.585432692732877	0.7562886277728	0.419556535109064	0.719657803546438
Desi2	-0.22176897059765	6.4878491659035	1.32852058837603	0.295046510551173	0.627058780733086
B230369F24Rik	0.488673394800084	-0.680309082785836	0.39903189723559	0.55203158402488	0.80398587913844
Cox20	0.202454691645134	4.22368766007857	0.55081501807214	0.487389826707554	0.766191989097371
Hnrnpu	0.15923476223322	9.57831359984642	0.514074245440707	0.50165194153554	0.775033053807299
Efcab2	0.459183698137851	1.53490096162938	1.08547753672806	0.339581734863358	0.665384270185886
Kif26b	1.63260369886378	5.05951530123947	5.96815502229206	0.0523427381730469	0.319066837068471
Smyd3	0.177893997195332	3.72439999461222	0.303685913908323	0.60246607229578	0.832717458263565
Tfb2m	-0.367661315117375	4.37204015147352	2.55239715561313	0.163762193148147	0.486467091234072
Cnst	-0.22544124786398	4.8741780088156	1.22101765418473	0.313552012196212	0.644313412130027
Sccpdh	-0.883885762635345	5.29819754769344	19.2730756022719	0.00519761186612819	0.156611277002164
Ahctf1	0.312499782775393	7.16418773407333	2.42067260286474	0.173252842848093	0.498462009263069
Cdc42bpa	0.186738344644108	7.19602954103501	0.967499887529909	0.365143971996592	0.686327121811777
Coq8a	-1.12563561822309	0.358769719714643	0.827679532051415	0.399731851642071	0.707063731176276
Psen2	0.63177309362283	3.09942445153885	2.26969827048271	0.185128288234521	0.514031513058349
Gm5069	0.579817810535294	-1.19405140611804	0.654519429322036	0.450899354769698	0.741902920316438
Itpkb	0.142527922700211	4.20129926207762	0.10252678507501	0.760213990087657	0.907931480666125
Stum	0	-0.515935873742987	0	1	1
Parp1	-0.306163941923584	7.12763661814302	1.67188286979377	0.245872923547952	0.582233603638412
Lin9	0.548323191120713	4.69909517801347	7.14846637504472	0.0386893536460806	0.281456333956848
Acbd3	-0.249481159441404	6.44725638335443	2.60836391412194	0.15995331178804	0.482048805067211
H3f3a	0.112025737946868	8.3245189604387	0.293515361040686	0.608457440604238	0.835593441123043
Sde2	0.0888421147687867	5.70621400161755	0.287744600964349	0.611918512315334	0.838093574440545
Pycr2	-0.447147242796666	5.98962193302061	2.0316073238779	0.206375467729093	0.540724144401858
Tmem63a	0.112240951342232	6.13854822002746	0.120537496647761	0.740893770254273	0.901162422648189
Ephx1	0.352210385634566	7.12217328559804	0.14305168916906	0.718931395857033	0.89096291630582
Nvl	-0.143900158631274	6.18647969460692	0.707746453235275	0.434017041101183	0.729820087056534
Cnih4	-0.24884035664009	5.92221089575025	1.92991428144616	0.216539456782337	0.552111971821735
Wdr26	-0.370177164241248	7.81900571501557	3.72243893108891	0.104411828885777	0.412700457978327
Gm38664	-0.596889172881377	1.9969555924942	2.21251643571889	0.189932487776222	0.520488067463686
Lbr	0.391208355119038	6.76236862893805	3.49572832409824	0.113229280751008	0.424631159952391
Enah	1.57247221352227	7.45346849163501	60.677078074703	0.000300676541605171	0.0633381671337849
Srp9	0.232911761724882	6.26178665896507	1.58623877855403	0.256916398945221	0.592306798200842
Gm33887	0.238376048753756	2.50723371002355	0.395402325717701	0.553786793272727	0.804286663120625
Degs1	-0.117951565588783	7.11422675588274	0.22072539046606	0.655898051513612	0.858268225774725
Fbxo28	-0.290811385733876	5.66863175334337	1.77621566281528	0.233346452621357	0.571694536602819
Trp53bp2	0.980226585247487	5.23898345169716	24.8127349234645	0.00288078192998535	0.134205658180567
Capn2	0.745722236068695	9.28321283420659	13.1418195813648	0.0120278794704526	0.189000246597868
Gm37885	0.965588435299188	2.99600065576806	7.61960791861316	0.0345934972104847	0.270473246077387
Disp1	0.13027543249467	5.84552321295486	0.0819553120109254	0.784770298576214	0.920409609441239
Brox	0.0201116856296313	6.43563567848884	0.0096527144517353	0.925094126197648	0.977482053233703
Aida	-0.44242043522278	6.67935063842704	2.66550868741019	0.156192938716465	0.476946295009206
Mia3	0.540710449468849	7.63606935738388	7.50986582380149	0.0354926662231027	0.271661876541757
Taf1a	-0.189371059544561	3.45851840938911	0.264824200437538	0.626134903576653	0.843422279743841
1700056E22Rik	-0.751122141179735	-0.998555362293688	1.14181960143925	0.328364159455738	0.656559866077972
Dusp10	0.990124782374698	4.80568655114062	22.415656786525	0.00366390317989257	0.14163519340356
1700112H15Rik	1.95888333386553	-0.232591941316423	6.60321392085059	0.0443023554016908	0.295789956712713
Hlx	0.64865045171715	4.90279431055148	5.20475620405984	0.064906942208924	0.34379743202011
Gm51725	1.47207485777626	-0.817993799160217	5.48954942187454	0.0597796594521113	0.334515108159624
Mtarc2	0.500398184874209	5.80695971097192	7.29984658346681	0.0373044065745778	0.277033863548396
Gm34451	-0.437329254775276	-1.62440971077466	0.146694363006517	0.715570862557401	0.889335323911933
Rab3gap2	-0.186601373772013	6.49167828224199	0.736023917470806	0.425490825425073	0.724047660685815
Iars2	-0.305119943287999	6.86524778881263	2.92563095104438	0.140567684371599	0.459089361254071
Bpnt1	0.114410672917329	5.24785555087383	0.390144783784452	0.556349869243991	0.805914425898087
Eprs	-0.28709738469382	8.17124174159802	2.88258846123025	0.142995845383185	0.460240171090476
Lyplal1	-0.631028930215587	1.73089868437818	1.02977611126615	0.351280925834972	0.675290074991577
Gm35546	0.686331271568577	-1.3907427675712	0.408844644186809	0.547343154344396	0.802120770616382
Tgfb2	0.332230158054154	5.83549769446767	0.942470141426982	0.37096659860916	0.689874585131807
Gm35655	0.124109727563981	0.506307783301701	0.0404242350101493	0.847625762404802	0.948075448753658
Rrp15	-0.631399500239399	4.98547752746939	7.57432381506804	0.034960724275501	0.271015534583684
A430105J06Rik	-0.813381764240458	-0.319253038783322	1.05022196689111	0.346913011211953	0.671869502726948
Gpatch2	-0.330825510796494	4.62636544862131	1.7324938306918	0.238478230542122	0.576368653297264
Gm51737	-0.807911280632638	-0.0537356050193153	1.27668390556203	0.303753115612851	0.634893807223582
Gm36388	0	-2.16220318346746	0	1	1
Esrrg	0	2.33274970893569	0	1	1
Ush2a	0	1.17243684929404	0	1	1
Kctd3	0.0351813374552482	5.94928193481006	0.040514387670328	0.847458612597541	0.948034398068595
Kcnk2	-0.897079613972598	2.13884959357266	4.03270612916971	0.0938226358099608	0.395153412795188
Cenpf	0.73147090163626	7.28086551729699	6.19908606819596	0.0492040335865172	0.309602003541137
Ptpn14	0.133035736494496	7.52327562996943	0.316675783494282	0.595006239789273	0.828289792209717
Gm26574	0.178636611350745	-1.5428395734302	0.0459465890770578	0.837724563858304	0.944432124414097
Smyd2	-0.567040559714423	6.08236303028202	3.1818073325526	0.127251470985203	0.443410948633489
Prox1	1.9278278111959	-0.210776436348123	0.805460261907935	0.405729373976821	0.709733383737488
Rps6kc1	-0.270205370401226	4.78361005027324	1.57636340501993	0.258237167336027	0.593528973312643
Angel2	-0.109721063107202	5.96361219462958	0.273036039289066	0.620952200631079	0.840847905074982
Vash2	-0.132004629001332	5.73895267389978	0.120184676896791	0.741255925897842	0.90134250412908
Flvcr1	0.212033713429752	4.5519774681699	0.830861881408718	0.39888503893525	0.70687397149747
A230020J21Rik	0.587594033020006	-0.754186908503377	0.562124635912959	0.483151318134065	0.763215254959751
Tatdn3	-0.115210807717439	2.81282828418154	0.106613612781846	0.755672043327438	0.906069778100019
Nsl1	0.429727281887962	4.86641687543664	4.72444933198972	0.0750209024127259	0.364539708649825
Atf3	3.6685912080225	2.89672889534147	74.1750375812678	0.000176279876447761	0.0558526232270553
D730003I15Rik	0.231198127436808	-1.08211264722805	0.114984876946463	0.746664957955308	0.902551145642194
Nenf	-0.363317751070491	5.27663589037626	2.60006314439173	0.160510215485233	0.482248906389993
Pacc1	-0.0347517230284356	4.24046156448305	0.0216258116755401	0.888143036591169	0.963760922071653
Ppp2r5a	0.520857856216036	6.58425609348998	6.60055986690048	0.0443323198439923	0.295854117967139
Dtl	0.474356755948522	5.83942245511479	3.71826314680689	0.104565439436986	0.412700457978327
Ints7	0.0400029122465172	6.16350813726385	0.050198319911957	0.830521905711738	0.940664989064931
Lpgat1	-0.70750793722356	7.23958843177976	14.1399139396891	0.010303702771542	0.182291762102444
Nek2	0.368058756506265	6.85998789986047	4.97016472250505	0.0695953165727028	0.352695543012814
1700034H15Rik	-0.366776200525238	-0.275070013272463	0.383119694544807	0.55981342747793	0.807253291754701
Slc30a1	0.138639214322503	4.37392168916509	0.272142897412248	0.621510920959265	0.841103726715831
Traf5	-0.925560215183462	3.48924190109919	7.26532224332857	0.0376142341882571	0.277610498512949
Gstp-ps	0.504302164159594	-1.56014112577863	0.370280294141635	0.56626191100087	0.810794480817676
Rcor3	-0.261505418614425	4.69543198170715	1.59954938096249	0.255152104253076	0.591666645894339
Gm10516	-0.317688688906999	0.286738807933368	0.310872423035726	0.5983130461983	0.830371443377474
Hhat	-0.74262749124038	3.20551142173387	2.38673177163984	0.175825371275836	0.502092794291381
Gm31078	-4.93732970590564	-2.04243155180836	14.2855408442454	0.0144181538437887	0.201107194726498
A730013G03Rik	-0.0946971790009824	-2.19809032960502	0.00187487047212273	0.966937369782644	0.99203938214949
Sertad4	-0.651308538668298	7.00880856971647	4.62613749509195	0.0773553850816909	0.368280550986694
Gm15867	-1.56304512973836	2.58923229503276	6.06603381395575	0.0509798833486611	0.314646541177405
Utp25	-0.616733855352841	4.59090008876294	7.80858891161191	0.0331164507585168	0.265059257585376
Irf6	-0.185512206537976	-1.61630240956223	0.0187603794437275	0.895758635133112	0.966302101134903
A130010J15Rik	-0.582012100805938	3.65930724266091	2.37214081882324	0.176948112563461	0.503413743611257
Traf3ip3	0.826236775157752	-2.27202749077011	0.275874280513619	0.619184578422823	0.840739488809256
Hsd11b1	-2.52419248749771	1.83280658479939	5.20158149442935	0.0649674466459014	0.34379743202011
G0s2	-3.63273749461664	3.98852195931557	11.0112342818226	0.0172718166919961	0.212904183157436
Lamb3	-5.31617732502429	4.6828831788415	17.6759324256846	0.00632138846802499	0.162811350546726
Camk1g	-1.46994302292127	2.96636624753394	0.693765763888282	0.438342801221732	0.732334783420445
Plxna2	-0.570297966705443	5.6143593632979	0.655343984834809	0.450629031994216	0.741777234432155
Cd34	0.969818602284036	8.30734301984574	0.387611130200255	0.557593863290824	0.806270075898541
Gm16897	0.552140732490898	0.917700439858766	0.259087053021283	0.629817980937368	0.844702072099396
Gm53516	0.894967090642702	0.715567332042596	0.809869492649104	0.404527227375672	0.709733383737488
A330023F24Rik	-0.238918295375997	-2.04209445880115	0.0321401344774102	0.863914289275637	0.955607368836062
Cd46	-0.14620139414154	-0.063554071433695	0.0328397645342305	0.862459788643394	0.955171766458826
Cr1l	-0.247141514396412	5.17883586088377	0.757742538708344	0.419136232372793	0.719431404999828
A730008H23Rik	0.316223474482643	4.59635957029223	2.62660184148618	0.158739329292365	0.479882726968496
Fam171a1	0.316336407752314	6.94135308505531	2.37261993580127	0.176911082724954	0.503413743611257
Nmt2	1.32328640262918	7.02298126985444	66.5850792405804	0.000235083659150959	0.0611569650187548
Rpp38	-0.329413625291213	2.60284138554555	0.881940006118412	0.385692040041068	0.700316527419979
Dclre1c	0.587112547941655	3.30678766738739	3.00910072687931	0.13602190667932	0.454140505170747
Suv39h2	-0.0346701938957916	4.22883511416789	0.016429288370622	0.902405343673425	0.969119764725144
Hspa14	0.200851172631645	5.71573037002751	0.77022316533517	0.415557667518775	0.71701456521669
Gm54099	0.622440193434763	-0.696179839969736	1.01345998264256	0.354830100525334	0.677403956864601
Msantd7	0.226171710837885	2.91199393276608	0.494254892552763	0.509678420255801	0.779190723993619
Cdnf	-1.0743660024248	0.484501177278896	4.13183082505951	0.0907543945307841	0.391055150032385
Fam107b	-0.396660486382114	6.58587071228796	1.07355826784745	0.342032528328749	0.667158509658362
Frmd4a	-0.360215924402764	6.8816558805693	0.80255056133917	0.406525986130712	0.71010948568046
Gm13179	-0.284577074495404	-1.50039247247384	0.104552694630478	0.757950036267014	0.906635419227229
Prpf18	0.0304562924770561	5.67410230134229	0.033595074271761	0.860907479282538	0.954702846675188
Sephs1	0.223324486885804	6.67461715556078	1.67376803157999	0.245637837481115	0.582123877910085
Phyh	-0.598911567989349	3.64141510030293	1.43635799055282	0.27811359947321	0.612603788281331
Mcm10	0.49169611791721	5.34581719625561	4.02870544949857	0.0939494720817235	0.395240398468264
Optn	-0.430913268777001	4.98163679640561	1.18100284953724	0.320902384478858	0.650260164282755
Ccdc3	-4.63987361587442	0.119564825387467	3.42888720977431	0.11602687284486	0.428033146395949
Camk1d	-2.6024261586923	1.51919053191958	2.56595542124634	0.16282771591928	0.485377532995639
Cdc123	-0.0966857664180785	6.03971444643186	0.213050336239576	0.661452522751536	0.860710150210729
Nudt5	-0.00440970355302624	5.59606539992217	0.000548427325070161	0.982113551971004	0.99748588343921
Gm13199	0.658971544161016	-0.852441910167869	0.75136345732734	0.420985699793575	0.720628767796919
Sec61a2	0.422661611117958	5.2116886220553	4.81250208697759	0.0730117175132148	0.360375147280583
Dhtkd1	0.217633928927944	1.85219117894592	0.127911051511942	0.733459358608222	0.896847966465089
Upf2	0.750988877548588	6.15092655633072	11.0923546598263	0.0170203474618074	0.211862905666079
Gm30136	7.97342441339345	-1.32027124524164	32.5510281750005	0.00280709146937118	0.13247102112763
Proser2	2.28288185816573	2.00569218614029	5.80174571221037	0.0547767879775642	0.324194788583699
Echdc3	0.983430299916591	1.92277393513489	5.43426188691632	0.0607303656722202	0.336435817879034
Usp6nl	0.0846749642376894	5.82748844699666	0.211551156271416	0.662551947899189	0.861145717849835
Celf2	-0.353599072893562	7.36849372941198	0.595195869706226	0.471138771913865	0.756405462857123
Gata3	1.39548169853453	4.00287800782016	17.2815328794292	0.00664877130594326	0.164353556006608
Taf3	0.281178701735047	4.69407405660569	1.387965025099	0.285524288605236	0.620157730854319
Atp5c1	-0.0995161936609723	7.95757169880386	0.179844910141432	0.687022670122551	0.874726218485571
Kin	0.0961973935024762	3.94812110467284	0.0745046311221017	0.794493147241168	0.923823709443776
Itih2	4.53042468426238	1.52706608602715	11.0204639133372	0.0172429521281133	0.212904183157436
Itih5	3.28437193033173	-0.476601827301325	5.0732807452268	0.0674789796408518	0.348945802680531
Sfmbt2	-3.39561743779053	-0.505306719712348	6.88648354610538	0.0412569546666667	0.287650141385336
Pfkfb3	1.30998105193073	4.63843616780366	21.5133623499267	0.0040333368374426	0.148497638230075
Rbm17	-0.290448821835308	6.49510455409765	1.39652740681125	0.28419139931088	0.618255340193604
Il15ra	-0.535234384205662	1.22854059090461	0.389098950026187	0.556862660193949	0.806094887552938
Fbh1	-0.245717576869325	6.09857579546938	1.23827794065236	0.310461963958514	0.640862135354708
Ankrd16	-0.180713168327173	4.2479040963692	0.268945664558599	0.623520865295453	0.842196429427508
Mindy3	0.615539576471047	5.66894441885347	7.72446020306353	0.0337631551084509	0.268117970250463
Pter	1.20670449298722	4.60938852421329	9.05815071795372	0.0252202545627946	0.241563625345911
C1ql3	5.13098786395911	1.60662766227521	9.76952180993197	0.0218399884606064	0.228706219218237
Rsu1	-0.108453191711958	6.72080865931093	0.237842110620898	0.643932322312672	0.852884664189419
Cubn	-0.202560115317981	2.20313913927271	0.157453358488936	0.705921420187609	0.883982798470189
Trdmt1	-0.160997677161817	3.36782283649271	0.263181621341383	0.627184068611333	0.843628500361744
Gm54102	0.221663293106634	-1.20853993137161	0.031633878616104	0.864977044424809	0.955856967563036
Vim	0.16978026045457	12.1057356162308	0.813548755625229	0.403528684429943	0.709585119082853
Hacd1	-0.306955223993872	5.51808819425807	0.283049085536947	0.614768714351016	0.83908302210909
Stamos	0.833533668790019	-1.60266118339598	0.484159392620122	0.513862422245	0.781749508288717
Stam	-0.741768457842649	6.01990150002014	7.69258714679477	0.0340126620725505	0.269120328374808
Cacnb2	-10.4202588999777	1.64888405797391	7.78480827792421	0.0410830269288304	0.287502068565503
Nsun6	0.316503883115742	3.21042854937961	1.19698468309552	0.317934789991738	0.648495954607061
Arl5b	-0.148389446214225	5.11494648034353	0.37345860173636	0.564651086534864	0.810124952628935
Malrd1	5.53930286049933	-0.0146059932950081	1.67849692110942	0.255008513385073	0.591666645894339
Nebl	1.58086748940748	-1.44582321975129	1.35319120716041	0.291036569553093	0.624245882722357
A930004D18Rik	-0.306252662657923	2.80215720798701	0.164054574981265	0.700192217671345	0.880998431773978
Gm17762	-0.605195251978485	-0.933343720925497	0.378865872340241	0.561932692648481	0.808682345311452
Skida1	0.391194053185004	2.04778545060823	0.301688280831254	0.603632171993544	0.833078260086665
Mllt10	-0.0117533320455017	5.56346119017219	0.00312595667026293	0.957318773696023	0.98902753398761
Dnajc1	0.365215103743207	5.65713169508784	3.65874743541864	0.106789414019681	0.416082246034806
Commd3	-0.219575498548336	6.25279860405845	1.90152228269139	0.219507569486099	0.554491227403624
Bmi1	-0.250492647158814	6.8445904179082	0.81723660440046	0.402531964627977	0.708979892205684
Spag6	0.644171565432524	-1.31228728880558	0.466491072027353	0.521347488961213	0.785914307410416
Pip4k2a	-0.579655307156128	4.946675497806	1.50238812246358	0.26846265319924	0.603895833479432
4930426L09Rik	-1.54273913810461	-0.6800834363043	2.17939293766816	0.192797946412861	0.523406453326658
Msrb2	-0.883119648064594	-0.811493543171561	0.185923610487515	0.682138593268286	0.871972153138758
Gm3230	0.508883167194202	-0.360326391702838	0.425690223935361	0.539481397620327	0.796409172107321
Otud1	2.08144973589683	5.24426787904776	59.4733782764942	0.000316995680786826	0.0640644975624253
Etl4	-2.16319620141026	3.40713150870811	1.46375426213283	0.274046763739004	0.609179816912297
Gm13363	-0.278563875943598	-1.5586742624696	0.139294457657005	0.722450206941603	0.89247099761144
Arhgap21	-0.0540523565375882	7.38420895849895	0.0276638688461676	0.873636121166092	0.95821770458415
Gm13375	0.15990509029392	1.63651502457014	0.0575349125753706	0.818816215741224	0.935284376880054
Enkur	-0.578425171411857	-0.317214170620327	0.57121337824196	0.47979431182716	0.761083741395588
Thnsl1	-0.131713854654227	3.52684211817542	0.1788643012833	0.6878198486887	0.875294552126874
Apbb1ip	-0.475323271434945	5.05484427076787	0.323243644139476	0.591312893968383	0.826019501569481
Pdss1	-0.210314334651986	3.82090310022339	0.268093763149717	0.624059037622692	0.842688416187833
Abi1	-0.331201031475067	6.13454782816204	4.01099570743863	0.0945138026194413	0.396581443727938
Acbd5	-0.197687017839823	5.63809245007602	0.582001367357266	0.475865056866073	0.758908415105557
Mastl	0.47090749484688	5.44646793926099	4.68043832225675	0.0760537865391221	0.366769007082329
Yme1l1	0.140512909877235	7.33529145765674	0.478638426665446	0.516178768687001	0.782749963783575
Spopl	0.300750638524966	5.03580746960229	1.85927305496672	0.224035721035087	0.560415494136881
Cacna1b	-3.16535881834242	-1.03291558676026	4.30128167514886	0.0858229933350246	0.383408005262465
Ehmt1	0.0119505098575661	6.04246214417177	0.00214743156059445	0.96461752096732	0.991524031610998
Arrdc1	0.70141946012862	3.0980169968948	1.45235401299487	0.275728073007392	0.61061427592413
Zmynd19	0.252713485616819	5.7246898858632	1.24677911543849	0.308957344816147	0.638976381117243
Dph7	0.118820508417714	3.60423146470765	0.0866849636589515	0.77884746028382	0.917248423910048
Mrpl41	0.183307575979093	4.40627750869159	0.676360471087235	0.443834543412799	0.736837946254244
Pnpla7	0.491853473760742	3.20079483938553	1.13635386147695	0.329426617466269	0.657186287227256
Nsmf	-0.114279028326181	5.8862447983025	0.345720160998703	0.579048273062645	0.819463971204775
Gm13387	3.71095228112404	1.77832254058625	10.1769121743745	0.0201773025916403	0.223742731654393
Nrarp	2.6924553274228	6.05729133503252	11.0567192777124	0.0171301993228374	0.212265513348203
Tor4a	0.519541269609499	5.10543248381386	5.28181937458778	0.0634617067524529	0.34221381538736
Nelfb	-0.0521787820235963	6.11110339622864	0.0783352737073081	0.789431250598186	0.922236259904855
Fam166a	0.279697688375068	0.615332588776367	0.201622819717292	0.669957464425377	0.86581592828513
Tubb4b	0.350193194499893	8.81221353734687	1.68653724913648	0.244054219225596	0.581351643456126
Ndor1	-0.124264505293847	4.46750207367778	0.315627733291087	0.595600383154878	0.828663881416306
Tmem203	-0.00836626834835129	1.59622751271363	0.000242565250900946	0.988103892765339	1
Tprn	0.336263976341316	3.93638717784523	0.545748448126915	0.489311131893374	0.766972641224004
Ssna1	-0.216887420578064	5.63861158621616	0.680607477479827	0.442483426284744	0.735953381513761
Anapc2	-0.243569438131112	6.89936475455638	1.69288587858185	0.24327250303027	0.581351643456126
AA543186	0.388458064661829	-1.41929474220558	0.264994702512653	0.626026240730443	0.843422279743841
Man1b1	0.00591606434096448	6.8584199506039	0.000745803306138459	0.979142611637429	0.996208726035981
Dpp7	0.588216276021699	4.1472064347259	5.84556368784906	0.0541210716928077	0.32325294558057
Gm46732	-1.72983841974416	-1.38816345800327	1.17994423001002	0.321100479851937	0.650410676920227
Uap1l1	-0.19908230008868	5.86788507885633	0.52881436437021	0.495836834123056	0.76999750129967
Sapcd2	0.487216667381744	5.16645190315668	1.18870463647117	0.319466904722706	0.64937196316691
Npdc1	-0.48551351672257	6.01403616840891	3.8169799135752	0.101016471347754	0.407740741749405
Abca2	0.355259407040261	5.57436185455776	1.07597274383384	0.341533810616758	0.667158509658362
Paxx	0.0184186822041086	3.07762890350791	0.00180486076913944	0.967560095260518	0.992057744664595
C8g	0.367479624522625	-1.0363556315452	0.262022149742119	0.627927215241096	0.844147435583549
Fbxw5	-0.500541673898068	5.29405108921707	7.27946153384674	0.037486922778654	0.277429950401088
Traf2	0.229880924603706	5.18837403703591	1.18591312361514	0.319986034350393	0.649489877012005
Edf1	-0.0340924325482445	6.5821525749318	0.033115790484108	0.861890372292778	0.954918557914134
Mamdc4	0.312037104873649	2.0579703337276	0.545770810362309	0.489302620821504	0.766972641224004
Phpt1	0.116465540615309	5.04709898354969	0.220989162781017	0.655709314754367	0.858268225774725
Ajm1	-0.80919541970473	1.74570710021336	1.36149304139893	0.289705915628623	0.623187136845054
Rabl6	-0.284582602323876	7.04688501826059	2.48114863039048	0.168800711685333	0.491771971822176
Tmem141	-0.215994433727595	2.60026853083012	0.109343473333909	0.752692398877125	0.90401454451157
Fcna	0.962443863277355	-1.45366851874777	0.26995707312712	0.62288336621584	0.8418863344273
Camsap1	0.096774492099326	6.3316247396333	0.169226107935702	0.695798735191939	0.878352583390519
Ubac1	-0.169399743076646	5.60551736021575	0.379822909045976	0.561454427962623	0.808314194773844
Nacc2	0.0344676272913896	6.87425119725165	0.0152059116910251	0.906086823338152	0.970449633573063
Tmem250-ps	0.305136988043204	5.77220281432524	1.94135474661246	0.215360023012437	0.551936995724589
Qsox2	0.711189297582776	5.94349676815396	7.93038072810306	0.0322097806385112	0.264106826762597
Gpsm1	0.198991397047251	5.44524259482054	0.351106285783681	0.576191273494135	0.817705541909514
Dnlz	-0.42149149973393	4.86359298898754	2.88343367342729	0.142947596417191	0.460240171090476
Gm13562	0.849447725830332	-0.889383326016066	1.3618569305359	0.289647802564596	0.623187136845054
Snapc4	-0.15063437473109	4.50523338132032	0.468032658664931	0.520685947262381	0.785666029158899
Entr1	-0.117801351773419	5.79825676346034	0.180811561893177	0.686239396770624	0.874188398953639
Pmpca	-0.23638688074035	7.13659602267404	2.18967926116871	0.191901456113111	0.522639092234099
Inpp5e	-0.518782244765448	4.54211378460123	4.31926105327134	0.0853216916741584	0.382909140548015
Sec16a	0.515324973060821	6.69433245932371	4.26599451721825	0.0868187861218193	0.38423997178783
0610009E02Rik	1.19060405072915	-0.299414337325725	2.25741217044527	0.186145644536318	0.515238370438487
Notch1	1.59776184207635	6.1046290249971	26.033416661615	0.00256769055628042	0.130303157245199
Egfl7	-0.217725036085664	2.47670180644758	0.136016271926619	0.725565615691319	0.894115830781969
Agpat2	-0.563266219726685	4.54410971662195	5.42444567508423	0.0609013284392581	0.336723001890581
Dipk1b	-0.483119394488596	3.90281655232214	0.674085980782914	0.444561123591261	0.737299855248629
Snhg7	-0.986212767462621	1.81144204335375	4.48158102958984	0.0809738459956845	0.375304480722983
Snora43	-0.576088409395042	-1.18066671625347	0.37611373764651	0.56331281736194	0.809311465580695
Snora17	-1.73019299828702	-0.777342398816383	4.34969187076273	0.0844824058094368	0.382048446657556
Surf6	0.0759154044857946	5.05757832942805	0.162490098701048	0.701537502322879	0.881454492249036
Med22	-0.0248941394784937	6.38845819746436	0.0091789863179605	0.926948572897055	0.977501677182782
Rpl7a	-0.503870521130676	9.92407795089475	4.75325899856713	0.0743552257131655	0.363774274120717
Surf1	-0.121787541968728	4.36633349758924	0.260197831050118	0.629100806298025	0.844546698808369
Surf2	-0.756962247367392	4.30212111812923	6.6588346994248	0.0436807107359769	0.295027477020179
Surf4	-0.0901688233046849	8.56130041884846	0.325420060134325	0.59010026461741	0.825356750020598
Gm36591	0.231204471666	0.0138764457358824	0.150314089571608	0.712279436908025	0.887746721942027
Rexo4	-0.262979956510241	5.37072419536377	1.35839095808114	0.290202041599551	0.623471417822069
Cacfd1	-0.359443721580695	5.17758811383793	1.23642926951983	0.310790661921723	0.641103859457685
Slc2a6	1.52961833407627	0.520268374453178	1.87474025420814	0.222362247259074	0.558314392151609
Mymk	-3.72506565920115	0.272326561545312	7.08120522680803	0.0393272634381257	0.283401970289121
Sardh	0.938329775400803	5.56756611797602	8.77802267705011	0.026747044210089	0.246680385528962
Vav2	-0.588814701443701	4.91601548895208	3.65077281631436	0.107092401262188	0.416082246034806
Brd3os	0.777135807559479	2.07432810395881	2.51159148343515	0.166621193484018	0.490250819289515
Brd3	-0.0661249196649868	6.35770979274078	0.0662212930831103	0.805944777419905	0.929060431593434
Gm54108	1.5816191396347	-0.673042135362176	0.810309287753872	0.404407649326511	0.709733383737488
Wdr5	-0.197425817089066	6.21736474068556	0.842611401921691	0.39578436923797	0.705982091804367
Gm13421	0.872468938174799	0.453397582521875	1.81185897931988	0.229282431496726	0.566290593339833
Rxra	-0.358070826472291	6.24957130106217	2.670997212023	0.155838400736198	0.476700554097244
Col5a1	0.620171098298579	9.70848477944081	7.62213895821803	0.0345731274535232	0.270463082635608
Gm13372	0.786800153505944	0.46183604923369	1.4840273899561	0.271094892197101	0.606769981226495
Olfm1	-3.10903486493664	6.71615905444329	11.9977124248849	0.014522888966043	0.201258718872982
Ppp1r26	-1.92763254508951	-0.703258652716007	1.16923812867783	0.323114656449229	0.652468954083016
Pierce1	1.49899801629017	-1.70698575198667	0.632273627352099	0.458302892912268	0.746797370905808
Mrps2	-0.183718749088729	5.23666459970794	0.547860463272176	0.488508516060594	0.766641903016744
Ralgds	0.0471297654952999	5.85828326312539	0.00594507747590398	0.941171923404154	0.981940219337448
Gtf3c5	-0.149533715686402	5.2867593182434	0.696128593016743	0.437606449048228	0.732280722595894
Tsc1	-0.326340634174814	5.18515802237128	1.60000803913305	0.255091632803741	0.591666645894339
Spaca9	-2.35841201754399	-2.17945774728649	3.93577282361188	0.0969639846608391	0.400389635524232
Gtf3c4	0.00932896116155349	6.38515453016636	0.00171189378571672	0.968406042477535	0.992279660623892
Ddx31	-0.563500235842941	3.78701465390107	3.54745182453285	0.111128674546683	0.42052988402396
Ttf1	-0.0952677552677291	4.33583625312658	0.125989158864987	0.735372977766136	0.898432061177674
Setx	0.519805939744936	7.11730284886177	2.06793198953434	0.202912768700577	0.536535763700725
Ntng2	0.0490864550891526	-1.07691060255205	0.00173920028152254	0.968155231287865	0.992253299024758
6530402F18Rik	-0.856082663857885	2.17969011059449	1.37454964636663	0.287631855026135	0.620883701771137
Med27	-0.282422491719195	4.14417906807356	0.826180023567976	0.400131910314571	0.707274390906274
Rapgef1	0.351853829692953	8.17569118852095	2.46750159561327	0.169790977944408	0.493582372884394
Trub2	-0.262475677222239	4.89310778792131	1.85963318481767	0.22399654713437	0.560415494136881
Coq4	-0.293727310535166	3.27509919440115	0.448089122739804	0.529373927043953	0.79063399399752
Slc27a4	-0.228218873445167	5.21888309332993	1.10567746879694	0.335491345713559	0.662728887030887
Urm1	-0.211708790441228	5.16129574681038	0.764373768468478	0.417228342973185	0.718362232304577
Cercam	1.14646440136752	5.45056751482451	5.26943125591047	0.0636910286400797	0.342616247699318
2600006K01Rik	1.40980638120027	1.31800130946806	1.64320835324338	0.249490332911797	0.586114515984236
Odf2	0.445668275701616	6.65571599086904	3.3047056090495	0.121486886687849	0.436541878370305
Gle1	-0.135167443159565	5.75569038395104	0.520335669876271	0.499166058120028	0.773348413296193
Sptan1	0.2671664082429	8.44243628689123	0.669002575007002	0.446192602297916	0.738971538499938
Dync2i2	-0.480545380076059	4.03593598918289	2.38625342630464	0.175862016906599	0.502092794291381
Set	-0.385705644765674	9.1270484485471	2.50088295597772	0.167383255236921	0.491002142254015
Pkn3	-0.220927399835053	4.0334089733396	0.434171522695098	0.53560906941279	0.794882358986614
Zdhhc12	-0.140583960672658	3.79389932471811	0.275452800203532	0.619446316863241	0.840739488809256
Zer1	-0.184032291991531	4.884706747904	0.72768218777987	0.42797569968693	0.725747874536533
Tbc1d13	-0.203404026066209	5.0916060803727	0.991883919918209	0.359612653686594	0.681487640237156
Endog	0.0781823228338834	3.12589753587978	0.0666882870564354	0.805279244987927	0.928726003800645
Spout1	0.128451393366209	4.82757389820789	0.379242829670002	0.56174421176512	0.80857121390434
Kyat1	0.356184784347306	1.74454275800747	0.558298542858457	0.484577542775188	0.764084021111611
Lrrc8a	0.0868353967449096	5.31854762653919	0.157398196286182	0.705969888176261	0.883982798470189
Phyhd1	1.01186148792051	3.37413472855805	2.87149645582495	0.143631169896551	0.461002732364284
Dolk	0.0613952561516328	4.0572190884481	0.0468346523515954	0.836191979164454	0.94400391589556
Nup188	-0.308401137992286	6.70731581831819	3.19045993525975	0.126833205164236	0.44303405774277
Sh3glb2	0.0573915855974074	5.73689956598057	0.0501258901497509	0.830641846067943	0.940664989064931
Miga2	0.215556781585699	5.08622739997601	0.954801057048741	0.368079372741231	0.687526365950627
Dolpp1	1.08256245837774	4.8903767794124	14.2896705747098	0.0100744645360884	0.181822970538928
Crat	0.246235261623653	6.03260217132473	1.56677284564147	0.259529588044851	0.594520788198147
Ptpa	-0.0334631808059668	7.75878259222456	0.0269924934489716	0.875162605408653	0.959023557721259
Ier5l	-0.462519708971498	5.84734679992322	2.39696388421281	0.17504410895311	0.50064268469765
Gm31291	1.83629727045575	-0.490477550755447	4.29115321265216	0.0861071912659113	0.383798842394977
Cstad	-0.254742152300722	-2.10951909875982	0.0640779603983494	0.810842377945189	0.931225818855351
Gm14488	-0.903587814748489	-0.44665444838585	1.39359757767793	0.284646412666278	0.618876575136468
1700001O22Rik	0.8435137026322	-2.04012614252761	0.808070394209376	0.405017013621635	0.709733383737488
Ntmt1	0.1921542626898	4.96011608034221	0.575012893783504	0.478403650368462	0.760394865611214
Asb6	-0.676899763334966	4.83431634619918	7.059545705598	0.0395357383891973	0.284059296829947
Prrx2	-4.01877780216927	5.63700873957148	8.23560831354156	0.0300812406518713	0.258351753649131
Tor1b	0.0174686602512109	5.97059779475336	0.0106806539017345	0.921222379717951	0.976061662847055
Tor1a	-0.0467206447603339	5.0020563178385	0.042804950471954	0.843275348550239	0.94651830707057
BC005624	-0.00989616850449267	5.03053388980539	0.00211947790950852	0.96484837423776	0.991541321489157
Usp20	-0.398242994946021	5.0444395364095	1.6819366275916	0.244623030786692	0.581454742842939
Fnbp1	-0.716028653867975	5.47500884164337	8.33135109711914	0.0294531230476621	0.256539818050179
D330023K18Rik	-1.64877182655132	-1.01713590215816	4.00193547264838	0.0948043315510025	0.39711266832675
Gpr107	-0.26724887128427	5.76079560904945	2.7692617773763	0.149679426276449	0.468713885215075
Ncs1	-1.25741983573145	6.45095618409561	47.5255684131564	0.000569437164493326	0.0814595829256955
Hmcn2	-0.559609903231721	2.26612322220865	0.614011765035545	0.464544932548399	0.751675759855554
Ass1	1.02411580567288	7.61097328088464	7.36476581167585	0.0367311705551164	0.276282331828738
Fubp3	0.0609617153208456	6.51614518360061	0.0807160256200044	0.786353025341182	0.921148362738048
Exosc2	-0.170327592295487	5.27737208068112	0.533692107995646	0.493940466943002	0.768666115074866
Gm13427	3.35860123950214	-1.9079278668145	4.63586841161476	0.077119885265187	0.367849012136573
Abl1	0.0972340503808065	7.35788521907037	0.359853966668767	0.571615396868799	0.814631806401411
Qrfp	-5.85396569366719	0.248877758377194	6.96627913672942	0.0404508819353231	0.286334159246304
Fibcd1	-6.56204699666768	-2.00760457416724	5.67356076210918	0.0661785509728149	0.345760330118571
Aif1l	-2.53779176731504	5.71097908300452	22.0494838507145	0.00380807348894353	0.144141531671339
Nup214	0.292845174725944	5.94549090767675	1.49757867665877	0.269148413067105	0.604647941874864
Gm13609	-0.459415993802118	-1.77426587677513	0.160766188875149	0.7030288052583	0.882657310566588
Fam78a	-1.4894639127288	-1.54055466559965	2.51826940395457	0.16614846867599	0.489424569495841
Plpp7	2.59507152006418	-1.14824423673454	4.43000665195385	0.0823214214312824	0.377701784292493
Prrc2b	-0.194384062423575	8.5681302333159	0.30477890676145	0.601830219587596	0.83267219342784
Gm25632	-0.293712039508457	-1.77276489286138	0.0928677545677824	0.771367109653038	0.913684372814514
Pomt1	-0.204357349588094	4.68663281167797	0.901098403405227	0.380928948853423	0.69741809693721
Uck1	0.0586518363858648	5.2023745558652	0.0743232734045413	0.794736268516338	0.923823709443776
Swi5	0.031567375484919	7.21964600749028	0.0356424262471881	0.856788789782297	0.952714199929652
Golga2	0.030897275684693	7.05549058419122	0.031186981801479	0.865922542397646	0.955961123632826
Dnm1	-3.02021643508769	4.7939484641804	38.7247916760062	0.000962055064132847	0.102355432736285
Ciz1	-0.231293920465948	5.55793182696	1.40367980191849	0.283085240558837	0.616980652500029
Bbln	0.194148766632167	3.95577597508593	0.187686157714196	0.680740547195928	0.871068516834336
Ptges2	-0.218904102451009	4.70002130786009	0.992562331991862	0.35946069954741	0.681487640237156
Slc25a25	1.63065285378024	5.32086456155842	20.0144752390802	0.00476708920671551	0.153914642628638
Naif1	0.517897725127363	3.68823689229773	3.26703488342013	0.123214244010037	0.438226101473402
Eeig1	0.463973321019503	4.62482719056315	0.72358332303542	0.429205885460344	0.726336889645604
Dpm2	-0.511323507267158	4.24538086646692	2.50654315988335	0.166979834495706	0.490511700564893
Pip5kl1	2.63400886509359	-1.42738633574562	8.68732863624151	0.0272682570764463	0.248950940701646
St6galnac4	-1.16913197722077	5.92335257842846	18.7005840564542	0.00556678059454242	0.158987648492739
St6galnac6	0.517632497570434	5.87648023298342	5.29788187662706	0.0631660527628313	0.341692862607586
Ak1	-0.293685385349535	6.77424724053502	0.274820751640413	0.619839309396628	0.840739488809256
Eng	0.580790595960868	2.17549693395105	1.30360942112629	0.299182095000742	0.631437693362775
Fpgs	-0.166460794023565	4.60972940393156	0.336668694556902	0.583919569532232	0.822259803191954
Cdk9	-0.305394571475332	6.21784330113853	2.04632853320186	0.204961886063901	0.539207423337338
Sh2d3c	1.70464003467795	2.23948453156474	18.1215978959849	0.00597715997710742	0.161049386863735
Ttc16	-0.409461469591773	-0.540692175386981	0.326078174895942	0.589734671453051	0.825163019789189
Tor2a	-0.248412191747159	4.6302639794748	1.24760794812171	0.308811254332924	0.638974500631491
Ptrh1	-0.00588065141514255	3.98290271024852	0.000531150157752708	0.982397486369508	0.997625405622293
Cfap157	0.957617132953592	-1.57069036789974	0.396916006864146	0.553053397820314	0.804265246355005
Stxbp1	0.258198240023154	6.19336872240711	2.14330610611338	0.195991319388772	0.527757648746953
Gm13523	0.560580385480967	-1.84828205996627	0.130400758531608	0.731004730947737	0.895761895297033
Niban2	-0.761530921080339	8.63149531501525	14.4935885456764	0.00977329043355216	0.180920549261529
Lrsam1	-0.0123310132897315	4.38355464992725	0.00215316821867535	0.964570331820763	0.991524031610998
Rpl12	-0.86858995663395	9.5991130517953	13.8104377834202	0.0108335192325407	0.182853095222337
Snora65	-0.38201817991496	0.46022903379252	0.0765779957324571	0.791736226182389	0.922931174848492
Slc2a8	1.0643007160068	3.64950845163362	9.95272344150294	0.0210701107432263	0.226588858518447
Garnl3	4.08423477572638	5.1584065827734	189.262376738258	1.35909250888924e-05	0.0432531668995146
Ralgps1	2.64005702285152	2.92947923219348	34.3199300985907	0.00130362304209997	0.105920831569982
Angptl2	-0.311922706102219	8.49815066981723	1.38140450393119	0.286552001752302	0.620589725638366
Zbtb34	0.05005255451631	3.56957886289579	0.0247786632779799	0.880339950063395	0.961172286088738
Zbtb43	0.05497868401343	4.52361593092748	0.0473349070541043	0.835335400409526	0.943603055433635
Mvb12b	0.471292328110712	6.19211285492871	3.65043695167856	0.107105188357874	0.416082246034806
Gm52507	1.11046474541069	-1.46367996257269	1.98443817349096	0.211001514332109	0.546198933360144
Pbx3	0.0555471854721208	4.6004032670045	0.0596398034904123	0.815606605226519	0.934261329259
Mapkap1	0.027276915026488	6.13428313142912	0.024756684824556	0.880392518962268	0.961172286088738
Gapvd1	-0.0959074592180032	6.88695680464242	0.205808057776208	0.666808877673544	0.863814410401693
Hspa5	-0.352177576401775	9.67346632123136	4.30092910363305	0.0858328644385195	0.383408005262465
Rabepk	-0.30099306126205	4.67259752272977	1.90947081865037	0.218670660172372	0.552953730968237
Fbxw2	-0.0192698502630802	5.9149265861539	0.0129859481686052	0.9131749031264	0.972950976172279
Psmd5	-0.232548878322466	6.07584000336203	1.73279097223587	0.238442793695398	0.576368653297264
Phf19	0.363318627831932	5.30390370281315	0.979870911670745	0.362320651702258	0.683672682395472
Cntrl	-0.0695458400468365	5.58056572621396	0.156590054277677	0.706681109730967	0.884416215768866
Rab14	0.0876890093980147	7.55889888124301	0.198012268823361	0.672706139096655	0.867220964853553
Gsn	-0.0999428223057027	8.2740173789672	0.0203529102722709	0.891458014369255	0.964768193453396
Gm39795	-0.94998973194686	-0.18714329900233	0.835782454358186	0.397581587256437	0.70602912287994
Stom	0.297895576003402	6.60971303064614	0.403938037769639	0.549677206053048	0.803525951745336
Ggta1	-0.893823727731697	5.08099150791837	1.92177100418541	0.217384729355084	0.55239283936646
Dab2ip	0.298399297484073	6.91811036790967	0.694783539761431	0.438025356261781	0.732334783420445
Ttll11	-1.13379166901404	1.67586377588698	2.70425000382739	0.153714623909244	0.474853103899276
Ndufa8	0.0367829215874585	6.22036866512047	0.0318565594033272	0.864508504317901	0.955659785957731
Lhx6	-1.1890185470393	2.74875925912765	1.90066200335236	0.21959843003682	0.554624358051292
Rbm18	0.165674678248759	5.37406964137436	0.510922421190391	0.502912184286605	0.775792677818422
Mrrf	-0.166651649842084	4.18865884050357	0.406265022374808	0.548567729244296	0.80304481262623
Gm46735	0.248551914563432	-0.74469959828305	0.13394095500645	0.727560382496115	0.894900440667424
Ptgs1	-1.250508142235	6.4507973290151	2.29245564952473	0.183264861247424	0.511671704350982
Pdcl	0.65094685688263	5.7914276910756	12.1232878227625	0.0142165689276862	0.199650076680115
Rc3h2	0.139975285774271	5.82925272068891	0.377581214475524	0.56257602898179	0.809047450405691
Zbtb6	0.0169084124878126	4.91485247699294	0.00845584637622231	0.929875261122661	0.978695627266906
Zbtb26	0.00528530648969228	3.51813538014468	0.000247852922682825	0.987974942819886	1
Rabgap1	-0.0604121053019485	6.30775950696351	0.0459238736979148	0.837763968993787	0.944432124414097
Strbp	0.0388812914934682	3.61703522508009	0.0048696839569084	0.946746564992051	0.984331997293237
Dennd1a	0.0663665405387233	4.42880563069243	0.0715529278539004	0.798490865407433	0.925523503085888
Lhx2	-0.62528796134163	0.990144828742179	0.567333770269123	0.48122199370703	0.76218185373845
Nek6	0.239149792513685	5.78382915164587	0.423695081538625	0.540400538887502	0.797276459097303
Psmb7	-0.209553097220902	7.3887903297742	1.28977376689777	0.30151758254304	0.633750440225926
Nr6a1	-2.0431558649998	1.66559020820042	12.8209607694874	0.0126648239102534	0.191946739716699
Nr6a1os	1.57467520825928	-1.37397110386767	3.14491358994062	0.129056811761382	0.44452435367063
Olfml2a	-1.38519391577337	-0.10026767385692	2.21668546645362	0.189576189794472	0.519903758238236
Wdr38	-1.03980898721866	0.904895460621481	4.08068421602358	0.0923198858852858	0.394064138360268
Rpl35	-0.772555548027976	8.5933478959832	13.1528087744292	0.0120068412288207	0.189000246597868
Arpc5l	-0.169739539636281	5.38925112298117	0.748965666303088	0.421684502303896	0.720877524198284
Golga1	-0.143032100575967	5.15944210588315	0.477481058438375	0.516666920636225	0.783213552557375
Scai	0.150167354629721	3.84280223080812	0.140744022637131	0.72108617042333	0.892048936048215
Ppp6c	0.196429434033251	5.87418143371444	0.502162738348987	0.506446614782162	0.777646476427079
Gtdc1	0.428353175077768	3.40205553593586	0.895102759852504	0.382409097735086	0.698280934118025
Zeb2	0.299809636119858	6.61579262571369	0.891454293443858	0.383314438092119	0.698442441728588
Zeb2os	0.566332577694329	0.834241147149425	0.517512122333025	0.500284150467774	0.774146502393788
Gm13470	-0.440390610643474	-0.647043212681141	0.325079956757952	0.590289394776721	0.825541840958303
Acvr2a	-0.151722719482092	4.65218105758051	0.0712590024390994	0.798893806996796	0.925547703227995
Orc4	0.391601613259098	5.54481655109276	2.84240033545584	0.145316796887002	0.463220205259581
Mbd5	0.100830450026814	4.59210863763212	0.183505005707664	0.684070149924538	0.872939374708816
Epc2	0.314689303277835	5.60886314234242	1.11545662985911	0.333539021701321	0.66139013375562
Kif5c	0.331698032814909	4.58020667771936	0.213863443583998	0.660858236816662	0.860425551839546
Lypd6	1.47677352279753	2.14921983045472	3.79681667854187	0.101727589745523	0.408967594403699
Mmadhc	-0.0134970203775765	6.46034634650274	0.00684390304118822	0.936892426207948	0.98101285638833
Rnd3	0.102746147496494	6.78152105541001	0.168703278789673	0.696239239824095	0.878455683052244
Rbm43	1.71391039015076	1.38542091921193	2.22469490905867	0.188894376140569	0.518915093026492
Nmi	1.26109767058274	1.46559966323942	4.79141742812736	0.0734860088713905	0.3612171589265
Tnfaip6	0.793489147146691	-1.76275018119012	0.202072499444117	0.669617250140322	0.865595670106565
Rif1	0.401409887817138	6.08081553777646	3.7672074510687	0.102784529693237	0.411222994520012
Neb	1.84558311450245	1.26098831495935	1.35984341828453	0.29922372611979	0.631437693362775
Arl5a	0.0582559316468304	6.27450007735913	0.0325690322043169	0.863020703696041	0.955432902366408
A430018G15Rik	1.00446700845001	-1.00750245736717	1.54533373260067	0.262453974930419	0.596990379595249
Stam2	-0.166075480239695	5.32947293789511	0.496226677539769	0.508868884378274	0.778827773721524
Fmnl2	-2.24469269625261	4.67817497061011	13.2042172508595	0.011909081886464	0.189000246597868
Prpf40a	0.400029552971315	7.30983034483659	3.51157794165226	0.112579744777948	0.423594768404729
Arl6ip6	0.165088225899978	4.98601848113868	0.623712060194117	0.461210400153736	0.749032919114603
Idi1-ps1	0.00683881353095301	1.16944424351704	0.000118034653715456	0.991701378909919	1
Nr4a2	-0.450285020019648	4.79906713626956	0.586588962984084	0.474211984494486	0.758441214836859
Gpd2	0.0242199154362436	6.76522489952928	0.014327384688495	0.908824489580758	0.971111741172363
Gm13544	2.33062938966395	-0.373637902510543	10.3062095580515	0.0196856372936721	0.222352688993979
Acvr1	-0.523477431879995	5.68592332577973	5.58572248751698	0.0581739686981424	0.332056589366164
Upp2	-0.183919761888255	1.34079995937583	0.13778357177411	0.723880736067397	0.893189751045967
Pkp4	0.198181077095955	6.12181647390188	0.840275058539255	0.396397710263766	0.705982091804367
Tanc1	0.64377093493515	7.2734107542154	2.69159082713996	0.154518265966697	0.475798128967754
Wdsub1	-0.114334283067001	4.09790264017018	0.202166403885378	0.669546263583994	0.865595670106565
Baz2b	-0.379057219124648	5.08300120474512	1.90029376389064	0.219637339385204	0.554626255726882
Marchf7	-0.0358038148418865	5.90487573686106	0.0221963904655558	0.886689609512119	0.963434577565636
Cd302	-1.46480478401888	1.8800396680407	3.35274513141778	0.119332892022091	0.433300920694753
Ly75	-0.26459973284963	5.72056518141563	0.929706974095523	0.37399409570951	0.692464934743004
Pla2r1	1.41647921190787	2.10249195888584	4.72256047340609	0.0750648330229739	0.364539708649825
Itgb6	-1.45723452094019	-0.353792121874153	1.83231701831288	0.226996700335108	0.564037794724649
Rbms1	0.151442226212856	7.55770957119466	0.579096668671067	0.476917191232488	0.759372464540078
Tank	0.312908828618822	5.16232435462416	2.85530933499319	0.144565508218651	0.462239743414953
Psmd14	-0.122179793626949	6.89230374029858	0.319350681169766	0.593495837770564	0.827319651097645
Slc4a10	0	-1.02298438387055	0	1	1
Ifih1	3.00298283170573	1.07642951682067	7.96065080539444	0.0319896947644435	0.263635885896681
Fign	-2.31779763080917	-1.26956618112802	2.16604427164503	0.204580931788884	0.538525894569517
Grb14	-4.70237017560188	-1.02275422748507	7.32630346022561	0.0370693296108251	0.276555561173345
Cobll1	-3.07914713519969	4.61502425452706	18.9044360902944	0.00543137703948073	0.157951509194762
Galnt3	-5.29547141177972	1.80051840063223	3.54470995895819	0.122059361410056	0.436763372253857
Ttc21b	0.613990116951457	5.72010959016144	14.314025871207	0.0100378378946379	0.181822970538928
Scn9a	3.75178759181925	0.761700947788599	5.15764568204814	0.0658128079752652	0.345317482165697
B3galt1	-2.87177400486461	2.2910509551883	5.56970276368377	0.0584372890280866	0.332399266793925
Stk39	-0.81478178808804	5.09721233605818	8.51946675334659	0.0282700204033849	0.252088801572515
Cers6	-0.236387823808885	6.06633093372422	0.614301754308834	0.464444617186719	0.751675759855554
Spc25	0.726082706160422	6.25661806615887	13.3931930014671	0.011558852375452	0.185804174574965
Dhrs9	-0.529696066685493	2.4555491149802	0.22194566892761	0.6550260856325	0.857730104024179
Lrp2	0.0599352055972651	4.9461129959032	0.0010220024304834	0.97558536417258	0.995123644813063
Bbs5	-0.838147867604109	2.73122933789658	3.89667874118754	0.0982722908487792	0.402023008017733
Klhl41	-2.65040255347773	-0.122248095794617	6.08958886852142	0.0506591728720087	0.313508533623029
Fastkd1	-0.588661680049396	3.90940081028947	5.63459794755547	0.0573805796652394	0.330569451222455
Ppig	-0.129497660736533	6.8175988380399	0.509845259782741	0.503344265435583	0.775833393224411
Cfap210	0.311541784349067	1.14239773469044	0.403964708708454	0.549664463575233	0.803525951745336
Phospho2	0.0319267445075107	4.10903704586461	0.0169024862681967	0.901018989907186	0.968518785556941
Klhl23	-0.912691231770033	3.03018996718255	1.21072922554656	0.315416687862635	0.645924687752508
Ssb	0.0311225267121944	7.61211288726137	0.0230510832980092	0.884547869157728	0.962763455428572
Mettl5	-0.0589478632091773	3.24718520565443	0.0416036796747636	0.845454184107281	0.947272278058445
Ubr3	0.119578122581914	6.64128407376282	0.232543434927443	0.647576747235605	0.854768978743138
Gorasp2	0.146429075021011	7.26185627079817	0.634072038196082	0.457696326529678	0.746544293541756
Tlk1	0.281138703543365	6.22738690676223	0.888748929944445	0.383988037644251	0.698706325382973
Mettl8	-0.332808691761464	3.64163972798637	1.3361889675152	0.293791088317818	0.626045076777523
Dcaf17	-0.316769689218146	4.01741917031267	1.74022426352535	0.237558832371637	0.57556215857706
Dync1i2	-0.11197857310337	7.39068143416923	0.451249242429344	0.527978256577492	0.79041754653969
Slc25a12	0.0105279757248035	6.10831235014835	0.00306074587053	0.957765769019965	0.989202025775013
Hat1	0.181858635912176	6.11985870783265	0.512495819679027	0.502282315865992	0.775430001180265
Metap1d	-0.189793899578226	3.83399896910171	0.48092910618969	0.515215249083969	0.782238527760951
Dlx1	0.904235933013327	3.56866617548042	7.00226423645478	0.0400943991551613	0.285812698244369
Dlx1as	1.68176734384621	-0.703123496021128	6.57725135539963	0.0445966682685567	0.296664793264747
Dlx2	-0.859863378298654	3.18383279604032	1.89818014591201	0.219860866186508	0.554997862108527
Itga6	0.29648130753234	7.14089192128784	0.594441359882827	0.471406725845191	0.756490963722563
Pdk1	-0.80371348082605	4.83407924515001	2.32080076179559	0.180981360968166	0.507536963471404
Rapgef4	-5.12268637305475	-0.522265277450413	7.38410407778023	0.0365627379790339	0.275642840521399
Map3k20	-0.741015812006564	6.44073910430257	7.79166976743141	0.0332451449541363	0.265796579707575
Cdca7	-0.302665818444398	5.34170860585837	0.908269667455012	0.37917090816937	0.696093824845593
Sp3	0.357639409505465	6.78459620379054	2.50186023287393	0.167313502370566	0.490920401420412
Sp3os	-0.178212086270291	1.57530212380634	0.104984157889445	0.757471057424262	0.906635419227229
Ola1	0.0179344630288092	6.79008459977634	0.00395052595457665	0.952026346367654	0.986364170251184
Cir1	-0.34467524381154	4.45419148555238	1.38400063492675	0.286144642380555	0.620364376076143
Scrn3	-0.246220956775485	4.1704492217866	0.833815349739722	0.398101814029135	0.706541067346824
Gpr155	0.835630612620237	3.45196037410675	2.75533494623847	0.150531105231682	0.469823838209685
Gm13707	-1.21911339988837	-1.23077717659184	1.641294388895	0.249734599444794	0.586114515984236
Wipf1	-0.994217946902695	6.16722345966306	15.8864782596732	0.0080095384146381	0.169706473552135
Chrna1	-2.56084223960958	7.71813414743858	14.0556690186731	0.0104357727599263	0.182291762102444
Chrna1os	-1.09173652657023	-0.739738701170021	2.29173479129522	0.183323472487021	0.511671704350982
Gm53265	-1.27327964264339	-1.51530870865605	2.20159983158618	0.19087003940578	0.52138620987841
Chn1os3	-0.131482228444181	-1.14256829226857	0.0174056807655925	0.899566295919588	0.967574480763567
Chn1	-0.422195683817218	4.00277194557761	0.207441161966422	0.665590987974661	0.863151174489466
Atf2	0.126478849535523	5.94549505129756	0.335451838033324	0.584581301131299	0.82244937711843
Atp5g3	-0.311263644097483	8.11186583974952	1.1221364835629	0.332215729256252	0.66019293705794
Lnpk	0.358709333209064	5.726528268697	4.0060315758313	0.094672831094506	0.396790542087268
Mtx2	-0.257514067000013	4.9663469814138	1.68642210599896	0.244068431344742	0.581351643456126
Rps6-ps4	-0.781769269672942	3.20252934281669	3.78799210951405	0.102041006498002	0.409714372775816
Hnrnpa3	-0.222312689975267	9.51081490315825	1.4092767407975	0.282224199223743	0.615935245603169
Nfe2l2	-0.150097213055268	6.6093311505428	0.316886281283473	0.594887068239863	0.828226392420155
Gm34861	0.467865784394344	-1.16097942591663	0.486220177988819	0.513002965953968	0.781275996452318
Agps	0.189097003791357	6.99540331106438	0.928084111717812	0.374381937687131	0.692659271685875
Ift70b	0.0679939826033574	2.67927735676719	0.0299745944496362	0.868523522077167	0.956806379455983
Ift70a1	0.173245671956621	1.37209022429183	0.0852210608773561	0.780661287990437	0.918257815079793
Rbm45	-0.198188650811508	5.15699519957744	1.11285834500259	0.334055993859456	0.661424220321868
Osbpl6	0.906304027916241	4.44020060939	2.78602844919934	0.148663104239731	0.467547127212526
Prkra	0.399322098320322	5.05554452197717	4.53307321815782	0.0796586315015223	0.372637887791256
Fkbp7	0.492912010141048	5.15899683417172	7.32256802709003	0.0371023972678378	0.276555561173345
Plekha3	0.108122850540145	5.26450079590622	0.182172932811853	0.685140555108043	0.87332438555603
Gm39860	-0.810131276661558	-0.0510929817868262	1.59968655909382	0.255134015860224	0.591666645894339
Ttn	-3.28748503583709	1.51172032190886	4.65369892346366	0.0868843163833877	0.38423997178783
Ccdc141	-2.42995228878773	3.55522416655603	4.00986604731038	0.0945499592598006	0.396618660271631
Sestd1	-0.0361791980402526	6.03129955005664	0.02422584341046	0.881669575968034	0.961529671493893
Gm35266	0.281417913416967	-0.929359731603138	0.151080653380135	0.71158837158627	0.887501028059588
Cwc22	-0.0976490280073473	5.43277687673675	0.237687702608666	0.644037792816896	0.852946634951579
Ube2e3	-0.0721504510861345	5.50509453414364	0.101529201994046	0.761337987147766	0.908691709902511
Itga4	1.53113510947022	1.57021685913428	0.455086843631297	0.526293143229346	0.789297233993916
Itprid2	0.644622402733711	6.30010955328372	8.98720667761896	0.0255954781479143	0.242364999921781
Pde1a	-8.47636488154327	0.109942120075055	6.28521869627069	0.0570336598450031	0.329432958959062
Dnajc10	-0.0515903654959562	8.06464461704918	0.0768601538809819	0.791364199085967	0.922931174848492
Nckap1	-0.680079055188699	7.67972485941092	6.77643910396732	0.0424050021824246	0.290829961717226
Dusp19	0.264262055868993	2.36128833565432	0.428514457231785	0.538185685522801	0.795697095508843
Nup35	-0.26869526865695	5.01477434116225	1.46559728943679	0.273776409253029	0.609179816912297
Zc3h15	-0.0252354592252055	6.72378676977302	0.0091614077985722	0.92701830550877	0.977501677182782
Itgav	1.27425744481957	8.35104589358148	25.592209960427	0.00267528847217063	0.130926996441078
Fam171b	0.960600198876665	3.14973811796205	5.81129525842207	0.0546329591095765	0.324194788583699
Calcrl	-2.69773842384394	0.776105364959816	3.26394494285547	0.123357454396948	0.438386454684509
Tfpi	0.841609086075947	4.57027395065269	5.20804568843398	0.0648443320515363	0.34379743202011
Ctnnd1	0.203559209009669	8.92365347604462	0.309163403081398	0.59929478274154	0.831018039086471
Selenoh	0.0714374579363811	5.69667430686954	0.08889996807284	0.776134752652497	0.91567521345812
Tmx2	0.635584398090146	5.8966438054636	14.3298628883871	0.0100141181652975	0.181716863336578
Med19	0.33194001793747	5.06741128117882	1.81890480189938	0.228491413309042	0.565297479565433
Zdhhc5	0.703107058882381	7.73298846332954	7.33073731430991	0.037030131390054	0.276555561173345
Clp1	-0.305254972982842	3.76232634908598	1.10604207327133	0.335418232101952	0.662728887030887
Ypel4	-0.477919634530764	0.565783663342062	0.360451790158571	0.571305522548107	0.814631806401411
Gm19426	0.561651420167126	2.14649109627248	1.93349454726862	0.2161693439201	0.552111971821735
Ube2l6	-0.337687870292456	3.51996256945928	1.11939612864186	0.332757596120974	0.660573169438153
Timm10	-0.838285551009697	3.01305908251627	4.86254500597881	0.0719027801945262	0.358158639522768
D930003E18Rik	-0.263122292414306	-0.977454287559922	0.0768936684121348	0.791320059434108	0.922931174848492
Slc43a1	-1.7205855276048	2.22125018832867	2.73185376084377	0.151982688284382	0.472124038087943
Rtn4rl2	1.94838058928039	-1.72623599347173	1.59119819968071	0.256256913326775	0.591891284040432
Slc43a3	1.61969351348497	5.27294830796251	10.0931661992277	0.0205046884162213	0.224553970600945
P2rx3	1.49618592253437	0.0464609354126784	1.55986580847836	0.260466384668702	0.595451226983263
Ssrp1	0.226623197761292	8.55648372341871	1.51891684043745	0.26612582474867	0.601389748557512
Tnks1bp1	0.475339929636881	7.77484014294234	5.86035300634086	0.0539021848704133	0.322813455744317
Ptprj	0.903749865405021	5.26236201397785	10.9789241248729	0.0173733809552691	0.213098811970326
Nup160	0.168916703719563	6.18773195376681	0.970306122203281	0.364500416036621	0.685970832229574
Fnbp4	-0.18404157939704	5.87632521234597	0.90736690017896	0.379391488161458	0.696093824845593
Mtch2	-0.276060317626411	6.73874673390322	2.66597791234196	0.156162583816883	0.476946295009206
Ndufs3	-0.567385947046004	5.95131701899909	4.48234353006841	0.0809541521716716	0.375304480722983
Kbtbd4	-0.276150840201915	4.58011612357897	1.92531933947523	0.217015820402581	0.552324452731836
Ptpmt1	-0.326243987296795	4.90045759290781	2.06662587093197	0.203035809683263	0.536763458302333
Celf1	0.108870330665543	7.25977849499338	0.148970305500902	0.713495872964829	0.888316819453257
Gm13778	-0.618576605051392	1.71508087131072	0.654921837291248	0.450767393161772	0.741902920316438
Rapsn	-0.766196206359621	6.08098591854998	1.0411313203769	0.348844300192017	0.673298302974701
Psmc3	-0.384289897860531	8.09078429303806	4.33849302820357	0.0847899378473883	0.382195844804549
Slc39a13	-0.910850836834279	6.40130208992393	8.84690043538952	0.0263602249428931	0.244913534035821
Madd	-0.298894917911314	4.6828816569526	0.737881937522812	0.424940734172163	0.723591549523543
Nr1h3	-2.14743869693146	-0.431450678593645	4.27785945722176	0.0864821852238302	0.384057000375305
Acp2	0.0739119532215291	5.66767924731326	0.0995176803327943	0.763623315198518	0.909963304619666
Ddb2	0.0399274058939105	2.09660653697673	0.0110820828343697	0.919761910003412	0.975464382480817
A330069E16Rik	0.125689360974692	-1.09069166796499	0.0292593790390119	0.870083495643748	0.957188729301585
Pacsin3	-0.23712452125424	4.71979718194546	0.680346193607862	0.442566340778541	0.73600706672953
Arfgap2	-0.193904699227472	6.6108259243284	0.89653797268881	0.382053924955441	0.698070873567233
Cstpp1	-0.584294014107458	4.50235282512861	5.00841685183913	0.0687997173572502	0.351422179804789
Lrp4	-3.88814187988426	6.21780441965687	33.3395924882496	0.00140132175925934	0.107768316247802
Ckap5	0.395013971392419	7.81561604990893	2.84377031934392	0.145236804050187	0.463220205259581
Zfp408	-0.782554498486509	4.17158289068477	5.67803266179866	0.0566879142304472	0.32905704206851
Arhgap1	-1.01093431780685	6.14652510948474	30.3847098660125	0.00176305990157297	0.117260450809582
Atg13	-0.574951315253049	4.93328809936816	4.27997583137429	0.086422334897968	0.384025875188617
Harbi1	-0.662242328071903	2.9410611193987	3.49838739916841	0.113119944059975	0.424528372556608
Ambra1	-0.266498418001293	5.28535357027933	0.892174643225477	0.383135408916246	0.698442441728588
Chrm4	-2.79547051815251	-0.792548219440523	5.14598987525942	0.066039612144354	0.345531232007986
Gm39876	-0.403132834765581	-0.0597851756588804	0.312859123253017	0.597176354520404	0.829622319938863
Dgkz	-0.791589575537949	6.01001491096054	15.9796518351306	0.0079074675510195	0.168033685459164
Creb3l1	-0.423105533337544	7.29442113423774	2.95629167518652	0.13887335533049	0.456536157144927
Phf21a	-0.4069005866436	5.15264942896309	2.18591964757521	0.192228421190104	0.522641246165013
Pex16	0.113960170774714	3.53933207155083	0.169232177402955	0.695793626191091	0.878352583390519
Frey1	0.907636167074124	-1.63193700191965	1.5899710118848	0.256419864547763	0.592161221989471
Mapk8ip1	1.91189652283573	6.09019620422812	38.6738238158989	0.000965270328969021	0.102355432736285
Cry2	0.672365640072801	3.93750725904703	5.83097715607452	0.0543381521968061	0.3236588319695
Slc35c1	0.172274785181093	4.27642566670825	0.586270271777748	0.474326480324	0.758452738339862
Chst1	0.180233120607335	6.97668412871511	0.0625433536073374	0.811277035355197	0.931391843359833
Gm13816	0.837359768549923	0.821308098969159	1.37955601186078	0.28684258763957	0.620589725638366
Syt13	-0.203629846255439	7.56716603296138	0.381106936669406	0.56081409538924	0.807952510306532
Prdm11	0.555220268697444	2.08388026549106	1.54083206624633	0.263074293952729	0.597418426166648
Trp53i11	1.42301018011134	0.990164634506234	1.25628963840644	0.307287415586091	0.637604937265358
Tspan18	2.91256124150637	4.85995597419187	6.18624863052345	0.0493716493403127	0.309997716132372
Cd82	-0.280696686650981	7.13350071198451	0.347045308793863	0.578342521756292	0.818999274525302
Alx4	2.28966264573085	-1.97724729120347	1.47439921519773	0.282028436026832	0.61569289841544
Ext2	0.120905823886565	7.24552120517142	0.593290372440708	0.471816018701274	0.75685308816058
Accs	-0.206120733701801	2.69290165631193	0.227195371217114	0.651308694215599	0.856954093457385
Gm13889	-4.86527973533294	-0.207643588549124	8.52776089931002	0.0282193568754359	0.251964673393293
Alkbh3	-0.264093677338106	4.87068312646739	1.16801640043004	0.323345759841192	0.652572982406516
Hsd17b12	1.5096504513367	7.88206496881156	23.0493516287005	0.00343134746381732	0.14163519340356
Ttc17	0.00489400961899391	4.85414896255874	0.000446891862469822	0.983853647795054	0.998276633207756
2810002D19Rik	0.247311674366186	0.945920868020294	0.163972716145116	0.700262418423188	0.881010495263657
Api5	0.000169700420679469	7.6139681391409	6.95002875677244e-07	0.999363197950708	1
Lrrc4c	0.339825500591784	2.39024288422242	0.0902436423561462	0.774507285443713	0.915315342216796
Iftap	-0.173816985344602	3.91440557450547	0.438226281198584	0.533777432890926	0.7938014646063
Traf6	0.0242294968958902	4.85047776941176	0.00733666804199706	0.934666314849843	0.980289395893481
Prr5l	-6.65099547046944	1.93100933482153	7.81347407400135	0.0330794184663896	0.264979650563821
Commd9	-0.230871591709166	3.97002196209595	0.737353494996838	0.425097061867526	0.723765467288801
Ldlrad3	-1.17990022876706	5.29764484139481	17.081989328138	0.00682318294859061	0.164469260626475
Trim44	0.257088429607097	6.68690400626066	1.00007252515837	0.357785418567726	0.680325884207469
Fjx1	-2.08906722626732	-0.272169796377929	1.92343685155021	0.217211422566425	0.552338703114589
Cd44	0.248619992556438	8.57205990954451	1.1746170934438	0.322100231947744	0.651597337698046
Pdhx	0.0600555751781896	4.91079633724361	0.0724546028558757	0.797260324726015	0.925008860088401
Apip	0.268598064152947	3.8877391783619	0.746347327738483	0.422449855664199	0.721540382147959
Cat	0.342086480926804	5.91647056975337	3.0599027676874	0.133356029220517	0.451194107243998
Abtb2	0.126612824883456	2.83096251988876	0.0990306006679643	0.764180561553211	0.910066731845631
Nat10	-0.502749178893718	5.51625824554944	6.6891405566138	0.0433470075171335	0.293410732164216
Caprin1	0.0858700109718115	9.09807899596706	0.102942489879437	0.759747412308089	0.907613104125756
4931422A03Rik	0.0809688746962352	-0.908675483461917	0.0166511575392674	0.901752821730642	0.968800112225217
Fbxo3	0.253387398774123	6.0361321813456	1.54931220810414	0.261907574482352	0.596464804404237
Cd59a	0.612348052382908	3.54418243933285	1.58058373666503	0.257671485509998	0.592885078658828
Hipk3	-0.0291186544553784	6.92478234650067	0.0163482212757713	0.902644883030547	0.969119764725144
Platr14	1.43549212332104	2.02792014721011	2.51253001500564	0.166554639817485	0.490203098923425
Cstf3	-0.0550029709289597	5.44208249069375	0.0948042657558235	0.769081136583797	0.912165999204038
Tcp11l1	-0.250288764294277	5.41659423393976	0.461947469478647	0.523306909899129	0.787072220134917
Gm6306	-0.11814311465588	-0.486711912233263	0.0264711995364939	0.876361411126437	0.959585876794978
Depdc7	-0.525860556259201	3.16215265007789	2.64668656067141	0.157417513657363	0.477981500861583
Qser1	0.0372520230819591	6.18654528112757	0.0236010655533492	0.8831911928865	0.962357784308304
Prrg4	0.00495323799640866	3.26878004512464	5.21424635414447e-05	0.994484275722747	1
Eif3m	-0.160125585465452	6.75227655230106	0.558436520634799	0.484525974200993	0.764084021111611
Rcn1	0.0473374960694989	8.34827614019928	0.0504383198022444	0.830125130160472	0.940486225092006
Elp4	0.239310478374704	4.37465994176934	1.14576398819766	0.327600769795345	0.656149536857563
Immp1l	-0.129818838073031	3.8190791312821	0.204327686778944	0.667918027243831	0.864409983615803
Dnajc24	-0.257089760570675	3.41033659582279	0.804067254779897	0.406110419949392	0.70987148257205
Arl14ep	-0.336864460468636	6.37066182416586	1.48910167151738	0.270363555700086	0.605692706858932
Mettl15	0.193303781238179	2.86117607337751	0.332236820139721	0.586337598423081	0.822706534711795
Kif18a	0.559553049367809	4.84051506966073	4.30085793458765	0.0858348571808781	0.383408005262465
Bdnf	0.679621047767751	5.76960838444124	2.87200106039294	0.143602180836484	0.461002732364284
Lin7c	0.540723976507671	6.99485065242569	6.19347286631543	0.0492772280249089	0.309928390022523
Lgr4	-0.702444618681388	6.24960083252249	0.950879196636192	0.368993682398475	0.688134869599928
Ccdc34	-0.1811628138591	5.99698827196929	0.403127489827237	0.550064748501155	0.803543238774116
Fibin	2.85529164415007	4.47602052300952	2.11671796859833	0.198393281420775	0.530910326112044
Ano3	-0.633755126063103	-1.84546608029622	0.330341046278916	0.587378680222716	0.823593869372482
Gm52523	0.897575912396248	-2.1074839394896	0.273977360969033	0.620364631099654	0.840847905074982
Lpcat4	-0.448718228661305	4.24473014808749	0.611386865008503	0.465454741971551	0.75246187015421
Nop10	-0.32846741881693	4.2573136635645	1.2696590363988	0.3049633998447	0.635930165928136
Slc12a6	-0.524218836584868	5.31559155104599	2.92531564443818	0.140585259507525	0.459089361254071
Gm39908	-1.24207082835274	-1.53426390894878	2.17747327619285	0.192965920873643	0.523758891983203
Emc4	-0.237248565019247	5.43779787626265	1.37408052458531	0.287705982951596	0.620883701771137
Katnbl1	-0.184730190545156	4.99186347044676	0.608489733685837	0.466462655111936	0.75340037098318
Emc7	0.00624123542954321	5.69396190248442	0.00107869816355929	0.974917580067513	0.995123644813063
Aven	-0.717694687373983	4.1651499125362	10.0159838733177	0.020812836591051	0.225273501398083
Ryr3	-2.73680034391792	4.34111441083365	5.16481644353362	0.0656738078402074	0.345317482165697
Fmn1	0.00198917615052003	5.5348991907554	7.31338457190945e-05	0.993467728976556	1
Grem1	-5.50387947704088	6.56309427639103	17.50083103314	0.00646397994079206	0.162811350546726
Scg5	-4.08966302956508	-0.922382345491499	8.60336322892929	0.0277631970093252	0.250730827378326
Arhgap11a	0.732646740169098	7.43113725868494	7.23782074513078	0.0378635548186491	0.278492464832827
Actc1	1.17651375527682	1.24253360873012	0.622018837675781	0.461789344868127	0.749337392637052
Aqr	0.231285674296722	6.05746855712394	1.31174788570018	0.297821268781603	0.62988718399951
Zfp770	0.150065971890881	4.47812896074512	0.348353843136905	0.577647446640359	0.818732875369832
Dph6	-0.393588924829294	5.13686742839693	5.19407896714551	0.0651107402281894	0.344072106115574
Cdin1	0.031081774979364	3.69339915440885	0.0114071338777948	0.918598841398988	0.975103400271193
Gm52524	0.600447517524562	-1.57270124909183	0.260398441623194	0.62897149292511	0.844546698808369
Meis2	0.372770578243677	5.52349717090236	0.726209351825431	0.42841703737399	0.72579403680555
G630016G05Rik	0.422909825147943	-0.85027717051271	0.41665314812186	0.543670191061047	0.800328594503366
Spred1	1.05949188403166	7.59452162882118	9.33280921965273	0.0238360933449526	0.236328524398967
Fam98b	-0.0843330615192008	5.790398365812	0.200057687507858	0.671145244281902	0.866435442651404
Gm13986	-2.43121635321494	-0.804646149068539	7.17999219611987	0.0383952162989574	0.280298578053916
Thbs1	-2.47156468691082	10.6693774337355	23.7803213598881	0.00318720689894278	0.13778420776245
Fsip1	0.534170693270891	-1.64012393969327	0.285309800290213	0.613392586566652	0.838551849018059
Gpr176	-0.0573336323771384	4.33679903764629	0.0131379358604783	0.912670871128788	0.972854128229904
Eif2ak4	0.761104440627623	5.72541022043801	19.3318520670552	0.00516160497330317	0.156611277002164
Srp14	-0.422712068418049	6.10040763106546	3.27393343112663	0.122895354662192	0.438136860440264
Bmf	1.39173528590548	3.92190915814053	4.99941345851427	0.0689858463055663	0.351502372296619
Bub1b	0.0581385461324468	7.28383451130237	0.115345766748105	0.746285120050983	0.9025354538826
Pak6	4.35219052848821	-1.55271016473634	5.43734408437527	0.0606768209372593	0.336435817879034
Inafm2	0.371996577142508	5.45482994145594	4.35945023192454	0.0842156872676461	0.381809605691216
Ccdc9b	0.21466408783148	6.37358959912652	0.596455241209664	0.470692140590534	0.755967984915294
Gm54146	3.36973417862594	-1.71022467880077	8.54962036233684	0.0280864222721704	0.251650736264078
Disp2	2.66928804898565	1.24167254695847	4.52993652910992	0.0797379016522323	0.372637887791256
Knstrn	0.236811590417792	6.92791489244254	1.5335239815505	0.264086025104125	0.598641667948918
Gm39913	0.926250623907611	-0.374890703389014	2.10622856374924	0.199352616010498	0.531960376221315
Ivd	-0.405195631989659	5.60493654671331	1.92782292580096	0.216756080744088	0.552111971821735
Bahd1	0.174762716412266	5.16912431971868	0.344718476985487	0.579582995627516	0.819637949158001
Chst14	0.197638571153	5.28737356368403	0.796531854525384	0.408182178871172	0.711762952219428
Ccdc32	0.534310838254465	3.95651469184757	3.37525319643378	0.118342039885267	0.431651739480199
Rpusd2	0.0610024325400742	3.27334589176932	0.0430087427168997	0.842908913244083	0.94651830707057
Knl1	0.916196455440524	6.47933240267087	13.3877086261615	0.011568818575187	0.185804174574965
Rad51	0.0633984467117876	5.12914345807275	0.0441077796914236	0.840948292324368	0.945627682882151
Rmdn3	-0.140030192848612	5.19914737074269	0.44964622830105	0.528685316453799	0.79044464712369
Gchfr	-1.50398938945398	4.2540402149067	10.9055752845064	0.0176069747276442	0.214309273911364
Dnajc17	0.103045989246292	3.27848539711333	0.11745554582594	0.744077930729764	0.902013713291836
Gm14137	-1.86437112847924	0.628186736542177	3.20283947167668	0.126238127308704	0.442350814954679
Zfyve19	-0.394944982708809	4.02650960232132	2.75680975657651	0.150440590498519	0.469743068291295
Spint1	-2.39766286543375	2.33033031700068	2.88822606641842	0.142674456738482	0.460153415060116
Rhov	1.47369638615837	1.59537947163424	4.50725257905047	0.0803144243185477	0.373729967848966
Vps18	-0.0581049488344759	5.18855284175367	0.0986444647361972	0.764623408814758	0.910295785659965
Dll4	0	1.75410982759276	0	1	1
Chac1	0.0869314738046668	4.54816964871435	0.0398434638365035	0.848707265473312	0.948595382725842
Ino80	-0.0217422058581411	5.61381115809565	0.0128101396980805	0.913761681170338	0.973362113287714
Exd1	3.09979469161258	0.345288895907494	12.6440455659967	0.0130356812463929	0.19433192504238
Chp1	0.676670661942961	7.28141884292533	5.3686827175057	0.061885168252406	0.339815822421036
Oip5os1	-0.0215399590194063	5.46542286355627	0.00515970381709835	0.945186821527283	0.983786710254882
Oip5	0.684447179737058	3.62111058084478	4.12874423596389	0.0908478210877756	0.391055150032385
Nusap1	0.645112174213084	6.39043888182227	13.2705538309431	0.0117845222681131	0.187735604175504
Ndufaf1	-0.091890577947521	4.1760247926182	0.10105521570669	0.761874199638261	0.908981785837281
H3f3c	0.165605541687137	-0.708917627908804	0.0718583393734633	0.798073125979203	0.925288984040985
Rtf1	0.0313936814486149	6.22767100650873	0.0180148887150595	0.897835930818164	0.96695652448444
Itpka	1.07217061237248	-1.27171189629261	2.13719919466419	0.196539279780778	0.528333351509821
Rpap1	0.00688548387024612	5.12209749790334	0.00136663038311873	0.971769373522318	0.994008027975042
Tyro3	-2.24510577300639	3.9949926652302	28.5484694207291	0.00205379456824965	0.125106423940984
Mga	0.129333168713406	5.5647446430526	0.184645049272956	0.683157776211928	0.872173761725109
Mapkbp1	0.666409734346438	5.75862497824896	7.67658263096426	0.0341388960943378	0.269239747548128
Sptbn5	1.80105799802936	-1.13754813157557	3.68406214918279	0.10583548319142	0.414386749890341
Ehd4	0.521850001337586	8.27007349835362	4.22019698441385	0.0881351800830562	0.387021658248535
Vps39	0.0110571438423653	5.17173544715325	0.00188985298097746	0.966805624585756	0.992030067031436
Tmem87a	-0.0761036464184795	5.4687385416733	0.155362170910203	0.707765886561802	0.885164099223523
Ganc	0.0491688853277765	4.13472976033032	0.0159673588281757	0.903778453429676	0.969508088862764
Capn3	1.50847623143261	4.04323393812982	21.1251258843625	0.00420784469103688	0.148990041571421
Zfp106	0.0384250930767997	8.35875334162381	0.0229488801835576	0.884801805133462	0.962763455428572
Snap23	0.0952089484738253	5.60139242080733	0.178171264710941	0.688384835495413	0.875294552126874
Lrrc57	0.150142942831738	3.75778219580265	0.278521251287107	0.617546773258212	0.840138744787356
Haus2	-0.110769841673572	4.78871157467676	0.196786622934156	0.673646188049058	0.867491766410807
Stard9	1.08449071283207	5.76970627807949	4.12867911200984	0.0908497937305001	0.391055150032385
Cdan1	0.192742153604232	4.93839997887387	0.419207713111503	0.542479448072963	0.799527355276873
Ttbk2	0.103637371763481	5.50605103064275	0.144331821085748	0.717744791119141	0.890214228084027
Ubr1	0.125720720155638	6.08145456223348	0.29281396933956	0.608875685430744	0.835773735738583
Tmem62	-0.478073743965922	3.67829138579057	0.535920175759511	0.493078771411024	0.768666115074866
Ccndbp1	-0.375290739008651	4.47962246355724	2.31397666076003	0.18152736496129	0.508381551004306
Tgm5	-1.18604377732306	0.829776894880267	2.24977858067566	0.18678180334112	0.515978914160373
Lcmt2	-0.215715562812874	2.77332349522248	0.197668737400382	0.672969261564053	0.867240732053685
Adal	-0.00303684289261288	3.49656297108497	5.79227128161851e-05	0.994186592982929	1
Zscan29	-0.00259812272364903	4.44852168802983	0.000114681330365948	0.991820103347022	1
Tubgcp4	-0.0646837150003096	5.84399412894929	0.157688104436308	0.705715273821861	0.883892417492525
Trp53bp1	-0.118941338491937	5.69537967455194	0.213036676662995	0.661462518313198	0.860710150210729
Map1a	0.52230145051188	7.05277520644283	2.42076851818367	0.173245649517775	0.498462009263069
Ppip5k1	0.55082555918149	4.64079630377001	5.32185706790719	0.0627282639704396	0.340715738718363
Catsper2	-0.150079672498219	2.82532567556627	0.114123894216771	0.747573880047004	0.90279049073473
Pdia3	-0.228743312028149	9.28344196402648	1.12737805496887	0.33118314654684	0.659264302739288
Serf2	-0.104666095982501	7.24233629397188	0.23695416372066	0.64453944084342	0.853300006618009
Serinc4	0.13204301047231	-0.125369216164776	0.0490782760144058	0.832387007014353	0.941582216578668
Hypk	-0.532667095583504	5.56416735361418	7.58231106104966	0.0348955677349906	0.270735470439428
Mfap1b	0.2053787850035	3.2635751533076	0.333111700703166	0.58585852022695	0.82244937711843
Mfap1a	0.369617371767197	4.2675670316288	2.36015758225866	0.177877893348059	0.50467600621004
Wdr76	0.349935202380489	4.67440461859021	1.91552908259384	0.218035909439675	0.55254582276777
Frmd5	0.143994922218795	0.606544002460945	0.0173737603497134	0.89965780675341	0.967574480763567
Golm2	-0.383530297689495	5.63523025517348	1.44020723243038	0.277536706002398	0.612539880696039
Ctdspl2	0.712125491123197	5.97780720143669	13.8079777417475	0.0108376124646598	0.182853095222337
Eif3j1	0.221420836540892	5.53946081989342	0.75625556867863	0.419566100355616	0.719657803546438
Spg11	-0.0968931073786812	5.28644138991279	0.147166301492447	0.715139055289563	0.889334887802344
B2m	-0.161369805418926	7.25489320372166	0.410014813439649	0.546789505714018	0.801972182455992
Sord	0.25778994033585	6.28094978608374	0.380163289206254	0.561284534129885	0.808149648695183
Duox2	-1.55235345339635	-0.61992733603239	1.35087774844108	0.291409044482223	0.624355905299103
Duoxa1	-1.44424033212517	1.55460357550686	4.10298699232773	0.0916326780910085	0.39230662033956
Duox1	1.152095368786	1.29807743294652	3.15612154759883	0.128504584207481	0.44450025345179
Shf	-1.22028823298878	4.87446132778977	14.3583217909123	0.00997168457480827	0.181399793860874
Bambi-ps1	0.428928474776518	-1.93851467566692	0.0791494212131659	0.788372912247885	0.922152145323519
Gatm	-2.11154827595366	5.55941164656087	2.18980902139444	0.19189018548918	0.522639092234099
Spata5l1	-0.619005089207203	3.57429894289823	2.95847129345298	0.138754006818477	0.456390470492546
Slc30a4	0.0384112818513719	7.17145410805327	0.0263451299695715	0.876653153186581	0.959585876794978
Bloc1s6	-0.296553589458936	5.17713787407855	1.9918515107404	0.210264530562738	0.545205052674288
Sqor	-0.0891857693644967	3.02465798469737	0.0181196841423827	0.897541302705754	0.966810781495323
Sema6d	-2.16937538072066	4.12088415644162	5.59467807311433	0.0580274725162951	0.332056589366164
Slc24a5	0.490127719090129	-1.11229969198367	0.483134713063927	0.514290806282532	0.781958606892885
Myef2	0.0491702952583622	6.9927387213045	0.0312292267881227	0.865832865551137	0.955961123632826
Gm14002	-2.88535754771851	-0.709769995204062	5.20750477569201	0.0648546217686434	0.34379743202011
Dut	-0.256861207414722	5.85841462893321	1.37652032028474	0.287320778279821	0.620812771264634
Fbn1	-0.948388546760719	6.55756058777775	3.24139630111068	0.124409621150066	0.440510071477762
Cep152	0.236351545309646	4.34819094426145	0.926805034664483	0.374688083087445	0.692822436182847
Shc4	5.57084312126992	7.14725359895379	38.9400006369649	0.000948637173442079	0.102355432736285
Eid1	0.175962582303249	4.83506374582633	0.121726659677124	0.739677567815815	0.900349534651604
Gm35231	7.720908334485	-0.144650136353183	23.6963999512186	0.00540072800761253	0.157951509194762
Secisbp2l	0.569265585807436	7.00670346080997	4.1813717923111	0.089272905286223	0.388972695337141
Cops2	0.0127411329940142	7.39584918854978	0.00237039360896201	0.962827662547903	0.991196265679847
Galk2	-0.23125417586842	4.67034635026292	0.518218582999389	0.500003955044775	0.773802969183965
Fgf7	-8.34048823075399	4.33092043066146	5.53758376913133	0.0589701855787109	0.333070717609382
Dtwd1	-0.570066698105487	3.02753404744819	1.46178512124965	0.274336063794919	0.609179816912297
Gabpb1	0.249999011746253	5.21432066547669	0.953767558873012	0.368319956216884	0.687771010229511
A630026N12Rik	-0.497358423546547	1.54692791884558	1.27282068738054	0.304417773874285	0.635643204031422
Usp8	-0.16151035214442	6.44373820293835	0.870135758088528	0.388675948242073	0.702582130863263
Trpm7	0.0672505101865028	7.08429938565854	0.115189805986408	0.746449186650114	0.902551145642194
Sppl2a	-0.138393703824629	6.57143078517718	0.375170252557883	0.563787595524119	0.809748290607022
Ap4e1	-0.0137742898608136	5.20978216193912	0.00456665874612214	0.948427015731722	0.984951891516189
Blvra	0.448017614921051	5.24718595495445	2.02703329393795	0.206817566359958	0.541053514586391
Ncaph	0.444798147571265	6.60733691798963	7.65006856629201	0.0343494322929503	0.269855507749398
Itpripl1	0.146857750944292	3.78502488769663	0.0805879175550126	0.786517391525541	0.921148362738048
1810024B03Rik	-0.42949017923761	-1.62162705732375	0.3364380045524	0.584044893416619	0.822259803191954
Snrnp200	0.27202794760118	7.33440256367129	1.1933891785058	0.318598681037687	0.649011120783207
Ciao1	0.0636389315199244	4.85907372967273	0.107306625094754	0.754911596269429	0.905714941295765
Tmem127	-0.296280658282942	6.41886255823957	1.82432779618145	0.227885315605766	0.564733442423587
Stard7	0.226468740685568	6.62025641795442	0.646921691168528	0.453403821086009	0.743204613502707
Gm54150	-6.29140019854732	-2.28453419839727	5.56479792343803	0.0680238953681322	0.349941473498355
Dusp2	-0.407146034298329	1.63559336939184	0.403223803472199	0.550018669220686	0.803543238774116
Fahd2a	0.143160448417145	1.93212445887664	0.101853454727003	0.760971970693896	0.90840404024604
Kcnip3	3.90990231339274	-0.51755424716742	8.53200508515867	0.0281934796982135	0.251964673393293
Zfp661	-0.229516535749434	2.55488864351319	0.450272564900504	0.528408827697472	0.79044464712369
Mrps5	-0.233473919149716	5.20951841035672	0.972332581757103	0.364036827982129	0.685309583566927
Mal	4.35757150911157	-0.267164008031128	5.65179702579115	0.0665419719085219	0.346662208491171
Nphp1	0.0462093510087331	5.44722406194499	0.0377463056270099	0.852682835355682	0.950440568396843
Mtln	-0.559114675527212	3.55724693711516	2.04010337909072	0.205557925542417	0.539408638338876
Bub1	0.591431412666624	6.60773090246874	5.4548567297969	0.0603738138176118	0.336031320473077
Acoxl	5.60729575678853	-0.277592522616831	16.8336201113593	0.00704903401902967	0.165100971440218
Bcl2l11	0.685001318217381	4.11115930804914	1.26694015253732	0.305433822599282	0.636028740899795
Morrbid	-0.0294372719311025	4.05427050361547	0.00748907023724221	0.933993191654574	0.980258142891369
Anapc1	0.184980911211787	8.22207230220132	0.707782184124335	0.434006080976985	0.729820087056534
Gm39931	1.68267233836227	-1.72841271516157	2.14450558800899	0.19588395193423	0.527757648746953
Mertk	1.32477371010466	5.28158032775446	7.32467636961804	0.0370837283711326	0.276555561173345
Tmem87b	0.573932138215369	5.59764645684222	8.52742107324591	0.0282214302225167	0.251964673393293
Fbln7	3.55551343652731	5.18498113658919	8.147348587185	0.0306765318816211	0.259055969799391
Zc3h8	0.149598490649025	2.54165910744006	0.0950237027855167	0.76882373932736	0.911938833796372
Zc3h6	0.547794664772681	3.58590328119897	3.4920234652531	0.113381864507877	0.42484748093669
Vinac1	1.05256173398855	-0.773513990477804	1.88374845610151	0.221396033301301	0.556954823465876
Ttl	-0.199186036873818	5.49942812372371	1.39707115720673	0.284107074573714	0.618255340193604
Gm46764	-0.661334497087897	1.33234387018895	1.68898067627123	0.243752916109441	0.581351643456126
Polr1b	-0.575677083545913	4.74548590558143	5.82352012777995	0.0544495907495037	0.323823568553206
Chchd5	-0.731012396220751	3.72820857861067	7.81403765811658	0.0330751498114013	0.264979650563821
Slc20a1	-1.33011901112787	6.91413288216619	13.8059488379433	0.0108409899087911	0.182853095222337
Ckap2l	0.423051278922501	6.8901243328057	5.82984250695417	0.0543550883273167	0.3236588319695
Gm14023	-1.22858599319365	-1.86952976284063	0.508275465754387	0.503975224491548	0.776065249283256
Sirpa	3.42539428904995	2.87038108939636	10.2155515122079	0.0200286423699957	0.223275358260821
Stk35os1	0.253062349365353	1.78040947252652	0.179992773758319	0.686902692841284	0.874706943646676
Stk35	0.387927543016847	5.44940431615325	1.49839141136536	0.26903234337312	0.604480616931258
Snrpb	0.00138518058678969	7.55488253292767	3.81596828605328e-05	0.99528143064299	1
Nop56	-0.205911738148076	7.4073517886364	0.380783254693247	0.560975368065233	0.8081047546906
Idh3b	-0.294461401172253	6.81808593045043	1.88961467202145	0.220770129108475	0.556230512496391
Ebf4	1.0980481979326	-1.53281792349088	0.613833932939065	0.464606468974358	0.751675759855554
Cpxm1	2.12330276010153	-0.146716251207173	5.1219778108705	0.0665102499961258	0.346621184544169
Pced1a	-0.0323208138327815	4.33957346957894	0.0185766398910443	0.896266647261395	0.966555551116217
Vps16	-0.0836788901333502	5.47052912327711	0.183146157063367	0.684358044362364	0.872939374708816
Gm52562	-0.662470904136153	0.413796083640001	1.02554898828606	0.352194953905271	0.675974337120442
Ptpra	-0.293282338792875	6.94565584759942	2.33894594769874	0.179540959169956	0.5062323649923
4930473A02Rik	-0.45371303738164	0.598853292067286	0.493228123756575	0.510100952111415	0.779190723993619
Mrps26	-0.0918538109015226	5.48859801910613	0.114813576415783	0.746845488694753	0.902576979315457
Ubox5	-0.261889972245591	3.4807671733923	0.652269989401758	0.451638278251954	0.741902920316438
Fastkd5	0.0488121867605533	3.7032778375378	0.0233498975969119	0.883808727467726	0.96251446642122
Lzts3	0.573607498318327	4.75910624266618	7.15648836313151	0.0386142172532347	0.281164806546935
Ddrgk1	0.27356223312095	5.80512365388152	1.5708702875062	0.258976236541149	0.593912842872452
Itpa	-0.335906881214683	5.39772330012141	2.2861391271492	0.183779359853001	0.512157124884818
Slc4a11	-1.8411475995095	0.83186836063747	4.42233423075657	0.0825245353395398	0.378000189491708
Dnaaf9	-0.834685957145846	5.64420781083512	8.4368225308654	0.0287816697188781	0.253848039662556
Gm14057	-0.469839713348878	-0.11126042158775	0.581683076556218	0.475980139816978	0.758908415105557
A730017L22Rik	-0.151879689894125	1.42996646655966	0.0912769198640488	0.773264852374825	0.914665090272468
Atrn	-0.122911564704823	6.15051377239647	0.294668348442563	0.607771346067441	0.835295332219887
Gm30286	0.412248340425181	-0.126973593226857	0.241835129015019	0.64121979932296	0.850920276011981
Gfra4	-0.198346349188653	0.21832215637856	0.0290773760805569	0.870483605690483	0.957270420036229
Hspa12b	-0.335167607618999	3.76339954331412	0.0706222831771273	0.799769780215138	0.92584123215823
Adissp	-0.0278624219028799	5.24644505509635	0.0143740038822585	0.908677104996193	0.971111741172363
Spef1	0.890154020833193	4.19062207887445	3.58987762710164	0.109446048895581	0.417532367637078
Cenpb	0.168967059484238	8.49291615030891	0.506305583650375	0.504769131880093	0.776478929053665
Cdc25b	0.878214798078329	7.33212411896262	15.565223846745	0.0083754626564712	0.173168349518931
Ap5s1	-0.456247366056069	3.41950542364835	1.41476543013437	0.281383668503199	0.615447520755648
Mavs	0.977087887446131	5.21848023231669	23.5832703442597	0.00325064579005409	0.13778420776245
Pank2	0.134833415163271	6.02555056146977	0.605343584468821	0.467561685190057	0.754094964282579
Rnf24	0.374593567453191	5.81222726675277	2.27570351525562	0.184633928840875	0.51342149525581
Gm30679	1.02744501016943	-0.368970782777106	0.698743250239884	0.436794131647329	0.731815695589169
Smox	0.350430825827839	4.76372942702052	1.20552196412892	0.316367032078848	0.646932303216946
Gm30732	1.05391953756766	-0.811996534491228	2.87378484800198	0.143499770125536	0.460943460502688
Adra1d	2.0324212860134	5.69720330428522	6.28258313868255	0.0481326074153142	0.306980012629044
Gm14285	2.01692556954002	0.261871248880836	5.53346004824886	0.0590390860343425	0.333070717609382
Gm30986	7.69349890188338	-0.19998783509847	19.746548502952	0.00776758772987416	0.167757954052512
Prnp	0.837868891032166	7.41494543236721	16.6673148784213	0.00720594841653336	0.165100971440218
Rassf2	1.3547953582902	4.58766914453494	15.3378688288461	0.00864822728447008	0.17483735456039
Slc23a2	-0.427208082438064	5.72847453368427	4.83667170274731	0.0724732052558942	0.359686877940039
Tmem230	-0.428724910357786	4.47286535083214	3.71596061266835	0.104650275137744	0.412891354269032
Pcna	0.422508983868827	7.40672020620039	4.12469063010942	0.0909707204183851	0.39125284701822
AV099323	1.41270199312303	-0.8748967071619	2.14420177444097	0.195911138708435	0.527757648746953
Cds2	0.689278954489448	7.02904417246007	6.77512672117607	0.0424189555445833	0.290829961717226
Prokr2	0	1.84535961850527	0	1	1
Gpcpd1	-0.191348254335774	4.51411699898198	0.600798945608691	0.46915755613774	0.755154993732238
Shld1	-0.541790307691701	1.19776605398381	1.00775921804868	0.356083744461121	0.678376834994138
Trmt6	-0.321336848424383	4.87426136985211	1.69000173105302	0.243627171516999	0.581351643456126
Mcm8	-0.0985505512379971	3.58049641897606	0.0986804317677696	0.764582118609197	0.910295785659965
Crls1	-0.214098350226118	5.0824026830702	1.47136082055387	0.272933548801123	0.607889845513994
Tmx4	0.273362889814183	5.77484113711863	2.8223609803723	0.146494040199175	0.464803726618728
Plcb1	0.128377784062661	0.902581915299583	0.0273533854151649	0.874339653085697	0.958699974170233
Platr3	0.712867770413463	-1.00315501755798	1.23299142144346	0.311403355107666	0.641880127326914
Plcb4	0.345317242465717	6.11237962386474	0.654064905533603	0.451048489190571	0.741902920316438
Mkks	-0.188817612304612	4.89300678479541	0.955607367336828	0.367891852594555	0.687491395919498
Slx4ip	-0.0466289005524153	3.44438485069681	0.0219590258519117	0.887291889709617	0.963446718018213
Jag1	-0.216675444748128	4.0212664128796	0.106492329028893	0.755805413959588	0.906069778100019
Btbd3	-0.0170275958676291	4.6594620497053	0.00435526447729043	0.949632753344843	0.985617540314094
Tasp1	0.301981038868407	3.85315670847824	1.11165995629369	0.334294859478758	0.661444235081719
Esf1	0.294493287917194	5.84320569961444	1.18389240013383	0.320362644366871	0.649589720840908
Ndufaf5	-0.199678165193474	3.63251415063621	0.483818002885833	0.514005068993515	0.781774926877805
Kif16b	0.258268209574794	5.22553611257961	2.03141475591788	0.206394052503716	0.540724144401858
Snrpb2	-0.257606405213263	5.65953315424562	1.09187766580914	0.338277234726712	0.663812556602235
Dstn	0.109481138027813	8.21401597206042	0.339685701744442	0.582285967169826	0.821320865131051
Gm33804	-1.25855034383358	0.915252747255035	5.62485856014588	0.0575374883051966	0.331333387819443
Rrbp1	1.03181369246503	9.08935757680097	15.0939450140298	0.0089544194713506	0.175887508560351
Gm54119	0.737784215345742	1.72624810577552	1.79512537170118	0.231177295731335	0.568853623582738
Snx5	-0.880872221035689	7.09455932464818	13.0449591988301	0.0122154928679946	0.190098703250859
Gm26165	-1.60914590861197	-2.03155890056356	1.92724819688891	0.216815666986334	0.552111971821735
Snord17	-0.048820957033059	-1.57265010674981	0.00463671488433636	0.948033648489153	0.984771349420172
Mgme1	-0.178174732838395	3.60434666071421	0.399382507402589	0.551862642441886	0.80398587913844
Kat14	-0.366200459908912	5.54255703160478	4.73439136230296	0.0747902565075168	0.364168206024343
Dzank1	1.64967518242923	-0.286638163268066	3.07098018666323	0.143715887494988	0.461026357258806
Polr3f	-0.115579375599755	5.3068855109633	0.200489128140481	0.670817255826164	0.866156952423673
Rbbp9	-0.0229481775544701	4.3207328213955	0.0102893181897083	0.922673129763645	0.976686203094883
Sec23b	0.175848050328754	5.98503410260739	0.779919676658228	0.412813170541494	0.715735241558306
Smim26	-0.119647336397646	1.7294416268746	0.0786086688845903	0.789075188394462	0.922152145323519
Dtd1	-0.26088618536653	2.98456830927757	0.224306706534483	0.653347454659832	0.857463228305251
Slc24a3	-1.217734769112	3.1582090578397	1.08514956791961	0.339648797414864	0.665425969864543
BC039771	-1.57900386885834	-1.6309053924913	2.02800649001546	0.217193275288901	0.552338703114589
Rin2	-2.67159264033118	4.81455661341308	5.27946471312694	0.0635052074824834	0.34221381538736
Naa20	-0.516395190553932	5.30234799208237	2.77941977275608	0.14906252330974	0.467897931847062
Crnkl1	-0.24510806706809	5.46939052518602	1.60950417864205	0.253844411920534	0.591002487148
Ralgapa2	-0.283567133934902	4.31669556296386	0.694100963390466	0.438238207882943	0.732334783420445
Kiz	-0.459871584869546	4.39605841403682	2.43979402230203	0.171827201427709	0.496759389373459
Xrn2	-0.350545938915662	7.06733392963223	4.27877083739558	0.0864564046794204	0.384057000375305
Foxa2	-8.31679310167436	-0.984104880053185	4.88017087163413	0.0815479579329705	0.37652464058314
Thbd	1.54177118789175	5.16155177063668	6.6879003380234	0.0433605953002226	0.293410732164216
Cd93	2.89866038323696	0.453432544920226	7.66362969115631	0.0342415291114185	0.269756436658248
Nxt1	0.192432139936618	4.95637014353873	0.603788678962019	0.468106587599138	0.754566846041196
Gzf1	0.789934118998774	5.75691559458476	6.21441498696175	0.0490049056176487	0.309130763223485
Napb	-0.118794502416826	1.47172898621734	0.0683764574225615	0.802894083420979	0.927249608045608
Cst3	0.133115625361175	7.58583998910436	0.410609769364434	0.546508449936816	0.801826787340213
Zfp120	0.0879019712556195	3.83088706755221	0.0887007327834416	0.776377220113723	0.915859842921415
Gm14139	0.634363556963823	1.38214219281856	0.529757129381351	0.49546923849046	0.769728495089452
Zfp937	0.0954247996474549	2.77327022982438	0.0289507752041567	0.870762685481433	0.957377884528943
Gm14124	1.08922689366089	-0.843423695073512	2.32352622875197	0.180763951934319	0.507536963471404
3300002I08Rik	0.865387953101719	3.86441636410697	5.16132295499258	0.065741476161172	0.345317482165697
Gm10130	-0.0667016267494207	2.00457195559687	0.0229984538236572	0.884678561079187	0.962763455428572
Zfp442	1.01926897508665	4.23216258896372	4.42161185523059	0.0825436946299747	0.378000189491708
Zfp345	2.08604943684502	0.613102032947369	6.12509075428443	0.0501809994780776	0.311302103036217
Apmap	0.176258895148425	5.73082010892391	0.704256347177128	0.43508992495094	0.730795458870875
Entpd6	-0.811848084038628	3.13153869561879	1.8318282240326	0.227050921013685	0.564037794724649
Pygb	-0.0136396200828503	6.33184224017378	0.00220528742906853	0.964144459431738	0.991524031610998
LOC118568526	0.280851358557185	-0.082101730588452	0.124980616254489	0.736383869875801	0.89893965687961
Abhd12	-0.330755416549215	6.08667867556706	1.16553737096378	0.323815491253213	0.653158224447051
Gins1	0.0255645157754232	3.94087852467241	0.010756164832023	0.920945562023517	0.975980013495331
Ninl	0.0894927039854803	4.4125261745259	0.137175648719249	0.724458889381211	0.893496055934884
Nanp	0.404934911057055	0.0706854683046856	0.543135847203366	0.490307395658598	0.767493673772301
Nsfl1c	-0.115544375708575	6.47702266591429	0.34848005728432	0.577580499150477	0.8187178228157
Gm14167	0.465291697098196	-1.53142209839264	0.177750341055374	0.688728632220421	0.875294552126874
Fkbp1a	0.197225676266471	8.54393296252988	1.30861124131383	0.298344616460676	0.630294641769115
Sdcbp2	3.41750487159525	-1.38450519197288	10.3843679793241	0.0193962970744854	0.22182119279618
Psmf1	-0.0769888818429264	4.90783308531904	0.147756357623825	0.71460031119197	0.889061103523865
Angpt4	0.768297951435592	1.99391505326745	0.155597201095643	0.707557858679362	0.885074983951317
Gm14154	0.648229259587336	0.0191549222009613	0.901519506119336	0.380825345256682	0.697384606990897
Fam110a	-0.120190205696213	4.81048152695898	0.369240351208743	0.566791088175948	0.811096629579344
Slc52a3	0.189494749151955	-1.77267899204967	0.030938129130316	0.866452084346896	0.956110009564389
Srxn1	0.310230826483066	6.0329102069624	0.889276400482834	0.383856551383565	0.698641995286766
Gm31535	10.1712785506607	0.683981713031375	40.2737596951747	0.00178672506010658	0.117260450809582
Tcf15	13.1034991848972	3.49286853023096	88.2845687311878	0.00031685447078883	0.0640644975624253
Csnk2a1	0.139890109062929	7.37291565040445	0.273748084935617	0.620507622692496	0.840847905074982
Tbc1d20	-0.426842498990713	6.43386232697868	6.69842227159722	0.043245501901506	0.293177877863055
Rbck1	-0.130279739039038	6.02200250675188	0.4449331857117	0.530775079338694	0.791750387745066
Trib3	0.818555571168968	4.26834624623113	1.95563272496899	0.213901171201985	0.550080241228034
Sox12	2.03883491045532	3.97916072865349	19.9279395060445	0.00481479263444525	0.153914642628638
Gm31618	0.963242606754786	0.329186935507854	1.54444162295113	0.262576731117178	0.597176151899262
Defb25	-0.587630248124003	-0.931368159933381	0.216900769997461	0.658650645008135	0.859437349434627
Rem1	-0.237220397847434	5.57775213761686	0.854087138163993	0.392794581399288	0.704587096216049
H13	-0.143264750855942	7.17179618214727	0.837914250063012	0.397019087678188	0.705982091804367
Id1	-0.290529869640926	6.47021395807095	0.452762523301415	0.527312493015478	0.790153307832986
Bcl2l1	-0.0452875514462569	6.6322584934144	0.0263395693784939	0.876666037699382	0.959585876794978
Tpx2	0.466929174218023	7.97850612328466	4.57178111007813	0.0786893031715292	0.371588376087777
Mylk2	-1.50284604537853	1.39208469107677	1.4453193689458	0.276773336813219	0.611754934698926
Foxs1	-0.675931187418411	3.04734668040877	0.488092162994944	0.512224655908573	0.780908891717128
Pdrg1	-0.700929286448348	5.18124567756974	8.36080868465899	0.0292634622281739	0.255594579230077
Hck	-0.609948673673421	-0.941545720692388	0.315949269835327	0.59541796132252	0.828648034069593
Tm9sf4	-0.0314280918155192	6.12720269788171	0.0381623158745835	0.851885203010344	0.950061492039849
Plagl2	-0.251299780997519	4.35705709828034	1.19664024269071	0.317998295687107	0.648534478435821
Pofut1	-0.13725999892611	6.38787951399538	0.73211390597037	0.426652451430425	0.724711930055284
Kif3b	-0.107711847645376	5.94772802718919	0.299605652201883	0.604853394794368	0.833954097262013
2500004C02Rik	0.177556534427615	0.373979119983058	0.0809613570424407	0.786038656026811	0.921148362738048
Asxl1	-0.356992088761383	6.55181625247339	1.75850733986468	0.23540511073771	0.573721026188794
Nol4l	-0.222495014394696	3.6578496928675	0.322630927252371	0.591655281373283	0.826136201151324
Commd7	-0.277463880131174	4.64183805076702	0.75297579807576	0.420516920924306	0.720561757673206
Dnmt3b	0.355868835647199	1.77328281282581	0.298494056966234	0.60550753824885	0.834381121392401
Mapre1	0.299813679300735	8.1432447752741	3.00016796412498	0.136498402860734	0.454539272233284
Efcab8	0.719255944486906	-0.603806961261647	0.596798501915956	0.470570538139869	0.755967984915294
Cdk5rap1	-0.346556272051668	3.45575542373714	1.40099356068893	0.283499914335638	0.617514049882886
Snta1	0.264466264546051	5.40233249504323	1.17381321661159	0.322251519155054	0.651721974526049
Cbfa2t2	0.233020152925356	5.72128505528813	1.24994004859658	0.308400770120575	0.638547748390677
Necab3	0.12287899302602	0.873065320601554	0.054087123896071	0.824211851634099	0.937525171911145
1700003F12Rik	2.54578596542916	1.72681624458865	7.5980693625084	0.0347675029180232	0.270473246077387
E2f1	0.581691672167155	6.11057733339135	13.2856148274175	0.0117564885150382	0.187735604175504
Gm39963	7.31710106845127	-1.56113353723219	7.83772589858238	0.0406434202167461	0.286533786022158
Pxmp4	2.73182215981852	5.47110009751361	106.388898666598	6.65003176751472e-05	0.0499467949676926
Zfp341	-0.0457968275803036	2.05182473889318	0.0107626985402156	0.920921656231259	0.975980013495331
Chmp4b	-0.644039496913302	7.07239569950075	12.675238675901	0.0129692336750913	0.193938077641412
Raly	0.424639944290761	8.30709783862858	3.97083916905421	0.0958109571306719	0.398800762283596
Eif2s2	-0.232894379497109	8.02802910987092	1.61508209078716	0.253116046954187	0.590441621325486
Ahcy	-0.346962182376479	6.22667813815222	2.06968928549134	0.20274739579733	0.536391226413212
Itch	-0.151121691981501	6.37900681389718	0.648214736220269	0.452975846132273	0.742947858669892
Dynlrb1	-0.203019043291518	6.46502062074691	1.29418331766885	0.300770205346336	0.632870718959641
Map1lc3a	-0.445631306396242	4.97515047930606	1.32879358791965	0.295001675699022	0.627058780733086
Pigu	-0.327094745435516	4.38493040880596	2.34081245455544	0.17939372590343	0.506178101249933
Trp53inp2	1.07653443446008	6.92162645408538	6.05316457445335	0.0511562777912603	0.314832375005258
Ncoa6	0.378861067656671	6.06018283982705	1.8065787686448	0.229877871343894	0.567279263155094
Ggt7	1.69308050751511	2.41401395826588	5.49431382119538	0.0596986910127444	0.334515108159624
Acss2	3.05876193233727	5.12580512679512	12.348762741517	0.0136881785924603	0.198080234841319
Gss	-0.526921103881769	4.80094499601556	3.95065201612429	0.0964723970910676	0.399608518586112
Gssos2	2.15560130408587	1.35908804354529	14.0581324015578	0.010431878485284	0.182291762102444
Myh7b	6.07283126558222	-1.53276615017155	16.3748656848809	0.0111581257583149	0.18378541802587
Trpc4ap	-0.237817510094573	6.9280680846923	1.07208252685013	0.342337917109368	0.667158509658362
Edem2	-0.50619944673418	5.10591551540178	8.18268878967281	0.0304362615224766	0.258867344426731
Procr	-1.49390386260495	2.5422344618903	3.44041744401804	0.115537440284767	0.427697508616896
Mmp24	0.834067776727172	-1.30560725479234	0.639316658054046	0.455935600797408	0.74495332820069
BC029722	-0.437387538800943	4.92630751348848	3.47958982659268	0.113896045128135	0.425135854118501
Eif6	-0.284510359633977	6.77237504308422	1.83080684527897	0.227164281331754	0.564222971489583
Uqcc1	-0.431076673624592	4.95102529175872	3.38946205007983	0.117722454306978	0.431046103849509
Cep250	-0.0996745763598171	6.31281227860853	0.254607043854483	0.632730805651464	0.846377899884413
Gm50621	-0.424715613318827	-1.42025512217749	0.127611811155786	0.733756222455232	0.896961296670441
6430550D23Rik	0.308297493043173	0.130807999148696	0.272831662288033	0.621079946783899	0.840931255379969
Ergic3	-0.0997703798246807	6.39780778071462	0.174026194406004	0.691791927271528	0.876226372848652
Spag4	0.37117837403611	1.484731336446	0.672316839729806	0.445127720807304	0.737637795335648
Cpne1	-0.380069385185218	6.42110789877131	2.20445605161703	0.190624095040371	0.521368521395923
Rbm12	0.195583965032405	5.56735130174339	1.07368456502306	0.342006412585814	0.667158509658362
Nfs1	-0.116696204485024	4.91881526292906	0.215566583933963	0.659617975461399	0.860051259550415
Romo1	-0.574572959208925	3.84085249916847	3.32852074020753	0.120412321262991	0.435046753556443
Rbm39	0.0095843254381614	7.95809594682224	0.00308855676868648	0.957574557088393	0.989080883121077
Phf20	-0.181177347619731	6.46393463198086	0.411738495487541	0.545976052933454	0.801592114079572
Scand1	-0.673474136959834	4.71342832194078	5.06045621161353	0.0677373243321304	0.349383253785492
Cnbd2	-0.645382799872559	2.18552534397817	1.75792932443771	0.235472758108438	0.573721026188794
Norad	0.136885097708325	7.14559985053391	0.197747284379605	0.672909075068587	0.867240732053685
Epb41l1	-0.68022853666251	6.41558620958181	4.93606709776787	0.0703152227901545	0.35400975981651
Gm33977	0.184610944792097	-1.19792916466525	0.0326764042903713	0.862797956986937	0.955268761791981
Aar2	-0.145841019475139	4.98564129018478	0.345520100631971	0.579154984327592	0.819511068652799
Dlgap4	-0.378334773972317	5.95978994188713	1.89579655923437	0.220113343253842	0.555442264617117
4930405A21Rik	-0.0626532788452904	-0.783810278587222	0.00968408249561122	0.924972975392435	0.977482053233703
Myl9	-0.739414412408862	8.09075330970868	2.38949148517686	0.175614165324588	0.501779416747176
Gm14230	-1.00714921986948	3.43729638969971	3.39955431911969	0.117285127476455	0.429880268123772
Tgif2	-1.22930550877347	4.19958292368793	5.28489896504128	0.0634048752384954	0.34221381538736
5430405H02Rik	-0.0515221234117306	0.901202795880239	0.0061895371688171	0.939977481286505	0.981582310348629
Rab5if	-0.529794414080711	6.49708047275285	6.40797710622761	0.0465826768536643	0.303299274727509
Ndrg3	-0.51835902644745	5.92073918879828	9.83927242928912	0.0215424361842131	0.228387534600684
Dsn1	-0.241511057904412	4.7197511804454	1.46066190809366	0.274501289505471	0.609179816912297
Soga1	-0.124841817396736	7.01578458396005	0.272397686583215	0.621351411307113	0.841063770101405
Tldc2	-1.0680830639075	-0.392535595952966	1.62586818498596	0.251716406377093	0.58906745559347
Samhd1	-0.0309386654285985	6.88460969390047	0.00916831386998481	0.926990901606014	0.977501677182782
Rbl1	0.341323935229436	6.0631900401689	3.45571633374558	0.11489247967541	0.427366380825984
Mroh8	1.48185846229215	0.764517163696852	5.83203568249739	0.0543223588179911	0.3236588319695
Rpn2	0.475252993731445	8.65253787428235	9.1321367094289	0.0248368655999386	0.240115195252483
Manbal	-0.498013890379112	4.68012649345231	5.18650621738123	0.0652558160261816	0.344530797653669
Src	-0.894587018238956	5.71373058152598	17.9119370448105	0.00613585495807076	0.162811350546726
Gm14279	-1.78610552108723	-1.02127782429511	2.99059537796139	0.137011642788273	0.454539272233284
Blcap	-0.0598057813086612	4.33896788668191	0.0449554396754476	0.83945359333089	0.944846132074689
Ctnnbl1	0.0911074971237815	5.47735226277346	0.199997872551683	0.671190750870047	0.866435442651404
Tti1	-0.233207225558047	4.85065562311611	0.763541970405566	0.417466847508513	0.718524916778875
Gm34402	-0.378775817263686	-0.137035311421171	0.399866630334991	0.551629542979154	0.80398587913844
Rprd1b	-0.0853416165754672	5.58256357437141	0.160668539856735	0.703113561285515	0.882687477395488
Tgm2	0.142944840972917	3.07475464311322	0.0451621753163138	0.839091305723881	0.944846132074689
Lbp	5.07612360011908	2.11610869931018	11.1190577866727	0.016938656433197	0.211333365885423
Snhg17	-0.767993896675166	4.05980741916834	2.99881062000254	0.136571012720021	0.454539272233284
Gm24411	-0.30174150937257	-0.891333098309554	0.0817486367333733	0.785033334804073	0.9205695458957
Gm23925	-0.912101282449988	0.299625067511623	2.65516855826079	0.156863990023226	0.477690780428995
Ralgapb	0.294691373617279	6.71786551546309	2.46792279337224	0.169760290773196	0.493582372884394
Gm54127	-0.225337034126774	-1.10562818528146	0.107740815609645	0.75443656127014	0.905436001821607
Actr5	-0.0408791097346909	3.14498735646405	0.0113377673361682	0.918845618839284	0.975103400271193
Fam83d	0.339191399824394	5.78102635717749	1.54136213283218	0.263001137860999	0.597418426166648
Dhx35	-0.558542090397635	4.23976989094708	4.08421815088946	0.092210520640116	0.39385245886103
Mafb	-4.39765407476346	-1.69277887116697	4.17962801907275	0.0893244806542019	0.388972695337141
LOC115489488	-3.04579098451891	1.67924217744996	8.6566683147697	0.0274475843198745	0.249500086359835
Top1	0.159096799845632	7.14143226050035	0.149600038830095	0.712925021655541	0.888025125526034
Plcg1	-0.487812195102178	6.60896135309109	1.32472286379243	0.295671297370359	0.62729270285771
Zhx3	0.0984387299973895	4.54312885073663	0.125848965385374	0.735513220052018	0.898452361833438
Lpin3	-1.25155958305124	4.63463807199729	5.1419430954737	0.066118607658991	0.345725798526507
Chd6	0.500287288941735	5.76310976086854	2.34007262279263	0.179452064378459	0.506178101249933
Srsf6	-0.0548677308400913	7.90723500539103	0.0777884772538656	0.790145421706498	0.922470980281441
Sgk2	3.13801884520448	-0.978040810678442	2.26285542978725	0.196385463537897	0.528115210457602
Ift52	-0.455683503558205	4.93539433484186	4.30331536394312	0.0857660858821775	0.383408005262465
Mybl2	0.1083071228763	5.6921376358043	0.104843224573757	0.757627389711323	0.906635419227229
Jph2	-1.50495671638447	7.61179745297374	12.3471130362072	0.0136919471016671	0.198080234841319
Oser1	-0.164502120016563	4.2387007106641	0.370662230941345	0.566067824429539	0.810668298932676
2900093K20Rik	-0.579285706186711	-1.16921798888604	0.600494094956794	0.469264959746697	0.755154993732238
Fitm2	-0.0366580574119819	3.92753715407947	0.0214654952371731	0.888554937027427	0.963760922071653
Ttpal	-0.389687665868112	5.38060323910825	4.31903333492094	0.0853280155648448	0.382909140548015
Serinc3	-0.984976237103833	7.09193986308752	9.05308717231278	0.0252467868631311	0.241563625345911
0610039K10Rik	-1.22809085075983	-0.113181120864688	3.93243862483802	0.0970746187682495	0.400505133067416
Pkig	-1.29507189301341	5.83244864479946	10.3080406256129	0.0196787919147007	0.222352688993979
Ada	-0.253435252212588	3.10096347808846	0.367127592212518	0.567869407957992	0.811829121465388
Ccn5	-3.22084165112781	0.661214895356089	7.28310988570464	0.0374541681333616	0.277328748761289
Ywhab	0.0712828105080459	8.28695883798057	0.0962938429796243	0.767340320057093	0.911367558023699
Tomm34	-0.344693216707702	4.24141421047674	1.38395875534152	0.286151206712748	0.620364376076143
Stk4	0.41594383362594	5.74070994273194	1.52957117989604	0.264635686476001	0.599326846825907
Sdc4	1.38564860684118	7.93801202645386	49.1468066932284	0.000522041815097671	0.078225544148914
Sys1	0.349480185196842	4.86832751020619	1.51126846155756	0.267203332728721	0.602887370570003
Dbndd2	0.000280621312261473	4.74082812004676	3.23224792055134e-07	0.999565726313353	1
Pigt	0.483527477718757	6.87471502327979	7.89666888538913	0.0324573258469064	0.264147385881738
Dnttip1	-0.222115900912868	4.99055178854067	1.28736098621951	0.301927736731229	0.633812774897228
Ube2c	0.441009473012792	6.90439198935847	3.04079019969865	0.134350274740851	0.453186642691638
Tnnc2	-0.0328584475445827	-0.628530381769125	0.00200355899418882	0.965822374140585	0.991836481215503
Snx21	-0.317580778826544	4.5077831414434	2.08036326488086	0.201747092072278	0.534890226197258
Acot8	0.374768367368149	3.26237717834368	0.980205705764431	0.3622447360596	0.683666146097592
Zswim3	0.778917617222731	2.75392256922344	2.79751946391649	0.14797220192917	0.467065383047311
Zswim1	0.619662166170515	4.28193008913678	3.57860259992386	0.109889734992584	0.418346594582819
Neurl2	-0.0850061879379764	1.71893571161048	0.03534327600384	0.857382769536717	0.952756770276466
Ctsa	0.0261004114758322	6.79799865562919	0.0176806842900954	0.898781424284574	0.96740136270559
Pltp	-1.10575283382569	4.91675431160438	2.68946013005931	0.154654114705362	0.475798128967754
4930445K14Rik	-0.00334267760026147	1.41585556048474	4.55624891271027e-05	0.994844021995574	1
Pcif1	-0.00127093901356822	6.02493593108706	3.83113932651085e-05	0.995272060344302	1
Gm46775	-0.0937068301188239	0.869735474378928	0.0288621673403366	0.870958388696702	0.957448205998076
Zfp335	-0.154061173214563	5.12391030411368	0.701332045841988	0.435992437559999	0.731026055743369
Zfp335os	-0.433347305354775	0.66863252169689	0.482049109395405	0.514745416326623	0.782128409607394
Slc12a5	5.05732241423216	0.202238396957541	27.7109674127429	0.00220807870609783	0.126442379768423
Ncoa5	-0.240782817630109	5.81294453091342	1.09674937341925	0.337289574475142	0.663397018267415
Cd40	10.7341565379831	1.06829160528276	107.199680947156	0.000719939748678284	0.0917923179564812
Slc35c2	-0.391822122218588	4.97059099058542	4.0593989087739	0.0929824249291104	0.39459840769186
Elmo2	0.507117740224719	6.25325272012088	10.1167093995048	0.0204119270157384	0.224253483880392
Zfp334	0.183077555957335	4.75339759268732	0.390822452507592	0.556018120363062	0.805755072729522
Trp53rka	-0.0670989060464082	4.07934572556388	0.0523604485985627	0.826982838754457	0.939232947778655
Slc2a10	2.33367714263464	2.54280465785796	4.28501571016149	0.0862800394591141	0.384025875188617
Eya2	5.80548032440151	-1.51728581568924	4.47655083604245	0.0914192723590148	0.391836999670337
Zmynd8	-0.616501769383438	6.29144871054044	4.76290630448932	0.0741341351583198	0.363174807727057
Ncoa3	0.0643876329269364	5.37768366027845	0.0667976122226353	0.805123804129769	0.928726003800645
Sulf2	-3.98878525405181	6.84479226654742	8.60286318893407	0.0277661810071796	0.250730827378326
Prex1	5.97494370243647	5.97939432114025	37.9624628827026	0.00101170122809044	0.103287479410686
Trp53rkb	-0.109676074351254	2.29225471565314	0.0451641003210592	0.839087936413585	0.944846132074689
Arfgef2	0.172693993567451	6.18762476190484	0.712356779506333	0.432606828910124	0.729673308739913
Gm31204	0.113856459760921	0.62910322497925	0.0436376114653979	0.841783867929606	0.946158232539987
Cse1l	0.180609812008582	7.55184988537759	0.583652533739587	0.475268869622543	0.758583465213103
Stau1	-0.353075943229993	7.11842623424449	2.41095096049821	0.173984155729692	0.499410324420358
Ddx27	-0.0956720973060411	6.9146660112618	0.120083061176625	0.741360342668157	0.901352788011849
Znfx1	0.833662420741828	6.18759341086676	10.4590660351542	0.0191251374693079	0.220537499433982
Zfas1	-1.52871598796348	5.11396233102012	9.51297706690515	0.0229837217238198	0.23406997948633
Gm25878	-0.0648944922619691	-1.64233425753443	0.00309276283165851	0.957545713923831	0.989080883121077
Gm23201	-1.54907622354337	0.241699956952057	4.81810011285999	0.0728865010244359	0.360375147280583
Kcnb1	3.36166765373784	0.116652567282282	17.316535080385	0.00661880139655355	0.164212636552509
Ptgis	-1.08955534542087	5.87179506623214	0.784837212298319	0.411433061236969	0.714629412584625
Gm52569	-1.02534746645895	-0.216702881997378	0.83687248282609	0.397293804034333	0.705982091804367
B4galt5	-0.224171837585213	7.13407850467826	1.10285788400435	0.336057604344539	0.662788065699997
Slc9a8	-0.0237648598573491	5.3355773925557	0.0184484224693863	0.896622671355608	0.966724317791985
Spata2	-0.426264410355869	4.47249399361586	3.21750625649935	0.125538160170298	0.441557468755442
Rnf114	-0.261464844717603	4.83003457506114	0.794823888422944	0.408654244556182	0.712119583338222
Snai1	-1.83781053736863	4.44581273389633	14.0588189741628	0.0104307934578181	0.182291762102444
Gm11476	-1.40221882365112	-2.20724119144922	1.76548056916699	0.234591261649854	0.573585585272994
Ube2v1	-0.0432744456903737	6.3236229577961	0.0290417267956773	0.870562127559033	0.957270420036229
Gm31852	0.836264423257156	-0.46961131163407	1.59424358733739	0.255853201421703	0.59179285211083
Peds1	0.508989186611753	5.76396512042456	6.00247653294219	0.0518592298987789	0.317512176317924
Cebpb	-1.30644759882954	5.94469026534479	7.4995635895436	0.0355787067877414	0.272033931172973
A530013C23Rik	-0.731846959500971	-1.16861175003446	0.269429318623444	0.623215819771179	0.8418863344273
Gm32287	-0.464284202979945	-0.983085116459991	0.178072403734614	0.688465537990529	0.875294552126874
Gm14321	-1.25981464453027	-0.31729499592571	0.859909347170097	0.39129205823626	0.703802755409484
Gm33033	0.236592831765081	-1.91058352355792	0.0284305835938987	0.87191607336874	0.957858327372648
Ptpn1	-0.447337575305157	6.77464949687237	3.00614666166459	0.136179224372039	0.45439968462984
Ripor3	-1.04570938679897	-1.24287601224907	1.36558530941119	0.289053404469465	0.62233613301195
Pard6b	1.82627229493023	0.380967774582572	1.49672788081915	0.269269999226508	0.604734153083635
Adnp	-0.00131011371064022	3.32387330701831	1.74210963810486e-05	0.996811785956039	1
Dpm1	-0.162343647910163	-1.30318437697338	0.0563371686861088	0.820670601759818	0.936078411408534
Mocs3	-0.211791874777154	3.25658327243746	0.251400406299495	0.634836016538278	0.847070440830483
Nfatc2	5.62752411172236	4.16051225633633	30.5448864357778	0.00174040253517604	0.117260450809582
Atp9a	3.28011919884155	2.07205171105232	37.1651990873206	0.00106739871652781	0.104247453854662
Zfp64	-0.111610157482327	4.64445909643289	0.176428020645638	0.68981185497207	0.875294552126874
Zfp217	0.0433191717022442	5.43322760237389	0.0081616926348247	0.931101811983214	0.978940749673538
Bcas1	7.56580555492044	-1.44761281094238	35.7096439183822	0.00230890365449278	0.126442379768423
Pfdn4	0.02548272670153	4.6158389525367	0.009147772203212	0.927072443431167	0.977501677182782
Gm16796	0.864875090188628	-1.2792899071681	1.33269929191131	0.294361381157875	0.626709048649437
Gm40003	2.40840634235366	-0.0240200863023058	14.0139750849824	0.0105019850349967	0.182291762102444
Gm40007	-1.09268330135617	-1.77365106447536	0.265582906684302	0.625651719590026	0.843422279743841
Fam210b	1.25710195117989	4.08705376918967	21.1661242165682	0.00418893984034753	0.148990041571421
Aurka	0.340989476057786	6.43836960410823	1.8128914378365	0.229166268201866	0.566275543820964
Cstf1	0.00746671054277322	5.38815035064507	0.0010484240407395	0.975271912723172	0.995123644813063
Rtf2	-0.310904234454418	5.67985620890516	2.57896604273452	0.161938106259566	0.484215259099524
Tfap2c	3.07763993365458	3.35363075728419	13.14305299454	0.0120255156769543	0.189000246597868
Rae1	-0.209753543687607	5.98674971522944	0.542773682005012	0.490445799487479	0.767592300586897
Rbm38	-0.318017333521294	4.54427290906373	0.492107233666333	0.510562987097989	0.779512480605806
Pmepa1	-1.12049315942466	7.3830263891117	9.01143800924993	0.0254664699053116	0.242241353272202
Ppp4r1l-ps	0.110228143395303	2.53634847259482	0.0981070231624306	0.765241393902879	0.910513826900737
Rab22a	-0.253948580885174	5.68988115736379	1.72903961739706	0.238890749061063	0.577077785873782
Mir6340	0.577304964951456	-0.767367659343826	0.57185544812647	0.479558785350808	0.760907353623225
Vapb	0.0856019983461024	6.9504318062418	0.172169523407003	0.693333824239171	0.877229033366674
Stx16	-0.177894555641455	5.50482901934594	0.596845245941934	0.470553983172494	0.755967984915294
Npepl1	-0.649704674985842	6.01573618483221	11.8092102065302	0.0149997463722676	0.203785821298626
Gnasas1	-0.165773625984391	-0.254145923905252	0.029562055085609	0.869420940859052	0.957060994803569
Gnas	-0.489386891632887	9.84475718886498	4.92656389351563	0.0705176910493539	0.354070590378971
Gm30189	-0.473585375955302	2.05436347326506	0.744407053883355	0.423018546827991	0.722002651261725
Nelfcd	0.0706741990879306	5.58304377097127	0.0661709965352946	0.806016607685152	0.929060431593434
Ctsz	0.117206436268412	6.86901584360514	0.257054848355304	0.631135229496972	0.845332709246083
Atp5e	-0.215212623169769	6.29190970781042	0.956979628729992	0.367573068222865	0.68727313328761
Prelid3b	0.199159798358644	6.31325209197372	1.38116435860191	0.28658972762622	0.620589725638366
Gm14393	0.31109029040992	-1.28414238065147	0.0667212804134188	0.805232319872989	0.928726003800645
Gm14399	0.276569339229066	2.48532572422669	0.0523159619887498	0.827054867466048	0.939232947778655
Gm6710	0.794365156168265	-0.681051310497274	0.452298225401569	0.52751658274877	0.790214730521836
Gm14305	0.36849618138729	2.40723152113272	0.489420031160096	0.511673953522334	0.780396738137159
Gm14295	0.0640838422362899	3.60688009066777	0.0354260889034963	0.857218078643693	0.952753559867973
Gm14421	0.643408765773674	-1.21007451275293	0.443580462104129	0.531377913761949	0.79216184374666
Gm14410	0.350831406316181	2.72808374866227	0.481396371537895	0.51501913374501	0.782215580876042
Zfp970	1.21805491300554	3.58482920780458	0.262992087950763	0.627305402144672	0.843628500361744
Gm14403	1.01891366011452	2.72634784283396	0.171643282808434	0.693772656003339	0.877553701765527
Gm14322	0.710342904185899	1.56598555463696	0.111935117039936	0.749902132009199	0.903925054100107
Gm14325	-0.0348375511366316	3.85235532174264	0.00728412713087544	0.934900007284171	0.980289395893481
Zfp972	-0.381531025449601	-2.03886509518727	0.133048162908731	0.728424008801042	0.894982914640028
Gm14326	0.139809359629755	3.89932822039165	0.144522658184725	0.717568422515541	0.890159848723132
Zfp971	0.72580439282673	3.77862010574007	2.62239456433666	0.159018215657631	0.480261913769928
Zfp931	0.61838153487792	2.04856788071421	0.534374462498866	0.493676268926067	0.768666115074866
Taf4	0.492004889302335	5.30611570323487	2.9303452887383	0.140305277221997	0.458587183364453
4921531C22Rik	0.835869260072275	0.923221384631319	2.04050524382828	0.205519372265556	0.539404852993834
Lsm14b	0.152318315588165	6.03077911595083	0.367032782159252	0.567917899724379	0.811829121465388
Psma7	-0.504107309687682	7.17322364344518	8.40886951380256	0.0289575780289173	0.254473033041302
Ss18l1	-0.129249595095289	2.55229436384881	0.134299873133161	0.727214125438659	0.894706053263154
Mtg2	0.0906536146448699	3.63496399021655	0.110621692885151	0.751311611130856	0.903933308369727
Osbpl2	0.0252594281693713	5.26607054805667	0.0167153875746481	0.901564748184433	0.968798587606183
Adrm1	-0.287749837989934	6.72718739238448	2.74204613541672	0.151350180712252	0.471570177203125
Lama5	1.00067103937609	7.82804502498976	26.7780382764651	0.00239897898867348	0.128186200284609
Rps21	-0.684087260141133	8.16365474919939	7.62689041496727	0.0345349319590466	0.270309766303039
Cables2	-0.121497031334122	4.66458226879657	0.257436104231373	0.630887593896496	0.845234692348195
Slco4a1	-0.10741356805977	3.48275279573244	0.00939093729152368	0.926113034982003	0.977501677182782
Mrgbp	-0.329619079217676	4.52252011583917	1.50174338802008	0.268554430552005	0.603895833479432
Ogfr	-0.245837504471245	5.85391029138211	0.610108446948145	0.465899018003054	0.7529288666527
Dido1	0.291534539012588	6.64504497294249	1.4245206674641	0.279899112851238	0.614342871320008
Gid8	-0.0356314167884345	6.14809676743263	0.0374272722480507	0.853297644464673	0.950577685089666
Slc17a9	-0.23480815273463	-1.43672652939076	0.0225747255797368	0.885736426299181	0.963341584278601
Ythdf1	0.0791884196541989	6.42028694190035	0.114228895821972	0.747462824669503	0.902752989983156
Nkain4	3.64126062906634	1.55256061136028	3.76740216057806	0.113505010231344	0.42484748093669
Arfgap1	-0.00596601221198551	6.11937276788372	0.000960240771037766	0.976334286117424	0.99535588657984
Col20a1	1.00747085993446	2.19824184154955	3.26685342929614	0.12322264747615	0.438226101473402
Chrna4	6.74376224017087	-0.0906827012605629	10.7565963482236	0.0239977281597381	0.236639741385205
Ppdpf	-0.0759239983945998	4.58458228366098	0.0718774064966212	0.798047078042883	0.925288984040985
Helz2	0.777689794138145	5.08955745091725	16.0339081926243	0.00784884026247008	0.167757954052512
Gmeb2	-0.0621444465929378	4.70349194477793	0.0824259303136632	0.784172693212695	0.920005657909962
Rtel1	0.199190600285009	5.8967242153266	1.14079899630159	0.328562140607502	0.656618047957863
Arfrp1	-0.389152130673915	4.91927125030055	2.66067120009903	0.156506372367607	0.477401914451871
Zgpat	-0.490824966385155	4.10714593285274	2.13595907408977	0.196650823738877	0.528411512803561
Zbtb46	1.14316042755089	-0.51984154919058	1.32716595270969	0.295269137575139	0.627058780733086
Lime1	-0.396565433637542	3.34064479846104	0.874727314521308	0.387510757989269	0.701943537318875
Slc2a4rg-ps	-0.23692309909934	1.79641074441511	0.232797669773434	0.647400692369942	0.854768978743138
Tpd52l2	-0.133294361897667	6.10429229878733	0.598091418665508	0.470113026291675	0.755956724986116
Dnajc5	0.0518350665839894	6.94312013059592	0.049015546396169	0.832492126952354	0.941582216578668
Uckl1	-0.684843494100205	3.82790284399412	5.28140010971452	0.0634694493818478	0.34221381538736
Uckl1os	-0.135385035720183	-0.826527362766645	0.0384929144720012	0.851254566487076	0.949706492980621
Zfp512b	-0.572445879775728	5.47437635487336	5.93137172539461	0.0528678088706033	0.320715192793914
Samd10	0.0914178635315046	1.27056722935769	0.0131872269591329	0.912508044946939	0.972854128229904
Prpf6	-0.0516697447928514	6.39433920984107	0.0692594728348359	0.801659148379484	0.926707397019466
Sox18	-2.07263663900833	0.307925294850691	1.45940580597521	0.27468624148904	0.609179816912297
Tcea2	-1.69053022149822	1.59032498085695	15.3180634030136	0.00867255495281947	0.17483735456039
Rgs19	-1.45282310396669	4.46792809758185	24.1878312383278	0.0030612250020628	0.137755125092826
Pcmtd2	-0.539943230845151	4.83054793006997	5.47408601866785	0.060043492785442	0.335150602010906
Polr3k	0.307111664951687	5.1186825603376	2.87070236931652	0.143676806165133	0.461002732364284
2700069I18Rik	-3.16903158785209	-0.942441359158787	11.6520992663849	0.0154135590920829	0.204908941378779
Zfhx4	-0.364575301293616	5.80802514926407	1.37500153768093	0.287560477287741	0.620883701771137
Pex2	-0.148621354642181	5.27616813776515	0.381495275962043	0.560620735845528	0.807917530929996
Pkia	0.00248039514693741	6.37994072206336	1.79038245176754e-05	0.996767916337494	1
Zc2hc1a	-0.773786607739176	5.43454280098975	5.65722434625071	0.0570183106363317	0.329432958959062
Il7	1.389149745951	1.2713466533283	5.99870414055562	0.0519120739110266	0.317568179417833
Stmn2	-3.69083047467217	5.59469513295972	16.0418006793521	0.00784036102606881	0.167757954052512
Hey1	1.2212988140734	2.54546965955396	2.10878694926749	0.199118014293915	0.531725213625217
Mrps28	-0.251555679079237	4.12368488731919	0.616967444022189	0.463524309253353	0.750927979825845
Gm52600	0.670624860692138	-1.57213390930709	0.572557037422981	0.479301669140274	0.760883547504792
Tpd52	-0.838089664134917	4.37075577183177	0.934565323482279	0.372836930861563	0.691751951758083
Zbtb10	-0.466784180296893	4.11330909473006	0.850332272588554	0.393768688402529	0.705289942813403
Zfp704	2.64499934256724	4.34005902673373	6.24770757888918	0.0485762059442499	0.308264079442669
Pag1	5.20308823346927	1.66025694141764	16.4297174055119	0.00743844224512265	0.165832687368603
Fabp5	-0.528191767963149	6.23052905426292	3.38216977062322	0.118039870204261	0.431372438938168
Myef2l	-0.130594435906201	3.89642754478368	0.162075209915244	0.701895550437916	0.881767659949448
Fabp4	0.590968787586843	0.0174663897651786	0.970178399406273	0.364529666882781	0.685970832229574
Impa1	-0.192113236133375	5.85608943236942	0.246653015856577	0.637984610646791	0.849496731014209
Zfand1	-0.29119343206855	4.02066241122165	0.812706455207451	0.403756916370358	0.709585119082853
Chmp4c	1.87332174209512	1.58616345250912	1.03414676097261	0.35033984950083	0.674551558152677
Snx16	-0.361975471204659	3.06821638958577	1.28644501625381	0.302083669591153	0.633901649156189
Lrrcc1	0.184743661019216	5.26312786850603	0.554247673045598	0.486096090214016	0.765399921055219
E2f5	-0.757000791053868	3.80868242669617	3.56179130030888	0.110555952267007	0.420002813957385
Rbis	0.108992643616586	5.02586248495105	0.327027453502527	0.589208216637422	0.824902853864856
Car13	-0.58968793540257	7.32096024668467	6.33657390649876	0.0474567371021214	0.305427751487019
Car3	-5.18974676566307	7.57660766907808	17.7591518490769	0.00625511029150284	0.162811350546726
Car2	-3.00893162347162	2.71612634013458	5.48885020608965	0.0597915549362712	0.334515108159624
Ythdf3	-0.0789025760328003	6.64741508136783	0.170683618340413	0.694574995254289	0.878050354760134
Armc1	0.135243642069205	6.13914374270918	0.347933809399986	0.577870365307361	0.818771369935937
Mtfr1	-0.385613136609413	5.5079700817783	2.00015148325729	0.209443842096941	0.54400754912063
[truncated: 12,536 more rows]
