# Supplementary material for: The Capicua C1 Domain Is Required for Full Activity of the CIC::DUX4 Fusion Oncoprotein
Source: Cancer Res Commun. 2024 Dec 9;4(12):3099–113. doi: 10.1158/2767-9764.CRC-24-0348 (PMC11626509; doi:10.1158/2767-9764.CRC-24-0348)
Supplement: Supplementary Dataset S9 — edgeR DE output for C2C12 dC1 vs CD4, larger log2FC values = higher in dC1. [file crc-24-0348_supplementary_dataset_s9_suppsd9.txt]

Gene	logFC	logCPM	F	PValue	fdr_adj
Mrpl15	-0.790772888681166	5.48586217544915	9.74572864496184	0.0219427657445075	0.119542016527892
Lypla1	-0.102015991166238	6.03951517282356	0.279581268979214	0.616893752853799	0.769969094201442
Tcea1	-0.498279856316281	6.65652353312483	8.57094361991103	0.0279575682881979	0.1333775952525
Rgs20	-1.39319554517545	3.92691920851521	10.3038207886093	0.019694572482394	0.114316800817206
Atp6v1h	-0.567540101492372	6.15867973917521	9.74750431713184	0.0219350728621609	0.119542016527892
Gm46206	3.3534627693706	-2.34842800638032	3.81166128644169	0.101203376120056	0.264186614925469
Rb1cc1	0.704477608053923	6.38713777521646	10.5826699028716	0.018687635888016	0.112483588334172
St18	0.96430021139095	-0.778776728059939	0.393138966716133	0.554887181551703	0.723863326499193
Pcmtd1	0.904664234277824	5.42986992889134	10.0763597589765	0.0205712571994307	0.116298414388847
Rrs1	-1.94782834920026	6.01882892111828	41.6944175873899	0.00079721419076347	0.044278782347792
Adhfe1	-2.09782642835646	0.636122697055092	7.53552618922303	0.0352795898030391	0.149719368696985
2610203C22Rik	-5.1442557749776	2.98303517627393	43.6019582222365	0.000710964416971929	0.0442272040839558
Vxn	-7.59539288362666	-1.83525405453255	22.030345277832	0.0112226303252536	0.0901593241383094
Mybl1	-0.103267009868459	4.67283914143024	0.163766461221135	0.700439391454056	0.82489763043143
Vcpip1	0.0268467663025624	5.97114497698442	0.0207646404913061	0.890374427233245	0.939634959691804
1700034P13Rik	0.826263830035766	-0.738374150340793	1.51204144952033	0.267094136019632	0.468074905599873
Sgk3	4.72071909243998	1.10567197932797	10.9710124365283	0.0173983741631083	0.108581094229617
Snhg6	-2.06082934352071	3.70248706564328	15.8749950153371	0.00802224144753505	0.0788391565460746
Cops5	-0.260922596360519	6.32647480683246	2.74105507937703	0.151411518725759	0.33349791991037
Cspp1	-0.264945772494279	4.21942543569778	0.988093471570746	0.360463567061725	0.559638746768016
Arfgef1	0.0535980289501779	6.7945510104727	0.0223340135586758	0.886341922180047	0.937762399103726
Cpa6	-0.883394534389318	-2.20798677722307	0.208102585452806	0.665099415037098	0.804165551434515
Prex2	0.714233610287198	0.852699371335643	0.315342353703612	0.595762396775233	0.754607076938183
Sulf1	3.49265883859885	7.18011191111363	4.75464284032772	0.074323455950881	0.222539339179539
Slco5a1	-0.765965136249445	2.90546125887265	1.76496654744694	0.234651111555499	0.434614927617012
Ncoa2	0.503726364116623	5.54992808601163	1.92153145659444	0.217409667356419	0.41514050381313
Tram1	-0.2056674478796	6.98349934262402	1.565057110899	0.259761820461045	0.460342108949401
Lactb2	0.153154351606138	5.67458734445425	0.774518394775855	0.414338129401026	0.606913706625407
Eya1	0.00687193855454072	5.80152390858451	0.000451385065292015	0.98377269462507	0.991982611183642
Msc	-0.12341394091301	1.59954123841119	0.0457070931745004	0.839657640574823	0.912002974574432
Gm9947	-0.571022863898912	1.24385976783837	0.368852879429965	0.571724148684872	0.737356743667668
Terf1	0.155341280046255	4.26464294952386	0.44788663538186	0.52946360537614	0.704158981072577
Rpl7	-0.925696424307771	9.88576547541857	22.2684751379145	0.00372094946291491	0.0597851650970402
Rdh10	-0.614160987712755	3.66421553145179	2.8059341835386	0.147469141639918	0.328384308086762
Stau2	0.364844437309709	4.53443505299306	1.67368149130433	0.245648622038075	0.445321527766841
Ube2w	0.515319713857388	5.37051271501372	8.78789709335026	0.0266911171201824	0.130449020626043
Eloc	0.586684780111448	6.48651305207959	6.69426370878467	0.0432909400903229	0.167483048765729
Tmem70	0.100326251042805	5.52267014658056	0.231427742114938	0.648350792073503	0.79238587892578
Ly96	0.345381419650854	1.22803047752848	0.2536198888118	0.633377065459223	0.781986507569932
Jph1	0.727832528578192	4.40033288063867	3.22259171059943	0.125296729747951	0.299998188146903
Gdap1	2.51237271183825	-1.88194546504265	3.52381905489065	0.112081644570648	0.28088046617834
Pi15	1.64730644511405	3.35690048151932	0.661831657796821	0.448512093305433	0.635454067276973
Mcm3	-0.614319790772852	7.45904283325938	9.52768136095223	0.0229159955422145	0.12187486103406
Paqr8	1.88095247378146	4.64719610491697	8.52327187963706	0.0282467620133946	0.134089213138995
Efhc1	1.59146163109074	0.457810318305424	3.0750779580872	0.132573965135503	0.309359079136838
Tram2	-0.775715401940061	4.07126091457513	3.39211919746704	0.117607091636154	0.288704454810251
Tmem14a	3.28875698206793	0.698562859876465	31.828678300917	0.00157226810904032	0.0485199935560533
Gm53541	-0.652454980172968	1.70598560994179	0.892635933194866	0.383020836471127	0.580595716648885
Ogfrl1	-0.0676228116499133	4.08554142274039	0.034373481325369	0.859326560946467	0.923404745914953
B3gat2	-0.160264364714176	-0.46154806389492	0.0758701957045032	0.792672760686542	0.883441982245419
Smap1	-0.254915978777336	5.85433612565996	2.06827307941149	0.20288065464092	0.398824378993966
Sdhaf4	0.438775329764836	3.51834359717791	1.17981936378036	0.321123858178256	0.522563286903376
Fam135a	0.045316059181861	5.40256836785606	0.0563715416893159	0.820617093077852	0.900201467765025
Lmbrd1	0.935944807172825	5.41206785324838	9.44906360414156	0.0232812817216763	0.122962728860671
Phf3	-0.0941994648934694	6.70295920154189	0.198731865961039	0.672155879916925	0.807677114909448
Ptp4a1	0.082179028769496	5.91415497345743	0.160208387273358	0.703513368912839	0.827150532167359
Prim2	0.157743949842408	5.16230766838724	0.722586076984597	0.429506112353998	0.619691269085183
Rab23	0.975365253267253	5.91193639431742	14.8356416573374	0.00929488834032724	0.0839607996854627
Bag2	-0.0829758775049591	5.52703604211776	0.0666057700128192	0.805396660419977	0.890653674227755
Zfp451	-0.0911973364012185	5.48953238443657	0.194869354427076	0.675123909432099	0.809780988908695
Bend6	-1.38343149623888	4.79654336707194	4.92199654512379	0.0706152853035038	0.216547006065449
Dst	0.545385351016788	8.18373530409654	2.01772158786433	0.207721844476938	0.404316674845556
Gm26788	1.60437845492213	-1.2743322036603	2.64363232471248	0.157617508394175	0.341476744801445
Ccdc115	-1.13959109771202	4.3866607417684	17.8038319870345	0.00621991343852704	0.0713282457814421
Imp4	-1.29616353625015	5.07242901148514	28.078325748432	0.00213854016455043	0.0513146256788405
Fam168b	0.0916207037119769	8.07508006905687	0.144610729143537	0.717487074512512	0.837099941294997
Plekhb2	-0.0960481077372618	6.61476866341082	0.255000469683498	0.632473691060037	0.781253089110023
Hs6st1	1.37886568457453	6.74615693437252	34.8751093812733	0.0012523474682409	0.0458797489442106
Uggt1	0.0549266842804485	7.55282097448633	0.0826942456811215	0.783832814462635	0.878073985218837
Neurl3	1.88222627544615	1.02484456825071	11.2242859914252	0.016621868169584	0.106319570544077
Arid5a	1.82754547497065	4.66357623261715	8.83273719716194	0.0264391415272842	0.129980769911094
Kansl3	0.0653618316137246	6.19862013937099	0.143511144821102	0.718504799603141	0.837706412370023
Lman2l	0.683015803758815	4.99239329561755	11.1811443468978	0.0167507650022031	0.106599110905001
Cnnm4	0.709642002354049	4.12620749776097	3.16380267663742	0.128128041644779	0.304071472025947
Cnnm3	0.506849565532181	4.5751704397816	3.74015011197003	0.103763784585022	0.268173294620073
Ankrd23	1.06263025716044	1.41005785956817	5.02154610466525	0.0685295304036251	0.21265515038785
Ankrd39	0.121309969629683	2.05701900925186	0.057055312321043	0.819556254414334	0.899716779298516
Sema4c	0.346320927859724	5.35099564635818	0.539212217681825	0.491810741263709	0.672581719754103
Cox5b	-0.396732350422881	6.88598479973266	2.69135687252477	0.154533174141605	0.337472795590137
Actr1b	-0.100711794526476	7.57331491024419	0.320681662627675	0.592747480456962	0.752387095314116
Gm33533	1.72439027924168	-1.3919721152442	3.13096824059899	0.129748578188889	0.30575479636438
Tmem131	-0.273760443430515	6.37548994344653	1.2658414311699	0.305624241811807	0.506219360423543
Inpp4a	0.576677884533197	3.93207201448542	5.09713958545834	0.0670019483781604	0.210179610233212
Coa5	-0.548974299638803	6.57726677130186	2.7428625469283	0.15129967816805	0.333405218643513
Unc50	-0.144375507567727	5.01518274283305	0.281668338218969	0.615612758051235	0.769317465245869
Mgat4a	-6.77216664695703	3.70288954506116	14.0079663865364	0.0105115740605633	0.0880452897627258
Cracdl	-9.00076984744489	-0.605252961696003	19.7612755680486	0.0133853248980902	0.096601637236217
Tsga10	1.37289353396647	2.06340510785955	7.55790172429806	0.0350952107122803	0.149524300454218
Lipt1	-0.115183386444258	2.41256290137351	0.0962288181380389	0.767415998856044	0.868316327523946
Mitd1	-0.0269797167840971	3.7091539148754	0.00671828675174042	0.937472726095164	0.966326223231913
Mrpl30	-0.748742375117463	5.90446593377137	11.9261914741731	0.0147013624923964	0.101128397457162
Txndc9	0.154639543038156	6.27223357009209	0.658713101185206	0.449527479344194	0.636435467675867
Eif5b	-0.486777984762928	7.66848339272134	6.42068892436174	0.0464293825107617	0.173464358247778
Gm34448	-0.751276708717988	-0.494802768027694	1.28403344882652	0.302494803545903	0.503543884280141
Rev1	-0.231845712482374	5.12932751041085	1.53321349099911	0.26412913866557	0.464953013261966
Aff3	1.62921081701048	3.81318898408268	1.22695099931802	0.312484425318444	0.512864336399854
Chst10	-1.49529626177449	-0.274953922033121	0.312340753443027	0.597472470032728	0.755769628252234
Pdcl3	0.185748112417291	6.35556547092064	1.27387438984141	0.304236264369761	0.504918257891582
Rpl31	-1.01466768101838	8.61251029294708	20.0847683994949	0.00472880903656502	0.0644172814868534
Tbc1d8	-1.52174913621373	2.07462746661041	3.33403414162281	0.120165448554362	0.292514619785238
Gm53550	2.63999944355811	-0.935134681728948	3.15008618213628	0.128801539562621	0.304805019141948
Cnot11	-0.12575676055572	5.59558673744865	0.574959389778615	0.478423181874999	0.661260418050591
Rnf149	-0.586858164508964	5.60973540287675	2.15695521060239	0.194774569722459	0.388613365945908
Map4k4	-0.173066090135675	8.83502805651263	0.346740079563756	0.578504916175491	0.742806444930279
Il1r1	2.88927337617503	5.72324282553592	55.0172490955969	0.000388987950372838	0.0442272040839558
Il1rl1	1.49346446092287	-0.467215128558389	1.02306783739854	0.352733227321564	0.553047616988313
Il18rap	-3.35285059705094	2.80751102903075	6.68529476327952	0.043389160831878	0.167639939577711
Slc9a2	-4.21539172636743	1.55775225858176	3.35017094332336	0.119446952137362	0.291770770145537
Mfsd9	1.77027688548792	1.14491926533837	8.83094169027964	0.026449168911499	0.129980769911094
Mrps9	-0.555918966632924	4.82368818090443	4.88226152475247	0.0714722377372115	0.21790926255161
Tgfbrap1	0.0321480487598257	5.58573113707425	0.0278390922828489	0.873240876460633	0.930552566941968
AI597479	0.258824787160056	4.95897733699405	1.90775656021207	0.218850760963336	0.416687950039572
Fhl2	1.70156985058698	6.41112138796222	24.6897854730928	0.0029151251680818	0.055737132414114
Nck2	-0.193056105126211	5.37568869927681	0.170852705162575	0.694433432854073	0.821485305325462
Uxs1	-0.272114238830888	6.4030948202418	2.12536919015251	0.197607082162059	0.392153693173014
Tpp2	-0.0732671242327951	6.72969317262847	0.187776130221295	0.680669395340701	0.812543500433401
Tex30	-0.534757319923412	3.98185334826104	2.48400023524924	0.168594833255181	0.355424032057528
Poglut2	-0.293284546966757	5.38586557922425	2.6529112913245	0.157011025905712	0.340721896318234
Bivm	-0.0695292972418972	4.96516710392711	0.110136067671746	0.7518351401142	0.858775934110797
Ercc5	-0.0953122267060297	4.85605084226956	0.145627675287412	0.71654984264992	0.836483171063897
Gm39635	2.03006125392426	-2.08610950959271	1.73755868243882	0.237875263418284	0.437933483683488
Gulp1	2.69002918742093	5.77288538439693	19.0083057809732	0.00536409476852102	0.067041162285346
Col3a1	1.27595964985374	10.5166582449572	13.2736803099958	0.0117786953581944	0.0916506086891624
Col5a2	0.968880069365198	10.8412147695219	17.961102808138	0.00609813372384327	0.0707797800419961
Wdr75	-1.16079533251394	5.97378798686987	27.7823067319111	0.00219433801288472	0.0513146256788405
Slc40a1	6.68088429828098	3.56564033001297	11.2048034582369	0.0166799100187396	0.106479555161763
Slc39a10	-0.563135292178125	5.40492026467347	4.81915152222157	0.0728630161449263	0.220625779448098
Gm28321	1.37320210010082	-0.302152939036262	2.58135407973463	0.161775574449898	0.34773853514186
Tmeff2	2.53875449925169	3.55984011448325	30.9956865373069	0.00167871095167903	0.0491689742329405
Cavin2	-0.301300105851272	8.52523252359718	0.098474350066566	0.764818814415616	0.866586456445827
Nabp1	-1.67128594129451	4.52716929769208	12.6383947297767	0.0130477680067514	0.0956858264269076
Myo1b	-4.86501053800083	5.14322589529456	49.2736467433314	0.000518561857776813	0.0442272040839558
Gm33795	-7.53449154990403	-1.30374265803578	22.6006816211428	0.00594075442274678	0.0696923854193902
Stat1	1.36331040757467	4.98779251202488	13.8350855025353	0.0107926235890585	0.0892173357604833
Gls	-0.254606992968152	7.1038264651766	1.89203780402199	0.220512345489428	0.418178666232548
Nab1	-1.18600991213504	6.16532595336522	12.6451933732599	0.0130332280183083	0.0956858264269076
Nemp2	0.874863375062253	2.85454591613895	7.00756766838707	0.0400422242801996	0.160752523448231
Mfsd6	-4.05654269976621	3.96195228910973	9.90977043943237	0.0212472643183124	0.118083092291136
Inpp1	-0.00525381885002076	4.28760238555683	0.000120748797204896	0.991606514468964	0.996545051234337
Hibch	0.0511684064191157	4.20265103375398	0.0492646858585196	0.832075046847946	0.907769331677167
Pms1	0.110988378351881	3.63553488747096	0.17003335455071	0.69512018918889	0.821829506251872
Ormdl1	0.478390717547378	3.89702610054945	3.74996597054822	0.103407035884784	0.267679655669696
Osgepl1	0.680436518157691	3.14237077440148	4.23684195725856	0.087653564574706	0.244116604923041
Asnsd1	-0.910191565326687	5.44871227131532	26.3239460827478	0.00250001276952312	0.0530477162117059
Stk17b	0.478330400522528	5.93047657883691	1.93315392305886	0.216204516436631	0.413382352855358
Hecw2	-0.818355724785621	4.21416429194997	5.30753597368361	0.0629892649128408	0.203681638600254
Ccdc150	0.0152381825644823	-0.910710097316422	0.000325101362733397	0.986228128801984	0.993610996890333
Gtf3c3	-0.201549934620264	5.61005434232145	1.11613525760779	0.333404205227613	0.534056658913749
Pgap1	0.561545557516177	3.7866251894101	3.83420384442772	0.100414479282255	0.263004366570612
Ankrd44	2.70291030234277	3.90352207674176	9.89737126659813	0.0212987791492622	0.118292432264144
Sf3b1	0.204563986876167	8.45272304991049	1.32452694374169	0.29570358436491	0.496310808169049
Coq10b	-0.228398018365161	4.93028400728102	0.750166555876288	0.421334271531922	0.612689265109729
Hspd1	-1.77988445936177	9.10405214150508	52.2677124990939	0.00044477671178839	0.0442272040839558
Hspe1	-1.49870928297883	7.31856176685886	53.0891178844576	0.000427036519771396	0.0442272040839558
Mob4	0.00173581238563511	6.13268690740824	0.000116776358291798	0.991745728662173	0.996545051234337
Rftn2	-1.12101259612099	6.04487227888956	12.0101572739677	0.0144921346076464	0.100658236897071
Gm10561	-0.15266699434871	2.68543509004562	0.13076046215835	0.730652328415221	0.844836469607575
Mars2	-2.23879503660514	4.04293229557343	20.5692983218035	0.00447592717968876	0.0629585647657243
Plcl1	-0.556150334462622	3.68404389303432	1.15631911352218	0.325571592439009	0.526558706587403
Satb2	-0.230700797776313	3.94791580307493	0.868254961479665	0.389154910894622	0.585666455772761
9130024F11Rik	-0.422780133633747	-0.982209482340239	0.188869681635088	0.679806244826602	0.812208085549315
4930558J18Rik	0.879176877997245	1.25802639175445	3.44087998004597	0.115517866912062	0.285990835558989
1700066M21Rik	0.0613089027512479	4.27967129560414	0.0353424780251072	0.857384357462271	0.921981721774466
Tyw5	-0.219049536854316	3.14898636241969	0.283896125688804	0.614252263874851	0.768698096772689
Maip1	-0.368687966014301	4.08037213407848	1.4375396330047	0.277936311355819	0.478578099007255
Spats2l	3.29208471074694	1.48434216211939	1.6756445995179	0.245404154332988	0.445200871596353
Kctd18	0.215057465076313	3.52916978007053	0.431190162857149	0.536963886543135	0.710022316356301
Sgo2a	0.0727825987533186	6.11532273292192	0.116941307281573	0.744613826028305	0.854286996710191
Aox1	0.946301440660841	3.52852461839359	6.42212826908456	0.0464120686674509	0.17346346569334
Gm53481	-0.0242300616815124	-0.293434497111219	0.0015773656914132	0.969672035990275	0.984484935232738
Bzw1	-0.741603594677424	8.72134918847377	18.2442690692237	0.00588687617916133	0.0693586916160004
Clk1	0.30216483073272	5.43418444049589	1.59896891747121	0.255228665721375	0.45523974184074
Ppil3	-0.375960163247846	4.6169423059713	3.21544584872832	0.12563616317748	0.300546680675556
Nif3l1	-0.631362620119917	4.63406285995895	6.79836259779524	0.042172834123035	0.165291523388338
Orc2	-0.854702772762795	6.09357658792373	18.2749110886623	0.00586461254543246	0.0693586916160004
Gm15834	-0.575229838560495	-1.59946831084317	0.460450136035671	0.523955805390838	0.699201031156429
Hycc2	0.285598385729248	4.3154770277302	1.00299984224454	0.357135831951549	0.556791731997829
Ndufb3	-0.124594571649482	4.91834296757772	0.299567600483332	0.604875760406707	0.761333243003641
Gm20257	0.733575116057607	-0.554688913527308	0.71583369147295	0.431548561272368	0.621414537160082
Flacc1	-7.60239444845974	-1.61068343847195	20.7592077400308	0.00703768772038263	0.0748539935236879
Cflar	-0.61919905914467	7.32690938164005	6.89106420344598	0.0412100915919998	0.163216805275618
Casp8	-1.53185887804505	5.59095922362055	22.7405644636993	0.00354209300934511	0.0595194472726372
Trak2	-0.0312346246457499	6.95419830681713	0.0107375522740096	0.921013702726502	0.956496402348161
Stradb	-0.268307337374859	3.77980563221168	0.779371524748301	0.412967496582193	0.60569955225249
Tmem237	0.175985957223001	5.13309971441455	0.645906272684455	0.453740411451016	0.639991934055362
Als2	0.0586426555408911	5.67132666178241	0.103878320700776	0.758700900212204	0.862801666318123
Fzd7	-1.89288434604782	6.8383957595212	17.0151442953436	0.00688299274132648	0.0743194862777655
Sumo1	-0.101272812654068	6.53207366422073	0.247207157394443	0.637615101476203	0.78480273519829
Nop58	-0.989774309988824	7.43848175592537	14.3375497826713	0.0100026325637813	0.0864838479686726
Bmpr2	0.448724303584531	6.58134073545751	1.60110945248095	0.254946505118145	0.454904112954131
Fam117b	0.133124257325337	5.02124677279855	0.334757070149521	0.584959857826787	0.746911445671672
Ica1l	0.768081965201536	-1.79073341247119	0.162272033706105	0.701725624291754	0.825877080897218
Wdr12	-1.33358068728743	5.25986980357058	47.8639524042572	0.000559078833019427	0.0442272040839558
Carf	0.351690478545358	3.4303878582591	0.91461720262261	0.377625890806752	0.575646808901536
Nbeal1	0.697853227775535	5.11274893242135	7.44280577631125	0.0360578643191557	0.15077705922869
Cyp20a1	0.33051615964774	5.76245403059304	3.69925320703956	0.105268731134568	0.270954667441286
Abi2	-0.151058980775356	5.15608368353275	0.730304439673294	0.427191878357858	0.617711296451598
Raph1	-0.451203477455769	6.19507123981693	5.49647434897535	0.0596620235962567	0.198123717836781
Gm11578	7.10967924509484	3.30560582185752	14.0809371267975	0.0103959205986891	0.0880126191439283
Cd28	-1.84901698102931	-1.1275203850604	1.10690249404258	0.335245792913031	0.535493713328591
Pard3b	1.14676404541047	0.0302069704651888	0.478432603611959	0.516265514665381	0.692471476666013
Nrp2	-0.478448317668165	8.31351851560143	2.11742034784649	0.198329282454259	0.393330075108836
Ino80d	-0.0247348258354553	5.54954113483986	0.00845362372700748	0.92988444753951	0.961413735192045
Ino80dos	1.25685803648461	0.38647571561942	5.2795853517316	0.0635029777725752	0.204425302454356
Ndufs1	-0.546460189749109	7.23670777305646	6.57887593504091	0.0445781737050163	0.170153296954415
Eef1b2	-1.30225697134743	8.51124403012079	42.0741834290687	0.00077895866842055	0.0442272040839558
Fastkd2	-0.870451584143465	4.48016349002908	14.0971418532347	0.0103704713955357	0.0880126191439283
Klf7	0.231516982199221	5.59635143068987	1.79220035961108	0.231510880807883	0.431301032112609
Creb1	0.267950581495443	6.20424763635864	1.55278069451466	0.261432605745337	0.462008829979056
Mettl21a	0.756849514185971	4.74347210963611	11.713103563079	0.0152510633846696	0.102389933624098
2810408I11Rik	-1.34024366384694	2.27715111070623	6.0153184508807	0.0516798904554497	0.182590136296493
Ccnyl1	-0.969087946300571	6.1560156841476	21.3973939584329	0.00408442140488961	0.0610844138082114
Fzd5	1.09690273407173	4.76847267250379	26.632254824983	0.00243080383145549	0.0524209698667738
Plekhm3	0.93924948088435	4.05844032823939	11.9389199242309	0.0146693831557193	0.101027274525308
Idh1	1.38962623778373	6.46120259351928	33.7733461710697	0.001356915291251	0.047296795583533
Pikfyve	0.576998908186931	4.93040684185516	5.08748180667531	0.0671944843971689	0.210453815641482
Map2	-3.25422431323185	-0.618373967066539	2.5486323209622	0.164023031874297	0.350753975032059
Rpe	-0.373221500865123	5.4318073922795	2.83449811491525	0.14577942239289	0.326185945886801
Kansl1l	1.16449843782351	4.59523381834616	6.32866777641339	0.0475548932785517	0.175499256149233
Acadl	-0.509064864378654	6.71240239497898	10.3977561467453	0.0193473147647408	0.11410081503545
Gm15793	-1.68311502311725	-1.82392482808455	2.41446463469783	0.173719330025824	0.361438657590231
Lancl1	0.332145073043758	5.12366208037562	2.80907241777325	0.147282146811201	0.328224972214707
LOC115487097	0.820855871344258	-0.513520700429017	1.26527486076237	0.305722505665889	0.506219360423543
Ikzf2	-0.398270914867895	3.59347305337496	0.28215667670771	0.615313928700139	0.769310434810643
Bard1	0.15940371227077	5.17031705885324	0.640816818228127	0.45543419105432	0.641522044195081
Atic	-1.57045216099166	7.42646196606493	51.3696429258039	0.000465331205589801	0.0442272040839558
Fn1	1.09924023482397	11.0229088559428	4.37283237095747	0.0838518123006849	0.237858331731158
Gm28818	2.39291265664036	-1.97587947062243	3.74557299773142	0.103566483229331	0.267949240608459
Mreg	-0.468583234925134	2.79104421018916	1.23937452123626	0.310267243868974	0.51050509492023
D230017M19Rik	1.3587364435313	1.23847451624976	6.21018636859184	0.0490597265146591	0.178279817099537
Pecr	-0.868811910530706	4.08751786591175	12.6531175030284	0.013016308703476	0.0956858264269076
Tmem169	3.6655444340965	2.19078665391912	14.0171091149789	0.0104969882722862	0.088040233432014
Xrcc5	0.588331409537858	6.13959257333359	5.62600581610334	0.0575189746140101	0.194246815988531
Smarcal1	0.601215251250862	5.1959717204867	5.46566887593707	0.0601877764870792	0.199187006202117
Rpl37a	-0.795333251591165	8.71451284073029	11.9066340656996	0.014750683618832	0.101207008124393
Gm30788	2.17174257477674	-1.62010295016001	3.11192070625874	0.130701886755577	0.307003182425839
Igfbp2	2.15874076780893	6.90771256641837	2.31685450348769	0.181296817585809	0.371277239841355
Igfbp5	1.15294266434422	8.60748337175344	0.492737082897661	0.510303261780648	0.687549427644899
Tns1	0.43881656093905	8.28076077404408	6.09833217594338	0.0505408325879725	0.181129742692762
Rufy4	0.933951320868137	-2.0436795591242	0.300911088403057	0.604087245723994	0.760669506765854
Arpc2	-0.550592113163189	8.32164811663158	11.1884503317114	0.0167288413157399	0.106568026769048
Aamp	-0.238955901049734	6.92742401762527	2.38226926351642	0.176167665618606	0.365252398599594
Gm28364	0.300118773741651	0.401212328892266	0.266220585296615	0.62524630487711	0.775819962556667
Pnkd	0.475427049026086	4.57271203877778	4.24559596175958	0.0874017322037604	0.243695411007416
Tmbim1	-0.233218874386283	6.20103845215076	1.22957376860222	0.312014307438402	0.512443837131884
Catip	4.31930602878951	-1.74620202667103	9.98371868427204	0.0272811630503432	0.13186953938701
Slc11a1	0.357099636728611	-1.49878680185829	0.137421296594253	0.724225092560624	0.840845081018296
Ctdsp1	0.183890782378312	7.23354821204583	0.919972186050625	0.376330474382332	0.574757113076305
Gm53562	0.352757367996437	1.39586203375593	0.486094099944959	0.513055467262037	0.690031538038938
Usp37	-0.524782863955221	5.40107811611822	3.35314927168605	0.119314998751181	0.291567502832619
Cnot9	-0.59876928552093	6.80239310953261	11.316290862451	0.0163514407780554	0.10537873405464
Zfp142	0.169987645959879	4.95249631488148	0.53692853037871	0.492689721899655	0.672986101664457
Bcs1l	-0.74198326141013	3.94929792152942	9.63555801121524	0.0224273261522756	0.120646272521795
Rnf25	-0.0450222327495264	4.23390504818107	0.0332827197657706	0.861547207875434	0.924301669447794
Stk36	1.03550235989923	2.64279075270478	7.38185948427661	0.0365822338465438	0.152051120663287
Ttll4	-0.814762772147304	5.7874985234355	13.803595518536	0.0108449091826199	0.0893455593792166
Prkag3	0.591583436172733	0.407042264882194	0.365677148321448	0.568612219590868	0.734646987711402
Wnt6	-2.58003133926162	1.90093109114225	8.51351785750522	0.028306434589579	0.13419244186547
Wnt10a	-1.75139924560434	3.94608787263992	1.81342512768985	0.229106255969952	0.42793164152102
Nhej1	0.125133412668915	2.71325509163161	0.129849283135786	0.731546099606404	0.845568394256786
Slc23a3	1.06294616876203	0.452501335941455	3.82046073992988	0.100894409502529	0.263612258430587
Cnppd1	0.355397667313453	4.93221263829636	1.4957147098063	0.269414898158998	0.470270871231059
Retreg2	-0.0280145658267704	6.13996981884818	0.0310599656558148	0.866192549649949	0.926220018330171
Zfand2b	0.412536555455408	3.99031749914996	2.54974737710419	0.163945715886382	0.35071804715819
Abcb6	-0.226241809098837	5.69431105904834	0.325404124990355	0.590109123082941	0.750743049418041
Atg9a	0.140715636330485	5.92785685352064	0.775431951068897	0.414079530105806	0.60684211222823
Ankzf1	-0.102217798465349	3.53721126354287	0.131803712359636	0.729633396579241	0.844039176931498
Glb1l	0.652642918671295	2.49671925189458	2.98761878552234	0.137171788665031	0.315507135636458
Stk16	-0.482028719844392	5.74705301144526	5.31752675529056	0.0628070266475054	0.203499806580805
Tuba4a	-0.619498453152435	5.20425686339997	1.00505207922046	0.356681560848678	0.556441610704683
Dnajb2	0.835671122453219	5.40839596482887	11.990155570026	0.014541607061126	0.100658236897071
Ptprn	-5.78809367468423	5.72383466342603	134.952867569176	3.46554744643832e-05	0.0314823325837381
Dnpep	0.700231634178517	6.15086141528031	7.49395285063332	0.0356256853200773	0.150572647899774
Des	3.91362771743672	8.6876548935545	14.6933811746929	0.00948991650398432	0.0848459889930254
Speg	1.59191055497329	6.6650570354613	47.120033849904	0.000582195525686077	0.0442272040839558
Gmppa	0.746149185899829	5.35124636436586	16.3103483484228	0.00755908811917519	0.0775403068353832
Gm53564	0.874570893699733	-1.43857621446235	1.44101701056595	0.277415573676217	0.47820628123622
Chpf	-0.182496856994556	6.31211230385382	0.99500359546057	0.358914748621099	0.558369592253695
Tmem198	-0.766586175629579	0.833308435952175	1.3378062269008	0.293527364598631	0.493970156818468
Obsl1	-0.476075513237202	5.89933676799704	0.822601304731601	0.401089405491617	0.595610391174975
Inha	0.124380646857034	1.02231576793358	0.0206697483757028	0.890623180533728	0.939829238351803
Stk11ip	-0.128413695687459	4.55822635669358	0.188507226658645	0.680091996990345	0.812387999363467
Slc4a3	0.0886678420899521	3.68142289584496	0.0789685984559373	0.788607454904855	0.881452580516923
Epha4	-3.98650147432355	4.04112904993672	7.42578007302892	0.036203312627125	0.151167810696714
Farsb	-1.04522964684725	6.10705478535815	31.4530288522699	0.00161910579705435	0.0487754960061642
Acsl3	0.534159046157441	6.81045528769965	1.99840670886317	0.209615975171347	0.40589408801833
Utp14b	0.0685199697101695	3.86880290341459	0.0141100960215471	0.909514676816263	0.949285296698541
Ap1s3	-3.33636320006431	2.18440241183938	11.7002526861623	0.0152851000876022	0.10247644362237
Wdfy1	0.32524695868082	5.30534972128463	3.06003965217911	0.133348945811266	0.310364600058728
Mrpl44	-0.87925910611317	4.30972282145802	8.78338122210928	0.0267166745205748	0.130457294711262
Serpine2	-8.12262505148291	3.03436275051735	65.1985855120049	0.000248592989699908	0.0442272040839558
Cul3	-0.117272316989178	7.39753578132482	0.312057969091936	0.597634148489881	0.755783870916282
Dock10	1.42216278982738	-0.621247574407381	0.290217769756667	0.610429625491119	0.765736998922362
Irs1	1.13893770830867	8.03860796263648	21.3406635563629	0.00410973035910987	0.0611339244763324
Rhbdd1	-0.0451626549434145	5.39268732888997	0.031137662858732	0.866027315384401	0.926166101828844
Col4a4	0.709923636036012	-2.17979009310585	0.20116984077731	0.67030064648639	0.806725171539263
C430014B12Rik	1.18561413638015	-0.0398350789905631	4.10798218332735	0.0914797355051355	0.250265001988922
Mff	-0.198907684352864	6.21411141555152	1.25495786667086	0.307520416472236	0.507875156621288
Agfg1	-0.402270759136459	6.39258830877621	6.75246137260781	0.0426609281433096	0.166166621173182
Pid1	-4.28830162536458	2.99913368085135	21.8817889981054	0.0038766642461959	0.0599025576959937
Dner	-4.95253338207453	-1.37848348763511	13.3273601384789	0.0163817354329131	0.105451073745524
Trip12	-0.0125879083575865	8.03924448052809	0.00243686941133491	0.96231052270534	0.979700458606298
Fbxo36	0.20562641960079	1.19949314461376	0.168470621507875	0.696435524707414	0.822680325580729
Sp100	3.23049538819301	0.370829076798689	4.7210772484099	0.0750993543747165	0.223498999966524
A630001G21Rik	-0.903107397333753	-1.60951419393783	0.307218492699418	0.600416473940889	0.758149026907378
Cab39	-0.327789248546167	6.81783383848834	3.15244836467269	0.128685199503276	0.304765803596296
Itm2c	0.394970338296044	6.31537212626532	2.50397780214014	0.167162503654207	0.353566209344281
Psmd1	-0.66760767883874	8.42708796650663	11.8997171244566	0.0147681809210387	0.101207008124393
Gm53570	-0.588588614511769	-1.03553240926605	0.486016877946842	0.513087629111008	0.690031538038938
Armc9	1.01043416106954	3.64063485731772	13.4701899421628	0.011420153682513	0.0904095499865609
Ncl	-1.69223833295793	10.2938912530744	40.0334152865295	0.000884229646213245	0.0444506112400067
C130036L24Rik	0.139412449444806	-1.03098723099856	0.0221192841819246	0.886884892266366	0.93798938730795
Ptma	0.399666876575162	11.1316476807586	2.52695211084719	0.165536681203649	0.35217735089213
Pde6d	0.244584889835816	5.2461878487824	1.32819658425922	0.295099735460853	0.495526184718519
Cops7b	-0.603314971479875	4.94637838019499	10.0879160024254	0.020525452504498	0.11616465320448
Dis3l2	-0.213768441896205	4.32778932632655	0.636560068110655	0.456859531348429	0.64287309656511
Chrnd	1.91594142636827	2.84461660945272	1.58540823309845	0.25702708972675	0.457605187307486
Chrng	6.31585843718612	2.39976474772496	11.0547049876709	0.0171364373953975	0.107478678851015
Eif4e2	-0.791154732803688	6.47897395587528	19.44811405848	0.00509136967757664	0.0657634711542531
Efhd1	2.1295786133408	0.15742242729376	2.30896151935695	0.181930140926727	0.372025126388574
Gigyf2	-0.0086983979955876	6.38448765499367	0.00140807911333365	0.971344698409479	0.985055267418606
Ngef	-6.36647345272896	4.52723651957612	13.2310139551055	0.0118585521558827	0.0919224678239597
Neu2	-4.4187140068422	-2.07569603595307	3.97553712429744	0.0956579302080858	0.256351157274648
Atg16l1	-0.639371921440527	4.90905242121489	7.87670254142134	0.0326051615920356	0.144049417571407
Dgkd	-1.32645971384458	6.38022360987034	21.7656644701297	0.00392514381607473	0.0600562993069411
Gm19582	-0.521873822730823	-0.827064872500125	0.320704123786861	0.592734869540671	0.752387095314116
Usp40	-0.151067211171996	5.80019452900885	0.378818411987474	0.561956432524359	0.729019278889247
Ugt1a6a	-2.30392569403449	-0.159631250223117	2.48185057724025	0.168749999671758	0.355424032057528
Hjurp	0.373441846764686	7.3738854330698	4.6836041495625	0.0759788360289772	0.224919018672339
Gm19589	-1.61125093727518	-0.249749453756973	6.20606581923416	0.0491132271484945	0.178376001150267
Arl4c	-0.739616964088369	6.32860243047211	15.5633544820484	0.00837765756078472	0.0802327582227577
Sh3bp4	1.10637338793513	6.19164893526433	24.9361182568956	0.00284686508927615	0.0554334583495986
Agap1	0.0793281608240506	6.3185112886875	0.0227709549898083	0.885245270930565	0.937103447668393
Gm41914	-1.10602658569719	-0.65409981168218	0.820010275686395	0.401785043342103	0.596188679593828
LOC102637806	-4.15415831348516	-1.25475194121629	12.7890287998058	0.0176563161371316	0.109532460543409
Ackr3	-0.16343560658603	3.58519824984476	0.0395082776657236	0.84933520106294	0.917849369956407
Cops8	-0.689750525152277	6.15054310532595	12.091161810426	0.0142940944920692	0.100142342651763
Col6a3	-2.73940776435777	7.11132984695265	50.1221453512662	0.000496069734743558	0.0442272040839558
Lrrfip1	-0.114684357707501	7.59824084626452	0.44015009429589	0.532912774948623	0.706535535547885
Ramp1	2.06951595170814	-0.649565238723679	1.19707187502075	0.317918717242523	0.518974455876018
Ube2f	-0.454235417650848	5.29477830096345	2.45371577280662	0.170799760013671	0.357876085095862
Scly	-0.218833696304817	4.38929021733629	0.40171119555909	0.550743263731815	0.721046058218513
Espnl	0.605405100883789	-1.98527604456229	0.170188067122066	0.694990362407196	0.821742855087334
Klhl30	2.35958652779085	4.62942082494998	6.37362762578144	0.0470003819517768	0.174495670924413
Erfe	1.20757629744814	5.19984674728902	12.904378492869	0.0124949140045114	0.0942253361915052
Ilkap	-0.203472026674226	5.59246444316793	0.983624074478675	0.361471078670061	0.560424760370063
Hes6	1.03783651366379	5.4868159354081	4.89695473834611	0.0711536934867329	0.217409908520005
Per2	-1.57394281483357	5.48492526194695	6.46241256602962	0.0459310502047032	0.172687107195492
Gm35591	-2.16540015413574	-1.22362989615362	4.6047990198852	0.0778752872825507	0.228347246449843
Traf3ip1	-1.52710745659852	5.13900376176652	16.1302848607944	0.00774614191557365	0.0778623748481107
Asb1	-0.390816143978755	5.34080608392086	4.10272696155173	0.0916406494073082	0.250554585274902
Twist2	0.141668757506907	3.12709010983996	0.0400213138012745	0.848375204644338	0.9174267985645
Hdac4	-0.872233043958453	5.9370048610774	3.99711334962403	0.0949594650483519	0.255362779736872
Ndufa10	-0.754419191007073	7.03337436979125	13.5676692547139	0.0112477743109322	0.0902242823451434
Cops9	0.0606583099785613	4.96768025014883	0.0393027705056359	0.849721575638299	0.91806311617503
Gm36102	6.76251299246972	-1.40036162248225	4.47684020829702	0.0914115866172784	0.250265001988922
Gpc1	1.23520778923148	9.67894893662728	4.87657414184107	0.0715960657767139	0.218115580219342
Ankmy1	1.2099703061044	1.51383403957434	3.93138221816181	0.0971097086182514	0.258576658152292
Dusp28	1.2382961602016	1.99074845958401	8.30920831325653	0.029596791231328	0.137444492057881
5033417F24Rik	1.37739144103042	-0.949611207358794	2.76124034210236	0.150169131773745	0.3317876293758
Rnpepl1	-0.183834383383106	5.98869229760426	0.614955652280263	0.464218559131682	0.648956096898721
9430060I03Rik	-0.2802471983308	-0.717087192358957	0.0863344042324017	0.779280272701792	0.874929612522829
Capn10	0.376777104574995	4.24299796643673	1.42397977745458	0.279981114221177	0.480942212927498
Gpr35	-0.894473684712525	-0.367632953692547	0.924484662376082	0.375244506942159	0.573701368297495
Kif1a	2.88653283652163	2.56303850797494	2.81264084588334	0.14706992573078	0.328063439302776
Crocc2	6.77189454233173	-1.31459438714759	23.0532186069985	0.00570877960393739	0.0690325387214892
Sned1	1.80888810851262	4.83364019398484	4.76059060526718	0.0741871220685404	0.22244768470123
Mterf4	0.15284126082148	3.32354555548197	0.19331378820117	0.676329389821782	0.810199680706501
Pask	0.729121119411622	4.73844404268326	7.84749418713839	0.0328230849486584	0.144395744469961
Ppp1r7	-0.437249152830835	5.82042087550122	3.34946013595758	0.119478474296955	0.291770770145537
Hdlbp	-0.119438259029616	9.68388594079865	0.33157909646776	0.586698332043401	0.748039616524136
Septin2	0.0955292456891245	8.71131322281579	0.294455124401666	0.607898092170686	0.763879897095264
Farp2	0.226971187363748	3.71043150626581	0.679132769440334	0.442951760664567	0.630597956032824
Stk25	-0.258822925715079	6.54609219158034	1.12845498835012	0.330971617931614	0.532212907029097
Bok	-0.657872974503546	6.23839294256912	8.45295427942352	0.028680814070085	0.135217525951568
Thap4	-0.796549454407858	4.81783692403548	10.5119947886802	0.0189361093525913	0.113126325293841
Atg4b	-0.397188723851299	5.49966372354975	4.25029271120301	0.0872670303492353	0.243595372623453
Dtymk	-0.113369161649395	6.03168783026783	0.425659358744209	0.539495592838386	0.711717888488728
Ing5	-0.440058916491551	4.72185508245769	3.30696957372553	0.121384157754995	0.294347469631106
D2hgdh	-0.598346901405339	2.73030292407766	2.16338252013516	0.194205384296896	0.387862043053035
Fam174a	0.189186041794551	3.53670645904385	0.410204386435762	0.546699919803034	0.717497366531567
Macir	-1.510782072802	5.90106172479136	46.8406268172613	0.000591211396563229	0.0442272040839558
Ppip5k2	-0.582582590406871	5.77601015156753	9.28388180383934	0.0240749716147205	0.124885693226254
Gin1	0.068303674303048	3.14876369202986	0.0246461742260814	0.880657207020891	0.934517575487043
Pam	-1.02539107716554	7.52615168074233	11.3325052909575	0.0163044020261386	0.105356524241322
B230216N24Rik	-2.12716032665061	-2.25126859911028	4.60535988687557	0.0778615603967391	0.228347246449843
Gm7967	2.82492833251983	0.044942837657509	9.67105760314589	0.0222696153518551	0.120382101799985
Gm53575	2.92728208920399	2.45271426035671	15.4905521957408	0.00846374725636541	0.0805222966597914
Gm28188	0.791796280598811	-1.88540366386037	0.697341998970542	0.437229142411943	0.626147118793038
Pign	0.190639404707183	6.36224972946793	0.769906846412284	0.415647721107812	0.607913023375131
Relch	0.51269045012851	5.33647029604132	6.67856837537524	0.0434630227883181	0.167755812938615
Tnfrsf11a	-7.86918166266921	-1.28986848482598	23.4521232492163	0.0055148657638688	0.0680056207497377
Gm7160	-0.65884022881513	-0.902576096200769	0.328050935710679	0.588641775571403	0.749636538017958
Zcchc2	-0.346579261906295	5.26546815341229	3.94576494713574	0.0966334765540387	0.257975367367496
Phlpp1	-0.651159230145832	4.64069567093079	9.51450377969237	0.0229766772255256	0.122106368267508
Bcl2	0.105322161895839	5.79141235702696	0.0697145282976574	0.801026053415266	0.888229606834826
Kdsr	-0.604255671615609	4.82944789912933	3.0211878576892	0.135380869719593	0.313229412538989
Vps4b	-0.00129876313459152	6.33715467534677	6.55373271923642e-05	0.993816277405607	0.997512224980535
Serpinb7	-11.9938708416798	2.29752381704493	108.816570497603	0.000700767979967939	0.0442272040839558
Serpinb2	-3.4215381026364	0.0447277062074324	7.8713088720969	0.0326452550037988	0.144049417571407
Serpinb8	1.04434687195878	2.98534585043924	1.70363898542707	0.241956898510947	0.44198108833186
Dsel	1.04538036816962	4.95362944392903	26.3654586232497	0.00249054016334143	0.0530477162117059
Tsn	-0.186557788716083	7.25512455398079	0.971870648202982	0.364142419320291	0.561869433632742
Nifk	-1.69065180079434	6.00174014320164	42.8876263112857	0.000741713795899953	0.0442272040839558
Clasp1	0.354732726793556	6.58666611061038	1.48962515342918	0.270288277552487	0.471172956851211
Gli2	5.31433556367605	0.374387563676708	10.3996126158067	0.019340535901368	0.11410081503545
Gm41934	1.27145095721418	0.996983080547969	0.769098400446	0.41587803067342	0.607928855564698
Inhbb	-0.504950958552197	5.78912101891307	0.287304210948452	0.612184520803066	0.766945527484276
Ralb	0.0996878203137945	6.41339985569124	0.0528191382281092	0.826242055110021	0.903643963207235
Tmem185b	0.341105312203407	4.08631754679581	0.67695836294528	0.443643895182984	0.631125213159254
Epb41l5	1.69965848401903	3.0514753836525	9.7939737820449	0.0217350456760253	0.119135473429774
Ptpn4	1.09333429699359	5.15529460584641	8.19047408330136	0.030383675688324	0.139358386282673
Tmem177	0.186846820155192	3.06000652726422	0.364016016303759	0.569465475144892	0.735484221540355
Tmem37	-0.490143111247989	4.66134366796997	2.17408077715536	0.193263288714171	0.38678572892493
Dbi	0.19353918166992	6.42019401604031	0.834380844955675	0.397952144826976	0.593193972419249
3110009E18Rik	0.384593701101185	1.6472856644361	0.65003975104969	0.452373020435533	0.638807136114881
Steap3	0.164443765118412	6.35131938766438	0.149292227568982	0.713203875467677	0.834200683101122
Marco	-6.93124785755422	-2.34234551775511	18.586071544805	0.0147684942711962	0.101207008124393
En1	-0.684264547682154	4.84078152366209	8.61125854453618	0.0277161393541353	0.132910252327593
Insig2	0.457818357816607	5.35912172304438	3.16506755748482	0.128066183548468	0.304019651851701
2210011K15Rik	-1.47746406206527	-2.05263040921477	0.966600039873877	0.365350724662311	0.563080847968957
Gm35243	2.19722680742597	-1.72113239684283	2.12623547522845	0.1975286049684	0.392153693173014
Ccdc93	-0.314976435312538	5.76423376395203	2.595035371666	0.160848873757682	0.346361241491542
Ddx18	-1.36979803927222	6.26173225691161	32.1695031044639	0.00153134315490297	0.0481729906053467
Actr3	-0.349830338835269	8.64845252896934	3.12305837666143	0.130143268243239	0.306386848706751
Slc35f5	1.19340258726617	5.56794856707003	47.6100983543931	0.000566825471851908	0.0442272040839558
Gpr39	0.498368148954346	3.27173287890757	0.854333803808279	0.392730730495777	0.588842465873255
Nckap5	2.65545616245376	0.74168741400909	11.5651730282933	0.0156491859112433	0.103483410984094
Mgat5	-0.809289554558752	4.73710128386996	5.83917638411241	0.0542159826329989	0.188388550698216
2900009J06Rik	-0.364180420389087	-2.07431295024227	0.113228786138039	0.748522950110757	0.856566687744084
Ccnt2	0.0933424559804807	4.81108025963947	0.180095301440687	0.686819536225749	0.815531570871764
Rab3gap1	-0.200487105128849	6.00423467480694	1.46593785686701	0.273726495369931	0.474322199594891
Zranb3	0.581506269441026	4.36845963982528	4.61317567036829	0.0776706207582517	0.228115270301311
R3hdm1	0.0215312610256718	6.56386354276871	0.0132378222408582	0.912341231643444	0.95094154191018
Ubxn4	-0.389012821360356	7.01316988287574	5.80352097003615	0.0547500109914029	0.189289349577951
Gm41949	0.409094508655437	-0.0419277838241346	0.468811314003031	0.520352426941354	0.695733835488233
Mcm6	-0.283983836616222	7.81734887622198	3.25034297435065	0.123990650721117	0.298082055612211
Dars	-0.239774213579846	7.19558137087228	0.761637994591708	0.418013658635604	0.61008419803881
Cxcr4	0.821974264646163	5.62060972637822	0.620607595458785	0.46227287504106	0.647145069914923
Cd55	-8.75062998336732	4.04386401537038	70.8703722755435	0.00019910982022575	0.0442272040839558
Pfkfb2	0.884429185404397	4.65792791530892	13.4342144924992	0.0114846758488942	0.0906108608768147
Yod1	0.0246284223895737	4.46304826829331	0.0121341303062265	0.916056902063817	0.953037511380544
AA986860	0.553029255822251	1.94357230688157	1.32302332737736	0.295951555533357	0.496554987842242
Mapkapk2	-0.193760303404293	7.56788465216411	0.960010290063542	0.366870615026334	0.564808022019618
Dyrk3	-3.83972709804973	3.39799667011754	40.5775588490966	0.00085436890847187	0.044347234281201
Eif2d	-1.63475100697262	5.76085332195567	33.6011693305223	0.00137431143778446	0.0473006639224705
Rassf5	-1.72508850900633	4.3761745403472	24.4959776589588	0.00297039422669593	0.0557863308302956
Ikbke	-0.401492284855132	3.29136593596217	0.972944886231636	0.363896940402037	0.561756341117109
Srgap2	0.217345945063031	6.3625771062863	1.03130489157284	0.350951293507714	0.551110312352488
Fam72a	-0.263931664320072	2.75306131632244	0.472779024956851	0.518659409365992	0.694317858647467
Rab7b	1.15315965009244	3.86812424842374	1.40821667920585	0.282386974963554	0.483564406349583
Slc41a1	0.122804675936938	4.84325835223662	0.239542123701539	0.642773966501669	0.788548244691236
Rab29	-0.308214421854102	0.66633350199533	0.232248394586959	0.647781211856529	0.792199022657083
Nucks1	-0.444373036460606	8.4689906340578	3.11541917993518	0.130526055714869	0.306791109284544
Slc45a3	-8.4252407390705	-0.758192914396838	11.8886097027973	0.0201272048945993	0.115131414066509
Elk4	0.0423568446084184	5.33946963664023	0.0434205338434955	0.842171251094188	0.91309556427376
Mfsd4a	-1.10239685065304	0.728200028871238	3.00768756073222	0.136097132388617	0.314195015766922
Cdk18	-0.768777654004648	6.2387544354462	6.51983750655233	0.0452570720987173	0.171483718184269
Gm29630	-1.73425697849999	-0.700482544410104	2.69301644775781	0.154427465931138	0.337331412279694
Gm38446	-1.99400721586238	0.35607250666471	1.49953749007297	0.268868795614433	0.469815443332001
Klhdc8a	-2.12719359738115	5.18279370692919	14.7055168343308	0.00947306441046331	0.0848373328441677
Nuak2	0.332492983798398	4.95585890203878	1.39230809569583	0.284847025317113	0.485169748479576
F730311O21Rik	0.583662468956553	0.430872866288045	1.02567769531768	0.352167067464431	0.552541917702451
Tmcc2	0.241022397494118	5.62284879441663	0.753364463906497	0.420404052299961	0.612036548495586
Dstyk	0.568911666680011	5.45708427648423	6.53445172964425	0.0450877100522823	0.171064961004939
6030442K20Rik	0.957379579561093	-2.04123640170515	0.502580134649262	0.506277123593601	0.684342787262437
Rbbp5	-0.331342892738224	5.76292534404925	3.32096784943933	0.120751670018386	0.293599072712324
Mdm4	0.10612440148844	6.22022059745493	0.274018425405861	0.620339028878869	0.772728048901081
Pik3c2b	0.674943795839918	1.57940085989769	0.740273568302885	0.424234460152424	0.615070346462406
Ppp1r15b	-0.741298143544313	7.3367815918367	13.1718919740228	0.0119704257677583	0.0924495953955189
Plekha6	-1.03176315613054	-0.692519005038418	0.612611513974081	0.465029869495235	0.649817069884982
Sox13	-3.60053890507872	0.667495111865956	11.5889381926893	0.0155842842225873	0.103338308017932
Snrpe	-0.62807947079378	6.14728813899998	6.8909498345119	0.0412112607747862	0.163216805275618
Gm53475	0.709717637461265	-0.0043002098918119	0.872712748548646	0.388021277288966	0.584914924285832
Zc3h11a	0.653547271041839	1.66991878679207	1.88007831499626	0.221788946479607	0.419589006518429
Zbed6	0.351691740049077	6.33052888277901	4.50361152323164	0.080407499139547	0.232350497016564
Atp2b4	2.06869501463331	6.61638735789507	22.3902038640379	0.00367368351806592	0.0595725059242218
Gm53476	0.919396024690156	-0.986884970909988	0.817330536501477	0.402506631526604	0.596739482786534
Optc	2.54376167500339	0.816239894753691	5.39871907499361	0.0613525398279564	0.201300037561929
Prelp	1.78979878067024	3.28238241318494	3.04067536825726	0.134356279809612	0.311710858265396
Fmod	5.18417527596913	2.36155216131133	4.30547277723915	0.0961330103304017	0.257186325262726
Btg2	1.60734151899037	4.55447715432318	12.4628621131737	0.0134309110552275	0.0967642212507773
Mybph	2.00913518286524	-1.5082302416142	2.10771590187229	0.199216179735015	0.394476162047333
Myog	2.56363013026268	0.806658823064934	2.64620022365155	0.157449335401633	0.341265447369927
Ppfia4	1.47795976864919	-0.746847405021938	1.06475892882142	0.343859888731368	0.544148446675061
Tmem183a	-1.23421020107931	6.75797120747183	43.6448049719861	0.000709175187979393	0.0442272040839558
Cyb5r1	-1.09453627213913	5.80108148963962	19.7101487574286	0.00493774397754498	0.0654912606582642
Adipor1	-0.571030068578869	7.45821188466834	12.7157475007338	0.0128836252445912	0.0956858264269076
Klhl12	-0.0823054005731985	4.69738018123885	0.138141817958192	0.72354072447752	0.840459076982399
Rabif	0.362936117378732	4.53360280542952	2.59010796060601	0.161181759017787	0.346769814583115
Kdm5b	1.00098024000519	4.97332144373004	3.1112339040815	0.130736444077247	0.307003182425839
Ppp1r12b	-0.403479856348415	3.66855359986585	2.01396971528349	0.208087821442444	0.404568818173612
Ube2t	-0.170503492785892	2.9730949302662	0.187580364099334	0.680824237143976	0.8126615986604
Lgr6	-0.772105287577026	2.92567814060827	0.382489030295057	0.560126567488722	0.727368860756596
Ptprv	-2.27455294930827	1.34488282148785	3.82458378376368	0.100750092239819	0.263429140260078
Ptpn7	-6.2203424434865	-1.43040006412299	17.5738626580546	0.00974592258007664	0.0855853509075496
Arl8a	-0.460321945431053	5.84233420388582	5.75130945452578	0.0555451005360437	0.190544054241564
Rnpep	-0.721952606377702	5.8318647207068	4.19318848145611	0.088924488944117	0.245959552198428
Timm17a	-0.639359426031516	6.23962211482784	7.03980366436365	0.0397270737006275	0.159909447864475
Lmod1	4.39749702955354	5.95109100350182	210.797246963165	1.00675518138638e-05	0.0271229536612891
Shisa4	1.04145177877778	5.84112119320793	19.3908833935256	0.00512578075646303	0.0659524522972699
Ipo9	-0.667986305918473	8.24754905198344	8.12187144924041	0.030851350212451	0.140583778264214
Nav1	-0.110969859029027	7.21722175431927	0.0741090685458592	0.795023838804536	0.88480084337973
Csrp1	1.38702017214871	8.90136274442676	17.1262036741205	0.00678400799053881	0.0739656409030435
Phlda3	-0.402194697313689	7.24265754673243	2.1859244929929	0.192227999277961	0.385490337956011
Tnni1	-0.469860315030915	0.34582844858262	0.132708204738795	0.728753739269037	0.843618348748388
Tnnt2	0.715939030724753	5.34660290203376	0.785141103652467	0.411348030851723	0.604116765527916
Pkp1	-2.46060380800468	4.95573355685544	3.96698779621553	0.0959366618362277	0.256854735121245
Tmem9	0.328977226397576	5.60591727585369	3.17949938833625	0.127363363763028	0.302983059295518
Kif21b	2.58889619191945	3.62515331852162	10.6178443539661	0.0185656207415682	0.112166257095355
Inava	0.92421413099903	3.69235281160884	2.62742622565832	0.158684765081643	0.343335685392058
Camsap2	0.158187129624319	6.40177690880203	0.472137702798158	0.518932331343142	0.694537885457879
9230116N13Rik	-0.0132501752646563	-1.01280590295397	9.46220351094834e-05	0.992569820527299	0.997006852495042
Ddx59	0.24445026890236	3.59756849043003	0.707757232172274	0.434013734709904	0.623235490417749
Kif14	0.22746694551676	5.94775948002368	0.917169591451292	0.377007536361376	0.575367038699974
Zfp281	-0.201324010518257	5.34891950771003	0.881129066100239	0.38589581805934	0.583435970370608
Gm4258	-0.740913175208234	-0.361847104125216	0.950062666427176	0.369184505865469	0.567000929073816
Nek7	0.00828018587215821	7.34066366594646	0.00244038680179691	0.962283357884224	0.979700458606298
Lhx9	0.25964025164537	2.06725417079058	0.0325551596900308	0.863049510442976	0.925125571595151
2310009B15Rik	-0.152766379428846	3.85297713484412	0.309638663127134	0.59902140668372	0.757119376899817
Dennd1b	0.313319321055592	4.52762692424136	0.935457698832877	0.372625019661131	0.570416499291684
Zbtb41	0.0343245069145314	5.93871409798481	0.0285318668920392	0.871690654764389	0.929773513392559
Aspm	0.363772437793804	6.66114424278643	1.85995451754277	0.223961601954274	0.422011900719949
Cfh	8.65970959805832	1.3456318278648	6.75942872479787	0.0511474075876934	0.181844708095602
Cdc73	-0.521316590552799	5.70386921737053	9.76931904446708	0.0218408615630083	0.119299858255665
Glrx2	-0.796780992287723	4.52417005355667	10.3620076669122	0.0194784812870912	0.114313660589924
Ro60	0.0906125138776409	5.85870148140085	0.136071472589648	0.725512798430295	0.841528567915999
Uchl5	-1.01320712714243	5.66901896312962	25.6300559965814	0.00266582250319608	0.0541169414580378
Rgs2	-1.87524684148099	4.05308016221588	4.4935406939882	0.0806657128384149	0.232911429500668
Brinp3	-2.18000675310406	5.06056483434457	5.59099670231353	0.0580876313344943	0.195350236336621
Pla2g4a	-0.23003955457298	5.75339888541783	0.449927186980648	0.528561255158338	0.703244025466713
Ptgs2os	1.92231175596467	0.118798584061891	2.87450419871524	0.143458499991475	0.323803787943452
Ptgs2	-1.22202468168311	5.27182093952387	2.74327465176681	0.151274194769873	0.333399608943154
Ptgs2os2	-1.32040780146205	-0.0527775068473294	5.33458975191793	0.0624974578641863	0.203194043806992
Rbm3-ps	-0.176520385769807	0.962345036957233	0.124906277040414	0.736458566630622	0.849220568502665
Odr4	0.502225439781368	5.30061963433565	6.20004539675987	0.049191539125579	0.178615793452483
Tpr	-0.113703291505138	7.6845509682747	0.24995453433857	0.635790894374143	0.783369245591792
Gm46162	2.05835915759986	3.19513321927994	22.0677680424242	0.00380069436095331	0.0599025576959937
Ivns1abp	-0.27995867616046	8.0472939474984	1.05942766438132	0.344974599494943	0.545172845282397
Swt1	0.201831487878143	3.33227834230698	0.504949198964761	0.505317175635862	0.683362965004396
Trmt1l	0.168461894049574	4.77273817934045	0.768909456285399	0.415931888317018	0.607928855564698
Rnf2	0.198575164011654	5.43822634886859	0.374482364611087	0.564134285027707	0.730745194980637
Niban1	1.35318893599341	1.84031232673636	1.30329562687555	0.299234755439353	0.499985880021956
2810414N06Rik	0.943239391087884	-1.20494697496454	1.1690412720695	0.323151876583127	0.524512844906281
Edem3	0.447492753527281	6.39148724608786	2.87939794013338	0.14317818378954	0.323452735682463
1700025G04Rik	-0.203993070422498	5.21564369313318	0.392883292006378	0.555011769248605	0.723960878222065
Tsen15	-0.824176045695652	3.98695149732249	7.84001351929462	0.0328792172598665	0.144467455084085
Rgl1	1.55389452658982	4.653022999199	5.84370439263333	0.0541486760301618	0.188244679765224
Arpc5	0.0971467385454495	7.60723274956859	0.233688808458504	0.646784545513641	0.791197893371551
Smg7	-0.405047444572862	6.32295190380307	4.46691713471123	0.0813538754315244	0.234154174138061
Nmnat2	-1.46689479473119	3.36768810865423	2.51536576259641	0.166353779888532	0.352882689824842
Lamc2	0.812954682522531	1.00140217540977	2.73351156236303	0.151879555413631	0.334083744642701
Lamc1	-0.229377867247733	8.24676143426839	1.4676107855384	0.273481508833427	0.473954182770224
Dhx9	-0.298019495051394	8.0715676628473	2.81309630337913	0.147042869955776	0.328053432817682
Rgs16	-1.74677293815533	4.48083121618955	5.38129934193796	0.0616606697812166	0.20185536830405
Rnasel	0.14291594766097	1.851446076094	0.0509443393031709	0.829291825000665	0.905888822815622
Glul	1.21052630033549	7.00010045220583	4.44324201147183	0.0819726591784821	0.235040517601547
Ier5	0.282250265388289	6.74195591811851	1.43413348869602	0.278447818473177	0.479190035698274
Mr1	2.65639875811725	5.25908594055741	46.2013601600501	0.000612560626598892	0.0442272040839558
Stx6	0.412237255153268	5.94664325258556	3.85494359750509	0.0996962042784665	0.262087959701123
BC034090	0.394131012819356	4.12575938943649	1.56016667181885	0.260425473379469	0.461170109109477
Xpr1	0.86382506527336	6.13882767451313	8.2007713964805	0.0303143122507442	0.139178790801024
Acbd6	-0.546536703160679	5.44059065548294	7.9218906102563	0.032271880375635	0.143490908920115
Lhx4	0.372343481178204	-2.22754052823481	0.0440344784894833	0.842566264507456	0.913251353811773
Qsox1	-0.0264692990397525	7.18988112787204	0.00970034747281785	0.924910234324675	0.958953581276065
Cep350	0.283429902459506	5.98872196261529	1.04667482395612	0.347664559329731	0.547961870511564
Tor1aip1	0.18215204709727	6.40001879198861	1.32425137126165	0.29574900697228	0.496321923631844
Tor1aip2	-0.0823319067059054	7.18529113252742	0.279113175887704	0.617181919347364	0.770152747056485
Axdnd1	-2.4402915028128	-0.346075799584485	5.49375564847007	0.0597081690741153	0.19822542020161
Soat1	-0.0906379931993286	6.52489576651314	0.0672684916877463	0.804455859464986	0.890259267640019
Csnk2a1-ps3	-0.795074299200269	0.485602206716357	1.96245914342231	0.21320877205163	0.410081977209268
Abl2	-0.378744141509768	7.27835899987751	4.04470300812154	0.0934437116760424	0.252783240128657
Tor3a	0.83623554566861	5.39790770086034	7.32338750451845	0.0370951394575792	0.153437066595309
Fam20b	0.17550830535074	7.09977614927008	0.872210664686408	0.388148685750867	0.58491926959049
Ralgps2	-1.46324027309435	4.07480944924223	13.9646393318583	0.0105810702388675	0.0884258032195378
Rasal2	-0.183690040337087	6.25195794759401	0.869037179791188	0.388955592849929	0.585548373078583
2810025M15Rik	-0.285562432060181	5.44496909251258	2.15510503455282	0.194938863091621	0.388787312447209
Sec16b	0.0217093167202993	5.15068656101169	0.004494158718832	0.948837312891184	0.972037744575569
Brinp2	-4.07726841938077	-0.141087301366956	4.26142790199679	0.0974037919493626	0.258776113321876
Astn1	-8.59925420391427	1.20879682051123	15.8914606691245	0.0118108746484268	0.0917789235551399
Pappa2	-0.370418578290917	1.20274813327048	0.2039026760388	0.668237375503505	0.806106707487433
1600012P17Rik	-3.02606545644136	-2.07895436948855	4.71188153489532	0.0753138695955211	0.223894785888093
Gm39687	-2.60248638328733	0.478566594956831	13.0050737070744	0.0171283268608743	0.107478678851015
Cop1	-0.353190740020947	6.65571289340531	3.2765358077878	0.122775358717452	0.29661517285678
Tnr	-9.83317479343142	0.201478680972694	20.0994359352756	0.00750146411580516	0.0772811289542004
4930523C07Rik	-6.15750397095259	1.13339760841902	44.578201685986	0.000671662390194736	0.0442272040839558
Mrps14	-0.266731817750453	4.6423102354629	1.25286747845721	0.307886692805188	0.508051101710594
Cacybp	-1.18629542879728	6.8432416249522	24.4014332495613	0.00299787058873609	0.0559358780581246
Rabgap1l	-0.195179308841293	4.69224426108533	0.749274493955871	0.421594387276985	0.612848726779776
Rc3h1	0.0668433480673718	5.85202105769908	0.119244599547693	0.742223842059942	0.852419685867672
Zbtb37	0.573990376064063	4.07524247011911	2.74440610358383	0.151204260250065	0.333346567986454
Gas5	-2.38811398296332	5.11132376777045	15.6287292542571	0.00830135833142418	0.080124895065779
Gm26224	-2.56094644203287	0.691397298696912	13.2179080531578	0.0118832291786896	0.0920206372468049
Gm23212	-1.20311516508357	-0.813130293862728	1.09902741226271	0.336829303599911	0.537326876953889
Snord78	-2.66278872646805	-0.656949068051539	3.5525970811696	0.110922696524883	0.278894869945532
Snord80	-0.909773416177031	-1.52141631475489	0.658303631313133	0.449661103037007	0.636435467675867
Dars2	-0.343419925452797	5.07006304044103	2.11046356085603	0.198964487224893	0.3941595777312
Cenpl	0.154241716463169	4.24717969997956	0.322451105433053	0.591755850016925	0.751653524425064
Klhl20	0.0593352646479766	5.268037751795	0.091963760476524	0.772443278048199	0.872306972762845
Prdx6	-1.75827125795667	7.22646192126772	47.0956498282132	0.000582974918956444	0.0442272040839558
Suco	0.647673351232288	5.97010106304689	2.98698811832939	0.137205753517791	0.315507135636458
Pigc	0.0390566006569242	4.06245122566557	0.0126228760696449	0.914391204943523	0.952406772345731
Dnm3	4.21847576455089	1.38660818428983	10.0278703196715	0.0207649723880217	0.11693873446722
Dnm3os	2.88406589810598	4.76046045987569	18.7148501283938	0.00555715703433966	0.068058677418613
Mettl13	-0.947452098547909	4.7456648822564	21.6843014981219	0.00395960073450233	0.0601878312496129
Vamp4	-0.271501152889332	4.89364657259264	1.48848685787229	0.270452007959289	0.471401839032049
Prrc2c	-0.030272366391735	7.88977009261207	0.0112390999714894	0.919197958119817	0.955389541955027
Fmo1	4.09726137251287	3.70611930281563	9.54356833807968	0.022843126530721	0.121576288584412
Prrx1	-0.0704007972118427	6.49566271770478	0.00734696617014262	0.934620609674806	0.96504271012797
Gorab	0.583149498730527	4.51068866932068	1.897995243866	0.219880436432425	0.417609060962406
Kifap3	0.878404663331978	6.11420806174301	14.1126188186324	0.010346243859464	0.0880126191439283
Scyl3	0.00241472152642628	4.49930904669401	8.7583441167112e-05	0.992851502611062	0.997035829104034
Firrm	-0.212285525586371	4.73549245997129	1.00442170352613	0.356820998152148	0.556561304986472
Mettl18	0.0912264898251119	2.13685954815974	0.0402985734732185	0.847859074301426	0.917005107892792
Sele	-12.6904940680835	2.9899376519385	14.8256884740451	0.0210685753614783	0.117708567079319
Selp	-10.5388314665676	1.06837993398348	8.91074171373837	0.0330131138911275	0.144662529516894
Slc19a2	-0.717034706033839	4.79020148226548	1.10705640503391	0.335214961971417	0.535493713328591
Ccdc181	0.834799619846846	3.06976434892896	1.36729186007413	0.288781957846377	0.488867553432863
Blzf1	-0.0772471808973041	4.35664522819721	0.108672974419596	0.753420336894534	0.85969970908362
Nme7	0.0954503229006442	4.16975234252339	0.0837330128487522	0.782522660798114	0.877075353684675
Atp1b1	-1.08346638161087	5.95754732791757	1.31379958045419	0.297479706577869	0.498289450230091
Gm37754	-1.94982979138579	-0.80876602830293	6.81484110896874	0.0419994696276556	0.16512007166843
Sft2d2	0.598634797780435	6.17608815330355	4.6457496989435	0.076881757416455	0.226255586970677
Tiprl	-0.0212256753123465	5.70890190589839	0.0165732513033538	0.901981437900747	0.945384493941284
Gpr161	0.665620782187181	5.10548085577778	11.5524128069725	0.0156841848953602	0.103528441168965
Dcaf6	0.796341419425747	5.67246930447626	4.48309265966293	0.0809348101335033	0.233271359367533
Mpc2	0.514470015823338	5.08282809537252	6.7395052575922	0.042800093711009	0.166514818546444
Mpzl1	0.167208785587819	5.43334165929946	0.571706829867629	0.479613283107703	0.662284375428708
Creg1	0.433880722752672	5.02554709416425	1.08573640516211	0.339528816669332	0.539880904746608
Cd247	-0.00791266936074039	-1.29994261989307	0.000125344859213294	0.991448273322153	0.996545051234337
Pou2f1	-0.0602737814223781	5.13077077513723	0.0531046607381664	0.825782659311596	0.903277464862586
Gm39693	0	-2.46931914112403	4.1960930840831e-07	0.999523956863585	0.999928964662693
Styxl2	2.43545544060176	3.62372487873439	5.17752782048379	0.0654283971232036	0.207642303970691
Gpa33	1.88981391839492	-1.84632221451884	3.94553917524516	0.0966409270943251	0.257975367367496
Ildr2	-0.320335805360885	4.24108746478535	0.020828526569044	0.890207281968946	0.939634959691804
Tada1	-0.13770644377586	4.73751419357433	0.396030217784532	0.553482328413922	0.722779360790948
Pogk	-0.213409672391513	4.17962699798549	0.0236695339980826	0.883023439178838	0.935818132589458
Fam78b	-7.1847808015863	0.0790885843835491	26.6506456076272	0.00242675774831459	0.0524114767782356
Uck2	-0.936839382841355	7.44161601777534	11.4299763764468	0.0160254676923327	0.104527088293314
LOC118567864	1.35536274281931	-2.10911004927603	0.656816345320601	0.450147046866251	0.63677939982417
Tmco1	0.101939503370325	5.88039618243923	0.357104612434917	0.57304513838535	0.738601674774414
Aldh9a1	0.369345640262879	5.88754559582213	2.60822146557046	0.159962845557989	0.345117999136912
Mgst3	-0.984478368079985	4.9411888167875	7.37262299694349	0.0366626086022623	0.152254576009681
Pbx1	1.81015830643263	6.63287924138813	33.5717056393974	0.00137731849800819	0.0473006639224705
Nuf2	-0.528929042980308	6.91451735861225	5.98714439270706	0.0520744638995653	0.183447002612744
Rgs5	-6.69315053473451	0.732977959712313	86.4028957961942	0.000116967246212749	0.0442272040839558
Rgs4	-2.81211391097935	2.83772791973785	29.7147701094378	0.00186226918081178	0.0493453411270217
Hsd17b7	1.0423046646149	5.65791785693904	6.17388466414812	0.0495338227470076	0.17916435243965
Ddr2	0.37862075581842	7.89537770027787	2.88722356895151	0.142731532511034	0.323031228933973
Uap1	0.0412286298038142	6.18601255682147	0.0170317921251303	0.900643608785908	0.944634096520755
Uhmk1	0.104815379276302	6.87785243463106	0.267475627217626	0.624450229926958	0.774979821209207
Sh2d1b1	-4.18329837011685	-1.98390737308261	3.25375147253151	0.134736561008965	0.312393669527087
Nos1ap	-1.50574578794441	-1.262904398661	2.22476101815137	0.188888763233463	0.381266237133508
Olfml2b	2.22954866045071	6.24371637952843	4.94279072831939	0.0701724573078911	0.215780136828247
Atf6	-0.833561545823411	6.6697616105921	1.50015810716647	0.268780294769442	0.469727255557754
Dusp12	-0.580896827596986	4.13125063176107	4.14881144743688	0.0902427893854039	0.248518178044116
Gm39701	0.12520509792249	-1.51453073255907	0.0284246707168697	0.871929246021159	0.929959758652594
Fcgr4	3.8900148519853	0.0826262033429177	7.70323682405301	0.0339290161060711	0.146468146451364
Cfap126	3.56356742682014	-1.74308937484778	9.36403698776414	0.0236853120147663	0.124165190472314
Sdhc	-0.0367594666873258	6.9714544089792	0.031139451469959	0.866023514162866	0.926166101828844
Gm46172	0.426756806647643	-0.218311377734711	0.253526633159519	0.633438200582575	0.781986507569932
Tomm40l	-0.441811824029829	5.25516944708204	4.18072416317905	0.0892920553177843	0.246553955935409
Apoa2	0.0953252512326825	-1.09131561910848	0.0080947225689521	0.93138416516662	0.962370714487583
Ndufs2	0.238069140217739	7.71351332162107	0.768141061748637	0.416151038089542	0.608037327968586
Adamts4	5.30847270870689	6.47209022649488	34.7860546306996	0.00126038667378009	0.0458797489442106
B4galt3	0.704204387909269	4.39822365148742	7.58622920799219	0.0348636656829921	0.149129894262004
Ppox	1.44654357766166	4.35990606176533	34.0770435162212	0.00132694890818664	0.0469274997092283
Usp21	0.238928137342213	5.18161556326849	1.36082090746007	0.289813302174111	0.489590463400826
Ufc1	-0.347183206326191	5.62495339388371	1.8571628111584	0.224265469412776	0.42224075102522
Gm20045	0.31886914489987	0.838803169105395	0.296910427571892	0.606442271490961	0.762973982179618
Dedd	-0.185945897216831	5.06401258963305	0.781133894621986	0.412471669634476	0.605155518132341
Nit1	0.290863054836539	4.21615216285006	1.19945729507709	0.3174794852539	0.518490372827576
Pfdn2	-0.408242993104844	5.23429232587293	3.54298029039478	0.111308115426104	0.279327254440334
Usf1	-0.0494314492056355	5.37779211993165	0.0455487404370294	0.838416216033592	0.911131192526972
Tstd1	1.2734601583911	-0.399240372865567	3.65199354115038	0.107045943530128	0.273591135785196
F11r	0.753446421527664	2.70492762357835	0.581456552166754	0.476062074285763	0.658985731762701
Alyref2	1.63835691350551	1.31058139078104	10.5148627287594	0.0189259394580423	0.113126325293841
Tma7-ps	-0.106423530875	4.18616729002248	0.162648041327736	0.701401340615944	0.825629129077805
Vangl2	0.239579809083235	4.57606744121314	0.390245567597261	0.556300505042908	0.725316455041144
Ncstn	0.376861260527351	6.99415597881011	3.4229221186898	0.11628121555147	0.286757290132443
Copa	0.54560779885863	8.60960962580552	9.36236787436188	0.0236933383755922	0.124165190472314
Pex19	1.81657648328343	6.90179490184895	16.6613764697723	0.00721163854704138	0.0755717844250638
Dcaf8	1.20115299209375	7.05380693585918	13.6761543653547	0.0110600517101798	0.0897137006117276
Pea15a	0.612161067593779	7.83961278493347	8.87776812785022	0.0261893389947135	0.129388865495636
Casq1	4.94762426331843	-1.1819574750005	10.4766224177842	0.0190621543249973	0.11336678114314
Atp1a2	8.72330136752188	0.756558824423276	13.231724387675	0.0165983460039763	0.106233799721618
Igsf8	1.03981734524945	6.04284840226367	9.80656483585751	0.0216812746083474	0.119135473429774
Pigm	-0.543707663820323	5.16201551485475	5.33322543272368	0.0625221330928004	0.203210913350593
Slamf9	1.31615144751994	-0.821409587192227	3.26735090186645	0.134101772111498	0.311564844024779
Igsf9	1.67889929690402	1.80980571194501	10.0781693199716	0.0205640756040569	0.116298414388847
Tagln2	-0.584848298695824	9.06230658170459	4.08199739459576	0.0922792257517919	0.25131814863033
Dusp23	0.694798152365585	1.03734223778762	1.87547168458131	0.222283564316432	0.420305920038942
Aim2	3.37376601450965	2.05166918900915	16.2807015312031	0.00758946219265719	0.0775403068353832
Ifi204	1.32466262955106	4.34855886458563	15.7659128432556	0.00814428216286931	0.0793828006630832
Mndal	1.76961739582622	0.724406346799438	3.99812136336518	0.0949270069272735	0.255362779736872
Ifi211	1.57226427616692	2.89247791984192	22.6311295142218	0.00358250092219536	0.0595423938419762
Ifi203	2.22366998915988	3.32234382904268	27.9881060324078	0.00215534084629558	0.0513146256788405
Ifi202b	1.74562613534225	5.722082493568	43.548135840345	0.000713220627626979	0.0442272040839558
Spta1	-7.9197179158485	-1.45904126136691	11.6184484504023	0.020965003146806	0.117564166951707
Grem2	-3.32523410811352	0.529211602023758	10.8390396415556	0.0178225728464694	0.110047194699844
Rgs7	-2.11607838095505	1.06864491728821	4.70041084131127	0.0755826411941711	0.224283530512941
Fh1	-0.223437424137992	7.00405227416778	1.42999641381001	0.279071011366847	0.47986479950516
Opn3	-0.659484927286135	2.53171398465004	1.29094371143893	0.301319009667779	0.502326377962693
Chml	0.184750646735704	5.52700209344004	0.736134337651478	0.425458099813725	0.616062311296324
Exo1	-0.752585705183708	4.94849943266744	8.36658856534351	0.0292264440687879	0.136462050928311
Cep170	0.48695503420961	7.06201023397427	3.75742210694828	0.103137188959781	0.267135922736516
Sdccag8	0.373543725356565	3.60986655998216	0.880140155548583	0.386144558476118	0.583458099158923
Hmga2-ps1	-0.0898007806443705	2.56187256311196	0.0599955848676984	0.815070111710333	0.89709556820458
Akt3	0.179718981019956	6.40477975231465	0.289486809288665	0.610868798377419	0.765966087065035
Zbtb18	0.573398039426156	5.83941283226171	1.19079102683814	0.319079762144113	0.520110389454378
Adss	-0.553135076363044	7.31342575450817	12.8916816766547	0.0125205754296622	0.0943424385018873
Catspere2	1.95687522041998	0.585432692732877	11.5333024185824	0.015736800121622	0.103663783158855
Desi2	-0.2564822745021	6.4878491659035	1.77611951482634	0.233357558387822	0.433282507493815
B230369F24Rik	1.95134699875222	-0.680309082785836	5.65168862093307	0.0571066520577147	0.193573971002538
Cox20	0.936482220352278	4.22368766007857	11.5574910865814	0.0156702433832812	0.103483410984094
Hnrnpu	-0.426308675078459	9.57831359984642	3.67351778613244	0.106231376669915	0.272131311226158
Efcab2	-0.0820752397949813	1.53490096162938	0.0349200834146793	0.85822753073401	0.922444867631619
Kif26b	3.63696537870442	5.05951530123947	25.0455243132191	0.00281724050545707	0.0554334583495986
Smyd3	0.581926832794426	3.72439999461222	3.22296349839092	0.125279104786542	0.299998188146903
Tfb2m	-0.196472145464951	4.37204015147352	0.729492081841055	0.427434436358745	0.617799286165471
Cnst	0.133635985936773	4.8741780088156	0.428637326441338	0.538129457544836	0.711064696855836
Sccpdh	-0.291855589812668	5.29819754769344	2.12546003182783	0.197598850652978	0.392153693173014
Ahctf1	-0.538779937803869	7.16418773407333	7.17329986306436	0.0384574002826006	0.156664325422534
Cdc42bpa	0.0945638774013841	7.19602954103501	0.248218843602299	0.63694185878686	0.784250653628036
Coq8a	2.431037294019	0.358769719714643	3.27568064597191	0.122814772227843	0.29661517285678
Psen2	1.06056224643364	3.09942445153885	6.29023942259898	0.0480359660930607	0.176282304560495
Gm5069	1.32692456755248	-1.19405140611804	3.21186408048161	0.125806785093305	0.300818696239636
Itpkb	1.19157068939417	4.20129926207762	6.94386530666379	0.0406751122982953	0.162038180180802
Stum	-9.08970364534164	-0.515935873742987	26.2923478688081	0.00838500089432128	0.0802343568130084
Parp1	-1.06273400397394	7.12763661814302	19.755117985336	0.00491201209473784	0.0654912606582642
Lin9	-0.0893895611873265	4.69909517801347	0.191399415528243	0.677821073453312	0.810868316369836
Acbd3	-0.00119985433785862	6.44725638335443	6.03693512029861e-05	0.994065087373554	0.997512224980535
H3f3a	0.872540453605012	8.3245189604387	17.5381371952426	0.00643323802061516	0.0717456077839192
Sde2	0.0561195045601174	5.70621400161755	0.114790288169313	0.746870043556992	0.855524949412946
Pycr2	-1.34547667818067	5.98962193302061	17.8667075535992	0.0061708355452133	0.0709778651563188
Tmem63a	0.85109120760675	6.13854822002746	6.8226157159596	0.0419180136775533	0.164848032684859
Ephx1	0.663493937384544	7.12217328559804	0.504178718638466	0.505628993011463	0.683717275867407
Nvl	-0.286986152803544	6.18647969460692	2.81157915090955	0.147133021485917	0.328097778832689
Cnih4	-0.900380855583038	5.92221089575025	24.9286516483064	0.00284890219381838	0.0554334583495986
Wdr26	-0.368708897426807	7.81900571501557	3.6927414982602	0.105511152855537	0.271247768262904
Gm38664	-0.237661265407899	1.9969555924942	0.351722891565767	0.575866146623675	0.740792498555192
Lbr	-0.416260467499643	6.76236862893805	3.95942573687881	0.0961841463159998	0.257228439135797
Enah	0.70986353249389	7.45346849163501	12.8382934479861	0.0126292631373646	0.0945730755804196
Srp9	-0.166215076660119	6.26178665896507	0.808639028390644	0.404862100846784	0.59840051208135
Gm33887	2.3221416828364	2.50723371002355	33.6448674238811	0.0013698679294805	0.0473006639224705
Degs1	-0.0980446069911552	7.11422675588274	0.152492336986885	0.710321085695069	0.832286737652385
Fbxo28	-0.246928272253896	5.66863175334337	1.28065173483937	0.303072785586937	0.503798364503895
Trp53bp2	1.0191049255925	5.23898345169716	26.7636148761074	0.00240210245377685	0.0521701390954498
Capn2	-0.289464830956086	9.28321283420659	1.99910374786646	0.209547183159212	0.40589408801833
Gm37885	-0.0298399937434508	2.99600065576806	0.00743992428410552	0.934209496199394	0.964809935146951
Disp1	1.75846131621157	5.84552321295486	14.0345586000331	0.0104692263682697	0.0880126191439283
Brox	0.335076902211382	6.43563567848884	2.67158350147397	0.15580059620718	0.338955495565239
Aida	-0.654383958702151	6.67935063842704	5.80568494911268	0.0547173950132763	0.189289349577951
Mia3	0.611014737618576	7.63606935738388	9.57278909508038	0.0227099193581356	0.121222430360081
Taf1a	-0.385855332300883	3.45851840938911	1.09721769032121	0.337194871244471	0.537640133121806
1700056E22Rik	-0.161453237065725	-0.998555362293688	0.0517476978554641	0.827977822616651	0.905065627715501
Dusp10	1.72199487856262	4.80568655114062	65.1669664774997	0.0002489131593212	0.0442272040839558
1700112H15Rik	3.803694974167	-0.232591941316423	20.0122455325483	0.0047683103055942	0.0647127827187785
Hlx	1.34386077849394	4.90279431055148	21.6936298024611	0.00395562952243907	0.0601878312496129
Gm51725	3.44143010257792	-0.817993799160217	23.6999613956403	0.00321287419238731	0.0574404998602086
Mtarc2	0.332031106994967	5.80695971097192	3.22302189836412	0.125276336595088	0.299998188146903
Gm34451	-0.0579709925127411	-1.62440971077466	0.00251898684908441	0.961681371584475	0.979265709400332
Rab3gap2	-0.642848092431379	6.49167828224199	8.67463180829682	0.0273423248025335	0.132033452161071
Iars2	-0.722192616616177	6.86524778881263	16.2579588684462	0.00761287483161725	0.0775403068353832
Bpnt1	-0.431898720511881	5.24785555087383	5.54700918793582	0.0588131164704117	0.196471764628231
Eprs	-0.976175264822657	8.17124174159802	32.7729948913801	0.0014623379097507	0.0479077706970788
Lyplal1	0.670768684231565	1.73089868437818	1.14931414054965	0.326916059219507	0.527946147751875
Gm35546	1.18802108205685	-1.3907427675712	1.16284774800132	0.324326335504441	0.525480245965561
Tgfb2	3.06025230966043	5.83549769446767	67.9222876385802	0.000222977240488006	0.0442272040839558
Gm35655	2.72120790171883	0.506307783301701	16.3148455991696	0.00755449492965992	0.0775403068353832
Rrp15	-1.59927288545366	4.98547752746939	46.8130469150016	0.000592111543453155	0.0442272040839558
A430105J06Rik	-0.753224668914624	-0.319253038783322	0.897578435826174	0.381796780493028	0.579755140458228
Gpatch2	-0.152215530252482	4.62636544862131	0.366988863504698	0.567940365442634	0.734039944132019
Gm51737	-1.1832142076329	-0.0537356050193153	2.71964528722214	0.152745251243894	0.335066741145487
Gm36388	-7.17832379662665	-2.16220318346746	20.5549530032995	0.0125609094805685	0.0944505014485579
Esrrg	-12.0291641339788	2.33274970893569	198.464893002295	0.000235359502562674	0.0442272040839558
Ush2a	-10.8542042806345	1.17243684929404	16.1544945598969	0.0184355443392871	0.111869315470178
Kctd3	-0.556734427756643	5.94928193481006	10.0934971787885	0.0205033803759592	0.11616465320448
Kcnk2	-1.11261719036422	2.13884959357266	6.15601621355311	0.0497694873193329	0.179601070061498
Cenpf	0.339937385247671	7.28086551729699	1.35024015644984	0.291511827087429	0.49192908390144
Ptpn14	-0.0819009021294018	7.52327562996943	0.120054403123967	0.741389799773832	0.852135120964151
Gm26574	-0.316297213478769	-1.5428395734302	0.146073694660659	0.71613998939983	0.836071867142693
Smyd2	-0.934292845629084	6.08236303028202	8.54991478758998	0.0280846375973757	0.133707896324224
Prox1	5.22873971097593	-0.210776436348123	3.86218698939137	0.0994470281927205	0.261527511268535
Rps6kc1	0.0414743241028821	4.78361005027324	0.0371372942365243	0.853858837973138	0.920243763412025
Angel2	0.0160024867263976	5.96361219462958	0.00580619462675848	0.94186154580018	0.968433598752974
Vash2	0.863040481171835	5.73895267389978	5.05067540272648	0.0679352700609177	0.211537454661309
Flvcr1	-0.626364429832776	4.5519774681699	7.21858101874297	0.0380393187841857	0.15552784768724
A230020J21Rik	-1.00273070315617	-0.754186908503377	1.69472157741048	0.243047162533744	0.443117385060968
Tatdn3	0.192126984315184	2.81282828418154	0.295679120585435	0.607171344053039	0.763296617004924
Nsl1	-0.163032077088632	4.86641687543664	0.68310529121216	0.441692157729542	0.629720011044521
Atf3	-0.514329438029545	2.89672889534147	1.84846957737965	0.2252155808338	0.423421267453091
D730003I15Rik	-0.928445317232783	-1.08211264722805	1.90799654768864	0.218825534711507	0.416687950039572
Nenf	0.187000891668466	5.27663589037626	0.688768311432792	0.439907365082782	0.62809956301358
Pacc1	-0.374983910032944	4.24046156448305	2.51296814394892	0.166523583956222	0.352985313227897
Ppp2r5a	-0.42637889231787	6.58425609348998	4.43644156860774	0.0821516006554725	0.23516314750711
Dtl	0.0182839259697926	5.83942245511479	0.00555207383724882	0.943145232641929	0.969192789290095
Ints7	-0.0795717554824976	6.16350813726385	0.198593580876817	0.67226152843102	0.807677114909448
Lpgat1	-0.78018551815643	7.23958843177976	17.1572639496154	0.00675666969283629	0.0738407473574251
Nek2	-0.280858709017459	6.85998789986047	2.8991146311745	0.142056602165861	0.322221084968912
1700034H15Rik	-1.29159602818082	-0.275070013272463	4.71075651126713	0.0753401718457973	0.223894785888093
Slc30a1	-0.199869016527344	4.37392168916509	0.565735441516947	0.481812455635252	0.663882506001356
Traf5	0.368084933624111	3.48924190109919	1.15788102590568	0.325272995944201	0.526368625701287
Gstp-ps	1.93872759481848	-1.56014112577863	4.67250212425954	0.0762421237387353	0.225331286812224
Rcor3	0.00439650511831714	4.69543198170715	0.00045209197706334	0.983759995095814	0.991982611183642
Gm10516	1.20821655878264	0.286738807933368	4.24970805920737	0.0872837823876847	0.243595372623453
Hhat	1.21096104630362	3.20551142173387	6.17068744096176	0.0495758781235023	0.17916435243965
Gm31078	2.28966656982069	-2.04243155180836	1.44311716332213	0.28656558428655	0.486762973893304
A730013G03Rik	1.66991262839972	-2.19809032960502	0.483410719603621	0.514175349167865	0.690715221825777
Sertad4	1.8810646390727	7.00880856971647	36.298506523558	0.00113275191748971	0.0455113690670663
Gm15867	1.82964575504735	2.58923229503276	7.94970176506848	0.0320690652178358	0.142900937480727
Utp25	-0.931980188479654	4.59090008876294	17.6763143518022	0.0063210821261298	0.0716859312994756
Irf6	2.84694915275323	-1.61630240956223	3.14755019214932	0.1289266043119	0.30485966453697
A130010J15Rik	-0.246854654129338	3.65930724266091	0.428325807010378	0.538272039556614	0.711094618991687
Traf3ip3	3.86281360180071	-2.27202749077011	3.63209710826112	0.10780666863011	0.274617933497836
Hsd11b1	-6.07052858481845	1.83280658479939	24.1286256519179	0.00307910539847033	0.0564373227828073
G0s2	-0.718264888388763	3.98852195931557	0.511760561960281	0.502576469788663	0.680896143120358
Lamb3	-1.15902967933534	4.6828831788415	1.11256714818013	0.334114011107421	0.534446239929778
Camk1g	0.213771641399341	2.96636624753394	0.0151256890179594	0.906333416476349	0.947397066413788
Plxna2	0.186037385852918	5.6143593632979	0.0699909694258247	0.800642545250458	0.888007584526166
Cd34	-1.51721105338653	8.30734301984574	0.925955457420256	0.374891654539586	0.573282503811981
Gm16897	-1.28650300757423	0.917700439858766	1.39611832058506	0.284254865441341	0.485123647144411
Gm53516	-0.644645593244924	0.715567332042596	0.429841369641605	0.537579083113393	0.710595850586864
A330023F24Rik	1.15383524209646	-2.04209445880115	0.645209423211823	0.453971660319122	0.640069655906337
Cd46	-0.283335277637041	-0.063554071433695	0.122913855891607	0.738470114217913	0.850393211072522
Cr1l	-0.366764445640356	5.17883586088377	1.66627513789978	0.246574204968478	0.446042015449433
A730008H23Rik	0.61524465987273	4.59635957029223	9.87241348031531	0.0214029869123425	0.118470067061054
Fam171a1	-0.957512386613121	6.94135308505531	21.4234698280644	0.00407285894938954	0.0610844138082114
Nmt2	-0.519435102873387	7.02298126985444	10.5767058869463	0.0187084320653496	0.112483588334172
Rpp38	-0.508122366308488	2.60284138554555	2.09268910870439	0.200600861888818	0.395969788433711
Dclre1c	1.039253454624	3.30678766738739	9.27090269361397	0.0241388853472817	0.125021718947068
Suv39h2	-0.51087488200394	4.22883511416789	3.55285355787754	0.110912443037632	0.278894869945532
Hspa14	-0.381195579888229	5.71573037002751	2.7713681332601	0.14955120897841	0.331007586797806
Gm54099	0.463565972825723	-0.696179839969736	0.562783536401197	0.482906489189283	0.66488754662309
Msantd7	-0.0321863761122976	2.91199393276608	0.0100236955542734	0.923673806732926	0.957947489329844
Cdnf	1.23684131925101	0.484501177278896	5.20537474454156	0.0648951629220217	0.20653628050615
Fam107b	0.0479845815187695	6.58587071228796	0.0157466261957833	0.90444173667529	0.946565674613582
Frmd4a	0.0309172261032282	6.8816558805693	0.00592397846031193	0.941276163985986	0.968312365668591
Gm13179	-0.0122051965417377	-1.50039247247384	0.000189599206406457	0.989482480144998	0.995854303344935
Prpf18	0.326457862377689	5.67410230134229	3.8475707172403	0.0999507269009728	0.262398520250169
Sephs1	-0.253407150287686	6.67461715556078	2.15538009064502	0.194914425779795	0.388787312447209
Phyh	0.732218250099778	3.64141510030293	2.12620444755396	0.197531415002194	0.392153693173014
Mcm10	-0.404447991798541	5.34581719625561	2.73586241408656	0.151733477425837	0.333938000074023
Optn	0.355595739745399	4.98163679640561	0.802666620753122	0.406494161106907	0.599675957071429
Ccdc3	-4.70187572509418	0.119564825387467	3.50197754812924	0.112972556934924	0.282094364593365
Camk1d	-3.15871871818472	1.51919053191958	3.62861530484306	0.107940566822745	0.274762591214657
Cdc123	-0.195185061509807	6.03971444643186	0.867683419691154	0.389300653262196	0.585703860383605
Nudt5	-0.52145457046336	5.59606539992217	7.63466830191109	0.0344725319759322	0.147979401142993
Gm13199	-1.24365596139928	-0.852441910167869	2.7933685351162	0.148221253086587	0.329367973339481
Sec61a2	-0.136786130208417	5.2116886220553	0.506239514935343	0.504795800463297	0.682891414658062
Dhtkd1	0.434482375909903	1.85219117894592	0.507042834740425	0.504471723505146	0.682664230625389
Upf2	0.989979329792242	6.15092655633072	19.1063757946915	0.0053016000734743	0.0667574011910772
Gm30136	2.82489814802764	-1.32027124524164	9.52917059252125	0.0295201536604125	0.137434957628595
Proser2	1.50515939402568	2.00569218614029	2.65803965880167	0.156677252087838	0.340149941612656
Echdc3	-0.675418745017903	1.92277393513489	2.61491977175624	0.159515415383726	0.344510633373322
Usp6nl	-1.40751797635647	5.82748844699666	56.4877228812882	0.000362990191373424	0.0442272040839558
Celf2	0.756967946019306	7.36849372941198	2.70064781496174	0.153942696857478	0.336829308870005
Gata3	0.628801824726114	4.00287800782016	3.62245419915746	0.108178070372516	0.274937620714202
Taf3	-0.0268632637566029	4.69407405660569	0.0126947875217069	0.914148903482461	0.952279388813701
Atp5c1	-0.515521719649954	7.95757169880386	4.80257892509814	0.0732344080726469	0.221090137277048
Kin	-0.0508037039869458	3.94812110467284	0.0207814152540427	0.890330513920516	0.939634959691804
Itih2	0.805252780971402	1.52706608602715	0.478620296999951	0.516186408459796	0.692471476666013
Itih5	-1.10299142937695	-0.476601827301325	0.801403794443678	0.406840670906786	0.599921796858084
Sfmbt2	0.691988485793744	-0.505306719712348	0.261585396275522	0.628207698002549	0.778058755657555
Pfkfb3	-0.0536292366846158	4.63843616780366	0.0374192924821206	0.853313057261138	0.919947848145775
Rbm17	-0.540730774046659	6.49510455409765	4.82129510503494	0.0728151681472422	0.220539376749357
Il15ra	-3.62523370229884	1.22854059090461	15.4695244156484	0.00848883573028158	0.0805912654079966
Fbh1	0.148097688320016	6.09857579546938	0.449708642974045	0.528657751379964	0.703280287049952
Ankrd16	0.162281870973717	4.2479040963692	0.216542064210617	0.658910354070689	0.80011891633357
Mindy3	-0.141245133649502	5.66894441885347	0.41021716629505	0.546693881545178	0.717497366531567
Pter	-1.62323944977189	4.60938852421329	16.2352187186162	0.00763638274565846	0.0775645165675372
C1ql3	-3.74682641587103	1.60662766227521	8.93739153510537	0.0258635008363192	0.128676356770785
Rsu1	0.246947295817032	6.72080865931093	1.23109912818476	0.311741399004538	0.512111351099793
Cubn	-0.276752629953158	2.20313913927271	0.293706884325488	0.608343349274206	0.764109106610835
Trdmt1	0.0235659172148162	3.36782283649271	0.00563294876696115	0.942733544767471	0.969000217325167
Gm54102	0.184455871985869	-1.20853993137161	0.0216569046055515	0.888063331078868	0.938674783684036
Vim	-0.627960233651644	12.1057356162308	11.0492989177925	0.0171531947475309	0.107493261070653
Hacd1	0.0138015042372975	5.51808819425807	0.000572697482809324	0.981722148887787	0.991167439959233
Stamos	2.88949969086343	-1.60266118339598	4.48430774454274	0.0809034510064422	0.233271359367533
Stam	-0.0863386231834049	6.01990150002014	0.105171247858656	0.757263706853271	0.861726139443537
Cacnb2	-10.2375594219204	1.64888405797391	7.53454049711108	0.0432574721171992	0.167398124926382
Nsun6	1.02694124021745	3.21042854937961	12.3214305085239	0.0137507969108134	0.0980705756126948
Arl5b	0.286904607072192	5.11494648034353	1.3919151900699	0.284908194826277	0.485169748479576
Malrd1	-4.00351545153345	-0.0146059932950081	2.21615995396709	0.200275261115069	0.395570175337345
Nebl	-2.63015954851465	-1.44582321975129	4.83938925992389	0.0724129992341444	0.219733391204236
A930004D18Rik	-0.693888089690319	2.80215720798701	0.837123770032499	0.397227509971029	0.592594533451697
Gm17762	-0.13692160889158	-0.933343720925497	0.0190924674659709	0.894846871026884	0.941802282019908
Skida1	1.18576553751473	2.04778545060823	2.69104148751241	0.154553274495705	0.337472795590137
Mllt10	-0.205059991730477	5.56346119017219	0.950873864390319	0.368994928026298	0.566829558112686
Dnajc1	0.573262684233953	5.65713169508784	8.97191305996406	0.0256773596242616	0.128346694785405
Commd3	-0.0669661261842793	6.25279860405845	0.176927320562632	0.689402265430538	0.817596436686755
Bmi1	-0.334127158726815	6.8445904179082	1.45259074920481	0.275693000758783	0.476906085245234
Spag6	0.800754745193775	-1.31228728880558	0.707135291270147	0.434204584025829	0.623447953058917
Pip4k2a	0.736711774226562	4.946675497806	2.40532157434942	0.174409648246839	0.362459856629655
4930426L09Rik	2.65488170673164	-0.6800834363043	4.81066518369637	0.0730528699107865	0.220939117468642
Msrb2	-3.25778446481642	-0.811493543171561	2.46750868121274	0.169790461643947	0.356685122126719
Gm3230	-0.717922419299733	-0.360326391702838	0.865024031287696	0.389979985538547	0.586422417732545
Otud1	-0.727056760747289	5.24426787904776	7.84941867513176	0.0328086653843296	0.144395744469961
Etl4	-1.79966631999969	3.40713150870811	1.03622894784156	0.349892936299816	0.550161599861297
Gm13363	-1.3017425986295	-1.5586742624696	3.11183988671329	0.130705952626892	0.307003182425839
Arhgap21	0.438659279553799	7.38420895849895	1.81412715712757	0.229027349517099	0.42793164152102
Gm13375	0.830725396377225	1.63651502457014	1.52281185183425	0.265579601711752	0.466263982471351
Enkur	1.87945733098614	-0.317214170620327	5.27225183534118	0.06363871565911	0.204538955681225
Thnsl1	0.328358698187025	3.52684211817542	1.10683546191834	0.335259221966988	0.535493713328591
Apbb1ip	-0.302062841543644	5.05484427076787	0.130731813013393	0.730680375606248	0.844836469607575
Pdss1	-1.33673932112507	3.82090310022339	10.5203042332403	0.0189066639165063	0.113126325293841
Abi1	-0.251567643770813	6.13454782816204	2.31521629199846	0.181428005068305	0.371364040792538
Acbd5	0.557856354192619	5.63809245007602	4.59898026767986	0.0780178950574896	0.228480874348997
Mastl	0.354945018261114	5.44646793926099	2.6636938106813	0.156310424846932	0.33964722871044
Yme1l1	0.135160779003256	7.33529145765674	0.442823241529734	0.53171596095052	0.705692234345556
Spopl	0.611211439987912	5.03580746960229	7.62524332567001	0.0345481658846208	0.148099389949375
Cacna1b	-0.644941354698445	-1.03291558676026	0.175527422941879	0.690552403870973	0.818292775987657
Ehmt1	-0.154624757047236	6.04246214417177	0.359356492156699	0.571873530947874	0.73748396524952
Arrdc1	0.147273361277239	3.0980169968948	0.0646944369148713	0.808138576631493	0.892463174576627
Zmynd19	-0.692756035176484	5.7246898858632	9.31061570125063	0.0239440475506834	0.124615240706295
Dph7	-0.119944417668381	3.60423146470765	0.0883552922088449	0.7767983306564	0.873836931917015
Mrpl41	-0.0010478745890998	4.40627750869159	2.21189676457625e-05	0.996407541533453	0.998468363749654
Pnpla7	1.10741658964006	3.20079483938553	5.6332300684384	0.0574025817367722	0.194001888046115
Nsmf	-0.087505091351062	5.8862447983025	0.202640019499895	0.669188545008901	0.806473248514252
Gm13387	-4.08909924512759	1.77832254058625	15.9572792346117	0.00793181516393549	0.0786955176845067
Nrarp	-3.44893777666113	6.05729133503252	17.7451957799299	0.00626615943661454	0.0714955913907672
Tor4a	0.341240814959204	5.10543248381386	2.28539378516301	0.183840206939836	0.374655394250884
Nelfb	-0.406011717678678	6.11110339622864	4.72961430745378	0.0749009575412647	0.22327428586183
Fam166a	-0.947050349040773	0.615332588776367	2.31134168950666	0.181738824923401	0.371790826215571
Tubb4b	-0.637144017040008	8.81221353734687	5.55317696435118	0.058710644702504	0.196445492806376
Ndor1	0.150336467469826	4.46750207367778	0.461232419409599	0.523616591990061	0.699005066548084
Tmem203	0.609252859436908	1.59622751271363	1.26992509581237	0.304917426174533	0.505586902743193
Tprn	0.0499536783889125	3.93638717784523	0.0120716156539767	0.916272395409603	0.953125260665468
Ssna1	-0.535775349351094	5.63861158621616	4.1353920762981	0.0906467659933242	0.249205739306406
Anapc2	0.233687291334483	6.89936475455638	1.55725405370609	0.260821935008261	0.461536940872483
AA543186	0.327135376218325	-1.41929474220558	0.187268398490933	0.681071190014469	0.812689413583475
Man1b1	0.112001431177377	6.8584199506039	0.267156414059143	0.624652476728294	0.775149299858769
Dpp7	0.508515047019134	4.1472064347259	4.37508707620616	0.0837907185061169	0.237731425626861
Gm46732	-0.470200565332248	-1.38816345800327	0.0846084100832032	0.781425464019943	0.876187542970753
Uap1l1	-0.677805486155878	5.86788507885633	6.08437066007565	0.0507299819317428	0.181470065401997
Sapcd2	-1.33295729838512	5.16645190315668	8.69188828565518	0.0272417247044941	0.131722710771731
Npdc1	0.265174570612728	6.01403616840891	1.14019068289372	0.328680232940792	0.529817809226396
Abca2	-0.0990286861908419	5.57436185455776	0.0838493099023498	0.782376536185789	0.876983338741455
Paxx	0.397910801865771	3.07762890350791	0.837592006294547	0.397104030167316	0.592594533451697
C8g	0.563556669725286	-1.0363556315452	0.60612908124364	0.467286852037193	0.651762248763133
Fbxw5	-0.199625197553464	5.29405108921707	1.16116750350031	0.324646107625164	0.525590626143873
Traf2	0.713219745301453	5.18837403703591	11.290457285603	0.0164267662328573	0.105472974985708
Edf1	0.0540500147437638	6.5821525749318	0.0832025997087597	0.783190528472544	0.877489734937826
Mamdc4	0.539356694028687	2.0579703337276	1.62058992402375	0.252399886426886	0.452383185427599
Phpt1	0.103900723521903	5.04709898354969	0.175802895499536	0.690325645000777	0.818157473099013
Ajm1	1.25068666361127	1.74570710021336	3.13822140616683	0.129388132822812	0.305499758053863
Rabl6	-0.666485654412708	7.04688501826059	13.5150120147185	0.0113404503741657	0.0902640963869985
Tmem141	-0.313400205122718	2.60026853083012	0.229825616090807	0.64946644106263	0.79347427996302
Fcna	-3.8890736500761	-1.45366851874777	5.98918480651501	0.0520457498869408	0.183390296874348
Camsap1	-0.100144165973189	6.3316247396333	0.181231334187856	0.685900043460633	0.81510955729926
Ubac1	-0.307006747549287	5.60551736021575	1.24593788394074	0.309105730126295	0.509335878855652
Nacc2	0.736897572728893	6.87425119725165	6.86901877420018	0.0414362997625353	0.163666516481553
Tmem250-ps	-0.156900290834012	5.77220281432524	0.514398709315189	0.501522547090097	0.680066258228805
Qsox2	0.29608503924626	5.94349676815396	1.38673321792217	0.285716824201335	0.48583224611212
Gpsm1	0.698620944606423	5.44524259482054	4.28179131257235	0.0863710393853761	0.242449412411441
Dnlz	-0.426859782317147	4.86359298898754	2.95560619606961	0.138910919760274	0.317663659332219
Gm13562	-0.357815906067193	-0.889383326016066	0.253874563879691	0.633210183018009	0.781986507569932
Snapc4	-0.24517773442163	4.50523338132032	1.23870170697789	0.310386693225658	0.510578382303638
Entr1	-0.375059025305367	5.79825676346034	1.82875031368732	0.227392783108033	0.425836759010108
Pmpca	-0.551196666911703	7.13659602267404	11.8493290542646	0.0148964975194645	0.101367318092423
Inpp5e	0.126516343119521	4.54211378460123	0.257465822304861	0.630868301170964	0.780065568483196
Sec16a	0.415819220293927	6.69433245932371	2.78238152622499	0.148883331512746	0.330233362358884
0610009E02Rik	0.015068623018822	-0.299414337325725	0.000379422343209477	0.985122142734763	0.9929096695548
Notch1	-0.0775793950353989	6.1046290249971	0.0646059068671182	0.808266627216458	0.892513517176268
Egfl7	-3.13300396966473	2.47670180644758	24.6555179063421	0.00292479562806967	0.055737132414114
Agpat2	-0.900410047176476	4.54410971662195	13.7388500595646	0.0109534949914019	0.0895207548623086
Dipk1b	-0.235665965593624	3.90281655232214	0.160669278656063	0.703112919918382	0.826895230013879
Snhg7	-1.0987074890594	1.81144204335375	5.53730763490495	0.0589747958698911	0.196785734152632
Snora43	-1.05009392376474	-1.18066671625347	1.24624852709538	0.30905092275757	0.509303306381098
Snora17	-1.48300997186894	-0.777342398816383	3.19230897540701	0.126744073047241	0.301954614283175
Surf6	-0.529441619356414	5.05757832942805	7.87183574767734	0.0326413355566819	0.144049417571407
Med22	-0.471349767432355	6.38845819746436	3.27773727288035	0.122720014389387	0.29661517285678
Rpl7a	-1.11231386189773	9.92407795089475	22.7282691415663	0.00354660212292811	0.0595263993727021
Surf1	-0.142441484291517	4.36633349758924	0.355748480381811	0.573753195014983	0.73938428475613
Surf2	-1.10092054369979	4.30212111812923	13.9263191247929	0.0106430551999053	0.0885705376481679
Surf4	0.0723014569441636	8.56130041884846	0.209216756552917	0.664273536706146	0.803730613171051
Gm36591	0.224217445165916	0.0138764457358824	0.141045585742796	0.720803426514646	0.838821281376331
Rexo4	-0.617584533017027	5.37072419536377	7.45023715455698	0.0359946288336237	0.150752887800015
Cacfd1	0.340843658807731	5.17758811383793	1.10915473735889	0.334795077254335	0.535164021543139
Slc2a6	5.53134055752106	0.520268374453178	15.5011476248102	0.00845114376530598	0.0805222966597914
Mymk	1.08838192452711	0.272326561545312	0.581672334901061	0.47598402451808	0.658985731762701
Sardh	0.481821746844037	5.56756611797602	2.34577045123947	0.179003470523689	0.368685765064733
Vav2	-0.166252533015201	4.91601548895208	0.292381224847955	0.609134065806332	0.764631669378586
Brd3os	0.975185781522818	2.07432810395881	3.92073244215303	0.0974644399978166	0.2588899187442
Brd3	0.139503881708926	6.35770979274078	0.294478590721946	0.60788414017252	0.763879897095264
Gm54108	4.24491935414771	-0.673042135362176	4.20438388562506	0.0885961262377069	0.245284703783823
Wdr5	-0.868702911840308	6.21736474068556	16.1027775100744	0.00777526713606548	0.0778623748481107
Gm13421	0.494729505034765	0.453397582521875	0.590516247488309	0.472805169463595	0.656590165978301
Rxra	0.0681337478239459	6.24957130106217	0.0968498436981655	0.766694378084565	0.867972800487511
Col5a1	1.4901007548855	9.70848477944081	42.4914897522455	0.000759543780103376	0.0442272040839558
Gm13372	2.2337688372202	0.46183604923369	10.7900415095404	0.0179836402820408	0.110387761647466
Olfm1	0.09284886987839	6.71615905444329	0.0124564930300555	0.914954521929296	0.952482417929228
Ppp1r26	0.231022263139192	-0.703258652716007	0.0162773337146671	0.902854840139538	0.945850886673629
Pierce1	-0.649725042924401	-1.70698575198667	0.137227968202955	0.724409073706533	0.840845081018296
Mrps2	-0.669857188340064	5.23666459970794	7.23135954949443	0.0379224570751203	0.155338055794547
Ralgds	1.88117279903597	5.85828326312539	8.82719458600951	0.0264701120699578	0.129980769911094
Gtf3c5	0.0816872617990489	5.2867593182434	0.207572079545097	0.665493612659632	0.804537108875302
Tsc1	0.454386488811142	5.18515802237128	3.08706473736864	0.13196077055442	0.308448387448011
Spaca9	0.545191761152175	-2.17945774728649	0.163045936175569	0.70105866424291	0.825406300953023
Gtf3c4	-0.296032130609197	6.38515453016636	1.72120176155946	0.23983070562558	0.43974335213373
Ddx31	-1.06694987878449	3.78701465390107	12.5382494155966	0.0132645159014349	0.0963601699223558
Ttf1	0.232932554920872	4.33583625312658	0.751170909564699	0.421041741809206	0.612546578041417
Setx	-0.448328705857313	7.11730284886177	1.54180487638536	0.262940056873063	0.463533502322617
Ntng2	1.39175044815061	-1.07691060255205	1.26716181378539	0.305395428728831	0.506090817075995
6530402F18Rik	-0.329365340401239	2.17969011059449	0.205099561012923	0.667339094393492	0.80556214076982
Med27	0.0142956392270453	4.14417906807356	0.00211673932167677	0.96487107253988	0.981344975114909
Rapgef1	-0.827477461228619	8.17569118852095	13.5050961639699	0.0113580178085197	0.0902640963869985
Trub2	-0.446920302338789	4.89310778792131	5.37818203775992	0.0617160344823444	0.201900193833193
Coq4	-0.490921495049365	3.27509919440115	1.24813081039467	0.308719149338453	0.509029914412463
Slc27a4	0.215393576084958	5.21888309332993	0.983271829885551	0.361550676502503	0.560428610745855
Urm1	-0.320475264173854	5.16129574681038	1.74932085565525	0.236483645626838	0.436597429837746
Cercam	2.51399674745278	5.45056751482451	23.1399819787698	0.0033997332908072	0.0590105530884356
2600006K01Rik	3.64425270874916	1.31800130946806	8.99460802469495	0.0255559790897008	0.128078307452781
Odf2	-0.13665470975677	6.65571599086904	0.312013766300064	0.59765942981161	0.755783870916282
Gle1	-0.130036932585442	5.75569038395104	0.481418037742927	0.515010043763824	0.691516950217754
Sptan1	0.658639536619155	8.44243628689123	4.03599415226951	0.093718571141879	0.253255703697308
Dync2i2	0.594814571493527	4.03593598918289	3.62986560772823	0.107892457811393	0.274692043140408
Set	-1.32762159005992	9.1270484485471	28.7322692198992	0.00202189765154511	0.0504953305244126
Pkn3	-1.80003527758904	4.0334089733396	27.345337020943	0.00228035964482909	0.0515840802528674
Zdhhc12	-0.480888535653206	3.79389932471811	3.21195643795496	0.125802381450456	0.300818696239636
Zer1	0.908701973988706	4.884706747904	17.3966808328684	0.0065508634696006	0.0723829128698358
Tbc1d13	-0.238577963117342	5.0916060803727	1.36364169937441	0.289363032637525	0.489162469256656
Endog	-0.209041364332584	3.12589753587978	0.476636232518311	0.51702381656747	0.692940633822791
Spout1	-0.509866919084687	4.82757389820789	5.95609084308901	0.0525141603384277	0.184281342472006
Kyat1	1.44592928089835	1.74454275800747	8.78214436411151	0.0267236802785713	0.130457294711262
Lrrc8a	0.611339385084861	5.31854762653919	7.73032319436282	0.0337175306067651	0.146051499966807
Phyhd1	3.10295044448531	3.37413472855805	23.1898556904526	0.00338250391617265	0.0590105530884356
Dolk	0.103177278045436	4.0572190884481	0.132164335959532	0.729282259314137	0.843818547692837
Nup188	-0.520386627107938	6.70731581831819	9.05328950960263	0.0252457259149541	0.127653960171522
Sh3glb2	-0.00419609766189161	5.73689956598057	0.000267881577972559	0.98749856553508	0.994525696332531
Miga2	0.382172711152568	5.08622739997601	2.99223981682047	0.136923282042764	0.315151212112679
Dolpp1	0.173862202436722	4.8903767794124	0.377662345290143	0.562535354126532	0.729324000734023
Crat	-0.0673241466050733	6.03260217132473	0.117298166733803	0.744241796081093	0.85410113906257
Ptpa	-0.28856978978893	7.75878259222456	2.00416673643392	0.209048492448449	0.405484509275488
Ier5l	-1.29289637000419	5.84734679992322	18.2433439898332	0.00588755009297989	0.0693586916160004
Gm31291	1.58895465047397	-0.490477550755447	3.2586728507728	0.123602340723563	0.297394474824862
Cstad	6.04443020962619	-2.10951909875982	12.2926356678725	0.0189610582057767	0.113135870698261
Gm14488	1.0955244987741	-0.44665444838585	1.90532720113912	0.219106362337114	0.416802426835991
1700001O22Rik	1.91660671564816	-2.04012614252761	3.57030690313668	0.110217784278056	0.278015653534933
Ntmt1	-0.296843339973371	4.96011608034221	1.37232270620499	0.287984002499385	0.488183063103651
Asb6	-0.578770929451811	4.83431634619918	5.16931689073944	0.0655867759738414	0.207963304707632
Prrx2	-0.936135654162232	5.63700873957148	0.549669230226023	0.48782309153918	0.668646436800598
Tor1b	0.35028212496629	5.97059779475336	4.27960595320611	0.0864327907897345	0.242529076086639
Tor1a	-0.176171330388855	5.0020563178385	0.608235927492367	0.466551142534328	0.651110980003501
BC005624	0.304988920187779	5.03053388980539	2.006417573782	0.208827345427173	0.405410106288762
Usp20	0.500556976749281	5.0444395364095	2.64312870581608	0.157650520577196	0.341476744801445
Fnbp1	-0.707425737756291	5.47500884164337	8.13063963223913	0.0307910321743846	0.14054216024901
D330023K18Rik	-0.382659434655027	-1.01713590215816	0.211914929566102	0.66228473151654	0.80252676720241
Gpr107	0.327155227502617	5.76079560904945	4.13965323341762	0.090518217118956	0.248993619573056
Ncs1	-0.515590385229093	6.45095618409561	8.18276399336819	0.0304357529658898	0.139438346752258
Hmcn2	2.5421640735367	2.26612322220865	11.101780342708	0.0169914511941257	0.107012416012169
Ass1	0.811737214820599	7.61097328088464	4.66206876221141	0.0764907024196157	0.225836351750785
Fubp3	-0.22380753624108	6.51614518360061	1.08710487552597	0.339249289376193	0.539613528242829
Exosc2	-1.18513778335312	5.27737208068112	25.2295425778101	0.00276834548657217	0.0550711099427181
Gm13427	0.305011343566641	-1.9079278668145	0.0569152426011785	0.819773011897829	0.899886770480699
Abl1	0.552529984431385	7.35788521907037	11.54551035577	0.0157031613366657	0.103529459952751
Qrfp	-3.98048495052351	0.248877758377194	3.50578904827526	0.112816375913422	0.281895482878044
Fibcd1	-6.02540095766381	-2.00760457416724	4.62129203758679	0.0876891312646936	0.244168874124966
Aif1l	-1.35844577621672	5.71097908300452	6.79999669054999	0.0421555988084995	0.165291523388338
Nup214	-0.23911527666253	5.94549090767675	0.999824629132079	0.357840515297059	0.557412055497027
Gm13609	0.229136878941082	-1.77426587677513	0.0383344102230414	0.851556568229043	0.919225749662766
Fam78a	0.0510735810779449	-1.54055466559965	0.00278522655223427	0.959709316309838	0.978340022298943
Plpp7	0.0315428888101322	-1.14824423673454	0.000807489485528838	0.978297439908958	0.989436299731601
Prrc2b	-0.0289561984850397	8.5681302333159	0.00676735271213035	0.937245414409751	0.96629749598849
Gm25632	1.24094660246661	-1.77276489286138	1.43815221396231	0.277844469931282	0.478548331609336
Pomt1	-0.109826484417428	4.68663281167797	0.260198409299604	0.629100433466413	0.778608208483848
Uck1	-0.116367566758565	5.2023745558652	0.292522967544868	0.60904940703448	0.764599510385746
Swi5	0.0778828436761927	7.21964600749028	0.216890745194632	0.658657899500732	0.800102449019919
Golga2	0.387245125277366	7.05549058419122	4.88181109229568	0.0714820339763382	0.21790926255161
Dnm1	-2.15527995369642	4.7939484641804	21.0226855609139	0.00425558832755148	0.0618772128915061
Ciz1	0.30503031900366	5.55793182696	2.43511624031934	0.172174410125998	0.359872065382786
Bbln	-0.42588758618963	3.95577597508593	0.901942221401374	0.380721391512765	0.578847847870088
Ptges2	-0.709335021655968	4.70002130786009	10.3424143632016	0.0195508846634924	0.114313660589924
Slc25a25	0.153821942707397	5.32086456155842	0.187894486199448	0.680575828833041	0.812543500433401
Naif1	0.255306522838814	3.68823689229773	0.797397700340284	0.407943219240463	0.600606158154547
Eeig1	-0.698452177851657	4.62482719056315	1.63600982986244	0.250410883465193	0.45053721320902
Dpm2	-0.305019395021717	4.24538086646692	0.893737835930346	0.382747380830647	0.580410347456803
Pip5kl1	3.52754141067073	-1.42738633574562	13.3876090527956	0.0115689996273865	0.0907966574427987
St6galnac4	-0.65866846845569	5.92335257842846	6.03414239093781	0.0514185427399368	0.182329475170769
St6galnac6	0.662337529638559	5.87648023298342	8.63903939767567	0.0275514201176125	0.132688273585225
Ak1	0.205131235476061	6.77424724053502	0.13407463717425	0.727431353559487	0.842755836440869
Eng	-0.1804140573939	2.17549693395105	0.126941567189855	0.734422594614287	0.847881843742546
Fpgs	-0.788723608098933	4.60972940393156	7.48331788061265	0.0357149639547057	0.150658086199081
Cdk9	-0.722717578652719	6.21784330113853	11.3696024007896	0.0161974700913825	0.105055880311577
Sh2d3c	1.9914707130682	2.23948453156474	24.2107865673769	0.00305433013714274	0.0563384372377788
Ttc16	0.450587863455091	-0.540692175386981	0.382846125267737	0.559949216191425	0.727368860756596
Tor2a	-0.63701859696925	4.6302639794748	8.15593042719974	0.0306179490170757	0.139947134894086
Ptrh1	-1.1327885811645	3.98290271024852	19.3024213163446	0.00517959213950121	0.0662723342849032
Cfap157	-1.31818832635789	-1.57069036789974	0.858667669166087	0.391611692715024	0.587762858841517
Stxbp1	0.47662910557105	6.19336872240711	7.27539222576704	0.0375235028589538	0.154320202385565
Gm13523	1.53611788998841	-1.84828205996627	0.876195369387082	0.387139432103033	0.584266602182285
Niban2	-0.790429823950539	8.63149531501525	15.6002965609674	0.00833442616773707	0.080124895065779
Lrsam1	0.601321335212201	4.38355464992725	5.07025723752976	0.0675397646095152	0.210934782681415
Rpl12	-1.28429248580021	9.5991130517953	29.6855407076924	0.0018667676293275	0.0493453411270217
Snora65	-1.42085791873991	0.46022903379252	1.03708680317766	0.349709074381633	0.550051011377236
Slc2a8	0.704682431219098	3.64950845163362	4.41950899209129	0.0825995030770691	0.235785092784106
Garnl3	1.55837837503348	5.1584065827734	34.1437680951423	0.00132048513070183	0.0468128082311003
Ralgps1	1.81310684284446	2.92947923219348	17.2414574589942	0.00668331101194637	0.0732593707078737
Angptl2	1.16298340416439	8.49815066981723	18.727926201916	0.00554835597948067	0.068058677418613
Zbtb34	0.36312130242777	3.56957886289579	1.29829896195182	0.300075210963433	0.501001223982362
Zbtb43	0.603389062850231	4.52361593092748	5.64741126066035	0.0571750405870523	0.193580064042116
Mvb12b	-0.307035992913264	6.19211285492871	1.55511374499949	0.261113847541953	0.461770260861698
Gm52507	0.00183246905263339	-1.46367996257269	5.76632599877166e-06	0.998165742447499	0.999609967374563
Pbx3	-0.347438068060674	4.6004032670045	2.32996136546108	0.180252109487821	0.370260657349559
Mapkap1	0.0502273215889599	6.13428313142912	0.0839107034796863	0.782299441381182	0.876964551941653
Gapvd1	-0.354048821319717	6.88695680464242	2.79862310514589	0.14790608432507	0.328919053804298
Hspa5	-0.396630044293417	9.67346632123136	5.45148466676677	0.0604319961307598	0.199471772913507
Rabepk	-0.562834467841815	4.67259752272977	6.64987083175544	0.0437800860121667	0.168379288071662
Fbxw2	-0.136291663105915	5.9149265861539	0.649342658134595	0.452603110615566	0.63900045200175
Psmd5	-0.0969941469173443	6.07584000336203	0.30154042482269	0.603718686540198	0.7605316523348
Phf19	-1.22891719346308	5.30390370281315	10.965844712628	0.0174147254747426	0.108636495611753
Cntrl	0.161452294781907	5.58056572621396	0.842750436162704	0.395747919660081	0.591485451132059
Rab14	0.0683423011633815	7.55889888124301	0.120271713085403	0.741166530489582	0.852013249024524
Gsn	2.42195190190907	8.2740173789672	10.7520139768532	0.0181100095497191	0.110786611449986
Gm39795	1.70939363044858	-0.18714329900233	2.41582518397889	0.173616940268599	0.361329070275499
Stom	2.03868710690726	6.60971303064614	17.5073002655321	0.00645863478188088	0.0717456077839192
Ggta1	-1.68288697951077	5.08099150791837	6.57592316486326	0.0446117964681274	0.170161854204075
Dab2ip	0.644935422824789	6.91811036790967	3.2229450079254	0.125279981262851	0.299998188146903
Ttll11	0.107678802659792	1.67586377588698	0.0247229646413663	0.880473218875977	0.93447814796366
Ndufa8	0.057608961397559	6.22036866512047	0.0781146651860343	0.789719059358653	0.881910316358449
Lhx6	1.07318880074087	2.74875925912765	1.53333484159128	0.26411228711664	0.464953013261966
Rbm18	0.227992448890146	5.37406964137436	0.966587261665575	0.365353662001736	0.563080847968957
Mrrf	-0.200716976016337	4.18865884050357	0.588958352600639	0.473362318372812	0.656958015616235
Gm46735	0.849310644145561	-0.74469959828305	1.50508626216197	0.268079087229581	0.468982411788156
Ptgs1	0.116769866143335	6.4507973290151	0.0205418326448964	0.890959430367878	0.939993472632885
Pdcl	0.259193988360963	5.7914276910756	1.93658315792745	0.215850798103562	0.412977668873933
Rc3h2	0.482060152195677	5.82925272068891	4.45445053256791	0.0816789005409895	0.23481068420951
Zbtb6	0.215197275677613	4.91485247699294	1.36688125251494	0.288847234185168	0.488867553432863
Zbtb26	0.130472197289207	3.51813538014468	0.150823895647417	0.711819611927985	0.833303645245914
Rabgap1	0.14334214681681	6.30775950696351	0.258315879097709	0.630317058354762	0.779516586674591
Strbp	-0.215319297333465	3.61703522508009	0.149265784473408	0.71322784661649	0.834200683101122
Dennd1a	0.318709412785841	4.42880563069243	1.64463520481987	0.249308464551687	0.449200264318677
Lhx2	-0.307273523203758	0.990144828742179	0.13698688437773	0.724638711642296	0.840845081018296
Nek6	-0.302773441344354	5.78382915164587	0.679374814974713	0.442874832662591	0.630597956032824
Psmb7	-0.504046538777512	7.3887903297742	7.4320956917041	0.0361492659483894	0.151063569690199
Nr6a1	-1.24722070606272	1.66559020820042	4.96174357235378	0.0697721660261553	0.214996487850364
Nr6a1os	1.82176203694222	-1.37397110386767	4.04693988266858	0.0933732943713516	0.252783240128657
Olfml2a	-0.49217273112825	-0.10026767385692	0.282274434522702	0.615241919996618	0.769310434810643
Wdr38	-1.30282884285357	0.904895460621481	6.34291422272554	0.0473782209597533	0.1753552513726
Rpl35	-1.07189689904544	8.5933478959832	25.0541500160533	0.00281492262374504	0.0554334583495986
Arpc5l	-0.662620656236685	5.38925112298117	11.3330308581242	0.0163028804069328	0.105356524241322
Golga1	0.283835626695124	5.15944210588315	1.87476011051684	0.22236011069628	0.420341293922542
Scai	1.01017253162222	3.84280223080812	6.221039562732	0.0489191913234931	0.177982589708879
Ppp6c	-0.0286385973820707	5.87418143371444	0.010684407073927	0.921208597501154	0.956496402348161
Gtdc1	-0.187823645104742	3.40205553593586	0.172918579525773	0.692710568504335	0.82017125476318
Zeb2	0.584619592064091	6.61579262571369	3.37091867125734	0.118531957433801	0.290190668906904
Zeb2os	2.09001238435577	0.834241147149425	6.42361705861582	0.0463941693420971	0.17346346569334
Gm13470	0.132374733809311	-0.647043212681141	0.0287740953767839	0.871153216275715	0.92947309686321
Acvr2a	0.685949342476325	4.65218105758051	1.43916328061306	0.277692985893283	0.478400800042535
Orc4	-0.0327257114152711	5.54481655109276	0.0199236916990073	0.892599641979017	0.940685600069969
Mbd5	0.476488500662761	4.59210863763212	4.07315396563215	0.0925535264063574	0.251694636259751
Epc2	0.0513957358186694	5.60886314234242	0.0298195222959597	0.868860104607139	0.928048326018869
Kif5c	1.57922378021086	4.58020667771936	4.60958582679817	0.0777582403224721	0.228188173447836
Lypd6	3.37971506959149	2.14921983045472	16.9452861426238	0.00694625932624614	0.0744571381319968
Mmadhc	0.0901137305661464	6.46034634650274	0.304909927216556	0.601754100524504	0.758868261616692
Rnd3	1.03592737385551	6.78152105541001	16.7724850694334	0.00710617431253411	0.0751874527107899
Rbm43	2.48474550976991	1.38542091921193	4.38285968236756	0.083580582092415	0.237366893457064
Nmi	2.13126782358411	1.46559966323942	12.8579064336478	0.0125891869745224	0.0945038126892572
Tnfaip6	-3.07086543143364	-1.76275018119012	3.85149696480587	0.0998150748143256	0.262258154813128
Rif1	-0.469556521155171	6.08081553777646	5.15595319051893	0.0658456747279365	0.208437104418921
Neb	10.5785478849441	1.26098831495935	14.3038965355815	0.0143838944876816	0.10048396562382
Arl5a	0.740350128272787	6.27450007735913	5.196531482912	0.065063850948135	0.206937215214692
A430018G15Rik	3.08878902481953	-1.00750245736717	11.5445850635186	0.0157057075470118	0.103529459952751
Stam2	0.336738448768282	5.32947293789511	2.03294417303471	0.206246515142633	0.40272284234661
Fmnl2	-4.16668758250601	4.67817497061011	39.011800854044	0.000944216829121411	0.0450203249327196
Prpf40a	0.0695486086517641	7.30983034483659	0.106489322799	0.755808720866765	0.860844732590754
Arl6ip6	-0.144797448357451	4.98601848113868	0.480094581819453	0.515565867073779	0.692071470069947
Idi1-ps1	-0.000254812186564716	1.16944424351704	1.63103356678103e-07	0.99969150889491	0.999928964662693
Nr4a2	-0.0563544880575596	4.79906713626956	0.00920601616801513	0.926841479142103	0.960065628515569
Gpd2	-0.310593182732228	6.76522489952928	2.35215506807657	0.17850271346191	0.368071632879679
Gm13544	-1.64577369948727	-0.373637902510543	6.22802135754831	0.0488290769378695	0.177783584211665
Acvr1	0.486980595343098	5.68592332577973	4.82333042683175	0.0727697767629456	0.220447833524263
Upp2	0.647801264907614	1.34079995937583	1.68174938475069	0.244646222748166	0.444411416878188
Pkp4	-0.150315933925519	6.12181647390188	0.483744024908715	0.514035990163522	0.690715221825777
Tanc1	1.2420650738193	7.2734107542154	9.79788202426547	0.021718335853313	0.119135473429774
Wdsub1	0.911400651789576	4.09790264017018	12.5857643210922	0.013161074084732	0.0960756338550422
Baz2b	0.851105116077863	5.08300120474512	9.42950539780845	0.0233733840643619	0.12331475040853
Marchf7	0.375509590608515	5.90487573686106	2.43182160973058	0.172419556605756	0.359872065382786
Cd302	1.13622180165417	1.8800396680407	1.99813842961156	0.209642460885301	0.40589408801833
Ly75	-0.286679333463096	5.72056518141563	1.09069032110081	0.338518643742511	0.538864142678501
Pla2r1	1.62359858260119	2.10249195888584	6.11442147297659	0.0503240517377526	0.18060743012549
Itgb6	3.11516064277226	-0.353792121874153	6.07798853789176	0.050816769200654	0.181494631658409
Rbms1	-0.205957490920687	7.55770957119466	1.07080534112898	0.342602566852486	0.542986403794667
Tank	0.738764648391084	5.16232435462416	15.7480277812097	0.00816453130847884	0.079432036525261
Psmd14	-0.646649686532828	6.89230374029858	8.8785124630308	0.0261852369276336	0.129388865495636
Slc4a10	-8.54083326467849	-1.02298438387055	35.0000113692662	0.00517655688550662	0.0662723342849032
Ifih1	8.14785807174623	1.07642951682067	29.9116647100085	0.00183234524033223	0.0493453411270217
Fign	5.65157399588094	-1.26956618112802	4.4223072721953	0.0928767484930279	0.252235339937624
Grb14	-0.847981361116306	-1.02275422748507	0.214975240338931	0.660047911249851	0.800884580517287
Cobll1	-3.29970954277096	4.61502425452706	21.3111023318705	0.0041230025085019	0.0611339244763324
Galnt3	-11.4699002028576	1.80051840063223	19.5708093714549	0.00790516418770259	0.0786414089333143
Ttc21b	0.340885545327271	5.72010959016144	4.43596754605768	0.0821640938283033	0.23516314750711
Scn9a	5.541755025256	0.761700947788599	9.02112221270815	0.025415158264876	0.127793474043632
B3galt1	-0.179881597870878	2.2910509551883	0.0244400189924842	0.881152613952445	0.934665031552417
Stk39	-1.37433470724056	5.09721233605818	23.7210456217927	0.00320611284208244	0.0574212941705203
Cers6	0.366201283242949	6.06633093372422	1.46988363267466	0.273149199373566	0.473547663751763
Spc25	0.822392873918419	6.25661806615887	17.1240306428464	0.00678592622492034	0.0739656409030435
Dhrs9	-1.84144453960441	2.4555491149802	2.54975213446665	0.163945386130652	0.35071804715819
Lrp2	-3.57570993090793	4.9461129959032	3.04516342015218	0.13412185958466	0.311564844024779
Bbs5	-0.19050329095478	2.73122933789658	0.203106285285105	0.668836879623924	0.806365630833919
Klhl41	0.441963800839938	-0.122248095794617	0.169189762278787	0.695829331596596	0.822266612581831
Fastkd1	-0.236011893981146	3.90940081028947	0.909193304432102	0.378945446744579	0.576871812780944
Ppig	-0.26129968226322	6.8175988380399	2.07363696308376	0.202376605907843	0.39835008280083
Cfap210	1.26021202773451	1.14239773469044	6.35419948710977	0.0472389074273229	0.175084937020977
Phospho2	0.43632607075644	4.10903704586461	3.13846892614652	0.129375857173927	0.305499758053863
Klhl23	1.29184911490456	3.03018996718255	2.35712641528526	0.17811419132475	0.367687795896213
Ssb	-0.397785919367769	7.61211288726137	3.75460556506941	0.103239007844864	0.267339921436861
Mettl5	-0.127406112734392	3.24718520565443	0.194220685046133	0.675625876901788	0.80987241030462
Ubr3	-0.102075258359051	6.64128407376282	0.16948024032975	0.695584911594792	0.822178310972619
Gorasp2	0.0709125919708916	7.26185627079817	0.148741379355764	0.713703743842124	0.834299816370056
Tlk1	0.01411283823873	6.22738690676223	0.00224368427861423	0.963833933072791	0.98063322254046
Mettl8	-0.620849675901354	3.64163972798637	4.62786188246108	0.0773135805702458	0.227342280717888
Dcaf17	-0.0454901849856432	4.01741917031267	0.0359028562994913	0.856273801780375	0.921511899072839
Dync1i2	0.196544616981346	7.39068143416923	1.38890501550286	0.285377497782375	0.485539263755919
Slc25a12	-0.615545264360815	6.10831235014835	10.3944501137451	0.0193593946752348	0.114107381023738
Hat1	-0.378422770157526	6.11985870783265	2.21588772862069	0.189644292314024	0.381995536139737
Metap1d	0.543078355094309	3.83399896910171	3.9039572472231	0.0980268616886467	0.259541676987856
Dlx1	0.325182827777559	3.56866617548042	0.919530477213448	0.376437051913903	0.57479909124578
Dlx1as	1.17446215708633	-0.703123496021128	3.31305180920156	0.121108773930103	0.294108499404073
Dlx2	-0.713587022914338	3.18383279604032	1.31145209774859	0.297870560644665	0.498543245444899
Itga6	-2.84567564767698	7.14089192128784	48.0305077963895	0.000554073743486547	0.0442272040839558
Pdk1	-0.928955128023949	4.83407924515001	3.08672795993524	0.13197794420292	0.308448387448011
Rapgef4	-4.68930285965289	-0.522265277450413	6.27368791857637	0.0482452215708302	0.176720364189226
Map3k20	0.17061438710388	6.44073910430257	0.416591128447171	0.54369916595132	0.715129588518226
Cdca7	-1.1863896063962	5.34170860585837	13.6350135676061	0.0111307384193633	0.0897467720405702
Sp3	-0.0963784036316419	6.78459620379054	0.182187931019474	0.685128476827727	0.814627593375281
Sp3os	-0.187577507337476	1.57530212380634	0.116197455363344	0.745391375587196	0.854892676646254
Ola1	-0.964685134781285	6.79008459977634	11.2364677748937	0.0165857157004634	0.106220005161552
Cir1	0.857382005835756	4.45419148555238	8.41939439974584	0.0288911736103163	0.135637341222851
Scrn3	0.562494537808011	4.1704492217866	4.31458112359319	0.0854517868265318	0.24089249835602
Gpr155	1.55234894699622	3.45196037410675	9.17778773965051	0.0246042510065116	0.126191385932551
Gm13707	0.14258996078492	-1.23077717659184	0.0214403083639169	0.888619792719953	0.938805690302698
Wipf1	-0.752452057996231	6.16722345966306	9.16800919571697	0.0246538274393133	0.126337833734438
Chrna1	3.11495572871965	7.71813414743858	19.5957586831808	0.00500402640665128	0.0655398254530363
Chrna1os	0.33671917593489	-0.739738701170021	0.210689925038354	0.663185718451698	0.803216766744058
Gm53265	0.411057291288573	-1.51530870865605	0.211089806431771	0.662891250910875	0.803060871144322
Chn1os3	0.72238460706584	-1.14256829226857	0.50153786659195	0.506700558254443	0.684530724842715
Chn1	1.21861130759966	4.00277194557761	1.67326771688891	0.245700195880819	0.445321527766841
Atf2	0.412898991225509	5.94549505129756	3.5607910159047	0.110595770095117	0.278549561312168
Atp5g3	-0.582685812217106	8.11186583974952	3.91388012685872	0.0976936345876868	0.259234099202155
Lnpk	0.179960310332983	5.726528268697	1.01022670752603	0.355540251602609	0.555326701024178
Mtx2	-0.163768265512919	4.9663469814138	0.682066677975541	0.442020872272076	0.630002844765471
Rps6-ps4	-1.37051272541023	3.20252934281669	11.3919588859102	0.0161334869136689	0.104884195992845
Hnrnpa3	-0.50408660878663	9.51081490315825	7.21643811810411	0.0380589640452056	0.155564410122909
Nfe2l2	0.320644207575654	6.6093311505428	1.44261033330858	0.277177466792142	0.477946553721488
Gm34861	1.20524306889941	-1.16097942591663	3.02931795239434	0.134952083217219	0.312776620327598
Agps	-0.158501582782503	6.99540331106438	0.65232782283473	0.451619253491599	0.638114693253659
Ift70b	2.08634456623921	2.67927735676719	25.7458741346106	0.0026371341022638	0.0541169414580378
Ift70a1	0.0849608471156243	1.37209022429183	0.0205015903625698	0.891065436131288	0.939993472632885
Rbm45	-0.266377098519122	5.15699519957744	2.00860847611327	0.208612413813592	0.405132005135642
Osbpl6	-2.60676573598877	4.44020060939	21.3042956360289	0.00412606672936238	0.0611339244763324
Prkra	0.351979873654079	5.05554452197717	3.52311197846128	0.112110332243218	0.28090392676352
Fkbp7	1.15453065598909	5.15899683417172	39.2370213047434	0.000930530486071645	0.0449344206480111
Plekha3	-0.36838722219911	5.26450079590622	2.11166299248969	0.198854760580422	0.394103346746174
Gm39860	-0.922816073269693	-0.0510929817868262	2.06824593488106	0.202883210064079	0.398824378993966
Ttn	7.76928645186296	1.51172032190886	9.11186788484608	0.0318149673666829	0.142373938015621
Ccdc141	1.98951401505972	3.55522416655603	2.66237211022031	0.156396064165727	0.33974245892226
Sestd1	-0.272860339685304	6.03129955005664	1.37625828659502	0.287362111510205	0.487546199463153
Gm35266	0.282743178512941	-0.929359731603138	0.151190616582615	0.711489407362893	0.833215253903652
Cwc22	-0.354620169339309	5.43277687673675	3.12835911228564	0.129878583578525	0.305912366279998
Ube2e3	-0.184535822062884	5.50509453414364	0.663712111315927	0.447901787141106	0.634775007419654
Itga4	-3.04844937318988	1.57021685913428	1.77231035346988	0.233798170915469	0.433506367426501
Itprid2	-0.444248842058369	6.30010955328372	4.29367708052595	0.0860362515376447	0.24177484420026
Pde1a	-8.98947293491836	0.109942120075055	7.06213832295143	0.0478374732467694	0.175940706893166
Dnajc10	0.248897999968339	8.06464461704918	1.78641869840298	0.23217234316669	0.432034951725494
Nckap1	-1.08463501577535	7.67972485941092	17.0047289891407	0.00689237568985246	0.0743194862777655
Dusp19	0.343464373423844	2.36128833565432	0.722154021062469	0.4296362982061	0.619766136802865
Nup35	-0.623501944680287	5.01477434116225	7.84804336348207	0.0328189692680918	0.144395744469961
Zc3h15	-0.388236671205964	6.72378676977302	2.16253253529327	0.194280518726008	0.387947154785344
Itgav	0.816574674933502	8.35104589358148	10.704117480955	0.0182708956326913	0.11138812127104
Fam171b	-1.2917193481049	3.14973811796205	10.4818819252932	0.019043340782959	0.113340411765769
Calcrl	-0.230771810570573	0.776105364959816	0.0257687497611533	0.877996230248625	0.933245230299927
Tfpi	0.663535855602445	4.57027395065269	3.25401842438141	0.123819103468403	0.297753910494363
Ctnnd1	0.856793684765512	8.92365347604462	5.40175197141527	0.0612991085232395	0.201170138267168
Selenoh	-1.15062173084827	5.69667430686954	22.5442330595706	0.00361503185908689	0.0595423938419762
Tmx2	0.397001845739958	5.8966438054636	5.61905950264379	0.0576311950324128	0.194412895407778
Med19	0.133373943769351	5.06741128117882	0.294198753999043	0.608050566409388	0.763900543311468
Zdhhc5	-0.148377972265165	7.73298846332954	0.32969481289941	0.587734498689786	0.748901633948982
Clp1	-0.407090861143736	3.76232634908598	1.96378219683032	0.213074953803708	0.410010722666809
Ypel4	2.94792369577248	0.565783663342062	11.1230829053456	0.0169263888390615	0.106920930802155
Gm19426	-0.181462976414577	2.14649109627248	0.203607219661136	0.668459619639962	0.806123210369098
Ube2l6	0.796476033674582	3.51996256945928	6.12975525731587	0.050118633331464	0.180137076031857
Timm10	-1.47348833271402	3.01305908251627	14.6580396921015	0.00953922508308918	0.0848459889930254
D930003E18Rik	1.79557751463382	-0.977454287559922	3.09185555617826	0.131716807159515	0.308144824088774
Slc43a1	0.983198583154723	2.22125018832867	0.904283800683342	0.380146396490309	0.578276072526075
Rtn4rl2	3.45416133634772	-1.72623599347173	3.89634217235761	0.0982836604945664	0.259840738248503
Slc43a3	1.44522140704733	5.27294830796251	8.11448085673353	0.0309023165843939	0.140583778264214
P2rx3	-1.35713500052543	0.0464609354126784	1.37704310622863	0.287238341021155	0.487405252644375
Ssrp1	-0.469479242612629	8.55648372341871	6.49816852359112	0.0455097954303045	0.171903554204646
Tnks1bp1	0.757064207186419	7.77484014294234	14.7598253467671	0.0093981437808614	0.0843612608208423
Ptprj	-0.952867268356218	5.26236201397785	12.249191950311	0.0139181768481808	0.0987796389103069
Nup160	-0.549542008732762	6.18773195376681	10.2249650164862	0.01999265050077	0.114813581599641
Fnbp4	-0.237222823520815	5.87632521234597	1.50651810103507	0.267875872733461	0.468969697701676
Mtch2	-0.299307143353292	6.73874673390322	3.13262012488018	0.129666364026182	0.305660168848615
Ndufs3	-0.363980874447232	5.95131701899909	1.85032649118073	0.22501213742084	0.423207999147503
Kbtbd4	-0.0559703784162665	4.58011612357897	0.0791049348295299	0.788430587761885	0.881390447094216
Ptpmt1	-0.785239221951924	4.90045759290781	11.8670504039561	0.0148511971500154	0.101367318092423
Celf1	-0.527361937936778	7.25977849499338	3.47865201471156	0.11393495938617	0.28371503078259
Gm13778	1.44907759228911	1.71508087131072	3.4171480887013	0.11652815468115	0.287102879377215
Rapsn	1.74038323008521	6.08098591854998	5.10148299919636	0.0669156061007841	0.210159536446607
Psmc3	-0.270391242209434	8.09078429303806	2.15077310114001	0.195324317584742	0.389229360583249
Slc39a13	-0.908421900648245	6.40130208992393	8.79832809124199	0.026632210290285	0.130449020626043
Madd	0.13406828422444	4.6828816569526	0.148375246920829	0.714036591094544	0.834487565454627
Nr1h3	-0.844418134211841	-0.431450678593645	0.675358298164124	0.444154427223378	0.631434330955771
Acp2	0.697991126299632	5.66767924731326	8.77422987249738	0.0267685684170253	0.130520342818337
Ddb2	0.908835454663644	2.09660653697673	5.61450678254052	0.0577049090084423	0.194513184702623
A330069E16Rik	1.40003607661617	-1.09069166796499	3.30365598987321	0.121534555186192	0.294613869184674
Pacsin3	0.086739643626468	4.71979718194546	0.0909740211459204	0.773628254970049	0.872569083033535
Arfgap2	-0.109517319001076	6.6108259243284	0.286050583562026	0.612943226275945	0.767565244586962
Cstpp1	1.41571270885534	4.50235282512861	28.2428802498136	0.00210834983324874	0.0513146256788405
Lrp4	1.35316440279825	6.21780441965687	4.7396126095798	0.0746695198551158	0.223084073383792
Ckap5	0.265040860632428	7.81561604990893	1.28240967606436	0.302772116787335	0.503696087616334
Zfp408	-0.128386451765837	4.17158289068477	0.154181837442049	0.708813424898973	0.831346722980868
Arhgap1	-0.198699799976026	6.14652510948474	1.1942886191419	0.318432401532232	0.519179640844972
Atg13	0.384214107895026	4.93328809936816	1.91117732714024	0.218491588779882	0.416440498677627
Harbi1	-0.0633555961924955	2.9410611193987	0.0321798379027561	0.863831310443564	0.925571718519657
Ambra1	-0.231371268222924	5.28535357027933	0.672382507747604	0.445106666785317	0.632359734118255
Chrm4	-1.07291931543309	-0.792548219440523	0.773363550031701	0.41466542337505	0.607209543497516
Gm39876	0.451780720744554	-0.0597851756588804	0.384717675838786	0.559021629013745	0.726908156889853
Dgkz	-0.624092171583371	6.01001491096054	9.97290502912448	0.020987567178628	0.117619960183812
Creb3l1	2.05538754560024	7.29442113423774	64.5960551302423	0.000254791188661743	0.0442272040839558
Phf21a	0.544634913906883	5.15264942896309	3.89261747986041	0.098409606595212	0.259975214805781
Pex16	0.32278694215031	3.53933207155083	1.35320561577396	0.291034251996196	0.491367505257836
Frey1	1.40454242836024	-1.63193700191965	3.58399125678015	0.109677372418263	0.277027544317385
Mapk8ip1	1.35483979982049	6.09019620422812	20.0738606727683	0.00473472183311854	0.0644374361838746
Cry2	-0.157365678469095	3.93750725904703	0.322888966100532	0.591511034939984	0.751653524425064
Slc35c1	-0.673041745369307	4.27642566670825	8.89753705299846	0.026080687455412	0.129203405645676
Chst1	-2.97288785954138	6.97668412871511	14.7566563309487	0.00940249346610008	0.0843612608208423
Gm13816	0.103883493423752	0.821308098969159	0.0216351819901206	0.888119009974279	0.938674783684036
Syt13	1.87512341836386	7.56716603296138	30.2339095148156	0.00178475679748503	0.049343900129167
Prdm11	0.328873424137334	2.08388026549106	0.543067442614085	0.490333531329873	0.671028893501526
Trp53i11	-1.75026633168259	0.990164634506234	1.94361712951553	0.215127897902035	0.412197050695727
Tspan18	-6.11184109690225	4.85995597419187	30.5781670236494	0.00173574435056812	0.0491689742329405
Cd82	2.3385259769837	7.13350071198451	21.7948369928995	0.0039128881293937	0.0600562993069411
Alx4	-5.09242098493375	-1.97724729120347	14.1959130981467	0.0145871222060031	0.100782330927223
Ext2	0.44159683324057	7.24552120517142	7.88255957144759	0.0325616997702262	0.144049417571407
Accs	2.06378441482005	2.69290165631193	20.7876294404347	0.00436794307877673	0.0623396750945818
Gm13889	-1.47044835463314	-0.207643588549124	0.828670529507119	0.399467827910233	0.594416961371338
Alkbh3	-0.375949639298442	4.87068312646739	2.36332927844138	0.177631121017101	0.367003318263477
Hsd17b12	-0.238605266302491	7.88206496881156	0.601308899659121	0.468977991214877	0.653180826208149
Ttc17	0.32906234003184	4.85414896255874	2.01300209402899	0.208182360298318	0.404644371079975
2810002D19Rik	0.887430345701117	0.945920868020294	2.06399787129002	0.203283704706524	0.399287655122882
Api5	-0.307694278149431	7.6139681391409	2.28086889811875	0.184210224956287	0.375026377316903
Lrrc4c	3.22325790016264	2.39024288422242	6.7140062850699	0.0430758029573253	0.167256180545196
Iftap	0.669901148878195	3.91440557450547	6.43055317275837	0.0463109025868881	0.173352812026891
Traf6	0.0284889010358443	4.85047776941176	0.0101384577904493	0.923239838259866	0.95778494552931
Prr5l	-3.29360127365061	1.93100933482153	2.36057265693211	0.177845570725092	0.367237586374373
Commd9	-0.000870621354336308	3.97002196209595	1.04819203555243e-05	0.997526962244119	0.9991079379974
Ldlrad3	-0.922750057849804	5.29764484139481	10.5437929359603	0.0188237645885309	0.112932793672809
Trim44	1.10284117217867	6.68690400626066	17.9706614969689	0.0060908365100543	0.0707676328326452
Fjx1	-1.69766123348755	-0.272169796377929	1.28580970845412	0.302191895946932	0.503243860618458
Cd44	-1.12524846507861	8.57205990954451	23.5173017635193	0.00327226506322274	0.0579322444506
Pdhx	-0.313475242636273	4.91079633724361	1.97180674848947	0.212265940021702	0.409373815083561
Apip	0.187908514939063	3.8877391783619	0.365448265320369	0.568729625669729	0.734671555268345
Cat	1.02813559817376	5.91647056975337	27.0870069183581	0.00233336833787728	0.0515840802528674
Abtb2	0.798099527613711	2.83096251988876	3.87221233290476	0.099103577446829	0.261002083382797
Nat10	-1.06592911435518	5.51625824554944	29.5960756624085	0.00188062803468929	0.0493645253701962
Caprin1	-0.131904898560911	9.09807899596706	0.242858579550743	0.640529143890764	0.786904126545141
4931422A03Rik	0.00829436225516099	-0.908675483461917	0.000174023537597603	0.989923715891729	0.996013343953845
Fbxo3	0.148367330583427	6.0361321813456	0.53157865224275	0.494760456554837	0.674673349847504
Cd59a	2.75865384095149	3.54418243933285	28.0298660945101	0.00214754220980875	0.0513146256788405
Hipk3	0.152384040814811	6.92478234650067	0.44735762241799	0.529698038973187	0.704321900172461
Platr14	1.21669625689591	2.02792014721011	1.82667388411348	0.227623838529367	0.426041489332765
Cstf3	-0.39494727197568	5.44208249069375	4.87580937364128	0.071612739160134	0.218115580219342
Tcp11l1	1.59846352526302	5.41659423393976	17.8646762255793	0.00617241290385876	0.0709778651563188
Gm6306	0.69298448017596	-0.486711912233263	0.880562947110596	0.386038181407251	0.583452736482728
Depdc7	0.428237572449564	3.16215265007789	1.74929645749235	0.236486519787587	0.436597429837746
Qser1	-0.142053191565574	6.18654528112757	0.343083062874349	0.580458330160918	0.744065775543606
Prrg4	-1.61452487114039	3.26878004512464	5.31417391286759	0.0628681037888097	0.203561570187202
Eif3m	-0.504923846776875	6.75227655230106	5.5289910287697	0.059113880659205	0.19697850879907
Rcn1	0.377691465459005	8.34827614019928	3.20120266903447	0.126316582514265	0.301380749646231
Elp4	0.387020846759755	4.37465994176934	2.98783031284553	0.137160399423022	0.315507135636458
Immp1l	0.340493620892892	3.8190791312821	1.39940796655942	0.283745115272659	0.484806550260281
Dnajc24	-0.259016900106644	3.41033659582279	0.815628574276408	0.402966059640641	0.597176965423808
Arl14ep	-0.338278912651047	6.37066182416586	1.50115964316361	0.26863756684082	0.469695335501597
Mettl15	0.256544797442923	2.86117607337751	0.584179421011227	0.475078914116344	0.658334637875971
Kif18a	0.140946069358593	4.84051506966073	0.274659257237422	0.619939817531551	0.772449832461887
Bdnf	0.568962933178721	5.76960838444124	2.01758040995052	0.207735598744177	0.404316674845556
Lin7c	-0.171929314790057	6.99485065242569	0.629803553021978	0.459138348029913	0.64479621019181
Lgr4	2.36279579684186	6.24960083252249	9.75516234597861	0.0219019373380786	0.119453905894549
Ccdc34	0.610253888857218	5.99698827196929	4.53495552727008	0.0796111141774919	0.231059947934604
Fibin	10.714878367116	4.47602052300952	11.8101053125704	0.0149974321804667	0.101720801093366
Ano3	-2.06798984079566	-1.84546608029622	3.60992606829481	0.108663267130686	0.275688704441356
Gm52523	-3.99186412274902	-2.1074839394896	8.71578195039376	0.0271032614075274	0.131330588676826
Lpcat4	-2.14401282291322	4.24473014808749	12.9836271141343	0.0123363453906666	0.0937053494465984
Nop10	-0.578208007838498	4.2573136635645	3.91820289189423	0.0975489607390846	0.259019755999743
Slc12a6	0.760319836416211	5.31559155104599	6.0911993145419	0.0506373470729775	0.181256205018699
Gm39908	-0.0418002841138597	-1.53426390894878	0.00235198411890332	0.962972158607112	0.980065088217821
Emc4	-0.457253992832093	5.43779787626265	5.0899594337384	0.0671450182904037	0.210410648648535
Katnbl1	-0.980411835936613	4.99186347044676	16.8693331741932	0.00701594203519783	0.0748539935236879
Emc7	-0.241863125526853	5.69396190248442	1.61845819942216	0.252676706925638	0.452576208892686
Aven	-1.07949661484141	4.1651499125362	22.3996283011468	0.00367005804747412	0.0595725059242218
Ryr3	4.96798085222325	4.34111441083365	11.9902677274501	0.014541329011546	0.100658236897071
Fmn1	0.0536651813676561	5.5348991907554	0.0531954107245757	0.825636920477224	0.903235500919537
Grem1	-5.91254887854036	6.56309427639103	19.4722918917459	0.00507692615664299	0.0657634711542531
Scg5	-6.01659675558084	-0.922382345491499	18.4719012799082	0.00572417039079936	0.0691611110808551
Arhgap11a	-0.180115427060933	7.43113725868494	0.442112223291355	0.532033772365048	0.705818816483355
Actc1	4.40254624650169	1.24253360873012	6.44483757890022	0.0461400636465845	0.172944607143565
Aqr	-0.368351412219209	6.05746855712394	3.32462715473096	0.120587091717964	0.293393601961937
Zfp770	-0.493670606977765	4.47812896074512	3.76011884281198	0.103039831998399	0.267109676849781
Dph6	-0.508465344683033	5.13686742839693	8.6502402054964	0.0274853846416791	0.132548130645921
Cdin1	0.412547360885284	3.69339915440885	1.99870082241606	0.209586944576726	0.40589408801833
Gm52524	0.0095156428858617	-1.57270124909183	6.82904411401464e-05	0.993687732998564	0.997462099387716
Meis2	0.806866622627406	5.52349717090236	3.36340343434883	0.11886225007353	0.29090129732594
G630016G05Rik	0.39015470904501	-0.85027717051271	0.352366310986384	0.575527303210438	0.740699204984945
Spred1	-1.03778888041823	7.59452162882118	8.97797195100977	0.0256448779895598	0.128312668357402
Fam98b	-0.117264605767006	5.790398365812	0.386638269714632	0.558073068050569	0.726206264152478
Gm13986	-1.81398815911805	-0.804646149068539	4.04178097119298	0.0935358090469079	0.252891180151936
Thbs1	1.63426156414538	10.6693774337355	11.0064200142415	0.01728689876171	0.108210625969619
Fsip1	1.86757398633354	-1.64012393969327	3.02859505279715	0.134990131910834	0.312776620327598
Gpr176	1.61660942817323	4.33679903764629	9.86864825484158	0.0214187681801056	0.118470067061054
Eif2ak4	0.703242377039543	5.72541022043801	16.5264424861834	0.00734258682082769	0.0764238495047664
Srp14	-0.0837586379148298	6.10040763106546	0.128858641300259	0.732521913907424	0.846490311910684
Bmf	6.21955592193757	3.92190915814053	62.5533698134993	0.000277426075624019	0.0442272040839558
Bub1b	0.07744301245354	7.28383451130237	0.204618335890574	0.667699872275228	0.805911566170412
Pak6	1.48839634752841	-1.55271016473634	0.940091592337499	0.371527767302652	0.569156418396295
Inafm2	0.00897986963993661	5.45482994145594	0.00254864934442009	0.96145664390068	0.979105466201667
Ccdc9b	0.552659698423118	6.37358959912652	3.92967119564845	0.0971665797190414	0.258618611282964
Gm54146	-0.457712923671282	-1.71022467880077	0.241417503527644	0.641502160055193	0.78745324688812
Disp2	-0.61963431408702	1.24167254695847	0.286293397471395	0.61279610212482	0.767513256732809
Knstrn	-0.323576271529526	6.92791489244254	2.86167586242916	0.144197003686389	0.324694569880972
Gm39913	0.15299341344243	-0.374890703389014	0.0591019023224537	0.81642098215155	0.897902464858715
Ivd	-0.101181517775239	5.60493654671331	0.120447189494162	0.740986409481585	0.851873563380118
Bahd1	0.221542335410844	5.16912431971868	0.553476729105428	0.486386095348005	0.667638294067736
Chst14	0.334842575152086	5.28737356368403	2.28103199046965	0.18419686965708	0.375026377316903
Ccdc32	0.451974113507121	3.95651469184757	2.41808843273592	0.173446807940833	0.361160175410299
Rpusd2	-1.01429710659681	3.27334589176932	11.7069583300322	0.0152673267467462	0.102451797905797
Knl1	0.29355054276214	6.47933240267087	1.39573901338863	0.284313730879639	0.485123647144411
Rad51	-0.279933897162318	5.12914345807275	0.859051410537575	0.391512863172531	0.587693841393447
Rmdn3	-0.658500403397304	5.19914737074269	9.87426312094012	0.0213952402608458	0.118470067061054
Gchfr	-0.514029775771622	4.2540402149067	1.31675791707176	0.29698826584998	0.497777265236331
Dnajc17	-0.161191235392126	3.27848539711333	0.287459401530482	0.612090750412593	0.766894151990952
Gm14137	-1.07730357679423	0.628186736542177	1.09905304243986	0.336824130752705	0.537326876953889
Zfyve19	-0.182729384504004	4.02650960232132	0.590775352075452	0.4727126221726	0.656590165978301
Spint1	-0.212490508211691	2.33033031700068	0.0246269763767939	0.880703250706675	0.934517575487043
Rhov	-0.600868015705403	1.59537947163424	0.786540087790934	0.41095697186635	0.603725448360359
Vps18	0.39196525084729	5.18855284175367	4.46748934395946	0.0813389999071294	0.234154174138061
Dll4	-11.4446553640728	1.75410982759276	65.6089738416326	0.00173229554234842	0.0491689742329405
Chac1	-1.41828969386813	4.54816964871435	10.2613677546092	0.0198542908303524	0.114482065798341
Ino80	-0.00106324794446311	5.61381115809565	3.06215934388657e-05	0.995773094885242	0.998107850090131
Exd1	0.440974007310956	0.345288895907494	0.312138925626407	0.597587852508185	0.755783870916282
Chp1	-0.902145160686345	7.28141884292533	9.49102712251363	0.0230853275779617	0.122327829509907
Oip5os1	0.546568076095468	5.46542286355627	3.29622146567004	0.12187294556	0.295138831008763
Oip5	0.761501606819813	3.62111058084478	5.09534439222986	0.0670376796037958	0.210179610233212
Nusap1	0.706792080674041	6.39043888182227	15.897589255621	0.00799727308047386	0.0788391565460746
Ndufaf1	0.238529766416323	4.1760247926182	0.679093170408142	0.442964348442882	0.630597956032824
H3f3c	0.570533635714089	-0.708917627908804	0.832721122661993	0.398391689811638	0.593423161653224
Rtf1	0.10347899420347	6.22767100650873	0.195613166616698	0.674549570880739	0.809292448431823
Itpka	0.336422736737526	-1.27171189629261	0.219775872239141	0.656578628396847	0.798875804767133
Rpap1	-0.319467675021372	5.12209749790334	2.93764646049212	0.139900244859531	0.31897255827973
Tyro3	-1.79692835025706	3.9949926652302	18.8054050062649	0.00549659264469269	0.0680056207497377
Mga	0.020204652450085	5.5647446430526	0.00450781697345972	0.94875976420271	0.972037744575569
Mapkbp1	1.59668493253627	5.75862497824896	42.2504007676988	0.000770679438864269	0.0442272040839558
Sptbn5	0.297473340657304	-1.13754813157557	0.113041203563834	0.748722378244829	0.856566687744084
Ehd4	-0.554289850764728	8.27007349835362	4.76024034769326	0.0741951410685631	0.22244768470123
Vps39	0.410684892124488	5.17173544715325	2.5941902886169	0.160905896213557	0.346381398321097
Tmem87a	0.250056345263145	5.4687385416733	1.67330299759594	0.245695797781442	0.445321527766841
Ganc	0.760172877568172	4.13472976033032	3.76154268568083	0.102988480316404	0.267024181483933
Capn3	2.43614073532753	4.04323393812982	51.5421383734891	0.000461285139985348	0.0442272040839558
Zfp106	-0.318039316702489	8.35875334162381	1.56918168109868	0.259204065429472	0.45967924487767
Snap23	0.605961919390304	5.60139242080733	7.15428110127912	0.0386348712705849	0.157151471062661
Lrrc57	0.311332872704222	3.75778219580265	1.19426198427914	0.318437323572957	0.519179640844972
Haus2	-0.28522057943001	4.78871157467676	1.30295182666975	0.299292467783366	0.500024829796693
Stard9	1.89528992374922	5.76970627807949	12.0424624408066	0.0144127115036341	0.100543451609619
Cdan1	-0.114914723327991	4.93839997887387	0.149150947465255	0.713331977314334	0.834200683101122
Ttbk2	0.657457744282157	5.50605103064275	5.74966278761999	0.0555704331565182	0.190544054241564
Ubr1	0.144943773076729	6.08145456223348	0.389033205876926	0.55689492859356	0.72553011734318
Tmem62	0.515896069069833	3.67829138579057	0.620573287375579	0.462284641274623	0.647145069914923
Ccndbp1	0.868768311195385	4.47962246355724	12.1893762072223	0.0140588699692574	0.0993890330184514
Tgm5	0.542903140250672	0.829776894880267	0.469640570905254	0.519997691831916	0.695451458481497
Lcmt2	0.0542848387188925	2.77332349522248	0.012503382128071	0.914795386908755	0.952406772345731
Adal	-0.2781932125761	3.49656297108497	0.485637821051776	0.513245557419468	0.690040160678195
Zscan29	0.520660730264408	4.44852168802983	4.5701085000266	0.0787308513031935	0.229511224813266
Tubgcp4	0.042004642230413	5.84399412894929	0.0664612414539154	0.805602502454831	0.890789834399465
Trp53bp1	0.204633043563313	5.69537967455194	0.629494837871733	0.459242956931537	0.6448122468122
Map1a	0.382634847223991	7.05277520644283	1.30246820176882	0.29937368089351	0.500045558697676
Ppip5k1	0.730648862408733	4.64079630377001	9.30955079453384	0.0239492441906849	0.124615240706295
Catsper2	0.492165915815109	2.82532567556627	1.21730329566772	0.314223222252424	0.514344981459476
Pdia3	-0.0435968870559228	9.28344196402648	0.0409909375956404	0.846578272059444	0.915960636026799
Serf2	0.630333635673746	7.24233629397188	8.52110596996255	0.0282599976889926	0.134103514988413
Serinc4	1.07398299799511	-0.125369216164776	3.10290492753016	0.131156551201969	0.307378341135217
Hypk	-0.141004527840276	5.56416735361418	0.533368068592805	0.494066023507388	0.674105852969107
Mfap1b	0.494918313470427	3.2635751533076	1.92306560197263	0.217250028108049	0.414890179812179
Mfap1a	0.776849072933445	4.2675670316288	10.3096097822395	0.019672928251852	0.114316800817206
Wdr76	0.0703151147445624	4.67440461859021	0.0775470583789799	0.790461609819824	0.881965110826064
Frmd5	5.12608247349642	0.606544002460945	13.6168398027157	0.0111621589328197	0.0898847535116531
Golm2	1.18524907312235	5.63523025517348	13.3616381949607	0.011616353311411	0.0910208600438595
Ctdspl2	0.405863037685656	5.97780720143669	4.51648199286268	0.0800791622519343	0.231908870956737
Eif3j1	-0.330229482162844	5.53946081989342	1.68196370343281	0.244619677433794	0.444411416878188
Spg11	-0.0200174361895626	5.28644138991279	0.00627860077313312	0.939548233127328	0.96750503496321
B2m	0.247859781205563	7.25489320372166	0.96612682985988	0.365459527461991	0.563184290888468
Sord	1.21574549314214	6.28094978608374	8.21170035440984	0.0302409296631869	0.139010725064649
Duox2	1.94888637292361	-0.61992733603239	1.77983081316836	0.232929442097897	0.433000312174567
Duoxa1	-0.557285822508495	1.55460357550686	0.626373124198484	0.460303164538699	0.645721886473123
Duox1	-1.21817343767917	1.29807743294652	3.59716302602675	0.109160687230401	0.276449582013286
Shf	0.0698347670412126	4.87446132778977	0.0481448003076016	0.833958697269824	0.90886928580767
Bambi-ps1	4.1462634937964	-1.93851467566692	4.12680420724526	0.0909066111586583	0.249542510517677
Gatm	-2.97546248277485	5.55941164656087	4.07490228099777	0.0924992085402331	0.251680268837942
Spata5l1	-0.733535229615446	3.57429894289823	4.14166506516625	0.0904576127665167	0.248921128656062
Slc30a4	-0.450394952517626	7.17145410805327	3.6089723701957	0.108700326685197	0.275734598319257
Bloc1s6	-0.408640228818753	5.17713787407855	3.77586690794429	0.102473844663237	0.266236987786367
Sqor	-0.295440806066914	3.02465798469737	0.198524793778972	0.672314097921528	0.807677114909448
Sema6d	-4.38763676049647	4.12088415644162	19.2359061130523	0.00522055773124133	0.0665920798003794
Slc24a5	0.762222855325649	-1.11229969198367	1.1379513491699	0.329115531646101	0.530401846377213
Myef2	-0.394418636905188	6.9927387213045	2.00404004340625	0.20906095029312	0.405484509275488
Gm14002	-0.342909757042127	-0.709769995204062	0.0737430805844111	0.795516224309414	0.885023216252379
Dut	-0.706317023728716	5.85841462893321	10.3271515598923	0.019607538925064	0.114313660589924
Fbn1	-0.473595369114907	6.55756058777775	0.818305965765005	0.40224372051573	0.596536343479444
Cep152	-0.260903583535138	4.34819094426145	1.1304163566248	0.330586916717209	0.531829644104552
Shc4	-1.7791239991795	7.14725359895379	5.7141372292581	0.0561208440587918	0.191311487537536
Eid1	1.93626828986994	4.83506374582633	13.6661322764686	0.0110772151564515	0.0897137006117276
Gm35231	-1.25945461792716	-0.144650136353183	1.84885660325254	0.235411190675802	0.435451209633602
Secisbp2l	-0.120354790209082	7.00670346080997	0.188159145394067	0.68036673142993	0.812543500433401
Cops2	-0.319024735983213	7.39584918854978	1.48331183051725	0.271198262902915	0.471925103955201
Galk2	0.232530181755715	4.67034635026292	0.522793969976173	0.49819644750291	0.677515471973691
Fgf7	-4.64030700069028	4.33092043066146	2.14793904725694	0.195577087324789	0.389519452489148
Dtwd1	-0.807188798285794	3.02753404744819	2.91278980874976	0.141285962979738	0.321024147555181
Gabpb1	-0.380438714567321	5.21432066547669	2.20820484131746	0.190301985834257	0.382895814521169
A630026N12Rik	0.756204344564319	1.54692791884558	2.88995986199854	0.142575821580851	0.322894915343981
Usp8	0.203512548616595	6.44373820293835	1.38002110799142	0.286769431535653	0.486824770774435
Trpm7	0.144030945520375	7.08429938565854	0.528067774245357	0.496128303678043	0.675874593681963
Sppl2a	0.743397945975973	6.57143078517718	10.6954260770464	0.0183002981489676	0.11138812127104
Ap4e1	0.226183829110926	5.20978216193912	1.2287183197119	0.312167521592934	0.512579634698746
Blvra	-0.384227962108413	5.24718595495445	1.4953819174337	0.269462518176061	0.470297514612037
Ncaph	0.0108828588026636	6.60733691798963	0.00459936954544511	0.948242968884223	0.971932439244266
Itpripl1	-0.707573263533478	3.78502488769663	1.85798546461785	0.224175863660621	0.422181417246324
1810024B03Rik	0.182701782088101	-1.62162705732375	0.0584664221428596	0.817388212999002	0.89815071635474
Snrnp200	-0.196398947137774	7.33440256367129	0.62268546525675	0.46156125640082	0.646755313003558
Ciao1	0.209865885106041	4.85907372967273	1.16492887296951	0.323930953913073	0.525249488523708
Tmem127	0.543669481163111	6.41886255823957	6.10775673128481	0.0504136951007506	0.180884487358531
Stard7	-0.4304612543205	6.62025641795442	2.33278451437203	0.180028216023766	0.370062242950846
Gm54150	-5.62984151664406	-2.28453419839727	4.26323940990036	0.0973510453573103	0.258773113723433
Dusp2	0.77482101202409	1.63559336939184	1.43352574323483	0.278539234673028	0.479237070779182
Fahd2a	0.436428579600587	1.93212445887664	0.940742012883415	0.371374176882323	0.569084488187955
Kcnip3	0.891418801655302	-0.51755424716742	0.601124476312424	0.469042915917445	0.653208659850538
Zfp661	0.238857786809815	2.55488864351319	0.486041004368059	0.513077580385514	0.690031538038938
Mrps5	-0.723594118035349	5.20951841035672	9.26395226344084	0.0241732065882878	0.12503827678319
Mal	-4.9592796514213	-0.267164008031128	17.6287927437454	0.00968746957347944	0.0853582529342499
Nphp1	0.268455491779106	5.44722406194499	1.27084427307786	0.304758679435787	0.505439001095296
Mtln	-0.802056263507434	3.55724693711516	4.1724906176086	0.0895360134558511	0.247039854893849
Bub1	0.484587040902279	6.60773090246874	3.66998520695512	0.106364470460412	0.272376247029966
Acoxl	3.56391174377396	-0.277592522616831	8.88083439164149	0.0261724462810656	0.129388865495636
Bcl2l11	0.966540857697616	4.11115930804914	2.49624410612106	0.167714918342789	0.354270649340566
Morrbid	-0.0841831207751221	4.05427050361547	0.0612265145596635	0.813226971096891	0.895865930791776
Anapc1	-0.509204874755422	8.22207230220132	5.34079676605953	0.0623853658416276	0.203081013824262
Gm39931	0.409479253621337	-1.72841271516157	0.141435706985581	0.720438171482029	0.83859764735255
Mertk	-1.70365187218695	5.28158032775446	11.9987679122082	0.0145202771577684	0.100658236897071
Tmem87b	0.417205599380799	5.59764645684222	4.51981650125636	0.0799943981277472	0.231755745821568
Fbln7	8.47891796306451	5.18498113658919	26.9369733168952	0.00236492146018506	0.0517682732285991
Zc3h8	-0.648867447982044	2.54165910744006	1.77947606341057	0.232970314147227	0.433020909991042
Zc3h6	0.83373791149806	3.58590328119897	8.01181267162924	0.0316223434147421	0.142046095618675
Vinac1	1.18633561623694	-0.773513990477804	2.35552697975117	0.178239058480163	0.367732669468634
Ttl	0.146450363175439	5.49942812372371	0.754514202466676	0.420070471566114	0.611918651454547
Gm46764	0.627839941239482	1.33234387018895	1.50323124989278	0.268342706010853	0.469301074704338
Polr1b	-1.65982547746216	4.74548590558143	46.446804375066	0.000604242391359431	0.0442272040839558
Chchd5	-0.420242204965773	3.72820857861067	2.59588161924446	0.160791801527006	0.346289648124913
Slc20a1	-1.14283721445382	6.91413288216619	10.2771272712258	0.0197947952263975	0.114478617089494
Ckap2l	0.280518115497346	6.8901243328057	2.5682814277726	0.16266816385461	0.348968139294299
Gm14023	-2.10967768383652	-1.86952976284063	1.53799037727401	0.263467005081739	0.464237231041711
Sirpa	-6.04287339335794	2.87038108939636	43.2836841566477	0.000724447999398418	0.0442272040839558
Stk35os1	1.14915011587346	1.78040947252652	3.5968638821622	0.109172383952959	0.276449582013286
Stk35	-0.140764534975891	5.44940431615325	0.197986968550336	0.672725507900793	0.80797101779359
Snrpb	-0.473635157728718	7.55488253292767	4.44276332566779	0.0819852373058027	0.235040517601547
Nop56	-1.45330896660506	7.4073517886364	18.2528022309679	0.00588066474993467	0.0693586916160004
Idh3b	-0.538468794236281	6.81808593045043	6.29455258518419	0.0479816401438713	0.176247950338936
Ebf4	-1.91831734545678	-1.53281792349088	2.23132189982549	0.188332912945636	0.380672909145435
Cpxm1	2.99566250393258	-0.146716251207173	9.23952622789396	0.0242943500170191	0.125450716297391
Pced1a	0.0232341829146869	4.33957346957894	0.0095931654224423	0.925324667582979	0.959193614021036
Vps16	-0.139022204336585	5.47052912327711	0.505277461667291	0.505184437670932	0.68328176015808
Gm52562	0.289101757521523	0.413796083640001	0.193268160072038	0.67636483836895	0.810199680706501
Ptpra	0.150634128955959	6.94565584759942	0.617371299496237	0.463385168298064	0.648186259379498
4930473A02Rik	0.791342125825482	0.598853292067286	1.46001771192881	0.274596119230197	0.475432351758298
Mrps26	-1.02712855693772	5.48859801910613	14.0979375707237	0.0103692239117722	0.0880126191439283
Ubox5	-0.959833607591389	3.4807671733923	8.63757166082887	0.0275600892985068	0.132688273585225
Fastkd5	-0.299843145875143	3.7032778375378	0.88024168538674	0.386119008497809	0.583458099158923
Lzts3	-0.345320260829647	4.75910624266618	2.61087119861127	0.159785636911428	0.344918153215653
Ddrgk1	0.107753527086032	5.80512365388152	0.244043729944169	0.63973168077685	0.7864755121451
Itpa	-0.764499612196183	5.39772330012141	11.7423703600568	0.0151739303841567	0.102013449645568
Slc4a11	-1.91515698218452	0.83186836063747	4.76112631498355	0.0741748595306631	0.22244768470123
Dnaaf9	-0.909331485896406	5.64420781083512	9.98774575472708	0.0209271480189477	0.117487870396062
Gm14057	-1.2961190323891	-0.11126042158775	4.38135009578864	0.0836213374817765	0.237436245418562
A730017L22Rik	0.0737668814364969	1.42996646655966	0.0214732373801245	0.888535009003475	0.938784353846443
Atrn	0.0222324384089967	6.15051377239647	0.00963890045974489	0.925147542237077	0.959131207304987
Gm30286	0.149078807830783	-0.126973593226857	0.0318282150602611	0.864568048788902	0.925697373491601
Gfra4	-0.045924048742862	0.21832215637856	0.00154815237728143	0.969954018409736	0.984484935232738
Hspa12b	-4.55366251722887	3.76339954331412	10.2528665234653	0.0198864856856338	0.114482065798341
Adissp	-0.805780039185603	5.24644505509635	11.8917589130332	0.0147883470940792	0.10124758596912
Spef1	0.794887429276032	4.19062207887445	2.87124636142488	0.143645540649465	0.324004955515203
Cenpb	-0.37168114325472	8.49291615030891	2.44497753720662	0.171443622493766	0.358861326749263
Cdc25b	-0.379127584894086	7.33212411896262	2.93995640984834	0.139772443893005	0.318781181858595
Ap5s1	0.179679999022035	3.41950542364835	0.219487111168973	0.656785964852558	0.799061186836188
Mavs	0.219909066354906	5.21848023231669	1.21802379099204	0.314092849420112	0.514288562163043
Pank2	-0.0706890808783888	6.02555056146977	0.166445899469537	0.698150572943599	0.823812019086934
Rnf24	-0.564971993567038	5.81222726675277	5.16771017544886	0.0656178292132013	0.20796485075055
Gm30679	-0.831220797618245	-0.368970782777106	0.485881080142368	0.513144196399235	0.690031538038938
Smox	-0.949359961745486	4.76372942702052	8.75211268650755	0.0268945542276232	0.13093520683509
Gm30732	-0.065108277346655	-0.811996534491228	0.0115575986592624	0.918066150286052	0.954552057050934
Adra1d	-0.771846668234025	5.69720330428522	0.973125028920153	0.363855801421596	0.561756341117109
Gm14285	-1.47968575230434	0.261871248880836	3.3152226002704	0.121010699429891	0.293993058231958
Gm30986	-1.21651457768595	-0.19998783509847	1.44730681273147	0.285951256304956	0.486074300779631
Prnp	0.360357913301034	7.41494543236721	3.11861180862396	0.130365886207152	0.306654642761537
Rassf2	1.99519913172248	4.58766914453494	31.9174210967365	0.00156147126158394	0.0484746788301062
Slc23a2	-0.388273156402761	5.72847453368427	3.99606593113859	0.0949932083236426	0.255406267662624
Tmem230	0.440751684971631	4.47286535083214	3.91215945890767	0.0977513046496325	0.259320170301589
Pcna	-0.221813068094531	7.40672020620039	1.14021375795173	0.328675752145869	0.529817809226396
AV099323	0.081470940247354	-0.8748967071619	0.0076608044570538	0.93324291097657	0.963948671904807
Cds2	0.9591044467215	7.02904417246007	12.999100903367	0.0123057025720978	0.0936948071689063
Prokr2	-11.5364686752623	1.84535961850527	164.091687959255	0.00033288865857834	0.0442272040839558
Gpcpd1	0.14280099807938	4.51411699898198	0.33417820442176	0.58527567487323	0.746947224012855
Shld1	0.348612292219892	1.19776605398381	0.414584171493777	0.544638492776322	0.715636355958409
Trmt6	-0.975339428792317	4.87426136985211	15.3423969361425	0.0086426782399934	0.0813127577142812
Mcm8	-0.182812934396141	3.58049641897606	0.339291196262916	0.582499009276237	0.74558295246541
Crls1	-0.400511219919183	5.0824026830702	5.13797083137696	0.0661962750232807	0.208967006462602
Tmx4	0.069453690531548	5.77484113711863	0.182462902572251	0.684907144451276	0.814525065013851
Plcb1	0.906984090996434	0.902581915299583	1.33153398678277	0.29455219631322	0.494778247245192
Platr3	2.74235950645407	-1.00315501755798	14.7575809304756	0.00940122411003334	0.0843612608208423
Plcb4	1.67409897290341	6.11237962386474	14.5728204488487	0.00965955911084392	0.0852778051138818
Mkks	-0.0958358370785294	4.89300678479541	0.246128599490884	0.638334787484613	0.78548900576438
Slx4ip	0.654133627564334	3.44438485069681	4.26978089163495	0.086711172375429	0.242701115054277
Jag1	-1.29870749765152	4.0212664128796	3.72352630339658	0.104371880326045	0.269409568556041
Btbd3	-0.948685191692789	4.6594620497053	13.3235425440165	0.0116862910389955	0.0912900112071223
Tasp1	-0.0946931465116669	3.85315670847824	0.109586837782989	0.752428808082941	0.859251471204082
Esf1	-0.535406432983723	5.84320569961444	3.90382772640638	0.0980312216486639	0.259541676987856
Ndufaf5	-0.465180902110219	3.63251415063621	2.61808448505713	0.159304639205429	0.344157688889851
Kif16b	0.367379365774268	5.22553611257961	4.10171184152592	0.0916717773988256	0.250554585274902
Snrpb2	-0.465037176361494	5.65953315424562	3.54827600223987	0.111095644688437	0.279132102005811
Dstn	0.779697053304868	8.21401597206042	17.0200450143032	0.00687858375876002	0.0743194862777655
Gm33804	2.52644576700392	0.915252747255035	19.5254190284641	0.00504538284307244	0.0656532136294163
Rrbp1	0.600939272680196	9.08935757680097	5.19060138281343	0.0651773073183834	0.207116782219655
Gm54119	0.687613976142887	1.72624810577552	1.55923370905358	0.260552368684966	0.461282421295491
Snx5	-1.2097372439971	7.09455932464818	24.2893923084831	0.00303087853230023	0.0562520650590062
Gm26165	-1.93986216186293	-2.03155890056356	2.82235087913801	0.146494637006962	0.327177190119408
Snord17	-0.799623303345802	-1.57265010674981	1.26458360867928	0.305842459924596	0.506219360423543
Mgme1	-0.520542670079689	3.60434666071421	3.39582024521189	0.117446670329532	0.288505552347431
Kat14	-0.717039841296324	5.54255703160478	18.0267392963447	0.00604826317809666	0.0703792041119644
Dzank1	8.91104385038936	-0.286638163268066	30.3980467380032	0.00323907844992069	0.0576254654462635
Polr3f	-0.350403806687151	5.3068855109633	1.83919734161855	0.226235497496379	0.424520133760634
Rbbp9	0.755247595813872	4.3207328213955	10.9826683550275	0.0173615698299336	0.108480318770596
Sec23b	-0.0496234855184047	5.98503410260739	0.0621497433668617	0.811857556219194	0.894982903272354
Smim26	-0.130684723391416	1.7294416268746	0.0936691909517338	0.770417872265333	0.870696195737238
Dtd1	0.444614020221202	2.98456830927757	0.646965505060227	0.453389307686446	0.639620847056439
Slc24a3	4.74632779736483	3.1582090578397	11.5140963599808	0.0157899202847505	0.10383879746188
BC039771	5.80548597540483	-1.6309053924913	9.26544961551392	0.0309415934340951	0.140674401177533
Rin2	0.791533011042026	4.81455661341308	0.506643044406675	0.504632958081524	0.682818846184598
Naa20	-0.852471173275602	5.30234799208237	7.51131923355299	0.0354805507097964	0.150352712701717
Crnkl1	0.623456825764709	5.46939052518602	10.3168072668531	0.0196460628932667	0.114313660589924
Ralgapa2	-0.494093988402301	4.31669556296386	2.10131339463995	0.199804457205814	0.395069757242078
Kiz	-0.0971286950189334	4.39605841403682	0.109072849820653	0.752985902454666	0.85961750645449
Xrn2	-0.444123439125454	7.06733392963223	6.85760427935345	0.0415540905385985	0.163860202381587
Foxa2	-5.58452514418956	-0.984104880053185	1.98864674688353	0.221006608264948	0.418653857830185
Thbd	0.045544575818452	5.16155177063668	0.00613026686531032	0.94026486464147	0.967763051095013
Cd93	2.45061700677683	0.453432544920226	5.71632803852537	0.0560866852651577	0.191311487537536
Nxt1	-0.521359123518226	4.95637014353873	4.41935721240123	0.0826035332166117	0.235785092784106
Gzf1	0.583263237052951	5.75691559458476	3.40743386542774	0.116945262068898	0.287760180154297
Napb	0.272447557836732	1.47172898621734	0.357649149041509	0.572761355354936	0.738366855883281
Cst3	1.05796505024478	7.58583998910436	25.3632573186661	0.00273353369875134	0.0547928935277709
Zfp120	1.00977686861303	3.83088706755221	11.4271834754909	0.0160333697205111	0.104527088293314
Gm14139	1.41634299829317	1.38214219281856	2.53696691349495	0.164835013885225	0.351920817688271
Zfp937	1.29419083584055	2.77327022982438	5.1201780413339	0.0665457112018285	0.209405047048837
Gm14124	4.83959779612243	-0.843423695073512	27.8999881867441	0.00217192278707183	0.0513146256788405
3300002I08Rik	1.81150406713609	3.86441636410697	21.4916470391235	0.0040428365070269	0.060830878498588
Gm10130	-0.0754032166110711	2.00457195559687	0.0293541983395116	0.86987555746329	0.928655249925004
Zfp442	-0.171961806563202	4.23216258896372	0.128803200704305	0.732576651773271	0.846490311910684
Zfp345	0.533361253319815	0.613102032947369	0.437474355213187	0.534116148947498	0.707691725155139
Apmap	0.0511249226670075	5.73082010892391	0.0592811544849065	0.816149157714303	0.897807311539953
Entpd6	-1.27389408431933	3.13153869561879	4.43718315153687	0.0821320610202724	0.23516314750711
Pygb	0.0551430499237699	6.33184224017378	0.0360278918117584	0.856027241477088	0.921314768964789
LOC118568526	0.314919661462867	-0.082101730588452	0.156159383681814	0.707061014225872	0.830035153365728
Abhd12	0.28995905244315	6.08667867556706	0.894909548906825	0.382456953259814	0.580366302182081
Gins1	-0.587754165365854	3.94087852467241	5.6570420897959	0.0570212161759209	0.193508077287143
Ninl	0.277279478586313	4.4125261745259	1.31344638006034	0.297538463838871	0.498297219944462
Nanp	0.1123009264841	0.0706854683046856	0.0419579056095703	0.844808305484183	0.914794659927929
Nsfl1c	-0.366361529283629	6.47702266591429	3.49562979040477	0.113233335125644	0.282451780684955
Gm14167	1.03167377980895	-1.53142209839264	0.823533738351602	0.400839560663108	0.595453872646837
Fkbp1a	-0.196433128132665	8.54393296252988	1.29824857160877	0.300083705262501	0.501001223982362
Sdcbp2	-0.0066531485690455	-1.38450519197288	5.64038961029858e-05	0.994263315512605	0.997512224980535
Psmf1	-0.043047146022357	4.90783308531904	0.0461673991423884	0.837342050720831	0.910805444047129
Angpt4	4.69233160184902	1.99391505326745	4.11804068000961	0.091172836639451	0.249990035946882
Gm14154	1.07882125196962	0.0191549222009613	2.43268902810979	0.172354965469165	0.359872065382786
Fam110a	0.512223870145696	4.81048152695898	6.65589791698434	0.0437132345259639	0.168265853769832
Slc52a3	2.81223273257219	-1.77267899204967	4.90331577268962	0.0710163946637348	0.217127323609042
Srxn1	-0.00956744187443509	6.0329102069624	0.000847617185347628	0.977764904791856	0.989325165823553
Gm31535	3.00477937341454	0.683981713031375	9.35116680223936	0.0304690219639168	0.139529689428333
Tcf15	3.94303916858163	3.49286853023096	25.0546869791684	0.00482363635852561	0.0650989363706312
Csnk2a1	0.0702879360696262	7.37291565040445	0.0691255548557406	0.801845889228684	0.888528626967975
Tbc1d20	-0.251423891309309	6.43386232697868	2.32841003507756	0.180375309865289	0.370356707005505
Rbck1	-0.136074199721825	6.02200250675188	0.485252839065251	0.513406050625467	0.690108165050675
Trib3	-2.23850320458498	4.26834624623113	13.7531064927138	0.0109294592247681	0.0895207548623086
Sox12	0.21246796701788	3.97916072865349	0.234774758708165	0.646035706854917	0.790747705190418
Gm31618	-1.96214422029267	0.329186935507854	6.51332994333764	0.045332767186982	0.171556318183049
Defb25	0.133951145847031	-0.931368159933381	0.011034087074869	0.919935100941525	0.955772458340605
Rem1	-1.66811583362683	5.57775213761686	40.292171460709	0.000869857094677971	0.044347234281201
H13	0.195278158449908	7.17179618214727	1.55547930049817	0.261063955488344	0.46173820796095
Id1	-1.63394604689129	6.47021395807095	13.6706525491852	0.0110694694456794	0.0897137006117276
Bcl2l1	-1.77358265633097	6.6322584934144	38.1935181028265	0.000996295477795746	0.0455113690670663
Tpx2	0.060920500819326	7.97850612328466	0.0781668799239952	0.789650899329611	0.881910316358449
Mylk2	1.40435641414237	1.39208469107677	1.22333149310432	0.313135010588344	0.513298452565871
Foxs1	1.84142291490454	3.04734668040877	3.38050797177095	0.118112371891091	0.289455964497893
Pdrg1	0.322832959118328	5.18124567756974	1.78050757277	0.232851499390673	0.432910788391332
Hck	2.69116638557412	-0.941545720692388	4.65841012650219	0.0765781355336457	0.225956800645867
Tm9sf4	0.129515958912261	6.12720269788171	0.647521757882526	0.453205120203625	0.639485139516522
Plagl2	-0.451983086534008	4.35705709828034	3.86076348741661	0.0994959289380946	0.261608778421709
Pofut1	-0.224400317847622	6.38787951399538	1.95531923898961	0.21393304660144	0.410822675697177
Kif3b	0.306328313788163	5.94772802718919	2.41646233910053	0.173569020080584	0.361329070275499
2500004C02Rik	0.719252876822202	0.373979119983058	1.30269179222004	0.299336130073521	0.500040300036619
Asxl1	-0.0869968559118054	6.55181625247339	0.104617754776752	0.757877740435894	0.862222366721643
Nol4l	-5.2942637293283	3.6578496928675	140.059785845683	3.12849531249279e-05	0.0303151195780552
Commd7	-0.358908609491735	4.64183805076702	1.25818109169397	0.306956964005864	0.507117466677112
Dnmt3b	-0.467900401184005	1.77328281282581	0.51708542940461	0.500453529145772	0.67912680622785
Mapre1	0.102929989378392	8.1432447752741	0.354177940244519	0.57457555130675	0.74004923688468
Efcab8	-1.80433697628364	-0.603806961261647	3.90186316525034	0.0980973862090567	0.25963496898974
Cdk5rap1	0.0743520862889406	3.45575542373714	0.0644740438748997	0.808457529919869	0.892622551999846
Snta1	1.59200084060209	5.40233249504323	40.4199325722642	0.000862876903400324	0.044347234281201
Cbfa2t2	0.174806865058873	5.72128505528813	0.703598316080881	0.435292725868226	0.624393542928518
Necab3	0.858151218289919	0.873065320601554	2.57511548159062	0.162200668583981	0.348343191174374
1700003F12Rik	2.32766078480677	1.72681624458865	6.47023987668004	0.0458383792333462	0.172687107195492
E2f1	-0.0112135628184854	6.11057733339135	0.00497450234975645	0.946177588355645	0.970508716846022
Gm39963	1.03654412206056	-1.56113353723219	0.425919774211141	0.544513577556011	0.715636355958409
Pxmp4	1.90298615466654	5.47110009751361	55.0262678542587	0.000388820951964881	0.0442272040839558
Zfp341	-0.146698802297927	2.05182473889318	0.110364463390529	0.751588756053977	0.858629456043744
Chmp4b	-0.236872832424736	7.07239569950075	1.72577621192723	0.239281450475768	0.43941325112638
Raly	0.0259153652242976	8.30709783862858	0.0148442340991477	0.907203874915229	0.947897945646815
Eif2s2	-0.83445451075763	8.02802910987092	20.4792984183487	0.00452149156906743	0.0630693122997482
Ahcy	-1.2431187567667	6.22667813815222	25.8863342096088	0.00260289898840106	0.0538341179488417
Itch	-0.0413740526903907	6.37900681389718	0.0485870743539864	0.833212053581134	0.908615147791575
Dynlrb1	0.405997866727727	6.46502062074691	5.15694416606704	0.0658264280836506	0.208437104418921
Map1lc3a	1.91746192246595	4.97515047930606	22.8539347747376	0.00350087919679789	0.0591002080435044
Pigu	0.180207454912203	4.38493040880596	0.709868179547203	0.433367054086985	0.622860687348396
Trp53inp2	3.44014676755742	6.92162645408538	52.0372682544096	0.000449932101171096	0.0442272040839558
Ncoa6	-0.0184049981772703	6.06018283982705	0.00427773606360332	0.950082304890855	0.972564708894188
Ggt7	4.30778128059228	2.41401395826588	27.9339534229764	0.00216551088397111	0.0513146256788405
Acss2	1.69397891010875	5.12580512679512	4.21037195311604	0.0884211843849416	0.245173963188692
Gss	-0.190309028757737	4.80094499601556	0.516976884752176	0.500496634051637	0.67912680622785
Gssos2	1.90233492294145	1.35908804354529	11.148452579417	0.0168493449573469	0.106759036161743
Myh7b	-1.41705364156539	-1.53276615017155	2.49358175360164	0.178738211689549	0.368400440571129
Trpc4ap	0.0304617470093308	6.9280680846923	0.0176002481657409	0.899010343805025	0.94368200269391
Edem2	-0.305986716105328	5.10591551540178	2.9963218683036	0.136704287574961	0.314913257115089
Procr	-3.42353622388201	2.5422344618903	15.8723146716776	0.00802521043201806	0.0788391565460746
Mmp24	-0.69329612566885	-1.30560725479234	0.470427024500476	0.519661703532297	0.695194004679424
BC029722	-0.0621887259944842	4.92630751348848	0.0704832102318094	0.79996167923863	0.887702750426729
Eif6	-1.10505068884199	6.77237504308422	27.0401177617732	0.00234316800448718	0.0515840802528674
Uqcc1	-0.388032875721315	4.95102529175872	2.74686485500357	0.151052443797203	0.333163470499597
Cep250	-0.410652136889582	6.31281227860853	4.30920105988798	0.0856016839947436	0.24112799939217
Gm50621	-0.117564024814264	-1.42025512217749	0.00956084656277571	0.925450091564531	0.959239612129392
6430550D23Rik	0.647338811662055	0.130807999148696	1.18514875337743	0.320128411677691	0.52135198473224
Ergic3	0.258544438224535	6.39780778071462	1.16638099953912	0.323655519034245	0.525095766175103
Spag4	-0.530471446663838	1.484731336446	1.37751367029437	0.287164169367095	0.487381037103075
Cpne1	-0.238553688843333	6.42110789877131	0.869591363550252	0.388814482957934	0.585473720760467
Rbm12	0.0831422822112774	5.56735130174339	0.19412041866566	0.67570355849627	0.80987241030462
Nfs1	0.51265497447112	4.91881526292906	4.12909187171955	0.0908372920011346	0.249399327396391
Romo1	0.503263961053757	3.84085249916847	2.54475146082672	0.164292529096944	0.351020418995161
Rbm39	0.180912568601652	7.95809594682224	1.09951493442713	0.336730930270635	0.537326876953889
Phf20	0.43411573930167	6.46393463198086	2.35385223781581	0.178369939304096	0.367850258115642
Scand1	0.714387631522601	4.71342832194078	5.65659579983511	0.0570283318056227	0.193508077287143
Cnbd2	0.88352314559147	2.18552534397817	3.23731411371111	0.124601448577109	0.2990157865819
Norad	0.628292489456191	7.14559985053391	4.13241643916639	0.0907366838732817	0.249380969504017
Epb41l1	0.134590501065825	6.41558620958181	0.194648940894411	0.675294360041574	0.809851775841937
Gm33977	1.04199743837949	-1.19792916466525	0.980260720981604	0.362232263640831	0.560946724059181
Aar2	-0.235438402291915	4.98564129018478	0.899704660490043	0.381272181235325	0.579382242995864
Dlgap4	0.413714112014156	5.95978994188713	2.26125724742489	0.185826388331653	0.377106636515043
4930405A21Rik	1.96100317621219	-0.783810278587222	8.16070510852922	0.0305854211962889	0.139884778207627
Myl9	4.58130125019841	8.09075330970868	68.3244075300154	0.000219501736358091	0.0442272040839558
Gm14230	-0.466962699755952	3.43729638969971	0.74002571993954	0.424307558581255	0.615070346462406
Tgif2	-1.46174833315062	4.19958292368793	7.39156585009232	0.03649802902308	0.151918342454315
5430405H02Rik	1.17000580195344	0.901202795880239	3.06141123094584	0.133277999463485	0.310298850264577
Rab5if	-0.892822842657036	6.49708047275285	18.0233159829598	0.00605085054030859	0.0703792041119644
Ndrg3	-0.130880215315707	5.92073918879828	0.629675819215508	0.459181625767142	0.64479621019181
Dsn1	-0.0145863620084279	4.7197511804454	0.00532770046680903	0.944303458382497	0.969429060980059
Soga1	0.346953764606171	7.01578458396005	2.09808664557503	0.200101892352796	0.395397525869242
Tldc2	-0.0300879114236633	-0.392535595952966	0.00127985882534941	0.972679830320347	0.98590664809667
Samhd1	0.204704032146401	6.88460969390047	0.400828445298286	0.551167042355538	0.721405939724246
Rbl1	0.401531885113709	6.0631900401689	4.77592066690374	0.073837314054127	0.222012276981991
Mroh8	0.561396991349095	0.764517163696852	0.873515328620082	0.387817758876432	0.58468324087428
Rpn2	0.0390121048023618	8.65253787428235	0.0618164040546616	0.812350729152574	0.895187099941824
Manbal	-0.0464093755415469	4.68012649345231	0.0451684158980192	0.839080383191078	0.911512209991205
Src	-0.568599657182326	5.71373058152598	7.29497352928887	0.03734792669645	0.153924382847931
Gm14279	-1.69264035310725	-1.02127782429511	2.66772341352012	0.156049738096447	0.339288365119239
Blcap	0.136480881869021	4.33896788668191	0.233749543040484	0.646742606769123	0.791197893371551
Ctnnbl1	-0.0987667840864403	5.47735226277346	0.2350623176674	0.645837781772581	0.790572019375481
Tti1	0.032783474582673	4.85065562311611	0.0150855726660841	0.906456978084303	0.94745808833995
Gm34402	0.465433107685847	-0.137035311421171	0.589442354977619	0.473189096596438	0.656780320762914
Rprd1b	-0.373052857745787	5.58256357437141	3.06315902893923	0.133187669705316	0.310187915264664
Tgm2	3.04871826511287	3.07475464311322	17.2725611001739	0.00665648276692043	0.0730755113422874
Lbp	6.2918787778162	2.11610869931018	14.7798966561349	0.00937065776357185	0.0843359198721466
Snhg17	-1.23187776714045	4.05980741916834	7.59086017593596	0.0348260109992776	0.149012678797321
Gm24411	-1.66209224305206	-0.891333098309554	2.47621927599397	0.169157445517041	0.355799977477118
Gm23925	-0.97890286481053	0.299625067511623	3.0475512617889	0.133997372215437	0.311424976839043
Ralgapb	-0.0938613320677756	6.71786551546309	0.250824078787687	0.635216209693443	0.783043644126384
Gm54127	1.19796232940187	-1.10562818528146	2.77630661236382	0.149251204809873	0.330696076510899
Actr5	-0.406863430316093	3.14498735646405	1.1204231494842	0.332554354024662	0.533577385555631
Fam83d	0.00860503624733235	5.78102635717749	0.000994618293989335	0.975914546020186	0.98822056056872
Dhx35	-0.408029147870985	4.23976989094708	2.18361709104483	0.192429066355041	0.385840319971102
Mafb	-4.47236372226529	-1.69277887116697	4.30809862578722	0.085632444471589	0.241154595302148
LOC115489488	-0.996519789333916	1.67924217744996	1.03397163623534	0.350377479271214	0.550516946974334
Top1	-0.240062655986662	7.14143226050035	0.340491979815374	0.58185108757245	0.745062598701925
Plcg1	0.345640232597118	6.60896135309109	0.665709771094496	0.447255048152541	0.6341371092261
Zhx3	0.169388435484979	4.54312885073663	0.372238391544202	0.56526836383663	0.73195328894124
Lpin3	-0.0667416605209695	4.63463807199729	0.0149959283011829	0.906733695630943	0.947679173509438
Chd6	0.956592687538752	5.76310976086854	8.43375129212738	0.0288009257763138	0.135344796688885
Srsf6	-0.263511854233709	7.90723500539103	1.79190986340379	0.231544049339302	0.431307542886936
Sgk2	-5.42266530687753	-0.978040810678442	15.1132144008671	0.0129819404612944	0.0956858264269076
Ift52	0.048363419301844	4.93539433484186	0.0485710419504356	0.83323905650129	0.908615147791575
Mybl2	-1.01383397938804	5.6921376358043	9.02903451788925	0.0253733393186679	0.127781888490626
Jph2	0.522405245860032	7.61179745297374	1.54181680735641	0.262938411168407	0.463533502322617
Oser1	-0.378409935928431	4.2387007106641	1.95756838568243	0.213704505685654	0.410655075375592
2900093K20Rik	-0.403852936568119	-1.16921798888604	0.288324428404751	0.611568689615339	0.766438256902824
Fitm2	-0.405193017356591	3.92753715407947	2.61620604597872	0.159429699173548	0.34437667966823
Ttpal	0.136414783857667	5.38060323910825	0.529651179443536	0.495510524055069	0.675442695971155
Serinc3	0.690674876102552	7.09193986308752	4.48434087495073	0.0809025962060597	0.233271359367533
0610039K10Rik	-0.117912265049847	-0.113181120864688	0.0362217588464976	0.855645830703485	0.921108883815372
Pkig	-0.164322638486727	5.83244864479946	0.170773869098291	0.6944994253454	0.821496512646109
Ada	-0.309663212500862	3.10096347808846	0.547382341317543	0.488689998522077	0.669447874349678
Ccn5	-1.6374322996188	0.661214895356089	2.04805698546268	0.204796837201848	0.400896162837266
Ywhab	-0.0973985339957587	8.28695883798057	0.179762547667098	0.687089525219686	0.81565225817283
Tomm34	-0.595538748450004	4.24141421047674	4.11400589669084	0.0912957718841104	0.250265001988922
Stk4	-0.152457147063307	5.74070994273194	0.206321295244716	0.666425489537095	0.804927247001968
Sdc4	1.21199768574483	7.93801202645386	37.9162059861777	0.00101482404133003	0.0455113690670663
Sys1	-0.0216874594855048	4.86832751020619	0.00583763724176805	0.941704696584707	0.968423327109379
Dbndd2	0.938168028303862	4.74082812004676	3.53858171073402	0.111485023408343	0.279578125472786
Pigt	0.578859256154101	6.87471502327979	11.2914207755407	0.0164239484491965	0.105472974985708
Dnttip1	-0.137530310184535	4.99055178854067	0.493519300121304	0.509981059880815	0.687316685501928
Ube2c	-0.420572138915828	6.90439198935847	2.76876947686423	0.149709415846544	0.331105654188909
Tnnc2	3.3709927479987	-0.628530381769125	15.3083812425975	0.00868448160436848	0.0813127577142812
Snx21	0.157044072700388	4.5077831414434	0.508375986667036	0.503934776173707	0.682064621630025
Acot8	0.0815063586881389	3.26237717834368	0.0465091748107212	0.836751882699576	0.91054792356355
Zswim3	0.0349093513162717	2.75392256922344	0.00570003504000302	0.942394299089634	0.968720023852039
Zswim1	-0.261711812672104	4.28193008913678	0.643938245964484	0.454394040637169	0.640540915591238
Neurl2	0.928600893038378	1.71893571161048	4.11047191755026	0.0914036370238892	0.250265001988922
Ctsa	0.701277212502094	6.79799865562919	12.6271683710609	0.0130718255472806	0.095717372458299
Pltp	0.86550717522724	4.91675431160438	1.64934223835037	0.2487098962869	0.448698890907653
4930445K14Rik	0.957674513379731	1.41585556048474	3.6427333924927	0.107399064554934	0.273960222858875
Pcif1	0.042007959668191	6.02493593108706	0.0418377325990854	0.845027101588742	0.914963417877858
Gm46775	0.261899868781618	0.869735474378928	0.223988210721805	0.653573248369413	0.796419111758
Zfp335	0.0250506126638197	5.12391030411368	0.0185321210653144	0.896390120971358	0.94245341315035
Zfp335os	-0.840433978285284	0.66863252169689	1.80192885655208	0.23040411932376	0.429569506717656
Slc12a5	1.95178554457163	0.202238396957541	5.9141644512471	0.0531159165181375	0.185542648093294
Ncoa5	-0.158373838520563	5.81294453091342	0.474567090743944	0.517899954138287	0.693795007686637
Cd40	10.7341565379831	1.06829160528276	104.356078455149	0.000755674354657056	0.0442272040839558
Slc35c2	-0.62857604187017	4.97059099058542	10.4015654587677	0.0193334086104793	0.11410081503545
Elmo2	0.63645157222164	6.25325272012088	15.8802028524662	0.00801647703909064	0.0788391565460746
Zfp334	0.0677059668270636	4.75339759268732	0.0534755128899063	0.825187924544667	0.903153407934633
Trp53rka	-0.460816060383681	4.07934572556388	2.46159958841261	0.170221814585391	0.357178298686105
Slc2a10	0.570333734432564	2.54280465785796	0.283363013545293	0.614577190127998	0.76881654690683
Eya2	-1.80545186570485	-1.51728581568924	1.1957822785059	0.326937961879231	0.527946147751875
Zmynd8	0.158998647262596	6.29144871054044	0.31852687214177	0.593960092175405	0.753531460222529
Ncoa3	-0.563865692495134	5.37768366027845	5.098448510746	0.0669759122611447	0.210179610233212
Sulf2	-1.90692332608461	6.84479226654742	2.326948383586	0.180491498892977	0.370438285287973
Prex1	-0.718800880565451	5.97939432114025	0.872591980075779	0.388051917088977	0.584914924285832
Trp53rkb	-0.946438138655561	2.29225471565314	3.32005580249321	0.120792738549687	0.293599072712324
Arfgef2	-0.245759978408091	6.18762476190484	1.4425378984734	0.277188284773154	0.477946553721488
Gm31204	-0.403744844983166	0.62910322497925	0.549459205605699	0.487902587458351	0.668646436800598
Cse1l	-0.48671326511119	7.55184988537759	4.22308258445988	0.0880514243358946	0.244662101457126
Stau1	0.0137103229761112	7.11842623424449	0.00364248888846703	0.953931865061247	0.974309581804879
Ddx27	-1.20663340996481	6.9146660112618	18.5961990146399	0.00563788710877285	0.0686685993599937
Znfx1	0.920233748514204	6.18759341086676	12.7011099807053	0.0129144704881529	0.0956858264269076
Zfas1	-1.6452230638722	5.11396233102012	10.9463081360073	0.0174767304019778	0.108718500475836
Gm25878	-1.20960929656082	-1.64233425753443	1.08241814412908	0.340208131280517	0.540606230257167
Gm23201	-2.92163155600279	0.241699956952057	16.0289517476178	0.00785417153062012	0.0782993026046389
Kcnb1	0.31750986095512	0.116652567282282	0.197731523503846	0.672921150640029	0.808005693891187
Ptgis	0.967404285874924	5.87179506623214	0.61810449426423	0.463132751923153	0.648012104867354
Gm52569	0.385581347825449	-0.216702881997378	0.11599677404837	0.74560163120688	0.854954990975249
B4galt5	-1.3449306908756	7.13407850467826	38.4246378600892	0.000981200818547885	0.0455113690670663
Slc9a8	-0.0521000717491745	5.3355773925557	0.0886351279375576	0.77645712629641	0.873717142580965
Spata2	-0.137150791978661	4.47249399361586	0.333648176028088	0.585565176351286	0.747119894510704
Rnf114	-0.360078859848888	4.83003457506114	1.50533533425792	0.268043720875238	0.468982411788156
Snai1	-0.790708264725908	4.44581273389633	2.72337901191538	0.152511461538693	0.334806538810587
Gm11476	2.72502507753495	-2.20724119144922	3.8236619854623	0.100782332655125	0.263456411969301
Ube2v1	-0.331788491813066	6.3236229577961	1.70400119703177	0.241912766877819	0.44198108833186
Gm31852	2.35948682044256	-0.46961131163407	11.1097525703352	0.016967062718796	0.106991868380781
Peds1	-0.0307892289241869	5.76396512042456	0.0220961059047751	0.886943662824938	0.93798938730795
Cebpb	-0.946406236133719	5.94469026534479	3.99186058586855	0.0951288539350471	0.255650222348433
A530013C23Rik	0.265737429106926	-1.16861175003446	0.0340997516734459	0.859880354234127	0.923478716476507
Gm32287	0.74778223371672	-0.983085116459991	0.435491313396876	0.535011506081001	0.708296952444426
Gm14321	-0.646500825721911	-0.31729499592571	0.227583579975498	0.651035947627586	0.79452623835155
Gm33033	2.24710849939036	-1.91058352355792	2.02279891522859	0.207228064293514	0.403761382641585
Ptpn1	-0.425287958601306	6.77464949687237	2.71772355586789	0.152865779849003	0.335128825053583
Ripor3	-1.56242521033358	-1.24287601224907	3.0269621986326	0.13507613024235	0.312881522402002
Pard6b	-0.0513927980298554	0.380967774582572	0.00128738965691079	0.972599611157302	0.985894089418466
Adnp	-0.00886962991964356	3.32387330701831	0.000798107525931477	0.978423846144005	0.989451791811252
Dpm1	1.09520268347092	-1.30318437697338	2.34734738286005	0.178879601783943	0.368535083193424
Mocs3	-0.203491348858551	3.25658327243746	0.231940160929933	0.647994994688876	0.792199022657083
Nfatc2	-0.619134994966849	4.16051225633633	0.578914805925485	0.47698320717961	0.659652798892068
Atp9a	-3.52179565762635	2.07205171105232	49.9331343822801	0.000500964251086505	0.0442272040839558
Zfp64	-0.155260313057593	4.64445909643289	0.341174035287461	0.581483762979921	0.744723455362865
Zfp217	-0.974818553815814	5.43322760237389	4.06784107231729	0.0927188627133167	0.251869747078184
Bcas1	1.42727718669593	-1.44761281094238	3.37233553653331	0.129346223642446	0.305499758053863
Pfdn4	-0.612087600897788	4.6158389525367	5.24757516193865	0.0640984016201092	0.205349408760919
Gm16796	-0.174956513018918	-1.2792899071681	0.057352936203879	0.819096622384791	0.899436147002601
Gm40003	3.07740548504975	-0.0240200863023058	21.1710741982882	0.00418666511778715	0.0614424186697721
Gm40007	1.07088334999294	-1.77365106447536	0.218330918778783	0.657617844673357	0.799534001785806
Fam210b	1.30097683428249	4.08705376918967	22.6029448344087	0.00359300873190535	0.0595423938419762
Aurka	-0.423592959129483	6.43836960410823	2.79674489371387	0.148018630326094	0.329018319588587
Cstf1	-0.587843141671898	5.38815035064507	6.46257184950326	0.0459291618252673	0.172687107195492
Rtf2	0.0131483368481161	5.67985620890516	0.00461607362892711	0.948149237388571	0.971932439244266
Tfap2c	-3.55614423073564	3.35363075728419	19.0827971673613	0.00531653513874246	0.0668476109356589
Rae1	-1.27644105893113	5.98674971522944	19.5379079424103	0.00503800627345509	0.0656159688034675
Rbm38	-2.81339278709907	4.54427290906373	34.1562153440431	0.00131928404554948	0.0468128082311003
Pmepa1	2.261803340236	7.3830263891117	34.1457312690414	0.00132029559803639	0.0468128082311003
Ppp4r1l-ps	0.903075154591635	2.53634847259482	6.4493349775006	0.0460864539653971	0.172932976334296
Rab22a	-0.221362468281659	5.68988115736379	1.31368033168181	0.297499542421515	0.498289450230091
Mir6340	-0.0916310412776343	-0.767367659343826	0.0146721662353066	0.907740171241276	0.948185654976065
Vapb	-0.281571427575571	6.9504318062418	1.860580077401	0.223893594768056	0.421977878624701
Stx16	-0.111491714906286	5.50482901934594	0.234395617764146	0.646296901756651	0.790867609617185
Npepl1	-1.02326544301223	6.01573618483221	28.956413072964	0.00198389880156492	0.0499887119901133
Gnasas1	0.555275826470653	-0.254145923905252	0.323804213662424	0.591000032838076	0.751152979826988
Gnas	0.25860225783118	9.84475718886498	1.38016386147268	0.286746983194078	0.486824770774435
Gm30189	-1.56763523942379	2.05436347326506	7.87585694378335	0.0326114428385506	0.144049417571407
Nelfcd	-0.378457719894902	5.58304377097127	1.89377820322448	0.220327465825709	0.418130267107543
Ctsz	0.0894864034814198	6.86901584360514	0.149839664572099	0.71270817131588	0.833940852525866
Atp5e	0.136203677223218	6.29190970781042	0.383200772850333	0.559773196732191	0.727364868094261
Prelid3b	-0.416820239822763	6.31325209197372	6.0384859855072	0.0513584942742609	0.182249930243257
Gm14393	1.33299694055385	-1.28414238065147	1.12635877778788	0.331383546591088	0.532639594128217
Gm14399	1.02299274993609	2.48532572422669	0.699267234949145	0.436631657447906	0.625881769329913
Gm6710	0.999602137197032	-0.681051310497274	0.705510255142434	0.434703933790091	0.623918404032683
Gm14305	0.397837763460818	2.40723152113272	0.569734165186246	0.480337734414275	0.662788361788826
Gm14295	0.429599903569448	3.60688009066777	1.58295933100554	0.257353881936643	0.457801343035476
Gm14421	1.0892957529494	-1.21007451275293	1.22461704199151	0.312903700069704	0.513092879119264
Gm14410	0.225739383626041	2.72808374866227	0.199592899751953	0.671499069759914	0.807432079662504
Zfp970	1.60151709687596	3.58482920780458	0.444984447215767	0.530752261679542	0.704832715139234
Gm14403	2.6266002235395	2.72634784283396	1.02209362074671	0.352944939374607	0.553047616988313
Gm14322	2.31036913350087	1.56598555463696	1.07129474829667	0.342501116820532	0.542973352361712
Gm14325	0.739030642498079	3.85235532174264	3.2317728086074	0.12486250612726	0.299435163596721
Zfp972	3.62536372140164	-2.03886509518727	6.74929589717116	0.0426948723428671	0.166194421398921
Gm14326	0.4457957858354	3.89932822039165	1.46166014385655	0.274354440655547	0.475210493117579
Zfp971	0.559482970371802	3.77862010574007	1.56501245407752	0.259767869116132	0.460342108949401
Zfp931	0.76967961533616	2.04856788071421	0.823367713141084	0.400884027875901	0.595453872646837
Taf4	-0.0940841638798312	5.30611570323487	0.107795217624045	0.754377117543548	0.859765305498168
4921531C22Rik	2.1239010757778	0.923221384631319	12.09386553738	0.0142875478742529	0.100142342651763
Lsm14b	0.0758541254582577	6.03077911595083	0.0910464283611235	0.773541323699268	0.872569083033535
Psma7	-0.653557576390946	7.17322364344518	14.0858799313054	0.0103881490629529	0.0880126191439283
Ss18l1	-0.0363272540695441	2.55229436384881	0.0105995346411621	0.921520863339936	0.956632292675259
Mtg2	-0.0825491933940534	3.63496399021655	0.091729676358256	0.772722898793064	0.872351637588908
Osbpl2	0.501810158805732	5.26607054805667	6.55217651239867	0.0448834607365334	0.170582120350548
Adrm1	-0.692368555919456	6.72718739238448	15.7573140724871	0.00815400903955853	0.0793828006630832
Lama5	0.353091630663539	7.82804502498976	3.39264925525168	0.117584097573611	0.288696766593316
Rps21	-0.932179187301908	8.16365474919939	14.0529572654821	0.0104400619520006	0.0880126191439283
Cables2	-0.565982472502694	4.66458226879657	5.55841465114647	0.0586238177711977	0.196245322732464
Slco4a1	-4.85035234200629	3.48275279573244	14.9217944648732	0.00917941150351594	0.0834935833564481
Mrgbp	-0.436364486082808	4.52252011583917	2.6272146487592	0.158698766357234	0.343335685392058
Ogfr	0.364045150317584	5.85391029138211	1.33372608450244	0.294193403865143	0.494575656393691
Dido1	0.281078410277781	6.64504497294249	1.32407247392285	0.295778500343931	0.496321923631844
Gid8	0.142154947209873	6.14809676743263	0.595127983699882	0.471162869349327	0.655310657176083
Slc17a9	0.755720801452629	-1.43672652939076	0.219108246074153	0.657058256277052	0.799066176189151
Ythdf1	-0.520541381185748	6.42028694190035	4.91354296199712	0.070796411226093	0.216761395464248
Nkain4	-7.59106369501493	1.55256061136028	36.9749504600915	0.00214437395773213	0.0513146256788405
Arfgap1	0.311209573469662	6.11937276788372	2.60539237823661	0.160152357699714	0.34517502253857
Col20a1	1.67662517918202	2.19824184154955	8.71312296973683	0.0271186227294667	0.131345945142552
Chrna4	-2.57513477248484	-0.0906827012605629	4.29733776585245	0.0963658968358778	0.257619700296024
Ppdpf	-0.449034822799942	4.58458228366098	2.50675083158968	0.166965059459839	0.353390995743047
Helz2	0.109067942830886	5.08955745091725	0.319535348013605	0.593391880850783	0.753009060505901
Gmeb2	-0.201875314548038	4.70349194477793	0.869082579080893	0.388944029794527	0.585548373078583
Rtel1	-0.386728532476278	5.8967242153266	4.2946523365766	0.0860088611463808	0.241759581659765
Arfrp1	-0.898649116936947	4.91927125030055	14.0263144632018	0.0104823302711295	0.0880188737671099
Zgpat	-0.0794923998370769	4.10714593285274	0.0561683238505265	0.820933696540888	0.900366036877753
Zbtb46	0.238200799454797	-0.51984154919058	0.0598958254570633	0.815220369897699	0.897177052199496
Lime1	-0.0668008634374915	3.34064479846104	0.0248466035294597	0.880177599517619	0.934289821027181
Slc2a4rg-ps	-0.402824982976117	1.79641074441511	0.6718329045597	0.44528293086874	0.632359734118255
Tpd52l2	0.00725626927743586	6.10429229878733	0.00177211046634363	0.967855557529409	0.98348577521602
Dnajc5	-0.121281324518557	6.94312013059592	0.268280522997023	0.623940960559041	0.774703081206399
Uckl1	-0.125250447068251	3.82790284399412	0.177756683372428	0.688723448391665	0.817124750826287
Uckl1os	0.0437024308801195	-0.826527362766645	0.00397111745492932	0.951901675062911	0.973199628935077
Zfp512b	-0.600393249594141	5.47437635487336	6.51870135733256	0.0452702751744839	0.171489040829065
Samd10	0.690086410177465	1.27056722935769	0.739440786981863	0.42448015999665	0.615197838822546
Prpf6	0.0516778191387781	6.39433920984107	0.0692533774257557	0.80166764383464	0.88852594423514
Sox18	-4.10903128756411	0.307925294850691	5.13384299061124	0.0662771172887924	0.208967006462602
Tcea2	-1.18943183143748	1.59032498085695	7.74126328547277	0.033632621650704	0.14595821614304
Rgs19	-1.65249838541293	4.46792809758185	30.9586597420403	0.00168366558581671	0.0491689742329405
Pcmtd2	0.811849878834108	4.83054793006997	12.2231939279217	0.0139790913610179	0.0990668419953173
Polr3k	0.503376161246904	5.1186825603376	7.67938311712862	0.0341167614989768	0.146965024316818
2700069I18Rik	0.206720228569864	-0.942441359158787	0.0459726812332317	0.837679313575744	0.910943350503025
Zfhx4	0.825267972933708	5.80802514926407	6.94807512041323	0.0406328676536329	0.162038180180802
Pex2	0.898445373025699	5.27616813776515	13.6790633875636	0.0110550765778119	0.0897137006117276
Pkia	2.69809178098046	6.37994072206336	18.5593563675238	0.00566327746614047	0.0687003010450339
Zc2hc1a	1.31283452981026	5.43454280098975	15.8248677184219	0.00807801399706178	0.0789290867132436
Il7	4.03955818232822	1.2713466533283	39.6258652146953	0.000907524880237434	0.0444506112400067
Stmn2	-1.67328506264663	5.59469513295972	3.83131045402483	0.100515256711369	0.263004366570612
Hey1	0.433772164335595	2.54546965955396	0.273891881363544	0.620417932649176	0.772731332566904
Mrps28	-0.652201682012431	4.12368488731919	4.12158590468711	0.091065006975066	0.249741486109922
Gm52600	-1.08919284877128	-1.57213390930709	1.64211940592294	0.24962926439601	0.44969439895994
Tpd52	-0.721759592817205	4.37075577183177	0.694714535103696	0.438046866161808	0.626674330675381
Zbtb10	-0.0802133184633256	4.11330909473006	0.0251638002079907	0.879422629550005	0.934053465728173
Zfp704	0.344381781651684	4.34005902673373	0.120540918997681	0.740890260303545	0.851830401321945
Pag1	2.06545864616756	1.66025694141764	3.55254571704608	0.110924750131071	0.278894869945532
Fabp5	-0.658445700997429	6.23052905426292	5.23971785405333	0.0642457281221493	0.205504326200581
Myef2l	-0.459443366393853	3.89642754478368	1.99994814516345	0.209463892098633	0.40589408801833
Fabp4	-3.59266831136099	0.0174663897651786	35.5396989932616	0.00119448621358115	0.0458389491193947
Impa1	-0.522615845248931	5.85608943236942	1.81727416251151	0.228674124150971	0.4275506038763
Zfand1	-0.0656306783467246	4.02066241122165	0.0412884491222883	0.846031389197711	0.91577794474149
Chmp4c	0.0657829855225448	1.58616345250912	0.00137442008354228	0.971689074698239	0.985177225218953
Snx16	0.277065537851788	3.06821638958577	0.751733415371336	0.420878057474226	0.612489349587595
Lrrcc1	0.756283039003644	5.26312786850603	9.16962248102292	0.0246456388624132	0.126337833734438
E2f5	-0.332190929714731	3.80868242669617	0.690472929769178	0.439372599651799	0.6277059893787
Rbis	0.227347287142326	5.02586248495105	1.4205120403623	0.280507705571422	0.481423958021092
Car13	0.31135561419495	7.32096024668467	1.77351883745871	0.233658250666325	0.433492978852053
Car3	8.77973937476582	7.57660766907808	23.0143997410937	0.00344364578299165	0.0590105530884356
Car2	4.45810199579274	2.71612634013458	8.76297011684401	0.0268326066355141	0.130725026270255
Ythdf3	0.0575192512046224	6.64741508136783	0.0906743559416692	0.773988436726557	0.872676834667854
Armc1	-0.297622168244076	6.13914374270918	1.68344516506582	0.244436301761193	0.444387948230011
Mtfr1	-0.537920744911331	5.5079700817783	3.8811334691419	0.098799339342574	0.260593826119464
[truncated: 12,536 more rows]
