# Supplementary material for: The Capicua C1 Domain Is Required for Full Activity of the CIC::DUX4 Fusion Oncoprotein
Source: Cancer Res Commun. 2024 Dec 9;4(12):3099–113. doi: 10.1158/2767-9764.CRC-24-0348 (PMC11626509; doi:10.1158/2767-9764.CRC-24-0348)
Supplement: Supplementary Dataset S10 — gProfiler2 output for NIH/3T3 block 1 genes. [file crc-24-0348_supplementary_dataset_s10_suppsd10.txt]

query	significant	p_value	term_size	query_size	intersection_size	precision	recall	term_id	source	term_name	effective_domain_size	source_order
block1	TRUE	0.0133595199778686	11561	29	23	0.793103448275862	0.00198944727964709	GO:0005737	GO:CC	cytoplasm	26995	309
block1	TRUE	0.0249787680471602	1	1	1	1	1	CORUM:3152	CORUM	Notch1(N-TM)-Notch1(N-EC) heterodimer complex	1082	345
block1	TRUE	0.0261455866471876	6	29	2	0.0689655172413793	0.333333333333333	GO:0006116	GO:BP	NADH oxidation	26944	1995
block1	TRUE	0.0384927494312413	86	28	3	0.107142857142857	0.0348837209302326	GO:0016209	GO:MF	antioxidant activity	25063	2733
block1	TRUE	0.0464309901490696	869	29	7	0.241379310344828	0.00805523590333717	GO:0019725	GO:BP	cellular homeostasis	26944	6234
block1	TRUE	0.0475502206150758	2369	28	10	0.357142857142857	0.00422119037568594	GO:0042802	GO:MF	identical protein binding	25063	5644
block1	TRUE	0.0499575360943205	2	1	1	1	0.5	CORUM:7553	CORUM	CSL-Notch1ICD-Maml1 complex	1082	674
