# Supplementary material for: The Capicua C1 Domain Is Required for Full Activity of the CIC::DUX4 Fusion Oncoprotein
Source: Cancer Res Commun. 2024 Dec 9;4(12):3099–113. doi: 10.1158/2767-9764.CRC-24-0348 (PMC11626509; doi:10.1158/2767-9764.CRC-24-0348)
Supplement: Supplementary Dataset S11 — gProfiler2 output for NIH/3T3 block 2 genes. [file crc-24-0348_supplementary_dataset_s11_suppsd11.txt]

query	significant	p_value	term_size	query_size	intersection_size	precision	recall	term_id	source	term_name	effective_domain_size	source_order
block2	TRUE	1.44436558208738e-10	6589	118	67	0.567796610169492	0.0101684625891638	GO:0048518	GO:BP	positive regulation of biological process	26944	13226
block2	TRUE	2.85743670263029e-09	6078	118	62	0.525423728813559	0.0102007239223429	GO:0048522	GO:BP	positive regulation of cellular process	26944	13230
block2	TRUE	1.18950973674835e-08	6269	118	62	0.525423728813559	0.00988993459881959	GO:0048856	GO:BP	anatomical structure development	26944	13525
block2	TRUE	1.53213937379558e-08	6854	118	65	0.550847457627119	0.00948351327691859	GO:0032502	GO:BP	developmental process	26944	7884
block2	TRUE	2.79926536836136e-06	4117	118	45	0.38135593220339	0.0109302890454214	GO:0048731	GO:BP	system development	26944	13413
block2	TRUE	4.30475213364423e-06	10460	121	82	0.677685950413223	0.00783938814531549	GO:0005515	GO:MF	protein binding	25063	1492
block2	TRUE	5.68075611813932e-06	2428	118	33	0.279661016949153	0.0135914332784185	GO:0006796	GO:BP	phosphate-containing compound metabolic process	26944	2510
block2	TRUE	6.2169109646115e-06	4879	118	49	0.415254237288136	0.0100430416068867	GO:0007275	GO:BP	multicellular organism development	26944	2835
block2	TRUE	7.12389218964892e-06	2450	118	33	0.279661016949153	0.013469387755102	GO:0006793	GO:BP	phosphorus metabolic process	26944	2507
block2	TRUE	7.60450513432188e-06	3165	118	38	0.322033898305085	0.0120063191153239	GO:0051239	GO:BP	regulation of multicellular organismal process	26944	14037
block2	TRUE	7.8679196396457e-06	8071	120	76	0.633333333333333	0.00941642919093049	TF:M01118	TF	Factor: WT1; motif: SMCNCCNSC	21629	3834
block2	TRUE	1.90312673937279e-05	970	118	20	0.169491525423729	0.0206185567010309	GO:0007167	GO:BP	enzyme-linked receptor protein signaling pathway	26944	2762
block2	TRUE	2.29985653795019e-05	1591	121	26	0.214876033057851	0.0163419233186675	GO:0005102	GO:MF	signaling receptor binding	25063	1277
block2	TRUE	2.79416855353686e-05	1097	118	21	0.177966101694915	0.0191431175934366	GO:0008284	GO:BP	positive regulation of cell population proliferation	26944	3186
block2	TRUE	3.18028267952457e-05	4777	118	47	0.398305084745763	0.00983881096922755	GO:0030154	GO:BP	cell differentiation	26944	6924
block2	TRUE	3.20195434604454e-05	4778	118	47	0.398305084745763	0.00983675177898702	GO:0048869	GO:BP	cellular developmental process	26944	13537
block2	TRUE	3.70641042809793e-05	2761	118	34	0.288135593220339	0.0123143788482434	GO:0009653	GO:BP	anatomical structure morphogenesis	26944	3608
block2	TRUE	4.03059059327925e-05	13527	118	89	0.754237288135593	0.00657943372514231	GO:0065007	GO:BP	biological regulation	26944	16384
block2	TRUE	4.28635525309236e-05	4567	120	52	0.433333333333333	0.0113860302167725	TF:M01118_1	TF	Factor: WT1; motif: SMCNCCNSC; match class: 1	21629	3835
block2	TRUE	4.68358414362211e-05	1470	118	24	0.203389830508475	0.0163265306122449	GO:0016310	GO:BP	phosphorylation	26944	5261
block2	TRUE	4.98392137276793e-05	12593	118	85	0.720338983050847	0.00674978162471214	GO:0050794	GO:BP	regulation of cellular process	26944	13691
block2	TRUE	6.67818770737834e-05	13144	118	87	0.73728813559322	0.00661898965307365	GO:0050789	GO:BP	regulation of biological process	26944	13687
block2	TRUE	6.77020985039022e-05	3427	118	38	0.322033898305085	0.0110884155237817	GO:0010604	GO:BP	positive regulation of macromolecule metabolic process	26944	4301
block2	TRUE	7.15344425934253e-05	3434	118	38	0.322033898305085	0.0110658124635993	GO:0031325	GO:BP	positive regulation of cellular metabolic process	26944	7374
block2	TRUE	7.21539650504051e-05	5599	118	51	0.432203389830508	0.00910876942311127	GO:0048523	GO:BP	negative regulation of cellular process	26944	13231
block2	TRUE	9.07658938633049e-05	9132	118	69	0.584745762711864	0.00755584756898817	GO:0032501	GO:BP	multicellular organismal process	26944	7883
block2	TRUE	0.000126758591171459	1799	118	26	0.220338983050847	0.0144524735964425	GO:0042127	GO:BP	regulation of cell population proliferation	26944	10326
block2	TRUE	0.000133961038830736	1804	118	26	0.220338983050847	0.0144124168514412	GO:0051240	GO:BP	positive regulation of multicellular organismal process	26944	14038
block2	TRUE	0.000192734212019201	5229	118	48	0.406779661016949	0.00917957544463568	GO:0051171	GO:BP	regulation of nitrogen compound metabolic process	26944	13995
block2	TRUE	0.000202463685632588	3260	118	36	0.305084745762712	0.0110429447852761	GO:0048513	GO:BP	animal organ development	26944	13223
block2	TRUE	0.000227983293138418	3745	118	39	0.330508474576271	0.0104138851802403	GO:0009893	GO:BP	positive regulation of metabolic process	26944	3791
block2	TRUE	0.000318114490251611	1041	118	19	0.161016949152542	0.0182516810758886	GO:0019220	GO:BP	regulation of phosphate metabolic process	26944	5787
block2	TRUE	0.000322861878206868	1042	118	19	0.161016949152542	0.0182341650671785	GO:0051174	GO:BP	regulation of phosphorus metabolic process	26944	13998
block2	TRUE	0.00035656439825095	6425	118	54	0.457627118644068	0.00840466926070039	GO:0031323	GO:BP	regulation of cellular metabolic process	26944	7372
block2	TRUE	0.00048224390538929	1794	118	25	0.211864406779661	0.0139353400222965	GO:0141124	GO:BP	intracellular signaling cassette	26944	20599
block2	TRUE	0.000539762083664443	6882	118	56	0.474576271186441	0.00813716942749201	GO:0019222	GO:BP	regulation of metabolic process	26944	5789
block2	TRUE	0.000555336169191035	5407	118	48	0.406779661016949	0.0088773811725541	GO:0080090	GO:BP	regulation of primary metabolic process	26944	18320
block2	TRUE	0.000592192473714191	11561	122	78	0.639344262295082	0.00674682120923796	GO:0005737	GO:CC	cytoplasm	26995	309
block2	TRUE	0.000607102077330131	5966	118	51	0.432203389830508	0.00854844116661079	GO:0048519	GO:BP	negative regulation of biological process	26944	13227
block2	TRUE	0.000677689464796867	877	118	17	0.144067796610169	0.0193842645381984	GO:0042325	GO:BP	regulation of phosphorylation	26944	10439
block2	TRUE	0.000747403749706845	1706	118	24	0.203389830508475	0.0140679953106682	GO:0030030	GO:BP	cell projection organization	26944	6891
block2	TRUE	0.00102853928396027	6721	120	63	0.525	0.00937360511828597	TF:M00800	TF	Factor: AP-2; motif: GSCCSCRGGCNRNRNN	21629	114
block2	TRUE	0.00119751310078128	3987	118	39	0.330508474576271	0.00978179082016554	GO:0048583	GO:BP	regulation of response to stimulus	26944	13279
block2	TRUE	0.00165229054391673	2374	120	32	0.266666666666667	0.0134793597304128	TF:M00947_1	TF	Factor: CP2/LBP-1c/LSF; motif: GCTGGNTNGNNCYNG; match class: 1	21629	543
block2	TRUE	0.00177215657000768	16378	121	102	0.84297520661157	0.00622786665038466	GO:0005488	GO:MF	binding	25063	1480
block2	TRUE	0.00190983653865397	1666	118	23	0.194915254237288	0.0138055222088836	GO:0120036	GO:BP	plasma membrane bounded cell projection organization	26944	20035
block2	TRUE	0.00251869365843339	8048	120	70	0.583333333333333	0.00869781312127237	TF:M07397	TF	Factor: ZBP89; motif: CCCCKCCCCCNN	21629	3874
block2	TRUE	0.00278835210756873	8412	120	72	0.6	0.00855920114122682	TF:M07040_1	TF	Factor: GKLF; motif: NNRRGRRNGNSNNN; match class: 1	21629	1371
block2	TRUE	0.00313689757981119	6862	122	53	0.434426229508197	0.00772369571553483	GO:0071944	GO:CC	cell periphery	26995	2793
block2	TRUE	0.00332525804184681	1216	118	19	0.161016949152542	0.015625	GO:0072359	GO:BP	circulatory system development	26944	17886
block2	TRUE	0.00412618802284202	680	118	14	0.11864406779661	0.0205882352941176	GO:0010562	GO:BP	positive regulation of phosphorus metabolic process	26944	4264
block2	TRUE	0.00412618802284202	680	118	14	0.11864406779661	0.0205882352941176	GO:0045937	GO:BP	positive regulation of phosphate metabolic process	26944	12129
block2	TRUE	0.00423893933239778	6367	122	50	0.409836065573771	0.00785299198994817	GO:0005886	GO:CC	plasma membrane	26995	422
block2	TRUE	0.00459667216900429	2168	118	26	0.220338983050847	0.0119926199261993	GO:0008283	GO:BP	cell population proliferation	26944	3185
block2	TRUE	0.0046732100146295	6358	118	51	0.432203389830508	0.00802139037433155	GO:0060255	GO:BP	regulation of macromolecule metabolic process	26944	14938
block2	TRUE	0.00538598515844967	597	118	13	0.110169491525424	0.0217755443886097	GO:0042327	GO:BP	positive regulation of phosphorylation	26944	10441
block2	TRUE	0.00595544766216512	2944	118	31	0.26271186440678	0.0105298913043478	GO:0051173	GO:BP	positive regulation of nitrogen compound metabolic process	26944	13997
block2	TRUE	0.00650641651685754	1273	118	19	0.161016949152542	0.0149253731343284	GO:0040011	GO:BP	locomotion	26944	10240
block2	TRUE	0.00705698088646849	927	118	16	0.135593220338983	0.017259978425027	GO:0035239	GO:BP	tube morphogenesis	26944	9225
block2	TRUE	0.00744155556132016	1045	118	17	0.144067796610169	0.0162679425837321	GO:0000902	GO:BP	cell morphogenesis	26944	242
block2	TRUE	0.00806548092631598	350	118	10	0.0847457627118644	0.0285714285714286	GO:0001666	GO:BP	response to hypoxia	26944	382
block2	TRUE	0.00879807991229815	5836	120	55	0.458333333333333	0.00942426319396847	TF:M03876_1	TF	Factor: Kaiso; motif: GCMGGGRGCRGS; match class: 1	21629	1853
block2	TRUE	0.00920380481626375	1181	118	18	0.152542372881356	0.0152413209144793	GO:0035295	GO:BP	tube development	26944	9257
block2	TRUE	0.00924307941821747	2698	118	29	0.245762711864407	0.0107487027427724	GO:0050793	GO:BP	regulation of developmental process	26944	13690
block2	TRUE	0.0118920994021667	3202	118	32	0.271186440677966	0.00999375390381012	GO:0048468	GO:BP	cell development	26944	13194
block2	TRUE	0.0122610649302799	1723	118	22	0.186440677966102	0.0127684271619269	GO:0048585	GO:BP	negative regulation of response to stimulus	26944	13281
block2	TRUE	0.0130586933979802	11107	120	85	0.708333333333333	0.00765283154767264	TF:M03876	TF	Factor: Kaiso; motif: GCMGGGRGCRGS	21629	1852
block2	TRUE	0.0131805826159652	1465	118	20	0.169491525423729	0.0136518771331058	GO:0007155	GO:BP	cell adhesion	26944	2750
block2	TRUE	0.0133864218383515	19	39	4	0.102564102564103	0.210526315789474	HP:0002248	HP	Hematemesis	5098	1656
block2	TRUE	0.0147454785971513	2610	118	28	0.23728813559322	0.010727969348659	GO:0035556	GO:BP	intracellular signal transduction	26944	9405
block2	TRUE	0.0167074646825221	105	118	6	0.0508474576271186	0.0571428571428571	GO:0030510	GO:BP	regulation of BMP signaling pathway	26944	7063
block2	TRUE	0.0172114696697306	1236	118	18	0.152542372881356	0.0145631067961165	GO:0006468	GO:BP	protein phosphorylation	26944	2231
block2	TRUE	0.017343508600308	1761	118	22	0.186440677966102	0.0124929017603634	GO:0045595	GO:BP	regulation of cell differentiation	26944	11842
block2	TRUE	0.0178032088054137	383	118	10	0.0847457627118644	0.0261096605744125	GO:0036293	GO:BP	response to decreased oxygen levels	26944	9871
block2	TRUE	0.018964115296314	2799	118	29	0.245762711864407	0.0103608431582708	GO:0031328	GO:BP	positive regulation of cellular biosynthetic process	26944	7377
block2	TRUE	0.0202772688291631	1037	122	15	0.122950819672131	0.0144648023143684	GO:0009986	GO:CC	cell surface	26995	661
block2	TRUE	0.0213095500402552	2359	118	26	0.220338983050847	0.0110216193302247	GO:0048584	GO:BP	positive regulation of response to stimulus	26944	13280
block2	TRUE	0.0215889278860281	6321	120	57	0.475	0.00901756051257712	TF:M01175	TF	Factor: CKROX; motif: SCCCTCCCC	21629	484
block2	TRUE	0.0229822272159387	2827	118	29	0.245762711864407	0.0102582242660064	GO:0009891	GO:BP	positive regulation of biosynthetic process	26944	3789
block2	TRUE	0.0239575886975335	793	118	14	0.11864406779661	0.0176544766708701	GO:0001944	GO:BP	vasculature development	26944	560
block2	TRUE	0.0263742772990066	3005	118	30	0.254237288135593	0.00998336106489185	GO:0009966	GO:BP	regulation of signal transduction	26944	3842
block2	TRUE	0.0273404610005021	2697	118	28	0.23728813559322	0.0103819058212829	GO:0010557	GO:BP	positive regulation of macromolecule biosynthetic process	26944	4259
block2	TRUE	0.0281910912740109	115	118	6	0.0508474576271186	0.0521739130434783	GO:0033674	GO:BP	positive regulation of kinase activity	26944	8629
block2	TRUE	0.0317016473190646	1045	118	16	0.135593220338983	0.015311004784689	GO:2000145	GO:BP	regulation of cell motility	26944	26166
block2	TRUE	0.0329762433152139	816	118	14	0.11864406779661	0.017156862745098	GO:0001932	GO:BP	regulation of protein phosphorylation	26944	551
block2	TRUE	0.0331970864489441	2122	118	24	0.203389830508475	0.0113100848256362	GO:0009888	GO:BP	tissue development	26944	3786
block2	TRUE	0.0336035850644496	8584	120	70	0.583333333333333	0.0081547064305685	TF:M00947	TF	Factor: CP2/LBP-1c/LSF; motif: GCTGGNTNGNNCYNG	21629	542
block2	TRUE	0.0338172534164614	2728	118	28	0.23728813559322	0.0102639296187683	GO:0036211	GO:BP	protein modification process	26944	9821
block2	TRUE	0.03624924097079	350	121	9	0.0743801652892562	0.0257142857142857	GO:0042578	GO:MF	phosphoric ester hydrolase activity	25063	5622
block2	TRUE	0.0379880063684166	5956	120	54	0.45	0.00906648757555406	TF:M12438	TF	Factor: Wt1; motif: NNCCTCCCCCACNN	21629	3830
block2	TRUE	0.0394924738272951	14198	120	99	0.825	0.0069728130722637	TF:M02885	TF	Factor: MYF6; motif: NNNRACAGNCNCNCC	21629	2234
block2	TRUE	0.0411912532154879	7268	120	62	0.516666666666667	0.0085305448541552	TF:M01721	TF	Factor: PUR1; motif: GGGNCAGNN	21629	2896
block2	TRUE	0.0415714696375597	1722	118	21	0.177966101694915	0.0121951219512195	GO:1902531	GO:BP	regulation of intracellular signal transduction	26944	22895
block2	TRUE	0.0429034362073143	700	120	14	0.116666666666667	0.02	TF:M12428	TF	Factor: Plagl1; motif: NNCTGGGGCCANN	21629	2782
block2	TRUE	0.0436618407568119	2766	118	28	0.23728813559322	0.0101229211858279	GO:0007166	GO:BP	cell surface receptor signaling pathway	26944	2761
block2	TRUE	0.0449828947976414	5832	120	53	0.441666666666667	0.0090877914951989	TF:M02933_1	TF	Factor: ZF5; motif: GYCGCGCARNGCNN; match class: 1	21629	3935
block2	TRUE	0.0484163768640667	261	118	8	0.0677966101694915	0.0306513409961686	GO:0090092	GO:BP	regulation of transmembrane receptor protein serine/threonine kinase signaling pathway	26944	18539
block2	TRUE	0.0497361707195098	3936	118	35	0.296610169491525	0.00889227642276423	GO:0006950	GO:BP	response to stress	26944	2613
