# Supplementary material for: The Capicua C1 Domain Is Required for Full Activity of the CIC::DUX4 Fusion Oncoprotein
Source: Cancer Res Commun. 2024 Dec 9;4(12):3099–113. doi: 10.1158/2767-9764.CRC-24-0348 (PMC11626509; doi:10.1158/2767-9764.CRC-24-0348)
Supplement: Supplementary Dataset S12 — gProfiler2 output for NIH/3T3 block 3 genes. [file crc-24-0348_supplementary_dataset_s12_suppsd12.txt]

query	significant	p_value	term_size	query_size	intersection_size	precision	recall	term_id	source	term_name	effective_domain_size	source_order
block3	TRUE	3.29617875608873e-13	6854	184	99	0.53804347826087	0.0144441202217683	GO:0032502	GO:BP	developmental process	26944	7884
block3	TRUE	4.09580146336378e-12	6269	184	92	0.5	0.0146753868240549	GO:0048856	GO:BP	anatomical structure development	26944	13525
block3	TRUE	9.40894594530893e-11	4879	184	77	0.418478260869565	0.0157819225251076	GO:0007275	GO:BP	multicellular organism development	26944	2835
block3	TRUE	2.59960773645625e-09	4117	184	67	0.364130434782609	0.0162739859120719	GO:0048731	GO:BP	system development	26944	13413
block3	TRUE	3.14025375705888e-08	4777	184	71	0.385869565217391	0.0148628846556416	GO:0030154	GO:BP	cell differentiation	26944	6924
block3	TRUE	3.17177035950701e-08	4778	184	71	0.385869565217391	0.0148597739640017	GO:0048869	GO:BP	cellular developmental process	26944	13537
block3	TRUE	4.16770962232689e-08	2766	184	51	0.277173913043478	0.0184381778741865	GO:0007166	GO:BP	cell surface receptor signaling pathway	26944	2761
block3	TRUE	4.44325650475259e-08	5599	184	78	0.423913043478261	0.0139310591176996	GO:0048523	GO:BP	negative regulation of cellular process	26944	13231
block3	TRUE	6.79837239243755e-08	13527	184	136	0.739130434782609	0.0100539661417905	GO:0065007	GO:BP	biological regulation	26944	16384
block3	TRUE	1.27410453483161e-07	2122	184	43	0.233695652173913	0.0202639019792648	GO:0009888	GO:BP	tissue development	26944	3786
block3	TRUE	1.44502831202859e-07	11561	181	119	0.657458563535912	0.0102932272294784	GO:0005737	GO:CC	cytoplasm	26995	309
block3	TRUE	1.4707388512473e-07	5966	184	80	0.434782608695652	0.0134093194770365	GO:0048519	GO:BP	negative regulation of biological process	26944	13227
block3	TRUE	1.56043604798375e-07	1794	184	39	0.21195652173913	0.0217391304347826	GO:0141124	GO:BP	intracellular signaling cassette	26944	20599
block3	TRUE	1.91332368605991e-07	14398	185	161	0.87027027027027	0.0111821086261981	TF:M00333	TF	Factor: ZF5; motif: NRNGNGCGCGCWN	21629	3922
block3	TRUE	3.93751403049538e-07	10412	185	131	0.708108108108108	0.0125816365731848	TF:M00803	TF	Factor: E2F; motif: GGCGSG	21629	788
block3	TRUE	5.07124286295904e-07	11975	185	143	0.772972972972973	0.0119415448851775	TF:M01240_1	TF	Factor: BEN; motif: CAGCGRNV; match class: 1	21629	285
block3	TRUE	5.07504154284487e-07	12593	184	128	0.695652173913043	0.0101643770348606	GO:0050794	GO:BP	regulation of cellular process	26944	13691
block3	TRUE	5.34249687214669e-07	3165	184	53	0.28804347826087	0.0167456556082148	GO:0051239	GO:BP	regulation of multicellular organismal process	26944	14037
block3	TRUE	6.59210203147407e-07	2698	184	48	0.260869565217391	0.0177909562638992	GO:0050793	GO:BP	regulation of developmental process	26944	13690
block3	TRUE	7.1450644800372e-07	2610	184	47	0.255434782608696	0.018007662835249	GO:0035556	GO:BP	intracellular signal transduction	26944	9405
block3	TRUE	8.19384192313611e-07	3005	184	51	0.277173913043478	0.0169717138103161	GO:0009966	GO:BP	regulation of signal transduction	26944	3842
block3	TRUE	8.96744550261414e-07	13144	184	131	0.71195652173913	0.00996652465003043	GO:0050789	GO:BP	regulation of biological process	26944	13687
block3	TRUE	1.34427458248454e-06	1761	184	37	0.201086956521739	0.0210107893242476	GO:0045595	GO:BP	regulation of cell differentiation	26944	11842
block3	TRUE	1.49761159945219e-06	14210	185	158	0.854054054054054	0.011118930330753	TF:M10209	TF	Factor: E2F-1; motif: GNGGGCGGGRMN	21629	742
block3	TRUE	1.60921953657302e-06	3987	184	60	0.326086956521739	0.0150489089541008	GO:0048583	GO:BP	regulation of response to stimulus	26944	13279
block3	TRUE	1.65369452941882e-06	10720	185	132	0.713513513513514	0.0123134328358209	TF:M10375	TF	Factor: Sp1; motif: GGNGGGGGNGGGGGMGGGGCNGGG	21629	3308
block3	TRUE	2.34093807755362e-06	12044	185	142	0.767567567567568	0.0117901029558286	TF:M00716_1	TF	Factor: ZF5; motif: GSGCGCGR; match class: 1	21629	3921
block3	TRUE	2.63607947887873e-06	3616	184	56	0.304347826086957	0.0154867256637168	GO:0023051	GO:BP	regulation of signaling	26944	6876
block3	TRUE	2.63607947887873e-06	3616	184	56	0.304347826086957	0.0154867256637168	GO:0010646	GO:BP	regulation of cell communication	26944	4342
block3	TRUE	2.74968182958871e-06	2529	184	45	0.244565217391304	0.0177935943060498	GO:0007399	GO:BP	nervous system development	26944	2932
block3	TRUE	3.1832256731304e-06	7582	184	90	0.489130434782609	0.0118702189395938	GO:0007154	GO:BP	cell communication	26944	2749
block3	TRUE	3.21501955352706e-06	7232	185	101	0.545945945945946	0.0139657079646018	TF:M08867	TF	Factor: AP2; motif: GCCYGSGGSN	21629	116
block3	TRUE	4.41774960929837e-06	758	184	23	0.125	0.0303430079155673	GO:0000165	GO:BP	MAPK cascade	26944	56
block3	TRUE	4.95509170233908e-06	970	184	26	0.141304347826087	0.0268041237113402	GO:0007167	GO:BP	enzyme-linked receptor protein signaling pathway	26944	2762
block3	TRUE	5.14079498070728e-06	14823	185	161	0.87027027027027	0.0108614990217905	TF:M00716	TF	Factor: ZF5; motif: GSGCGCGR	21629	3920
block3	TRUE	5.17277874351263e-06	6895	184	84	0.456521739130435	0.0121827411167513	GO:0007165	GO:BP	signal transduction	26944	2760
block3	TRUE	6.47825736573426e-06	10506	184	111	0.603260869565217	0.0105653912050257	GO:0050896	GO:BP	response to stimulus	26944	13774
block3	TRUE	7.11887986967017e-06	14271	185	157	0.848648648648649	0.0110013313713125	TF:M08995	TF	Factor: CTCF; motif: NAGGGGGCGCNNKNNNN	21629	620
block3	TRUE	7.87590406675272e-06	9128	185	117	0.632432432432432	0.012817703768624	TF:M07395	TF	Factor: Sp1; motif: NGGGGCGGGGN	21629	3312
block3	TRUE	9.49264931858552e-06	1550	184	33	0.179347826086957	0.0212903225806452	GO:2000026	GO:BP	regulation of multicellular organismal development	26944	26054
block3	TRUE	1.09618978119307e-05	8941	185	115	0.621621621621622	0.0128620959624203	TF:M00932	TF	Factor: Sp1; motif: NNGGGGCGGGGNN	21629	3314
block3	TRUE	1.15599921593624e-05	1907	184	37	0.201086956521739	0.0194022024121657	GO:0022008	GO:BP	neurogenesis	26944	6799
block3	TRUE	1.2159458015455e-05	800	184	23	0.125	0.02875	GO:0030155	GO:BP	regulation of cell adhesion	26944	6925
block3	TRUE	1.27696259753526e-05	13635	185	152	0.821621621621622	0.0111477814448111	TF:M02844	TF	Factor: BCL6B; motif: NNNNCCGCCCCWNNNN	21629	268
block3	TRUE	1.28614376021534e-05	5836	185	86	0.464864864864865	0.0147361206305689	TF:M03876_1	TF	Factor: Kaiso; motif: GCMGGGRGCRGS; match class: 1	21629	1853
block3	TRUE	1.31181617660641e-05	670	184	21	0.114130434782609	0.0313432835820895	GO:0043408	GO:BP	regulation of MAPK cascade	26944	11031
block3	TRUE	1.33562365252461e-05	7515	185	102	0.551351351351351	0.0135728542914172	TF:M02036	TF	Factor: WT1; motif: CGCCCCCNCN	21629	3836
block3	TRUE	1.35308284895599e-05	3260	184	51	0.277173913043478	0.0156441717791411	GO:0048513	GO:BP	animal organ development	26944	13223
block3	TRUE	1.37392978896454e-05	2761	184	46	0.25	0.0166606302064469	GO:0009653	GO:BP	anatomical structure morphogenesis	26944	3608
block3	TRUE	1.39381408146269e-05	8517	185	111	0.6	0.013032758013385	TF:M02844_1	TF	Factor: BCL6B; motif: NNNNCCGCCCCWNNNN; match class: 1	21629	269
block3	TRUE	1.53172047606335e-05	2001	185	43	0.232432432432432	0.0214892553723138	TF:M07329_1	TF	Factor: Osx; motif: CCNCCCCCNNN; match class: 1	21629	2615
block3	TRUE	1.60702915762061e-05	9132	184	100	0.543478260869565	0.0109505037231713	GO:0032501	GO:BP	multicellular organismal process	26944	7883
block3	TRUE	2.14488573490754e-05	7472	184	87	0.472826086956522	0.0116434689507495	GO:0023052	GO:BP	signaling	26944	6877
block3	TRUE	2.26410514584342e-05	9977	185	123	0.664864864864865	0.0123283552169991	TF:M10276_1	TF	Factor: Kaiso; motif: SARNYCTCGCGAGAN; match class: 1	21629	3887
block3	TRUE	2.35926870207233e-05	10460	183	113	0.617486338797814	0.0108030592734226	GO:0005515	GO:MF	protein binding	25063	1492
block3	TRUE	2.39845029351709e-05	4349	185	70	0.378378378378378	0.0160956541733732	TF:M04506	TF	Factor: Egr1; motif: NNMCGCCCMCTCAMWN	21629	840
block3	TRUE	2.51869629390178e-05	3445	185	60	0.324324324324324	0.0174165457184325	TF:M10279_1	TF	Factor: GKLF; motif: NNNRNWGGGTGKGGC; match class: 1	21629	1369
block3	TRUE	2.52075439570531e-05	3097	185	56	0.302702702702703	0.0180820148530836	TF:M07277_1	TF	Factor: BTEB2; motif: RGGGNGKGGN; match class: 1	21629	341
block3	TRUE	2.88659000830732e-05	6652	185	93	0.502702702702703	0.0139807576668671	TF:M01219	TF	Factor: SP1:SP3; motif: CCSCCCCCYCC	21629	3302
block3	TRUE	3.00628255436296e-05	1214	184	28	0.152173913043478	0.0230642504118616	GO:0051241	GO:BP	negative regulation of multicellular organismal process	26944	14039
block3	TRUE	3.48374746026482e-05	1722	184	34	0.184782608695652	0.0197444831591173	GO:1902531	GO:BP	regulation of intracellular signal transduction	26944	22895
block3	TRUE	3.50136900980317e-05	11263	185	133	0.718918918918919	0.0118085767557489	TF:M02089	TF	Factor: E2F-3; motif: GGCGGGN	21629	766
block3	TRUE	3.89592865880928e-05	1309	184	29	0.157608695652174	0.0221543162719633	GO:0060429	GO:BP	epithelium development	26944	15095
block3	TRUE	4.01966065812105e-05	8659	185	111	0.6	0.0128190322208107	TF:M00931	TF	Factor: Sp1; motif: GGGGCGGGGC	21629	3318
block3	TRUE	4.1675455066206e-05	6078	184	75	0.407608695652174	0.0123395853899309	GO:0048522	GO:BP	positive regulation of cellular process	26944	13230
block3	TRUE	4.83776257058137e-05	99	184	9	0.0489130434782609	0.0909090909090909	GO:0030168	GO:BP	platelet activation	26944	6932
block3	TRUE	4.90977061450747e-05	6589	184	79	0.429347826086957	0.0119896797693125	GO:0048518	GO:BP	positive regulation of biological process	26944	13226
block3	TRUE	5.2919215131518e-05	5104	185	77	0.416216216216216	0.0150862068965517	TF:M01858	TF	Factor: AP-2beta; motif: GCNNNGGSCNGVGGGN	21629	100
block3	TRUE	5.90752183795419e-05	599	184	19	0.103260869565217	0.0317195325542571	GO:0007169	GO:BP	transmembrane receptor protein tyrosine kinase signaling pathway	26944	2764
block3	TRUE	8.30897249873519e-05	7319	185	98	0.52972972972973	0.013389807350731	TF:M10278	TF	Factor: KLF3; motif: NNNNNNGGGCGGGGCNNGN	21629	1868
block3	TRUE	8.47408878145083e-05	3134	184	48	0.260869565217391	0.01531589023612	GO:0065008	GO:BP	regulation of biological quality	26944	16385
block3	TRUE	8.74342007427495e-05	7111	185	96	0.518918918918919	0.013500210940796	TF:M00915	TF	Factor: AP-2; motif: SNNNCCNCAGGCN	21629	120
block3	TRUE	0.000106181741831847	8794	185	111	0.6	0.0126222424380259	TF:M00196	TF	Factor: Sp1; motif: NGGGGGCGGGGYN	21629	3316
block3	TRUE	0.000107552370584996	1804	184	34	0.184782608695652	0.0188470066518847	GO:0051240	GO:BP	positive regulation of multicellular organismal process	26944	14038
block3	TRUE	0.000118655008071594	8023	185	104	0.562162162162162	0.0129627321450829	TF:M00189	TF	Factor: AP-2; motif: MKCCCSCNGGCG	21629	118
block3	TRUE	0.000119747987440995	1723	184	33	0.179347826086957	0.0191526407428903	GO:0048585	GO:BP	negative regulation of response to stimulus	26944	13281
block3	TRUE	0.000133612279763717	912	184	23	0.125	0.025219298245614	GO:0048871	GO:BP	multicellular organismal-level homeostasis	26944	13539
block3	TRUE	0.00014108193498037	6539	185	90	0.486486486486487	0.0137635724116837	TF:M05407	TF	Factor: Klf17; motif: NGGGCGG	21629	1864
block3	TRUE	0.000144096449021762	771	184	21	0.114130434782609	0.0272373540856031	GO:0007610	GO:BP	behavior	26944	3101
block3	TRUE	0.000153771449160759	1480	184	30	0.16304347826087	0.0202702702702703	GO:0051094	GO:BP	positive regulation of developmental process	26944	13928
block3	TRUE	0.000165676581149652	7089	185	95	0.513513513513513	0.0134010438707857	TF:M03807	TF	Factor: SP2; motif: GNNGGGGGCGGGGSN	21629	3324
block3	TRUE	0.000201944541837692	3434	184	50	0.271739130434783	0.0145602795573675	GO:0031325	GO:BP	positive regulation of cellular metabolic process	26944	7374
block3	TRUE	0.000240324811794842	1733	185	37	0.2	0.0213502596653203	TF:M05407_1	TF	Factor: Klf17; motif: NGGGCGG; match class: 1	21629	1865
block3	TRUE	0.000247204547427701	58	184	7	0.0380434782608696	0.120689655172414	GO:0070527	GO:BP	platelet aggregation	26944	16662
block3	TRUE	0.000255206986494346	7580	185	99	0.535135135135135	0.0130606860158311	TF:M07277	TF	Factor: BTEB2; motif: RGGGNGKGGN	21629	340
block3	TRUE	0.000258473367731569	7691	185	100	0.540540540540541	0.0130022103757639	TF:M07436	TF	Factor: WT1; motif: NNGGGNGGGSGN	21629	3832
block3	TRUE	0.000291437615936303	733	184	20	0.108695652173913	0.0272851296043656	GO:0061061	GO:BP	muscle structure development	26944	15656
block3	TRUE	0.00029726014800879	354	184	14	0.0760869565217391	0.0395480225988701	GO:0050878	GO:BP	regulation of body fluid levels	26944	13758
block3	TRUE	0.000297347667339084	10836	185	127	0.686486486486486	0.0117201919527501	TF:M01113	TF	Factor: CACD; motif: CCACRCCC	21629	354
block3	TRUE	0.000309539097369058	2978	185	52	0.281081081081081	0.0174613834788449	TF:M01588_1	TF	Factor: GKLF; motif: GCCMCRCCCNNN; match class: 1	21629	1365
block3	TRUE	0.000359786017681487	1453	184	29	0.157608695652174	0.0199587061252581	GO:0023057	GO:BP	negative regulation of signaling	26944	6879
block3	TRUE	0.000375584399546043	1456	184	29	0.157608695652174	0.0199175824175824	GO:0010648	GO:BP	negative regulation of cell communication	26944	4344
block3	TRUE	0.000376606795071624	1287	184	27	0.146739130434783	0.020979020979021	GO:0048666	GO:BP	neuron development	26944	13349
block3	TRUE	0.000426940907725383	1465	184	29	0.157608695652174	0.0197952218430034	GO:0007155	GO:BP	cell adhesion	26944	2750
block3	TRUE	0.000437505073274634	3202	184	47	0.255434782608696	0.0146783260462211	GO:0048468	GO:BP	cell development	26944	13194
block3	TRUE	0.000459655502836338	7229	185	95	0.513513513513513	0.0131415133490109	TF:M05494	TF	Factor: Egr-2; motif: GCGTGGGCGG	21629	854
block3	TRUE	0.000470612836798417	3745	184	52	0.282608695652174	0.0138851802403204	GO:0009893	GO:BP	positive regulation of metabolic process	26944	3791
block3	TRUE	0.000490204763215362	8752	184	93	0.505434782608696	0.0106261425959781	GO:0051716	GO:BP	cellular response to stimulus	26944	14364
block3	TRUE	0.000511875127121676	1835	184	33	0.179347826086957	0.017983651226158	GO:0042592	GO:BP	homeostatic process	26944	10601
block3	TRUE	0.00053840786287014	1569	184	30	0.16304347826087	0.0191204588910134	GO:0030182	GO:BP	neuron differentiation	26944	6936
block3	TRUE	0.000541928347156829	1311	184	27	0.146739130434783	0.0205949656750572	GO:0009968	GO:BP	negative regulation of signal transduction	26944	3844
block3	TRUE	0.000585011466721588	6414	185	87	0.47027027027027	0.0135640785781104	TF:M03567	TF	Factor: Sp2; motif: NYSGCCCCGCCCCCY	21629	3322
block3	TRUE	0.000605725975517902	7376	185	96	0.518918918918919	0.0130151843817787	TF:M10375_1	TF	Factor: Sp1; motif: GGNGGGGGNGGGGGMGGGGCNGGG; match class: 1	21629	3309
block3	TRUE	0.000605751422984328	5296	185	76	0.410810810810811	0.0143504531722054	TF:M05599	TF	Factor: WT1; motif: NGCGGGGGGGTSMMCYN	21629	3828
block3	TRUE	0.000666753317532676	1078	184	24	0.130434782608696	0.0222634508348794	GO:0051093	GO:BP	negative regulation of developmental process	26944	13927
block3	TRUE	0.000685588202283794	5816	185	81	0.437837837837838	0.0139270976616231	TF:M08878	TF	Factor: EGR; motif: CGCCCCCGCNN	21629	874
block3	TRUE	0.000719546712681917	222	184	11	0.0597826086956522	0.0495495495495495	GO:0010810	GO:BP	regulation of cell-substrate adhesion	26944	4475
block3	TRUE	0.000751339629940415	7844	185	100	0.540540540540541	0.012748597654258	TF:M01588	TF	Factor: GKLF; motif: GCCMCRCCCNNN	21629	1364
block3	TRUE	0.000778979849358616	178	184	10	0.0543478260869565	0.0561797752808989	GO:0007596	GO:BP	blood coagulation	26944	3089
block3	TRUE	0.000812036020943937	328	184	13	0.0706521739130435	0.0396341463414634	GO:0070372	GO:BP	regulation of ERK1 and ERK2 cascade	26944	16578
block3	TRUE	0.000813900227685238	8412	185	105	0.567567567567568	0.0124821683309558	TF:M07040_1	TF	Factor: GKLF; motif: NNRRGRRNGNSNNN; match class: 1	21629	1371
block3	TRUE	0.000832657013895884	3430	185	56	0.302702702702703	0.0163265306122449	TF:M02744	TF	Factor: Egr1; motif: NCCGCCCCCGCANN	21629	838
block3	TRUE	0.000841798008455632	6886	185	91	0.491891891891892	0.0132152192855068	TF:M02089_1	TF	Factor: E2F-3; motif: GGCGGGN; match class: 1	21629	767
block3	TRUE	0.000878577737129551	6680	185	89	0.481081081081081	0.0133233532934132	TF:M05547	TF	Factor: ZAC; motif: KGGGCCR	21629	3868
block3	TRUE	0.000908551574897076	181	184	10	0.0543478260869565	0.0552486187845304	GO:0050817	GO:BP	coagulation	26944	13708
block3	TRUE	0.000941957618832484	147	90	9	0.1	0.0612244897959184	KEGG:05224	KEGG	Breast cancer	9330	475
block3	TRUE	0.000946874913759569	941	184	22	0.119565217391304	0.0233793836344315	GO:0060284	GO:BP	regulation of cell development	26944	14966
block3	TRUE	0.000955747078538901	182	184	10	0.0543478260869565	0.0549450549450549	GO:0007599	GO:BP	hemostasis	26944	3092
block3	TRUE	0.00101663711980893	1799	184	32	0.173913043478261	0.0177876598110061	GO:0042127	GO:BP	regulation of cell population proliferation	26944	10326
block3	TRUE	0.00103717471253829	651	184	18	0.0978260869565217	0.0276497695852535	GO:0048729	GO:BP	tissue morphogenesis	26944	13411
block3	TRUE	0.0010583794976678	13469	185	146	0.789189189189189	0.0108397059915361	TF:M10276	TF	Factor: Kaiso; motif: SARNYCTCGCGAGAN	21629	3886
block3	TRUE	0.00109035404620004	10917	185	126	0.681081081081081	0.0115416323165705	TF:M07289_1	TF	Factor: GKLF; motif: NNNRGGNGNGGSN; match class: 1	21629	1373
block3	TRUE	0.00112905694516369	6088	185	83	0.448648648648649	0.0136333771353482	TF:M07354	TF	Factor: Egr-1; motif: GCGGGGGCGG	21629	848
block3	TRUE	0.00118607780915999	2089	185	40	0.216216216216216	0.019147917663954	TF:M07354_1	TF	Factor: Egr-1; motif: GCGGGGGCGG; match class: 1	21629	849
block3	TRUE	0.00123958851428383	11183	185	128	0.691891891891892	0.0114459447375481	TF:M00333_1	TF	Factor: ZF5; motif: NRNGNGCGCGCWN; match class: 1	21629	3923
block3	TRUE	0.00124390163554253	2677	185	47	0.254054054054054	0.0175569667538289	TF:M08867_1	TF	Factor: AP2; motif: GCCYGSGGSN; match class: 1	21629	117
block3	TRUE	0.00128320241030645	4994	185	72	0.389189189189189	0.0144173007609131	TF:M01873	TF	Factor: Egr-1; motif: GCGGGGGCGG	21629	850
block3	TRUE	0.00135937080077247	5703	185	79	0.427027027027027	0.0138523584078555	TF:M07475	TF	Factor: Tbx5; motif: SNAGGTGTGRNGGSS	21629	3598
block3	TRUE	0.00136993453127435	6637	185	88	0.475675675675676	0.0132590025613982	TF:M03893	TF	Factor: WT1; motif: GNGGGGGCGGGG	21629	3838
block3	TRUE	0.00138211414204715	1042	184	23	0.125	0.0220729366602687	GO:0051174	GO:BP	regulation of phosphorus metabolic process	26944	13998
block3	TRUE	0.00138430015480216	3124	185	52	0.281081081081081	0.0166453265044814	TF:M02036_1	TF	Factor: WT1; motif: CGCCCCCNCN; match class: 1	21629	3837
block3	TRUE	0.00149547623773213	405	184	14	0.0760869565217391	0.0345679012345679	GO:0050678	GO:BP	regulation of epithelial cell proliferation	26944	13641
block3	TRUE	0.00156357877988611	1651	184	30	0.16304347826087	0.0181708055723804	GO:0048699	GO:BP	generation of neurons	26944	13381
block3	TRUE	0.00156452640431114	1131	184	24	0.130434782608696	0.0212201591511936	GO:0031175	GO:BP	neuron projection development	26944	7333
block3	TRUE	0.00161516094283314	10616	185	123	0.664864864864865	0.011586284853052	TF:M10209_1	TF	Factor: E2F-1; motif: GNGGGCGGGRMN; match class: 1	21629	743
block3	TRUE	0.00165614828888863	4441	185	66	0.356756756756757	0.0148615176761991	TF:M01113_1	TF	Factor: CACD; motif: CCACRCCC; match class: 1	21629	355
block3	TRUE	0.00172163583049479	15957	185	163	0.881081081081081	0.0102149526853419	TF:M04662	TF	Factor: FOXN4; motif: NNWANNCGWMCGCGTCNNNNMT	21629	1174
block3	TRUE	0.00178645903141575	3603	185	57	0.308108108108108	0.0158201498751041	TF:M09692_1	TF	Factor: GKLF; motif: WGGGYGKGGCCN; match class: 1	21629	1367
block3	TRUE	0.00179414656057474	352	184	13	0.0706521739130435	0.0369318181818182	GO:0070371	GO:BP	ERK1 and ERK2 cascade	26944	16577
block3	TRUE	0.00203464951066443	356	184	13	0.0706521739130435	0.0365168539325843	GO:0031589	GO:BP	cell-substrate adhesion	26944	7495
block3	TRUE	0.00213960950011301	301	184	12	0.0652173913043478	0.0398671096345515	GO:0007162	GO:BP	negative regulation of cell adhesion	26944	2757
block3	TRUE	0.00221361228515323	3936	184	52	0.282608695652174	0.0132113821138211	GO:0006950	GO:BP	response to stress	26944	2613
block3	TRUE	0.00229644212131392	7031	185	91	0.491891891891892	0.0129426824064856	TF:M00803_1	TF	Factor: E2F; motif: GGCGSG; match class: 1	21629	789
block3	TRUE	0.00230347671369457	360	184	13	0.0706521739130435	0.0361111111111111	GO:0007517	GO:BP	muscle organ development	26944	3033
block3	TRUE	0.00236124935290272	4397	184	56	0.304347826086957	0.012735956333864	GO:0006810	GO:BP	transport	26944	2519
block3	TRUE	0.0024025639101584	562	181	15	0.0828729281767956	0.0266903914590747	GO:0045177	GO:CC	apical part of cell	26995	2136
block3	TRUE	0.00279732679750776	159	184	9	0.0489130434782609	0.0566037735849057	GO:0043409	GO:BP	negative regulation of MAPK cascade	26944	11032
block3	TRUE	0.00299393978353433	16194	185	164	0.886486486486487	0.010127207607756	TF:M01240	TF	Factor: BEN; motif: CAGCGRNV	21629	284
block3	TRUE	0.0030947852801417	777	184	19	0.103260869565217	0.0244530244530245	GO:0030855	GO:BP	epithelial cell differentiation	26944	7175
block3	TRUE	0.00310658327407644	431	184	14	0.0760869565217391	0.0324825986078886	GO:0001654	GO:BP	eye development	26944	373
block3	TRUE	0.00315323074908021	1591	183	29	0.158469945355191	0.0182275298554368	GO:0005102	GO:MF	signaling receptor binding	25063	1277
block3	TRUE	0.00318962144154194	268	183	11	0.0601092896174863	0.041044776119403	GO:0019207	GO:MF	kinase regulator activity	25063	3654
block3	TRUE	0.00320735373731585	84	184	7	0.0380434782608696	0.0833333333333333	GO:0034109	GO:BP	homotypic cell-cell adhesion	26944	8700
block3	TRUE	0.00334253835631931	6136	185	82	0.443243243243243	0.0133637548891786	TF:M07329	TF	Factor: Osx; motif: CCNCCCCCNNN	21629	2614
block3	TRUE	0.00336817348552165	434	184	14	0.0760869565217391	0.032258064516129	GO:0150063	GO:BP	visual system development	26944	20641
block3	TRUE	0.00349549551175312	3131	185	51	0.275675675675676	0.0162887256467582	TF:M10278_1	TF	Factor: KLF3; motif: NNNNNNGGGCGGGGCNNGN; match class: 1	21629	1869
block3	TRUE	0.00361572726284738	164	184	9	0.0489130434782609	0.0548780487804878	GO:0030856	GO:BP	regulation of epithelial cell differentiation	26944	7176
block3	TRUE	0.00361572858281744	375	184	13	0.0706521739130435	0.0346666666666667	GO:0043010	GO:BP	camera-type eye development	26944	10830
block3	TRUE	0.00378782128306824	10191	181	97	0.535911602209945	0.00951820233539397	GO:0016020	GO:CC	membrane	26995	720
block3	TRUE	0.00384813358212545	439	184	14	0.0760869565217391	0.0318906605922551	GO:0048880	GO:BP	sensory system development	26944	13545
block3	TRUE	0.00384813358212545	439	184	14	0.0760869565217391	0.0318906605922551	GO:0006816	GO:BP	calcium ion transport	26944	2524
block3	TRUE	0.00386170429812335	1264	183	25	0.136612021857924	0.0197784810126582	GO:0030234	GO:MF	enzyme regulator activity	25063	3856
block3	TRUE	0.00431263600278838	647	184	17	0.0923913043478261	0.0262751159196291	GO:0048667	GO:BP	cell morphogenesis involved in neuron differentiation	26944	13350
block3	TRUE	0.00431312216910965	5353	185	74	0.4	0.0138240239118251	TF:M00246	TF	Factor: Egr-2; motif: NTGCGTRGGCGK	21629	852
block3	TRUE	0.00432567077851004	2074	183	34	0.185792349726776	0.0163934426229508	GO:0098772	GO:MF	molecular function regulator activity	25063	9183
block3	TRUE	0.00434243172985285	10659	185	122	0.659459459459459	0.0114457266160053	TF:M00257	TF	Factor: RREB-1; motif: CCCCAAACMMCCCC	21629	3008
block3	TRUE	0.00435473781944645	32	184	5	0.0271739130434783	0.15625	GO:0040036	GO:BP	regulation of fibroblast growth factor receptor signaling pathway	26944	10262
block3	TRUE	0.00458787394095902	650	184	17	0.0923913043478261	0.0261538461538462	GO:0007423	GO:BP	sensory organ development	26944	2952
block3	TRUE	0.00476178147570226	10315	185	119	0.643243243243243	0.0115365971885603	TF:M02090	TF	Factor: E2F-4; motif: GCGGGAAANA	21629	776
block3	TRUE	0.00485503639572858	2428	184	37	0.201086956521739	0.0152388797364086	GO:0006796	GO:BP	phosphate-containing compound metabolic process	26944	2510
block3	TRUE	0.00496277010601451	1041	184	22	0.119565217391304	0.021133525456292	GO:0019220	GO:BP	regulation of phosphate metabolic process	26944	5787
block3	TRUE	0.0049872397923578	9499	185	112	0.605405405405405	0.0117907148120855	TF:M02933	TF	Factor: ZF5; motif: GYCGCGCARNGCNN	21629	3934
block3	TRUE	0.00502408800605516	6	183	3	0.0163934426229508	0.5	GO:0038132	GO:MF	neuregulin binding	25063	5525
block3	TRUE	0.00517862770641206	805	184	19	0.103260869565217	0.0236024844720497	GO:0045596	GO:BP	negative regulation of cell differentiation	26944	11843
block3	TRUE	0.00527831848861371	1045	184	22	0.119565217391304	0.0210526315789474	GO:0000902	GO:BP	cell morphogenesis	26944	242
block3	TRUE	0.00528474194098572	3266	185	52	0.281081081081081	0.0159216166564605	TF:M01104_1	TF	Factor: MOVO-B; motif: GNGGGGG; match class: 1	21629	2151
block3	TRUE	0.00531216629817739	1300	184	25	0.135869565217391	0.0192307692307692	GO:0009628	GO:BP	response to abiotic stimulus	26944	3586
block3	TRUE	0.00544440480307429	732	184	18	0.0978260869565217	0.0245901639344262	GO:0071363	GO:BP	cellular response to growth factor stimulus	26944	17115
block3	TRUE	0.00561485921809943	173	184	9	0.0489130434782609	0.0520231213872832	GO:0030534	GO:BP	adult behavior	26944	7074
block3	TRUE	0.00585913461390877	970	184	21	0.114130434782609	0.0216494845360825	GO:0045597	GO:BP	positive regulation of cell differentiation	26944	11844
block3	TRUE	0.00589669560394566	1221	184	24	0.130434782608696	0.0196560196560197	GO:0048646	GO:BP	anatomical structure formation involved in morphogenesis	26944	13329
block3	TRUE	0.00598788804156977	2450	184	37	0.201086956521739	0.0151020408163265	GO:0006793	GO:BP	phosphorus metabolic process	26944	2507
block3	TRUE	0.00618237423750288	995	185	24	0.12972972972973	0.0241206030150754	TF:M02773_1	TF	Factor: Klf7; motif: NNNRCCMCGCCCNNNN; match class: 1	21629	1875
block3	TRUE	0.00621446025256067	3284	185	52	0.281081081081081	0.0158343483556638	TF:M02837	TF	Factor: Zic3; motif: NMCCCCCGGGGGGGN	21629	4224
block3	TRUE	0.00639597181728018	5006	185	70	0.378378378378378	0.013983220135837	TF:M00244	TF	Factor: NGFI-C; motif: WTGCGTGGGYGG	21629	2408
block3	TRUE	0.0066692049214775	539	181	14	0.0773480662983425	0.025974025974026	GO:0005911	GO:CC	cell-cell junction	26995	439
block3	TRUE	0.00690195053524195	8977	185	107	0.578378378378378	0.0119193494485908	TF:M09692	TF	Factor: GKLF; motif: WGGGYGKGGCCN	21629	1366
block3	TRUE	0.00709806201040836	4287	181	51	0.281767955801105	0.0118964310706788	GO:0012505	GO:CC	endomembrane system	26995	687
block3	TRUE	0.00712169299165946	9327	185	110	0.594594594594595	0.0117937171652193	TF:M08995_1	TF	Factor: CTCF; motif: NAGGGGGCGCNNKNNNN; match class: 1	21629	621
block3	TRUE	0.00714756222457193	8755	185	105	0.567567567567568	0.0119931467732724	TF:M00933	TF	Factor: Sp1; motif: CCCCGCCCCN	21629	3310
block3	TRUE	0.0072103818405138	2168	184	34	0.184782608695652	0.0156826568265683	GO:0008283	GO:BP	cell population proliferation	26944	3185
block3	TRUE	0.00758729388893111	1839	185	35	0.189189189189189	0.0190320826536161	TF:M08878_1	TF	Factor: EGR; motif: CGCCCCCGCNN; match class: 1	21629	875
block3	TRUE	0.00815124133010632	536	184	15	0.0815217391304348	0.0279850746268657	GO:0002009	GO:BP	morphogenesis of an epithelium	26944	618
block3	TRUE	0.00819773214948002	2330	183	36	0.19672131147541	0.015450643776824	GO:0019899	GO:MF	enzyme binding	25063	3728
block3	TRUE	0.00823786258467451	12890	185	139	0.751351351351351	0.0107835531419705	TF:M07040	TF	Factor: GKLF; motif: NNRRGRRNGNSNNN	21629	1370
block3	TRUE	0.00850619716121223	4696	184	57	0.309782608695652	0.0121379897785349	GO:0051234	GO:BP	establishment of localization	26944	14032
block3	TRUE	0.00892673846222275	7131	185	90	0.486486486486487	0.012620950778292	TF:M01303	TF	Factor: SP1; motif: GGGGYGGGGNS	21629	3306
block3	TRUE	0.00902062849568175	9	181	3	0.0165745856353591	0.333333333333333	GO:0070852	GO:CC	cell body fiber	26995	2575
block3	TRUE	0.00903354605431018	1706	184	29	0.157608695652174	0.0169988276670574	GO:0030030	GO:BP	cell projection organization	26944	6891
block3	TRUE	0.00930324342825909	761	184	18	0.0978260869565217	0.0236530880420499	GO:0070848	GO:BP	response to growth factor	26944	16836
block3	TRUE	0.00953550439688692	1408	181	24	0.132596685082873	0.0170454545454545	GO:0098590	GO:CC	plasma membrane region	26995	3217
block3	TRUE	0.0096831408119645	9034	185	107	0.578378378378378	0.0118441443435909	TF:M00446	TF	Factor: Spz1; motif: DNNGGRGGGWWNNNN	21629	3376
block3	TRUE	0.00974712289037203	4374	185	63	0.340540540540541	0.01440329218107	TF:M10213	TF	Factor: Egr-1; motif: NNGCGKGGGCGGGG	21629	846
block3	TRUE	0.0100503178769656	6721	185	86	0.464864864864865	0.0127957149233745	TF:M00800	TF	Factor: AP-2; motif: GSCCSCRGGCNRNRNN	21629	114
block3	TRUE	0.0107256725312989	927	184	20	0.108695652173913	0.0215749730312837	GO:0035239	GO:BP	tube morphogenesis	26944	9225
block3	TRUE	0.0111799430253299	1181	184	23	0.125	0.0194750211685013	GO:0035295	GO:BP	tube development	26944	9257
block3	TRUE	0.0115167796939828	353	90	12	0.133333333333333	0.0339943342776204	KEGG:05165	KEGG	Human papillomavirus infection	9330	446
block3	TRUE	0.0118508966717829	2944	184	41	0.222826086956522	0.0139266304347826	GO:0051173	GO:BP	positive regulation of nitrogen compound metabolic process	26944	13997
block3	TRUE	0.011894947852288	181	181	8	0.0441988950276243	0.0441988950276243	GO:0098802	GO:CC	plasma membrane signaling receptor complex	26995	3263
block3	TRUE	0.0124306011165096	4700	185	66	0.356756756756757	0.0140425531914894	TF:M02090_1	TF	Factor: E2F-4; motif: GCGGGAAANA; match class: 1	21629	777
block3	TRUE	0.013060829520181	729	181	16	0.0883977900552486	0.0219478737997256	GO:0070161	GO:CC	anchoring junction	26995	2440
block3	TRUE	0.0132423390660802	489	184	14	0.0760869565217391	0.0286298568507157	GO:0050673	GO:BP	epithelial cell proliferation	26944	13636
block3	TRUE	0.0135238376183522	1935	184	31	0.168478260869565	0.0160206718346253	GO:0009719	GO:BP	response to endogenous stimulus	26944	3654
block3	TRUE	0.0137941373743923	2480	185	42	0.227027027027027	0.0169354838709677	TF:M03567_1	TF	Factor: Sp2; motif: NYSGCCCCGCCCCCY; match class: 1	21629	3323
block3	TRUE	0.013890032286589	6348	185	82	0.443243243243243	0.0129174543163201	TF:M01199	TF	Factor: RNF96; motif: BCCCGCRGCC	21629	2988
block3	TRUE	0.0144288740477952	2546	184	37	0.201086956521739	0.0145326001571092	GO:0051128	GO:BP	regulation of cellular component organization	26944	13953
block3	TRUE	0.0146490720168878	5744	184	65	0.353260869565217	0.0113161559888579	GO:1901564	GO:BP	organonitrogen compound metabolic process	26944	22098
block3	TRUE	0.0148077338533887	1470	184	26	0.141304347826087	0.017687074829932	GO:0016310	GO:BP	phosphorylation	26944	5261
block3	TRUE	0.0148737226403134	6997	185	88	0.475675675675676	0.0125768186365585	TF:M02885_1	TF	Factor: MYF6; motif: NNNRACAGNCNCNCC; match class: 1	21629	2235
block3	TRUE	0.0153125610908328	6049	185	79	0.427027027027027	0.0130600099189949	TF:M00245	TF	Factor: Egr-3; motif: NTGCGTGGGCGK	21629	864
block3	TRUE	0.015495965010263	3763	185	56	0.302702702702703	0.0148817432899282	TF:M02836	TF	Factor: Zic2; motif: NMCCCCCGGGGGGGN	21629	4220
block3	TRUE	0.0156101813381265	4242	185	61	0.32972972972973	0.0143800094295144	TF:M00196_1	TF	Factor: Sp1; motif: NGGGGGCGGGGYN; match class: 1	21629	3317
block3	TRUE	0.0156743799461101	4146	185	60	0.324324324324324	0.0144717800289436	TF:M01972	TF	Factor: EGR-1; motif: TGCGTGGGCGK	21629	834
block3	TRUE	0.0157791992148016	639	184	16	0.0869565217391304	0.0250391236306729	GO:0010817	GO:BP	regulation of hormone levels	26944	4482
block3	TRUE	0.0165853121155527	1666	184	28	0.152173913043478	0.0168067226890756	GO:0120036	GO:BP	plasma membrane bounded cell projection organization	26944	20035
block3	TRUE	0.0173200658243286	3427	184	45	0.244565217391304	0.0131310183834257	GO:0010604	GO:BP	positive regulation of macromolecule metabolic process	26944	4301
block3	TRUE	0.0175285946346364	877	184	19	0.103260869565217	0.0216647662485747	GO:0042325	GO:BP	regulation of phosphorylation	26944	10439
block3	TRUE	0.0179157461447356	1216	184	23	0.125	0.0189144736842105	GO:0072359	GO:BP	circulatory system development	26944	17886
block3	TRUE	0.017925275016693	721	184	17	0.0923913043478261	0.0235783633841886	GO:0048858	GO:BP	cell projection morphogenesis	26944	13527
block3	TRUE	0.0181439591863421	2951	185	47	0.254054054054054	0.01592680447306	TF:M03807_1	TF	Factor: SP2; motif: GNNGGGGGCGGGGSN; match class: 1	21629	3325
block3	TRUE	0.0181851419786065	8125	185	98	0.52972972972973	0.0120615384615385	TF:M01783	TF	Factor: SP2; motif: GGGCGGGAC	21629	3320
block3	TRUE	0.01888644785959	4957	185	68	0.367567567567568	0.0137179745814	TF:M01837	TF	Factor: FKLF; motif: BGGGNGGVMD	21629	1080
block3	TRUE	0.0195334997048448	255	184	10	0.0543478260869565	0.0392156862745098	GO:0051924	GO:BP	regulation of calcium ion transport	26944	14452
block3	TRUE	0.0196770372519992	374	184	12	0.0652173913043478	0.0320855614973262	GO:0010959	GO:BP	regulation of metal ion transport	26944	4594
block3	TRUE	0.0204959224984424	6425	184	70	0.380434782608696	0.0108949416342412	GO:0031323	GO:BP	regulation of cellular metabolic process	26944	7372
block3	TRUE	0.0205169911098382	9164	185	107	0.578378378378378	0.0116761239633348	TF:M07261	TF	Factor: LKLF; motif: GGGGTGGKSN	21629	1956
block3	TRUE	0.0205416624982519	21	184	4	0.0217391304347826	0.19047619047619	GO:0072111	GO:BP	cell proliferation involved in kidney development	26944	17655
block3	TRUE	0.020836068610154	2799	184	39	0.21195652173913	0.0139335476956056	GO:0031328	GO:BP	positive regulation of cellular biosynthetic process	26944	7377
block3	TRUE	0.0211416438991894	14379	185	149	0.805405405405405	0.0103623339592461	TF:M00378_1	TF	Factor: Pax-4; motif: NNNNNYCACCCB; match class: 1	21629	2679
block3	TRUE	0.0213076564269533	377	184	12	0.0652173913043478	0.0318302387267905	GO:0042060	GO:BP	wound healing	26944	10290
block3	TRUE	0.0226503518222961	32	181	4	0.0220994475138122	0.125	GO:0008305	GO:CC	integrin complex	26995	506
block3	TRUE	0.0227485763529662	7941	185	96	0.518918918918919	0.0120891575368342	TF:M02023	TF	Factor: MAZ; motif: NKGGGAGGGGRGGR	21629	2066
block3	TRUE	0.0232499163084419	1236	184	23	0.125	0.0186084142394822	GO:0006468	GO:BP	protein phosphorylation	26944	2231
block3	TRUE	0.0239983916986174	2023	185	36	0.194594594594595	0.0177953534354918	TF:M00982_1	TF	Factor: KROX; motif: CCCGCCCCCRCCCC; match class: 1	21629	1889
block3	TRUE	0.0252678917295078	7628	185	93	0.502702702702703	0.0121919244887257	TF:M03582	TF	Factor: TWIST; motif: CACCTGG	21629	3784
block3	TRUE	0.0260900700954666	11096	185	123	0.664864864864865	0.011085075702956	TF:M07991_1	TF	Factor: Hes1; motif: NNCACGYGNN; match class: 1	21629	1463
block3	TRUE	0.0262160734790079	2827	184	39	0.21195652173913	0.0137955429784224	GO:0009891	GO:BP	positive regulation of biosynthetic process	26944	3789
block3	TRUE	0.0263292453011875	7635	185	93	0.502702702702703	0.0121807465618861	TF:M01104	TF	Factor: MOVO-B; motif: GNGGGGG	21629	2150
block3	TRUE	0.0272365511312148	824	184	18	0.0978260869565217	0.0218446601941748	GO:0032989	GO:BP	cellular anatomical entity morphogenesis	26944	8249
block3	TRUE	0.0280530307701492	5364	184	61	0.331521739130435	0.011372110365399	GO:0051179	GO:BP	localization	26944	14002
block3	TRUE	0.0299801493030009	226	183	9	0.0491803278688525	0.0398230088495575	GO:0019887	GO:MF	protein kinase regulator activity	25063	3725
block3	TRUE	0.0307764671766824	6158	185	79	0.427027027027027	0.0128288405326405	TF:M01857	TF	Factor: AP-2alpha; motif: NGCCYSNNGSN	21629	98
block3	TRUE	0.0309071008416025	6882	184	73	0.396739130434783	0.0106073815751235	GO:0019222	GO:BP	regulation of metabolic process	26944	5789
block3	TRUE	0.0309656598873589	1477	185	29	0.156756756756757	0.019634394041977	TF:M08877_1	TF	Factor: EGR3; motif: NCMCRCCCACTNMN; match class: 1	21629	871
block3	TRUE	0.0309994482334247	54	183	5	0.0273224043715847	0.0925925925925926	GO:0070888	GO:MF	E-box binding	25063	8737
block3	TRUE	0.0316703767475605	1726	184	28	0.152173913043478	0.0162224797219003	GO:0045893	GO:BP	positive regulation of DNA-templated transcription	26944	12089
block3	TRUE	0.0326808841824233	1729	184	28	0.152173913043478	0.0161943319838057	GO:1902680	GO:BP	positive regulation of RNA biosynthetic process	26944	22992
block3	TRUE	0.0332696793194089	3296	185	50	0.27027027027027	0.0151699029126214	TF:M01783_1	TF	Factor: SP2; motif: GGGCGGGAC; match class: 1	21629	3321
block3	TRUE	0.0333420530741997	15146	185	154	0.832432432432432	0.0101677010431797	TF:M07991	TF	Factor: Hes1; motif: NNCACGYGNN	21629	1462
block3	TRUE	0.0344647096087459	7902	185	95	0.513513513513513	0.0120222728423184	TF:M10212	TF	Factor: E2F-7; motif: GRGGCGGGAANNN	21629	780
block3	TRUE	0.0360297535440782	5974	185	77	0.416216216216216	0.0128891864747238	TF:M00982	TF	Factor: KROX; motif: CCCGCCCCCRCCCC	21629	1888
block3	TRUE	0.0364385699182077	4357	185	61	0.32972972972973	0.0140004590314437	TF:M00932_1	TF	Factor: Sp1; motif: NNGGGGCGGGGNN; match class: 1	21629	3315
block3	TRUE	0.0380062436181014	82	184	6	0.0326086956521739	0.0731707317073171	GO:0070373	GO:BP	negative regulation of ERK1 and ERK2 cascade	26944	16579
block3	TRUE	0.0384445492502118	6299	185	80	0.432432432432432	0.0127004286394666	TF:M08877	TF	Factor: EGR3; motif: NCMCRCCCACTNMN	21629	870
block3	TRUE	0.0402044780164692	1749	184	28	0.152173913043478	0.0160091480846198	GO:0051049	GO:BP	regulation of transport	26944	13898
block3	TRUE	0.0406400575551214	4177	185	59	0.318918918918919	0.0141249700742159	TF:M00931_1	TF	Factor: Sp1; motif: GGGGCGGGGC; match class: 1	21629	3319
block3	TRUE	0.0408040065929643	541	184	14	0.0760869565217391	0.0258780036968577	GO:0009611	GO:BP	response to wounding	26944	3576
block3	TRUE	0.0421214151802984	781	183	17	0.092896174863388	0.0217669654289373	GO:0019901	GO:MF	protein kinase binding	25063	3730
block3	TRUE	0.043358524131133	3108	184	41	0.222826086956522	0.0131917631917632	GO:0031324	GO:BP	negative regulation of cellular metabolic process	26944	7373
block3	TRUE	0.0438661989695415	1022	184	20	0.108695652173913	0.0195694716242661	GO:0006812	GO:BP	monoatomic cation transport	26944	2521
block3	TRUE	0.046971565833274	548	184	14	0.0760869565217391	0.0255474452554745	GO:0061564	GO:BP	axon development	26944	16051
block3	TRUE	0.0472567306285665	699	184	16	0.0869565217391304	0.0228898426323319	GO:0048812	GO:BP	neuron projection morphogenesis	26944	13483
block3	TRUE	0.0498625074158174	150	90	7	0.0777777777777778	0.0466666666666667	KEGG:05226	KEGG	Gastric cancer	9330	477
