# Supplementary material for: The Capicua C1 Domain Is Required for Full Activity of the CIC::DUX4 Fusion Oncoprotein
Source: Cancer Res Commun. 2024 Dec 9;4(12):3099–113. doi: 10.1158/2767-9764.CRC-24-0348 (PMC11626509; doi:10.1158/2767-9764.CRC-24-0348)
Supplement: Supplementary Dataset S13 — gProfiler2 output for C2C12 block 1 genes. [file crc-24-0348_supplementary_dataset_s13_suppsd13.txt]

query	significant	p_value	term_size	query_size	intersection_size	precision	recall	term_id	source	term_name	effective_domain_size	source_order
block1	TRUE	5.01719282829559e-07	6862	22	19	0.863636363636364	0.00276887204896532	GO:0071944	GO:CC	cell periphery	26995	2793
block1	TRUE	5.10442211242668e-06	2260	22	12	0.545454545454545	0.00530973451327434	GO:0030054	GO:CC	cell junction	26995	868
block1	TRUE	0.000406530851773221	1641	22	9	0.409090909090909	0.00548446069469835	GO:0045202	GO:CC	synapse	26995	2140
block1	TRUE	0.00174858246313219	6367	22	15	0.681818181818182	0.00235589759698445	GO:0005886	GO:CC	plasma membrane	26995	422
block1	TRUE	0.00392434271165682	771	23	7	0.304347826086957	0.00907911802853437	GO:0007610	GO:BP	behavior	26944	3101
block1	TRUE	0.00458300747104523	10191	22	18	0.818181818181818	0.00176626435089785	GO:0016020	GO:CC	membrane	26995	720
block1	TRUE	0.00604628233968711	1242	22	7	0.318181818181818	0.00563607085346216	GO:0098796	GO:CC	membrane protein complex	26995	3258
block1	TRUE	0.0140758149887778	587	22	5	0.227272727272727	0.00851788756388416	GO:0098797	GO:CC	plasma membrane protein complex	26995	3259
block1	TRUE	0.0169924696551001	611	22	5	0.227272727272727	0.00818330605564648	GO:0098978	GO:CC	glutamatergic synapse	26995	3316
block1	TRUE	0.0443929377312894	751	22	5	0.227272727272727	0.0066577896138482	GO:0098793	GO:CC	presynapse	26995	3256
