# Supplementary material for: The Capicua C1 Domain Is Required for Full Activity of the CIC::DUX4 Fusion Oncoprotein
Source: Cancer Res Commun. 2024 Dec 9;4(12):3099–113. doi: 10.1158/2767-9764.CRC-24-0348 (PMC11626509; doi:10.1158/2767-9764.CRC-24-0348)
Supplement: Supplementary Dataset S14 — gProfiler2 output for C2C12 block 2 genes. [file crc-24-0348_supplementary_dataset_s14_suppsd14.txt]

query	significant	p_value	term_size	query_size	intersection_size	precision	recall	term_id	source	term_name	effective_domain_size	source_order
block2	TRUE	7.74720760546606e-11	6078	133	70	0.526315789473684	0.0115169463639355	GO:0048522	GO:BP	positive regulation of cellular process	26944	13230
block2	TRUE	1.01162954522174e-10	6589	133	73	0.548872180451128	0.0110790711792381	GO:0048518	GO:BP	positive regulation of biological process	26944	13226
block2	TRUE	1.0253410003014e-10	6269	133	71	0.533834586466165	0.0113255702663902	GO:0048856	GO:BP	anatomical structure development	26944	13525
block2	TRUE	2.30041732508635e-10	6854	133	74	0.556390977443609	0.0107966151152612	GO:0032502	GO:BP	developmental process	26944	7884
block2	TRUE	3.72484918333351e-10	6862	135	73	0.540740740740741	0.0106382978723404	GO:0071944	GO:CC	cell periphery	26995	2793
block2	TRUE	5.18276073204935e-10	1037	135	27	0.2	0.0260366441658631	GO:0009986	GO:CC	cell surface	26995	661
block2	TRUE	7.86838390935124e-10	9132	133	86	0.646616541353383	0.00941743320192729	GO:0032501	GO:BP	multicellular organismal process	26944	7883
block2	TRUE	2.57168876373229e-09	1799	133	35	0.263157894736842	0.0194552529182879	GO:0042127	GO:BP	regulation of cell population proliferation	26944	10326
block2	TRUE	2.40572434086924e-08	2168	133	37	0.278195488721804	0.0170664206642066	GO:0008283	GO:BP	cell population proliferation	26944	3185
block2	TRUE	3.60949938877314e-08	3165	133	45	0.338345864661654	0.014218009478673	GO:0051239	GO:BP	regulation of multicellular organismal process	26944	14037
block2	TRUE	4.78852152000046e-08	10460	134	93	0.694029850746269	0.00889101338432122	GO:0005515	GO:MF	protein binding	25063	1492
block2	TRUE	4.955228012533e-08	1097	133	26	0.195488721804511	0.0237010027347311	GO:0008284	GO:BP	positive regulation of cell population proliferation	26944	3186
block2	TRUE	6.06987700557696e-08	4879	133	57	0.428571428571429	0.0116827218692355	GO:0007275	GO:BP	multicellular organism development	26944	2835
block2	TRUE	8.91168930976308e-08	4777	133	56	0.421052631578947	0.0117228386016328	GO:0030154	GO:BP	cell differentiation	26944	6924
block2	TRUE	8.98696117815843e-08	4778	133	56	0.421052631578947	0.0117203850983675	GO:0048869	GO:BP	cellular developmental process	26944	13537
block2	TRUE	1.37930938943188e-07	1591	134	31	0.23134328358209	0.0194846008799497	GO:0005102	GO:MF	signaling receptor binding	25063	1277
block2	TRUE	4.07358292188294e-07	6367	135	64	0.474074074074074	0.0100518297471337	GO:0005886	GO:CC	plasma membrane	26995	422
block2	TRUE	5.21689827537712e-07	4117	133	50	0.37593984962406	0.0121447656060238	GO:0048731	GO:BP	system development	26944	13413
block2	TRUE	1.35795389175346e-06	2260	135	34	0.251851851851852	0.0150442477876106	GO:0030054	GO:CC	cell junction	26995	868
block2	TRUE	1.42663943787175e-06	1804	133	31	0.233082706766917	0.0171840354767184	GO:0051240	GO:BP	positive regulation of multicellular organismal process	26944	14038
block2	TRUE	2.31953096683097e-06	10191	135	84	0.622222222222222	0.00824256697085664	GO:0016020	GO:CC	membrane	26995	720
block2	TRUE	5.06051250979039e-06	1465	133	27	0.203007518796992	0.0184300341296928	GO:0007155	GO:BP	cell adhesion	26944	2750
block2	TRUE	8.08080309258964e-06	487	135	15	0.111111111111111	0.0308008213552361	GO:0009897	GO:CC	external side of plasma membrane	26995	654
block2	TRUE	3.65578093919652e-05	12593	133	94	0.706766917293233	0.00746446438497578	GO:0050794	GO:BP	regulation of cellular process	26944	13691
block2	TRUE	4.89635045984265e-05	1641	135	26	0.192592592592593	0.0158439975624619	GO:0045202	GO:CC	synapse	26995	2140
block2	TRUE	5.17746040661857e-05	13527	133	98	0.736842105263158	0.00724476971981962	GO:0065007	GO:BP	biological regulation	26944	16384
block2	TRUE	6.2657502633695e-05	3987	133	45	0.338345864661654	0.0112866817155756	GO:0048583	GO:BP	regulation of response to stimulus	26944	13279
block2	TRUE	6.95433178386159e-05	934	133	20	0.150375939849624	0.0214132762312634	GO:0098609	GO:BP	cell-cell adhesion	26944	19347
block2	TRUE	8.17795055697693e-05	761	133	18	0.135338345864662	0.0236530880420499	GO:0001568	GO:BP	blood vessel development	26944	358
block2	TRUE	0.000151678476637371	793	133	18	0.135338345864662	0.0226986128625473	GO:0001944	GO:BP	vasculature development	26944	560
block2	TRUE	0.000179724269322387	13144	133	95	0.714285714285714	0.00722763237979306	GO:0050789	GO:BP	regulation of biological process	26944	13687
block2	TRUE	0.000187850573361152	801	135	17	0.125925925925926	0.0212234706616729	GO:0030424	GO:CC	axon	26995	932
block2	TRUE	0.000194428115576356	803	135	17	0.125925925925926	0.0211706102117061	GO:0098552	GO:CC	side of membrane	26995	3188
block2	TRUE	0.000213603822643744	17	42	5	0.119047619047619	0.294117647058824	HP:0012227	HP	Urethral stricture	5098	8619
block2	TRUE	0.000247666339654321	7582	133	66	0.496240601503759	0.00870482722236877	GO:0007154	GO:BP	cell communication	26944	2749
block2	TRUE	0.000298277066190725	3616	133	41	0.308270676691729	0.0113384955752212	GO:0010646	GO:BP	regulation of cell communication	26944	4342
block2	TRUE	0.000351656703631208	7472	133	65	0.488721804511278	0.00869914346895075	GO:0023052	GO:BP	signaling	26944	6877
block2	TRUE	0.000505466644794683	10506	133	81	0.609022556390977	0.00770988006853227	GO:0050896	GO:BP	response to stimulus	26944	13774
block2	TRUE	0.00064617726586203	1408	135	22	0.162962962962963	0.015625	GO:0098590	GO:CC	plasma membrane region	26995	3217
block2	TRUE	0.000651494717001075	3434	133	39	0.293233082706767	0.0113570180547467	GO:0031325	GO:BP	positive regulation of cellular metabolic process	26944	7374
block2	TRUE	0.000774629693439914	3745	133	41	0.308270676691729	0.0109479305740988	GO:0009893	GO:BP	positive regulation of metabolic process	26944	3791
block2	TRUE	0.000819691954796707	2122	133	29	0.218045112781955	0.0136663524976437	GO:0009888	GO:BP	tissue development	26944	3786
block2	TRUE	0.000869445732496895	3616	133	40	0.300751879699248	0.0110619469026549	GO:0023051	GO:BP	regulation of signaling	26944	6876
block2	TRUE	0.000955130205699132	3202	133	37	0.278195488721804	0.0115552779512804	GO:0048468	GO:BP	cell development	26944	13194
block2	TRUE	0.00110693172012224	1216	133	21	0.157894736842105	0.0172697368421053	GO:0072359	GO:BP	circulatory system development	26944	17886
block2	TRUE	0.00130062965774752	2827	133	34	0.255639097744361	0.0120268836222144	GO:0009891	GO:BP	positive regulation of biosynthetic process	26944	3789
block2	TRUE	0.0013567058641523	2697	133	33	0.24812030075188	0.0122358175750834	GO:0010557	GO:BP	positive regulation of macromolecule biosynthetic process	26944	4259
block2	TRUE	0.00151748619657373	390	135	11	0.0814814814814815	0.0282051282051282	GO:0150034	GO:CC	distal axon	26995	3594
block2	TRUE	0.00186469903451411	657	133	15	0.112781954887218	0.0228310502283105	GO:0048514	GO:BP	blood vessel morphogenesis	26944	13224
block2	TRUE	0.00190113364455549	751	135	15	0.111111111111111	0.0199733688415446	GO:0098793	GO:CC	presynapse	26995	3256
block2	TRUE	0.00222953148479519	488	135	12	0.0888888888888889	0.0245901639344262	GO:0097060	GO:CC	synaptic membrane	26995	2899
block2	TRUE	0.00225554393590995	2359	133	30	0.225563909774436	0.0127172530733362	GO:0048584	GO:BP	positive regulation of response to stimulus	26944	13280
block2	TRUE	0.00231066872621768	1273	133	21	0.157894736842105	0.016496465043205	GO:0040011	GO:BP	locomotion	26944	10240
block2	TRUE	0.00234852341432246	12	42	4	0.0952380952380952	0.333333333333333	HP:0033804	HP	Subepidermal blistering	5098	13788
block2	TRUE	0.00285497818323392	680	133	15	0.112781954887218	0.0220588235294118	GO:0045937	GO:BP	positive regulation of phosphate metabolic process	26944	12129
block2	TRUE	0.00285497818323392	680	133	15	0.112781954887218	0.0220588235294118	GO:0010562	GO:BP	positive regulation of phosphorus metabolic process	26944	4264
block2	TRUE	0.0031097268918771	2799	133	33	0.24812030075188	0.0117899249732047	GO:0031328	GO:BP	positive regulation of cellular biosynthetic process	26944	7377
block2	TRUE	0.00337208126868633	13	42	4	0.0952380952380952	0.307692307692308	HP:0033801	HP	Blistering by histological location	5098	13785
block2	TRUE	0.00339552048953059	9	135	3	0.0222222222222222	0.333333333333333	GO:0030056	GO:CC	hemidesmosome	26995	870
block2	TRUE	0.00359210867196956	1538	133	23	0.172932330827068	0.0149544863459038	GO:0016477	GO:BP	cell migration	26944	5292
block2	TRUE	0.00394146374391499	6895	133	59	0.443609022556391	0.00855692530819434	GO:0007165	GO:BP	signal transduction	26944	2760
block2	TRUE	0.00423039602835448	3260	133	36	0.270676691729323	0.0110429447852761	GO:0048513	GO:BP	animal organ development	26944	13223
block2	TRUE	0.004372316599917	1214	133	20	0.150375939849624	0.0164744645799012	GO:0051241	GO:BP	negative regulation of multicellular organismal process	26944	14039
block2	TRUE	0.00469276277080367	14	42	4	0.0952380952380952	0.285714285714286	HP:0200097	HP	Oral mucosal blisters	5098	16520
block2	TRUE	0.00497666105140083	3427	133	37	0.278195488721804	0.0107966151152612	GO:0010604	GO:BP	positive regulation of macromolecule metabolic process	26944	4301
block2	TRUE	0.00553248396280587	8752	133	69	0.518796992481203	0.00788391224862888	GO:0051716	GO:BP	cellular response to stimulus	26944	14364
block2	TRUE	0.00636679831019728	1835	133	25	0.18796992481203	0.0136239782016349	GO:0042592	GO:BP	homeostatic process	26944	10601
block2	TRUE	0.00663184319834523	1248	133	20	0.150375939849624	0.016025641025641	GO:0051130	GO:BP	positive regulation of cellular component organization	26944	13955
block2	TRUE	0.00701287364629349	2766	133	32	0.240601503759398	0.0115690527838033	GO:0007166	GO:BP	cell surface receptor signaling pathway	26944	2761
block2	TRUE	0.00761002750192832	2564	135	29	0.214814814814815	0.0113104524180967	GO:0042995	GO:CC	cell projection	26995	1845
block2	TRUE	0.00773682637882214	1525	135	21	0.155555555555556	0.0137704918032787	GO:0043005	GO:CC	neuron projection	26995	1846
block2	TRUE	0.00805760300175904	1045	133	18	0.135338345864662	0.0172248803827751	GO:2000145	GO:BP	regulation of cell motility	26944	26166
block2	TRUE	0.00881011421211063	561	133	13	0.0977443609022556	0.0231729055258467	GO:0001525	GO:BP	angiogenesis	26944	335
block2	TRUE	0.00970939267809968	2460	135	28	0.207407407407407	0.0113821138211382	GO:0120025	GO:CC	plasma membrane bounded cell projection	26995	3443
block2	TRUE	0.0102039193569372	1760	133	24	0.180451127819549	0.0136363636363636	GO:0048870	GO:BP	cell motility	26944	13538
block2	TRUE	0.0102575575017199	1285	133	20	0.150375939849624	0.0155642023346304	GO:0010628	GO:BP	positive regulation of gene expression	26944	4324
block2	TRUE	0.012507164928433	1907	133	25	0.18796992481203	0.0131095962244363	GO:0022008	GO:BP	neurogenesis	26944	6799
block2	TRUE	0.0130411772533076	975	133	17	0.12781954887218	0.0174358974358974	GO:0051050	GO:BP	positive regulation of transport	26944	13899
block2	TRUE	0.0131461474401298	3134	133	34	0.255639097744361	0.0108487555839183	GO:0065008	GO:BP	regulation of biological quality	26944	16385
block2	TRUE	0.0141912643554098	1089	133	18	0.135338345864662	0.0165289256198347	GO:0040012	GO:BP	regulation of locomotion	26944	10241
block2	TRUE	0.0143170397519645	1550	133	22	0.165413533834586	0.0141935483870968	GO:2000026	GO:BP	regulation of multicellular organismal development	26944	26054
block2	TRUE	0.0144944941197483	3005	133	33	0.24812030075188	0.010981697171381	GO:0009966	GO:BP	regulation of signal transduction	26944	3842
block2	TRUE	0.0146993499882037	5966	133	52	0.390977443609023	0.00871605766007375	GO:0048519	GO:BP	negative regulation of biological process	26944	13227
block2	TRUE	0.0147056318218408	984	133	17	0.12781954887218	0.0172764227642276	GO:0030334	GO:BP	regulation of cell migration	26944	7017
block2	TRUE	0.0151046368206469	1094	133	18	0.135338345864662	0.0164533820840951	GO:0009887	GO:BP	animal organ morphogenesis	26944	3785
block2	TRUE	0.0190741922960971	2761	133	31	0.233082706766917	0.0112278160086925	GO:0009653	GO:BP	anatomical structure morphogenesis	26944	3608
block2	TRUE	0.0193564740477975	16378	134	109	0.813432835820896	0.00665526926364635	GO:0005488	GO:MF	binding	25063	1480
block2	TRUE	0.0199082046384781	8584	135	78	0.577777777777778	0.00908667287977633	TF:M00947	TF	Factor: CP2/LBP-1c/LSF; motif: GCTGGNTNGNNCYNG	21629	542
block2	TRUE	0.0215623917361505	1470	133	21	0.157894736842105	0.0142857142857143	GO:0016310	GO:BP	phosphorylation	26944	5261
block2	TRUE	0.02158149830419	1236	133	19	0.142857142857143	0.0153721682847896	GO:0006468	GO:BP	protein phosphorylation	26944	2231
block2	TRUE	0.0220370464976867	69	42	6	0.142857142857143	0.0869565217391304	HP:0000796	HP	Urethral obstruction	5098	619
block2	TRUE	0.0222397044569224	7	42	3	0.0714285714285714	0.428571428571429	HP:0020117	HP	Hypoplastic dermoepidermal hemidesmosomes	5098	9353
block2	TRUE	0.0223610462252156	41	42	5	0.119047619047619	0.121951219512195	HP:0001057	HP	Aplasia cutis congenita	5098	829
block2	TRUE	0.0230786655338713	912	133	16	0.120300751879699	0.0175438596491228	GO:0048871	GO:BP	multicellular organismal-level homeostasis	26944	13539
block2	TRUE	0.0238805773720251	1480	133	21	0.157894736842105	0.0141891891891892	GO:0051094	GO:BP	positive regulation of developmental process	26944	13928
block2	TRUE	0.0247137700694172	829	135	14	0.103703703703704	0.0168878166465621	GO:0044297	GO:CC	cell body	26995	2050
block2	TRUE	0.0267387526147466	2529	133	29	0.218045112781955	0.0114669829972321	GO:0007399	GO:BP	nervous system development	26944	2932
block2	TRUE	0.0282095750725419	927	133	16	0.120300751879699	0.017259978425027	GO:0035239	GO:BP	tube morphogenesis	26944	9225
block2	TRUE	0.029071824719699	290	133	9	0.0676691729323308	0.0310344827586207	GO:0045165	GO:BP	cell fate commitment	26944	11696
block2	TRUE	0.0303499449084045	2546	133	29	0.218045112781955	0.0113904163393559	GO:0051128	GO:BP	regulation of cellular component organization	26944	13953
block2	TRUE	0.0304580583127693	1041	133	17	0.12781954887218	0.0163304514889529	GO:0019220	GO:BP	regulation of phosphate metabolic process	26944	5787
block2	TRUE	0.0308347856856482	1042	133	17	0.12781954887218	0.0163147792706334	GO:0051174	GO:BP	regulation of phosphorus metabolic process	26944	13998
block2	TRUE	0.0316007648882895	1044	133	17	0.12781954887218	0.0162835249042146	GO:0040007	GO:BP	growth	26944	10236
block2	TRUE	0.0322826837961697	541	133	12	0.0902255639097744	0.022181146025878	GO:0009611	GO:BP	response to wounding	26944	3576
block2	TRUE	0.0332837565392559	2698	133	30	0.225563909774436	0.011119347664937	GO:0050793	GO:BP	regulation of developmental process	26944	13690
block2	TRUE	0.0353794322363937	8	42	3	0.0714285714285714	0.375	HP:0007383	HP	Congenital localized absence of skin	5098	4718
block2	TRUE	0.0380844622677712	742	133	14	0.105263157894737	0.0188679245283019	GO:0031401	GO:BP	positive regulation of protein modification process	26944	7416
block2	TRUE	0.0475912942984551	89	71	5	0.0704225352112676	0.0561797752808989	KEGG:04512	KEGG	ECM-receptor interaction	9330	314
block2	TRUE	0.0484068768123958	3936	133	38	0.285714285714286	0.00965447154471545	GO:0006950	GO:BP	response to stress	26944	2613
block2	TRUE	0.0485098124019611	2554	135	27	0.2	0.0105716523101018	GO:0005576	GO:CC	extracellular region	26995	198
