# Supplementary material for: The Capicua C1 Domain Is Required for Full Activity of the CIC::DUX4 Fusion Oncoprotein
Source: Cancer Res Commun. 2024 Dec 9;4(12):3099–113. doi: 10.1158/2767-9764.CRC-24-0348 (PMC11626509; doi:10.1158/2767-9764.CRC-24-0348)
Supplement: Supplementary Dataset S15 — gProfiler2 output for C2C12 block 3 genes. [file crc-24-0348_supplementary_dataset_s15_suppsd15.txt]

query	significant	p_value	term_size	query_size	intersection_size	precision	recall	term_id	source	term_name	effective_domain_size	source_order
block3	TRUE	2.02920474920537e-22	6269	289	149	0.515570934256055	0.0237677460520019	GO:0048856	GO:BP	anatomical structure development	26944	13525
block3	TRUE	5.57845017908082e-22	6854	289	156	0.539792387543253	0.0227604318646046	GO:0032502	GO:BP	developmental process	26944	7884
block3	TRUE	1.43232334879893e-20	4879	289	126	0.43598615916955	0.0258249641319943	GO:0007275	GO:BP	multicellular organism development	26944	2835
block3	TRUE	1.2016217174839e-18	4117	289	111	0.384083044982699	0.0269613796453728	GO:0048731	GO:BP	system development	26944	13413
block3	TRUE	8.469926680701e-18	9132	289	176	0.608996539792388	0.0192728865527814	GO:0032501	GO:BP	multicellular organismal process	26944	7883
block3	TRUE	1.52183996114977e-17	6589	289	144	0.498269896193772	0.0218546061617848	GO:0048518	GO:BP	positive regulation of biological process	26944	13226
block3	TRUE	2.98746939322625e-16	3260	289	93	0.321799307958477	0.0285276073619632	GO:0048513	GO:BP	animal organ development	26944	13223
block3	TRUE	3.63911135969734e-16	2122	289	73	0.252595155709343	0.0344015080113101	GO:0009888	GO:BP	tissue development	26944	3786
block3	TRUE	5.56441981384886e-16	6078	289	134	0.463667820069204	0.0220467258966765	GO:0048522	GO:BP	positive regulation of cellular process	26944	13230
block3	TRUE	2.45911921565837e-15	2761	289	83	0.28719723183391	0.0300615718942412	GO:0009653	GO:BP	anatomical structure morphogenesis	26944	3608
block3	TRUE	4.47633153523649e-15	4777	289	114	0.394463667820069	0.0238643500104668	GO:0030154	GO:BP	cell differentiation	26944	6924
block3	TRUE	4.55009415160837e-15	4778	289	114	0.394463667820069	0.0238593553788196	GO:0048869	GO:BP	cellular developmental process	26944	13537
block3	TRUE	6.37491191234292e-15	3165	289	89	0.307958477508651	0.0281200631911532	GO:0051239	GO:BP	regulation of multicellular organismal process	26944	14037
block3	TRUE	2.88713008082227e-14	2698	289	80	0.27681660899654	0.0296515937731653	GO:0050793	GO:BP	regulation of developmental process	26944	13690
block3	TRUE	1.03098063672712e-13	12593	289	205	0.709342560553633	0.016278885094894	GO:0050794	GO:BP	regulation of cellular process	26944	13691
block3	TRUE	2.79274405139329e-13	3616	289	93	0.321799307958477	0.0257190265486726	GO:0023051	GO:BP	regulation of signaling	26944	6876
block3	TRUE	4.6695018488178e-13	7582	289	147	0.508650519031142	0.0193880242680032	GO:0007154	GO:BP	cell communication	26944	2749
block3	TRUE	5.28494793076766e-13	13144	289	209	0.72318339100346	0.0159007912355447	GO:0050789	GO:BP	regulation of biological process	26944	13687
block3	TRUE	6.55972740526477e-13	6895	289	138	0.477508650519031	0.0200145032632342	GO:0007165	GO:BP	signal transduction	26944	2760
block3	TRUE	1.48427680540358e-12	8752	289	160	0.55363321799308	0.0182815356489945	GO:0051716	GO:BP	cellular response to stimulus	26944	14364
block3	TRUE	2.67862514435959e-12	3616	289	91	0.314878892733564	0.0251659292035398	GO:0010646	GO:BP	regulation of cell communication	26944	4342
block3	TRUE	3.37360184818535e-12	13527	289	211	0.730103806228374	0.0155984327641014	GO:0065007	GO:BP	biological regulation	26944	16384
block3	TRUE	4.23828682412091e-12	10506	289	179	0.619377162629758	0.0170378831144108	GO:0050896	GO:BP	response to stimulus	26944	13774
block3	TRUE	5.24210431895361e-12	3987	289	96	0.332179930795848	0.0240782543265613	GO:0048583	GO:BP	regulation of response to stimulus	26944	13279
block3	TRUE	6.07822665404269e-12	7472	289	143	0.494809688581315	0.0191381156316916	GO:0023052	GO:BP	signaling	26944	6877
block3	TRUE	7.52687412649018e-12	2610	289	74	0.256055363321799	0.0283524904214559	GO:0035556	GO:BP	intracellular signal transduction	26944	9405
block3	TRUE	1.7084975257132e-11	1794	289	59	0.204152249134948	0.0328874024526198	GO:0141124	GO:BP	intracellular signaling cassette	26944	20599
block3	TRUE	3.63325261928833e-11	10460	289	183	0.633217993079585	0.0174952198852772	GO:0005515	GO:MF	protein binding	25063	1492
block3	TRUE	3.9596345322035e-11	1309	289	49	0.169550173010381	0.0374331550802139	GO:0060429	GO:BP	epithelium development	26944	15095
block3	TRUE	4.80725066190451e-11	2766	289	75	0.259515570934256	0.027114967462039	GO:0007166	GO:BP	cell surface receptor signaling pathway	26944	2761
block3	TRUE	1.70713863067676e-10	2529	289	70	0.242214532871972	0.0276789244760775	GO:0007399	GO:BP	nervous system development	26944	2932
block3	TRUE	6.09598427206564e-10	6862	291	129	0.443298969072165	0.0187991839113961	GO:0071944	GO:CC	cell periphery	26995	2793
block3	TRUE	7.53314528781112e-10	1214	289	45	0.155709342560554	0.0370675453047776	GO:0051241	GO:BP	negative regulation of multicellular organismal process	26944	14039
block3	TRUE	9.18985678515053e-10	1221	289	45	0.155709342560554	0.0368550368550369	GO:0048646	GO:BP	anatomical structure formation involved in morphogenesis	26944	13329
block3	TRUE	1.11282016702003e-09	3005	289	76	0.262975778546713	0.0252911813643927	GO:0009966	GO:BP	regulation of signal transduction	26944	3842
block3	TRUE	7.68686832146774e-09	5966	289	116	0.401384083044983	0.019443513241703	GO:0048519	GO:BP	negative regulation of biological process	26944	13227
block3	TRUE	1.97050189352064e-08	1550	289	49	0.169550173010381	0.0316129032258065	GO:2000026	GO:BP	regulation of multicellular organismal development	26944	26054
block3	TRUE	2.03087804966689e-08	2546	289	66	0.228373702422145	0.025923016496465	GO:0051128	GO:BP	regulation of cellular component organization	26944	13953
block3	TRUE	2.61353466429731e-08	3202	289	76	0.262975778546713	0.023735165521549	GO:0048468	GO:BP	cell development	26944	13194
block3	TRUE	2.91093432816734e-08	1734	289	52	0.179930795847751	0.0299884659746251	GO:0007267	GO:BP	cell-cell signaling	26944	2828
block3	TRUE	2.97645504315039e-08	904	289	36	0.124567474048443	0.0398230088495575	GO:0022603	GO:BP	regulation of anatomical structure morphogenesis	26944	6848
block3	TRUE	3.01682852615222e-08	1907	289	55	0.190311418685121	0.0288411116937598	GO:0022008	GO:BP	neurogenesis	26944	6799
block3	TRUE	5.12462844384749e-08	5599	289	109	0.377162629757785	0.0194677621003751	GO:0048523	GO:BP	negative regulation of cellular process	26944	13231
block3	TRUE	5.13429367800033e-08	1761	289	52	0.179930795847751	0.0295286768881317	GO:0045595	GO:BP	regulation of cell differentiation	26944	11842
block3	TRUE	7.11871453717596e-08	6367	291	117	0.402061855670103	0.0183760012564787	GO:0005886	GO:CC	plasma membrane	26995	422
block3	TRUE	1.13273822327392e-07	9327	293	181	0.617747440273038	0.0194060255173153	TF:M08995_1	TF	Factor: CTCF; motif: NAGGGGGCGCNNKNNNN; match class: 1	21629	621
block3	TRUE	1.23470440970072e-07	1804	289	52	0.179930795847751	0.0288248337028825	GO:0051240	GO:BP	positive regulation of multicellular organismal process	26944	14038
block3	TRUE	1.85799016835003e-07	3745	289	82	0.283737024221453	0.0218958611481976	GO:0009893	GO:BP	positive regulation of metabolic process	26944	3791
block3	TRUE	2.40077605918668e-07	2074	289	57	0.197231833910035	0.0274831243972999	GO:0098772	GO:MF	molecular function regulator activity	25063	9183
block3	TRUE	2.68005284261124e-07	1078	289	38	0.131487889273356	0.0352504638218924	GO:0051093	GO:BP	negative regulation of developmental process	26944	13927
block3	TRUE	3.35000207206801e-07	11561	291	176	0.604810996563574	0.0152235965746908	GO:0005737	GO:CC	cytoplasm	26995	309
block3	TRUE	3.40732632745529e-07	1569	289	47	0.162629757785467	0.029955385595921	GO:0030182	GO:BP	neuron differentiation	26944	6936
block3	TRUE	4.44194820786866e-07	1470	289	45	0.155709342560554	0.0306122448979592	GO:0016310	GO:BP	phosphorylation	26944	5261
block3	TRUE	4.79744426261058e-07	3134	289	72	0.249134948096886	0.02297383535418	GO:0065008	GO:BP	regulation of biological quality	26944	16385
block3	TRUE	4.86933589856103e-07	670	289	29	0.100346020761246	0.0432835820895522	GO:0043408	GO:BP	regulation of MAPK cascade	26944	11031
block3	TRUE	8.27912968249661e-07	777	289	31	0.107266435986159	0.0398970398970399	GO:0030855	GO:BP	epithelial cell differentiation	26944	7175
block3	TRUE	9.29612333373265e-07	8517	293	167	0.569965870307167	0.0196078431372549	TF:M02844_1	TF	Factor: BCL6B; motif: NNNNCCGCCCCWNNNN; match class: 1	21629	269
block3	TRUE	9.83869193862587e-07	1181	289	39	0.134948096885813	0.0330228619813717	GO:0035295	GO:BP	tube development	26944	9257
block3	TRUE	1.21312383786399e-06	10191	291	159	0.54639175257732	0.0156020017662644	GO:0016020	GO:CC	membrane	26995	720
block3	TRUE	1.47583518028957e-06	2428	289	60	0.207612456747405	0.0247116968698517	GO:0006796	GO:BP	phosphate-containing compound metabolic process	26944	2510
block3	TRUE	1.50476908082751e-06	1094	289	37	0.1280276816609	0.0338208409506399	GO:0009887	GO:BP	animal organ morphogenesis	26944	3785
block3	TRUE	1.53618793406473e-06	4958	293	113	0.385665529010239	0.0227914481645825	TF:M03814	TF	Factor: BTEB2; motif: GNAGGGGGNGGGSSNN	21629	338
block3	TRUE	1.79968488048336e-06	1480	289	44	0.152249134948097	0.0297297297297297	GO:0051094	GO:BP	positive regulation of developmental process	26944	13928
block3	TRUE	1.80440247192092e-06	1651	289	47	0.162629757785467	0.0284675953967293	GO:0048699	GO:BP	generation of neurons	26944	13381
block3	TRUE	1.81086198843821e-06	3434	289	75	0.259515570934256	0.0218404193360513	GO:0031325	GO:BP	positive regulation of cellular metabolic process	26944	7374
block3	TRUE	2.08806421042564e-06	2450	289	60	0.207612456747405	0.0244897959183673	GO:0006793	GO:BP	phosphorus metabolic process	26944	2507
block3	TRUE	2.31261070012001e-06	1722	289	48	0.166089965397924	0.0278745644599303	GO:1902531	GO:BP	regulation of intracellular signal transduction	26944	22895
block3	TRUE	3.1873193345653e-06	970	289	34	0.117647058823529	0.0350515463917526	GO:0007167	GO:BP	enzyme-linked receptor protein signaling pathway	26944	2762
block3	TRUE	3.31024347662913e-06	1287	289	40	0.13840830449827	0.0310800310800311	GO:0048666	GO:BP	neuron development	26944	13349
block3	TRUE	3.56014422208528e-06	1236	289	39	0.134948096885813	0.0315533980582524	GO:0006468	GO:BP	protein phosphorylation	26944	2231
block3	TRUE	4.05182515121961e-06	3427	289	74	0.256055363321799	0.0215932302305223	GO:0010604	GO:BP	positive regulation of macromolecule metabolic process	26944	4301
block3	TRUE	4.77650954722e-06	1089	289	36	0.124567474048443	0.0330578512396694	GO:0040012	GO:BP	regulation of locomotion	26944	10241
block3	TRUE	5.26014809266512e-06	651	289	27	0.0934256055363322	0.0414746543778802	GO:0048729	GO:BP	tissue morphogenesis	26944	13411
block3	TRUE	5.68059209599118e-06	8412	293	163	0.556313993174061	0.0193770803613885	TF:M07040_1	TF	Factor: GKLF; motif: NNRRGRRNGNSNNN; match class: 1	21629	1371
block3	TRUE	5.81816843152169e-06	1538	289	44	0.152249134948097	0.0286085825747724	GO:0016477	GO:BP	cell migration	26944	5292
block3	TRUE	5.82611267631158e-06	1045	289	35	0.121107266435986	0.0334928229665072	GO:2000145	GO:BP	regulation of cell motility	26944	26166
block3	TRUE	6.30270162492723e-06	7376	293	148	0.505119453924915	0.0200650759219089	TF:M10375_1	TF	Factor: Sp1; motif: GGNGGGGGNGGGGGMGGGGCNGGG; match class: 1	21629	3309
block3	TRUE	8.07885435355912e-06	1273	289	39	0.134948096885813	0.0306362922230951	GO:0040011	GO:BP	locomotion	26944	10240
block3	TRUE	8.10798921069628e-06	758	289	29	0.100346020761246	0.0382585751978892	GO:0000165	GO:BP	MAPK cascade	26944	56
block3	TRUE	9.16304136570022e-06	2944	289	66	0.228373702422145	0.0224184782608696	GO:0051173	GO:BP	positive regulation of nitrogen compound metabolic process	26944	13997
block3	TRUE	1.03997189329401e-05	1453	289	42	0.145328719723183	0.0289057123193393	GO:0023057	GO:BP	negative regulation of signaling	26944	6879
block3	TRUE	1.10393338579605e-05	1456	289	42	0.145328719723183	0.0288461538461538	GO:0010648	GO:BP	negative regulation of cell communication	26944	4344
block3	TRUE	1.2547933936851e-05	8923	293	169	0.57679180887372	0.0189398184467107	TF:M01865	TF	Factor: BTEB3; motif: BNRNGGGAGGNGT	21629	344
block3	TRUE	1.28139375629292e-05	1131	289	36	0.124567474048443	0.0318302387267905	GO:0031175	GO:BP	neuron projection development	26944	7333
block3	TRUE	1.373864106841e-05	1760	289	47	0.162629757785467	0.0267045454545455	GO:0048870	GO:BP	cell motility	26944	13538
block3	TRUE	1.44440449056517e-05	927	289	32	0.110726643598616	0.0345199568500539	GO:0035239	GO:BP	tube morphogenesis	26944	9225
block3	TRUE	1.46285030318814e-05	877	289	31	0.107266435986159	0.0353477765108324	GO:0042325	GO:BP	regulation of phosphorylation	26944	10439
block3	TRUE	1.48806369101612e-05	10720	293	193	0.658703071672355	0.0180037313432836	TF:M10375	TF	Factor: Sp1; motif: GGNGGGGGNGGGGGMGGGGCNGGG	21629	3308
block3	TRUE	2.15517656027406e-05	1666	289	45	0.155709342560554	0.0270108043217287	GO:0120036	GO:BP	plasma membrane bounded cell projection organization	26944	20035
block3	TRUE	2.21299010878912e-05	9128	293	171	0.583617747440273	0.0187335670464505	TF:M07395	TF	Factor: Sp1; motif: NGGGGCGGGGN	21629	3312
block3	TRUE	2.59241383828058e-05	1525	291	41	0.140893470790378	0.0268852459016393	GO:0043005	GO:CC	neuron projection	26995	1846
block3	TRUE	3.10658461549843e-05	360	289	19	0.0657439446366782	0.0527777777777778	GO:0007517	GO:BP	muscle organ development	26944	3033
block3	TRUE	3.12586935265641e-05	11263	293	199	0.679180887372014	0.0176684719879251	TF:M02089	TF	Factor: E2F-3; motif: GGCGGGN	21629	766
block3	TRUE	3.24325802562687e-05	1749	289	46	0.15916955017301	0.0263007432818754	GO:0051049	GO:BP	regulation of transport	26944	13898
block3	TRUE	3.39616699941005e-05	819	291	28	0.0962199312714777	0.0341880341880342	GO:0048471	GO:CC	perinuclear region of cytoplasm	26995	2231
block3	TRUE	4.11249618236007e-05	816	289	29	0.100346020761246	0.0355392156862745	GO:0001932	GO:BP	regulation of protein phosphorylation	26944	551
block3	TRUE	4.14923365713805e-05	6680	293	135	0.460750853242321	0.0202095808383234	TF:M05547	TF	Factor: ZAC; motif: KGGGCCR	21629	3868
block3	TRUE	4.37003862446741e-05	1706	289	45	0.155709342560554	0.0263774912075029	GO:0030030	GO:BP	cell projection organization	26944	6891
block3	TRUE	4.46780861531311e-05	12890	293	219	0.747440273037543	0.0169899146625291	TF:M07040	TF	Factor: GKLF; motif: NNRRGRRNGNSNNN	21629	1370
block3	TRUE	4.50916596561301e-05	536	289	23	0.0795847750865052	0.042910447761194	GO:0002009	GO:BP	morphogenesis of an epithelium	26944	618
block3	TRUE	4.9199388844671e-05	5836	293	122	0.416382252559727	0.020904729266621	TF:M03876_1	TF	Factor: Kaiso; motif: GCMGGGRGCRGS; match class: 1	21629	1853
block3	TRUE	5.58565434514339e-05	297	289	17	0.0588235294117647	0.0572390572390572	GO:0060485	GO:BP	mesenchyme development	26944	15147
block3	TRUE	5.84983088166811e-05	984	289	32	0.110726643598616	0.032520325203252	GO:0030334	GO:BP	regulation of cell migration	26944	7017
block3	TRUE	6.14839398469917e-05	2161	289	52	0.179930795847751	0.024062933826932	GO:0032879	GO:BP	regulation of localization	26944	8155
block3	TRUE	6.39973060580054e-05	1041	289	33	0.114186851211073	0.031700288184438	GO:0019220	GO:BP	regulation of phosphate metabolic process	26944	5787
block3	TRUE	6.54645581440889e-05	1042	289	33	0.114186851211073	0.0316698656429942	GO:0051174	GO:BP	regulation of phosphorus metabolic process	26944	13998
block3	TRUE	7.40728017971446e-05	8755	293	164	0.559726962457338	0.0187321530553969	TF:M00933	TF	Factor: Sp1; motif: CCCCGCCCCN	21629	3310
block3	TRUE	7.57838956400875e-05	8048	293	154	0.525597269624573	0.0191351888667992	TF:M07397	TF	Factor: ZBP89; motif: CCCCKCCCCCNN	21629	3874
block3	TRUE	7.98457110782211e-05	7635	293	148	0.505119453924915	0.0193844138834316	TF:M01104	TF	Factor: MOVO-B; motif: GNGGGGG	21629	2150
block3	TRUE	7.98657612085357e-05	382	289	19	0.0657439446366782	0.049738219895288	GO:0008544	GO:BP	epidermis development	26944	3228
block3	TRUE	8.0917297232167e-05	1216	289	36	0.124567474048443	0.0296052631578947	GO:0072359	GO:BP	circulatory system development	26944	17886
block3	TRUE	8.57857167733591e-05	10917	293	193	0.658703071672355	0.0176788495007786	TF:M07289_1	TF	Factor: GKLF; motif: NNNRGGNGNGGSN; match class: 1	21629	1373
block3	TRUE	0.000103451897274714	561	289	23	0.0795847750865052	0.0409982174688057	GO:0001525	GO:BP	angiogenesis	26944	335
block3	TRUE	0.000111056218271421	350	289	18	0.0622837370242214	0.0514285714285714	GO:0040013	GO:BP	negative regulation of locomotion	26944	10242
block3	TRUE	0.000113188441446109	16194	293	256	0.873720136518771	0.0158083240706434	TF:M01240	TF	Factor: BEN; motif: CAGCGRNV	21629	284
block3	TRUE	0.000113233705055714	8659	293	162	0.552901023890785	0.0187088578357778	TF:M00931	TF	Factor: Sp1; motif: GGGGCGGGGC	21629	3318
block3	TRUE	0.000114787272636246	805	289	28	0.0968858131487889	0.0347826086956522	GO:0045596	GO:BP	negative regulation of cell differentiation	26944	11843
block3	TRUE	0.000123638638876308	7131	293	140	0.477815699658703	0.0196325900995653	TF:M01303	TF	Factor: SP1; motif: GGGGYGGGGNS	21629	3306
block3	TRUE	0.000131358676999129	5364	289	96	0.332179930795848	0.0178970917225951	GO:0051179	GO:BP	localization	26944	14002
block3	TRUE	0.000138620856544088	2260	291	51	0.175257731958763	0.0225663716814159	GO:0030054	GO:CC	cell junction	26995	868
block3	TRUE	0.000139250030733833	6882	289	115	0.397923875432526	0.0167102586457425	GO:0019222	GO:BP	regulation of metabolic process	26944	5789
block3	TRUE	0.000145038857818461	1078	289	33	0.114186851211073	0.0306122448979592	GO:0046903	GO:BP	secretion	26944	12846
block3	TRUE	0.00016120854616888	4397	289	83	0.28719723183391	0.0188765067091199	GO:0006810	GO:BP	transport	26944	2519
block3	TRUE	0.000177216342001415	8071	293	153	0.522184300341297	0.0189567587659522	TF:M01118	TF	Factor: WT1; motif: SMCNCCNSC	21629	3834
block3	TRUE	0.000193896043034073	13635	293	226	0.771331058020478	0.0165749908324166	TF:M02844	TF	Factor: BCL6B; motif: NNNNCCGCCCCWNNNN	21629	268
block3	TRUE	0.000198288657692522	8794	293	163	0.556313993174061	0.0185353650216056	TF:M00196	TF	Factor: Sp1; motif: NGGGGGCGGGGYN	21629	3316
block3	TRUE	0.000203067148845399	10412	293	185	0.631399317406143	0.0177679600461007	TF:M00803	TF	Factor: E2F; motif: GGCGSG	21629	788
block3	TRUE	0.000203822300769364	8941	293	165	0.563139931740614	0.0184543115982552	TF:M00932	TF	Factor: Sp1; motif: NNGGGGCGGGGNN	21629	3314
block3	TRUE	0.000205017978409223	1799	289	45	0.155709342560554	0.0250138966092273	GO:0042127	GO:BP	regulation of cell population proliferation	26944	10326
block3	TRUE	0.000211395693870087	1408	291	37	0.127147766323024	0.0262784090909091	GO:0098590	GO:CC	plasma membrane region	26995	3217
block3	TRUE	0.000231013307423721	1045	289	32	0.110726643598616	0.030622009569378	GO:0000902	GO:BP	cell morphogenesis	26944	242
block3	TRUE	0.000232980738484732	1264	289	36	0.124567474048443	0.0284810126582278	GO:0030234	GO:MF	enzyme regulator activity	25063	3856
block3	TRUE	0.000241278013867475	1102	289	33	0.114186851211073	0.02994555353902	GO:0031399	GO:BP	regulation of protein modification process	26944	7414
block3	TRUE	0.000241317237376214	268	289	15	0.0519031141868512	0.0559701492537313	GO:0019207	GO:MF	kinase regulator activity	25063	3654
block3	TRUE	0.000243207609879605	1935	289	47	0.162629757785467	0.0242894056847545	GO:0009719	GO:BP	response to endogenous stimulus	26944	3654
block3	TRUE	0.000294163240105454	175	145	13	0.0896551724137931	0.0742857142857143	KEGG:04310	KEGG	Wnt signaling pathway	9330	299
block3	TRUE	0.000338223801072615	15234	293	244	0.832764505119454	0.0160168045162137	TF:M07289	TF	Factor: GKLF; motif: NNNRGGNGNGGSN	21629	1372
block3	TRUE	0.000340732380742458	1465	289	39	0.134948096885813	0.0266211604095563	GO:0007155	GO:BP	cell adhesion	26944	2750
block3	TRUE	0.000362471884986965	7941	293	150	0.511945392491468	0.0188893086513034	TF:M02023	TF	Factor: MAZ; motif: NKGGGAGGGGRGGR	21629	2066
block3	TRUE	0.00036478821306752	650	289	24	0.0830449826989619	0.0369230769230769	GO:0007423	GO:BP	sensory organ development	26944	2952
block3	TRUE	0.000366073534023961	800	289	27	0.0934256055363322	0.03375	GO:0030155	GO:BP	regulation of cell adhesion	26944	6925
block3	TRUE	0.000384993632591089	2429	293	63	0.215017064846416	0.0259365994236311	TF:M01587	TF	Factor: FPM315; motif: SRGGGAGGAGGN	21629	1216
block3	TRUE	0.000396232529324557	301	289	16	0.055363321799308	0.053156146179402	GO:0007162	GO:BP	negative regulation of cell adhesion	26944	2757
block3	TRUE	0.000406693317047247	2359	289	53	0.183391003460208	0.0224671470962272	GO:0048584	GO:BP	positive regulation of response to stimulus	26944	13280
block3	TRUE	0.000423509515815437	3770	293	86	0.293515358361775	0.0228116710875332	TF:M07261_1	TF	Factor: LKLF; motif: GGGGTGGKSN; match class: 1	21629	1957
block3	TRUE	0.000440453309724473	2168	289	50	0.173010380622837	0.0230627306273063	GO:0008283	GO:BP	cell population proliferation	26944	3185
block3	TRUE	0.000443147206258989	657	289	24	0.0830449826989619	0.0365296803652968	GO:0048514	GO:BP	blood vessel morphogenesis	26944	13224
block3	TRUE	0.000479009939478382	1103	291	31	0.106529209621993	0.028105167724388	GO:0036477	GO:CC	somatodendritic compartment	26995	1720
block3	TRUE	0.000486371605051968	11975	293	204	0.696245733788396	0.017035490605428	TF:M01240_1	TF	Factor: BEN; motif: CAGCGRNV; match class: 1	21629	285
block3	TRUE	0.000489646062161033	5541	293	114	0.389078498293515	0.0205739036275041	TF:M07249	TF	Factor: ctcf; motif: CCNCNAGRKGGCRSTN	21629	626
block3	TRUE	0.000510814219447603	82	289	9	0.0311418685121107	0.109756097560976	GO:0070373	GO:BP	negative regulation of ERK1 and ERK2 cascade	26944	16579
block3	TRUE	0.000517838073183622	2050	289	48	0.166089965397924	0.0234146341463415	GO:0006915	GO:BP	apoptotic process	26944	2593
block3	TRUE	0.000540377682990183	1613	289	41	0.141868512110727	0.0254184748915065	GO:0009967	GO:BP	positive regulation of signal transduction	26944	3843
block3	TRUE	0.00055026403684577	1990	289	47	0.162629757785467	0.0236180904522613	GO:0023056	GO:BP	positive regulation of signaling	26944	6878
block3	TRUE	0.00055026403684577	1990	289	47	0.162629757785467	0.0236180904522613	GO:0010647	GO:BP	positive regulation of cell communication	26944	4343
block3	TRUE	0.00055041533261465	1315	289	36	0.124567474048443	0.0273764258555133	GO:0045944	GO:BP	positive regulation of transcription by RNA polymerase II	26944	12135
block3	TRUE	0.000599151552672557	14271	293	232	0.791808873720137	0.0162567444467802	TF:M08995	TF	Factor: CTCF; motif: NAGGGGGCGCNNKNNNN	21629	620
block3	TRUE	0.000645502718749768	5229	289	92	0.318339100346021	0.0175941862688851	GO:0051171	GO:BP	regulation of nitrogen compound metabolic process	26944	13995
block3	TRUE	0.000679236695089674	4696	289	85	0.294117647058824	0.0181005110732538	GO:0051234	GO:BP	establishment of localization	26944	14032
block3	TRUE	0.00068806839984981	22653	291	271	0.93127147766323	0.0119630953957533	GO:0110165	GO:CC	cellular anatomical entity	26995	3439
block3	TRUE	0.000697194057360688	4242	293	93	0.31740614334471	0.0219236209335219	TF:M00196_1	TF	Factor: Sp1; motif: NGGGGGCGGGGYN; match class: 1	21629	3317
block3	TRUE	0.00072850846656851	19771	293	288	0.982935153583618	0.0145667897425522	TF:M01822_1	TF	Factor: CPBP; motif: SNCCCNN; match class: 1	21629	551
block3	TRUE	0.000728553634826735	14379	293	233	0.795221843003413	0.016204186661103	TF:M00378_1	TF	Factor: Pax-4; motif: NNNNNYCACCCB; match class: 1	21629	2679
block3	TRUE	0.00073776295844194	8023	293	150	0.511945392491468	0.0186962482861772	TF:M00189	TF	Factor: AP-2; motif: MKCCCSCNGGCG	21629	118
block3	TRUE	0.000745843879950491	2460	291	52	0.178694158075601	0.0211382113821138	GO:0120025	GO:CC	plasma membrane bounded cell projection	26995	3443
block3	TRUE	0.00078270459048241	5407	289	94	0.325259515570934	0.0173848714629184	GO:0080090	GO:BP	regulation of primary metabolic process	26944	18320
block3	TRUE	0.000815315767910579	8459	293	156	0.532423208191126	0.0184418962052252	TF:M07461	TF	Factor: KLF; motif: GGGNGGGG	21629	1886
block3	TRUE	0.000847163925252169	12044	293	204	0.696245733788396	0.0169378943872468	TF:M00716_1	TF	Factor: ZF5; motif: GSGCGCGR; match class: 1	21629	3921
block3	TRUE	0.000902061370574981	8400	293	155	0.52901023890785	0.018452380952381	TF:M00649	TF	Factor: MAZ; motif: GGGGAGGG	21629	2064
block3	TRUE	0.000925516201115767	16378	289	225	0.778546712802768	0.0137379411405544	GO:0005488	GO:MF	binding	25063	1480
block3	TRUE	0.00103301665311103	6886	293	133	0.453924914675768	0.0193145512634331	TF:M02089_1	TF	Factor: E2F-3; motif: GGCGGGN; match class: 1	21629	767
block3	TRUE	0.00106946529141082	7232	293	138	0.47098976109215	0.0190818584070796	TF:M08867	TF	Factor: AP2; motif: GCCYGSGGSN	21629	116
block3	TRUE	0.0010781011536259	5104	293	106	0.361774744027304	0.0207680250783699	TF:M01858	TF	Factor: AP-2beta; motif: GCNNNGGSCNGVGGGN	21629	100
block3	TRUE	0.00108238480134559	793	289	26	0.0899653979238754	0.0327868852459016	GO:0001944	GO:BP	vasculature development	26944	560
block3	TRUE	0.00115166175034979	1723	289	42	0.145328719723183	0.024376088218224	GO:0048585	GO:BP	negative regulation of response to stimulus	26944	13281
block3	TRUE	0.00119180500866837	1641	291	39	0.134020618556701	0.0237659963436929	GO:0045202	GO:CC	synapse	26995	2140
block3	TRUE	0.0012969745744427	148	289	11	0.0380622837370242	0.0743243243243243	GO:0022612	GO:BP	gland morphogenesis	26944	6856
block3	TRUE	0.00137279539955853	751	289	25	0.0865051903114187	0.033288948069241	GO:0120035	GO:BP	regulation of plasma membrane bounded cell projection organization	26944	20034
block3	TRUE	0.00143398772478059	2799	289	58	0.200692041522491	0.0207216863165416	GO:0031328	GO:BP	positive regulation of cellular biosynthetic process	26944	7377
block3	TRUE	0.00144947612279027	6358	289	105	0.363321799307958	0.0165146272412708	GO:0060255	GO:BP	regulation of macromolecule metabolic process	26944	14938
block3	TRUE	0.00145391735731288	6721	293	130	0.443686006825939	0.0193423597678917	TF:M00800	TF	Factor: AP-2; motif: GSCCSCRGGCNRNRNN	21629	114
block3	TRUE	0.00146474122822128	2125	289	48	0.166089965397924	0.0225882352941176	GO:0012501	GO:BP	programmed cell death	26944	4630
block3	TRUE	0.00146474122822128	2125	289	48	0.166089965397924	0.0225882352941176	GO:0008219	GO:BP	cell death	26944	3180
block3	TRUE	0.00146593363135001	1311	289	35	0.121107266435986	0.026697177726926	GO:0009968	GO:BP	negative regulation of signal transduction	26944	3844
block3	TRUE	0.0015295640800521	174	145	12	0.0827586206896552	0.0689655172413793	KEGG:05225	KEGG	Hepatocellular carcinoma	9330	476
block3	TRUE	0.00162054711243402	558	289	21	0.0726643598615917	0.0376344086021505	GO:0010975	GO:BP	regulation of neuron projection development	26944	4609
block3	TRUE	0.00173451289072782	6136	293	121	0.41296928327645	0.0197196870925684	TF:M07329	TF	Factor: Osx; motif: CCNCCCCCNNN	21629	2614
block3	TRUE	0.00174541933938692	761	289	25	0.0865051903114187	0.0328515111695138	GO:0070848	GO:BP	response to growth factor	26944	16836
block3	TRUE	0.00174541933938692	761	289	25	0.0865051903114187	0.0328515111695138	GO:0001568	GO:BP	blood vessel development	26944	358
block3	TRUE	0.00181746219374642	923	289	28	0.0968858131487889	0.0303358613217768	GO:0099536	GO:BP	synaptic signaling	26944	19666
block3	TRUE	0.00191898348059336	765	289	25	0.0865051903114187	0.0326797385620915	GO:0031344	GO:BP	regulation of cell projection organization	26944	7392
block3	TRUE	0.00193816652064316	783	291	24	0.0824742268041237	0.0306513409961686	GO:0030425	GO:CC	dendrite	26995	933
block3	TRUE	0.00198020311068687	2827	289	58	0.200692041522491	0.0205164485320127	GO:0009891	GO:BP	positive regulation of biosynthetic process	26944	3789
block3	TRUE	0.0020229927048053	785	291	24	0.0824742268041237	0.0305732484076433	GO:0097447	GO:CC	dendritic tree	26995	3005
block3	TRUE	0.00228405563023386	1160	289	32	0.110726643598616	0.0275862068965517	GO:0001775	GO:BP	cell activation	26944	445
block3	TRUE	0.00235885160096699	9164	293	164	0.559726962457338	0.0178961152335225	TF:M07261	TF	Factor: LKLF; motif: GGGGTGGKSN	21629	1956
block3	TRUE	0.00245661831433559	2564	291	52	0.178694158075601	0.0202808112324493	GO:0042995	GO:CC	cell projection	26995	1845
block3	TRUE	0.00247770595137106	883	289	27	0.0934256055363322	0.0305775764439411	GO:0099537	GO:BP	trans-synaptic signaling	26944	19667
block3	TRUE	0.00253013910660367	4177	293	90	0.307167235494881	0.0215465645199904	TF:M00931_1	TF	Factor: Sp1; motif: GGGGCGGGGC; match class: 1	21629	3319
block3	TRUE	0.00261631454880846	743	291	23	0.0790378006872852	0.0309555854643338	GO:0043025	GO:CC	neuronal cell body	26995	1848
block3	TRUE	0.00264219529884496	159	289	11	0.0380622837370242	0.0691823899371069	GO:0043409	GO:BP	negative regulation of MAPK cascade	26944	11032
block3	TRUE	0.00270659915224626	4623	293	97	0.331058020477816	0.0209820462902877	TF:M08905	TF	Factor: TIEG1; motif: GGSGGKGNNN	21629	3746
block3	TRUE	0.002880451117661	1124	289	31	0.107266435986159	0.0275800711743772	GO:0140677	GO:MF	molecular function activator activity	25063	10572
block3	TRUE	0.00301918105910245	732	289	24	0.0830449826989619	0.0327868852459016	GO:0071363	GO:BP	cellular response to growth factor stimulus	26944	17115
block3	TRUE	0.00307742765030736	1726	289	41	0.141868512110727	0.0237543453070684	GO:0045893	GO:BP	positive regulation of DNA-templated transcription	26944	12089
block3	TRUE	0.00319831035558803	53	289	7	0.0242214532871972	0.132075471698113	GO:0001974	GO:BP	blood vessel remodeling	26944	584
block3	TRUE	0.00321451233120958	1729	289	41	0.141868512110727	0.0237131289762869	GO:1902680	GO:BP	positive regulation of RNA biosynthetic process	26944	22992
block3	TRUE	0.00328855243676118	5220	293	106	0.361774744027304	0.0203065134099617	TF:M00938	TF	Factor: E2F-1; motif: TTGGCGCGRAANNGNM	21629	746
block3	TRUE	0.0035821917117935	164	289	11	0.0380622837370242	0.0670731707317073	GO:0030856	GO:BP	regulation of epithelial cell differentiation	26944	7176
block3	TRUE	0.00373892285309035	5956	293	117	0.399317406143345	0.0196440564137005	TF:M12438	TF	Factor: Wt1; motif: NNCCTCCCCCACNN	21629	3830
block3	TRUE	0.00437458380758261	239	289	13	0.0449826989619377	0.0543933054393305	GO:0048762	GO:BP	mesenchymal cell differentiation	26944	13438
block3	TRUE	0.00438805651372113	3372	293	76	0.25938566552901	0.0225385527876631	TF:M00008_1	TF	Factor: Sp1; motif: GGGGCGGGGT; match class: 1	21629	3305
block3	TRUE	0.00442567705444835	4357	293	92	0.313993174061433	0.021115446408079	TF:M00932_1	TF	Factor: Sp1; motif: NNGGGGCGGGGNN; match class: 1	21629	3315
block3	TRUE	0.00443577518762834	3983	293	86	0.293515358361775	0.0215917650012553	TF:M07436_1	TF	Factor: WT1; motif: NNGGGNGGGSGN; match class: 1	21629	3833
block3	TRUE	0.00444359384934989	319	289	15	0.0519031141868512	0.0470219435736677	GO:2000146	GO:BP	negative regulation of cell motility	26944	26167
block3	TRUE	0.00447160869791801	3042	289	60	0.207612456747405	0.019723865877712	GO:0009605	GO:BP	response to external stimulus	26944	3570
block3	TRUE	0.00453717916815858	6425	289	104	0.359861591695502	0.0161867704280156	GO:0031323	GO:BP	regulation of cellular metabolic process	26944	7372
block3	TRUE	0.00454810439883216	912	289	27	0.0934256055363322	0.0296052631578947	GO:0048871	GO:BP	multicellular organismal-level homeostasis	26944	13539
block3	TRUE	0.00461780039228264	320	289	15	0.0519031141868512	0.046875	GO:0043491	GO:BP	phosphatidylinositol 3-kinase/protein kinase B signal transduction	26944	11091
block3	TRUE	0.0047439734920544	699	289	23	0.0795847750865052	0.0329041487839771	GO:0048812	GO:BP	neuron projection morphogenesis	26944	13483
block3	TRUE	0.00482186301799109	204	289	12	0.041522491349481	0.0588235294117647	GO:0043549	GO:BP	regulation of kinase activity	26944	11120
block3	TRUE	0.00485483869501022	2697	289	55	0.190311418685121	0.0203930292918057	GO:0010557	GO:BP	positive regulation of macromolecule biosynthetic process	26944	4259
block3	TRUE	0.00487297012299708	7691	293	142	0.484641638225256	0.0184631387335847	TF:M07436	TF	Factor: WT1; motif: NNGGGNGGGSGN	21629	3832
block3	TRUE	0.00488819130650308	6321	293	122	0.416382252559727	0.0193007435532352	TF:M01175	TF	Factor: CKROX; motif: SCCCTCCCC	21629	484
block3	TRUE	0.0049913812449669	829	291	24	0.0824742268041237	0.0289505428226779	GO:0044297	GO:CC	cell body	26995	2050
block3	TRUE	0.00528795374771293	3936	289	72	0.249134948096886	0.0182926829268293	GO:0006950	GO:BP	response to stress	26944	2613
block3	TRUE	0.00556189307946337	226	289	12	0.041522491349481	0.0530973451327434	GO:0019887	GO:MF	protein kinase regulator activity	25063	3725
block3	TRUE	0.00579023440086358	1835	289	42	0.145328719723183	0.0228882833787466	GO:0042592	GO:BP	homeostatic process	26944	10601
block3	TRUE	0.00593396125184041	95	289	8	0.027681660899654	0.0842105263157895	GO:0004725	GO:MF	protein tyrosine phosphatase activity	25063	1010
block3	TRUE	0.00616403283827687	14398	293	230	0.784982935153584	0.0159744408945687	TF:M00333	TF	Factor: ZF5; motif: NRNGNGCGCGCWN	21629	3922
block3	TRUE	0.00654338284329794	1525	289	37	0.1280276816609	0.0242622950819672	GO:0055085	GO:BP	transmembrane transport	26944	14701
block3	TRUE	0.00672754914405323	330	289	15	0.0519031141868512	0.0454545454545455	GO:0043588	GO:BP	skin development	26944	11149
block3	TRUE	0.00674626811627152	714	289	23	0.0795847750865052	0.0322128851540616	GO:0120039	GO:BP	plasma membrane bounded cell projection morphogenesis	26944	20036
block3	TRUE	0.00689957161725346	877	289	26	0.0899653979238754	0.0296465222348917	GO:0098916	GO:BP	anterograde trans-synaptic signaling	26944	19499
block3	TRUE	0.00689957161725346	877	289	26	0.0899653979238754	0.0296465222348917	GO:0007268	GO:BP	chemical synaptic transmission	26944	2829
block3	TRUE	0.00691186010440597	1591	289	38	0.131487889273356	0.0238843494657448	GO:0005102	GO:MF	signaling receptor binding	25063	1277
block3	TRUE	0.00691864348832016	7111	293	133	0.453924914675768	0.0187034172408944	TF:M00915	TF	Factor: AP-2; motif: SNNNCCNCAGGCN	21629	120
block3	TRUE	0.00695278647028681	562	289	20	0.069204152249135	0.0355871886120996	GO:0051960	GO:BP	regulation of nervous system development	26944	14484
block3	TRUE	0.0071832113038208	824	289	25	0.0865051903114187	0.0303398058252427	GO:0032989	GO:BP	cellular anatomical entity morphogenesis	26944	8249
block3	TRUE	0.00722327998038252	1658	289	39	0.134948096885813	0.0235223160434258	GO:0042981	GO:BP	regulation of apoptotic process	26944	10815
block3	TRUE	0.00730632219401137	614	289	21	0.0726643598615917	0.0342019543973941	GO:0044057	GO:BP	regulation of system process	26944	11253
block3	TRUE	0.00735636166899008	1050	289	29	0.100346020761246	0.0276190476190476	GO:1902533	GO:BP	positive regulation of intracellular signal transduction	26944	22897
block3	TRUE	0.0073590804991559	771	289	24	0.0830449826989619	0.0311284046692607	GO:0007610	GO:BP	behavior	26944	3101
block3	TRUE	0.00738445151554195	3162	289	61	0.211072664359862	0.019291587602783	GO:0070887	GO:BP	cellular response to chemical stimulus	26944	16854
block3	TRUE	0.00792239539297787	721	289	23	0.0795847750865052	0.0319001386962552	GO:0048858	GO:BP	cell projection morphogenesis	26944	13527
block3	TRUE	0.00881078625345037	571	289	20	0.069204152249135	0.0350262697022767	GO:0090066	GO:BP	regulation of anatomical structure size	26944	18517
block3	TRUE	0.00895933576646192	147	145	10	0.0689655172413793	0.0680272108843537	KEGG:05224	KEGG	Breast cancer	9330	475
block3	TRUE	0.00970710769019195	1243	289	32	0.110726643598616	0.0257441673370877	GO:0009790	GO:BP	embryo development	26944	3715
block3	TRUE	0.00984167005251065	3336	289	63	0.217993079584775	0.0188848920863309	GO:0009892	GO:BP	negative regulation of metabolic process	26944	3790
block3	TRUE	0.0100578224428483	431	289	17	0.0588235294117647	0.0394431554524362	GO:0001654	GO:BP	eye development	26944	373
block3	TRUE	0.010062117084223	7089	293	132	0.450511945392491	0.0186203977994075	TF:M03807	TF	Factor: SP2; motif: GNNGGGGGCGGGGSN	21629	3324
block3	TRUE	0.0101105614520879	4825	293	98	0.334470989761092	0.0203108808290155	TF:M10376	TF	Factor: Sp5; motif: RNGGRGGNGGRGNNGGGGGAGGRG	21629	3342
block3	TRUE	0.0101433217261619	10836	293	184	0.627986348122867	0.0169804355850867	TF:M01113	TF	Factor: CACD; motif: CCACRCCC	21629	354
block3	TRUE	0.0101621195525458	1877	289	42	0.145328719723183	0.0223761321257326	GO:0051254	GO:BP	positive regulation of RNA metabolic process	26944	14049
block3	TRUE	0.0102142883037591	2485	289	51	0.176470588235294	0.020523138832998	GO:0006357	GO:BP	regulation of transcription by RNA polymerase II	26944	2157
block3	TRUE	0.0103812631397653	733	289	23	0.0795847750865052	0.0313778990450205	GO:0061061	GO:BP	muscle structure development	26944	15656
block3	TRUE	0.01055198454411	10616	293	181	0.617747440273038	0.0170497362471741	TF:M10209_1	TF	Factor: E2F-1; motif: GNGGGCGGGRMN; match class: 1	21629	743
block3	TRUE	0.0105675790806719	7580	293	139	0.474402730375427	0.0183377308707124	TF:M07277	TF	Factor: BTEB2; motif: RGGGNGKGGN	21629	340
block3	TRUE	0.0106071787431035	150	145	10	0.0689655172413793	0.0666666666666667	KEGG:05226	KEGG	Gastric cancer	9330	477
block3	TRUE	0.0110207519080335	434	289	17	0.0588235294117647	0.0391705069124424	GO:0150063	GO:BP	visual system development	26944	20641
block3	TRUE	0.0111024626854012	2083	289	45	0.155709342560554	0.0216034565530485	GO:0045935	GO:BP	positive regulation of nucleobase-containing compound metabolic process	26944	12127
block3	TRUE	0.0112016834779461	2330	289	49	0.169550173010381	0.0210300429184549	GO:0019899	GO:MF	enzyme binding	25063	3728
block3	TRUE	0.0114707210728213	261	289	13	0.0449826989619377	0.0498084291187739	GO:0009913	GO:BP	epidermal cell differentiation	26944	3807
block3	TRUE	0.0116678822599966	633	289	21	0.0726643598615917	0.033175355450237	GO:0050865	GO:BP	regulation of cell activation	26944	13748
block3	TRUE	0.0118334658293044	1629	289	38	0.131487889273356	0.0233271945979128	GO:0071495	GO:BP	cellular response to endogenous stimulus	26944	17229
block3	TRUE	0.0118705058082682	1573	293	43	0.146757679180887	0.0273363000635728	TF:M12438_1	TF	Factor: Wt1; motif: NNCCTCCCCCACNN; match class: 1	21629	3831
block3	TRUE	0.0119300156470514	5744	289	94	0.325259515570934	0.0163649025069638	GO:1901564	GO:BP	organonitrogen compound metabolic process	26944	22098
block3	TRUE	0.0123457036743275	304	289	14	0.0484429065743945	0.0460526315789474	GO:0030336	GO:BP	negative regulation of cell migration	26944	7019
block3	TRUE	0.0123900085496811	872	289	25	0.0865051903114187	0.0286697247706422	GO:0019900	GO:MF	kinase binding	25063	3729
block3	TRUE	0.0127719950181906	6572	293	124	0.42320819112628	0.0188679245283019	TF:M02835_1	TF	Factor: Zic1; motif: NNCCCCCGGGGGGG; match class: 1	21629	4219
block3	TRUE	0.0128108968073362	439	289	17	0.0588235294117647	0.0387243735763098	GO:0048880	GO:BP	sensory system development	26944	13545
block3	TRUE	0.0132095524409748	1849	293	48	0.16382252559727	0.0259599783666847	TF:M10370	TF	Factor: slug; motif: RRCAGGTGCNN	21629	3116
block3	TRUE	0.0133040543027611	306	289	14	0.0484429065743945	0.0457516339869281	GO:0045765	GO:BP	regulation of angiogenesis	26944	11997
block3	TRUE	0.0136487575988999	5974	293	115	0.392491467576792	0.0192500836960161	TF:M00982	TF	Factor: KROX; motif: CCCGCCCCCRCCCC	21629	1888
block3	TRUE	0.0137483751179107	395	289	16	0.055363321799308	0.0405063291139241	GO:0010038	GO:BP	response to metal ion	26944	3888
block3	TRUE	0.0138765468973262	1901	289	42	0.145328719723183	0.0220936349289847	GO:0051246	GO:BP	regulation of protein metabolic process	26944	14041
block3	TRUE	0.0140427595047362	539	289	19	0.0657439446366782	0.0352504638218924	GO:0050808	GO:BP	synapse organization	26944	13703
block3	TRUE	0.0141055907096987	970	289	27	0.0934256055363322	0.0278350515463918	GO:0045597	GO:BP	positive regulation of cell differentiation	26944	11844
block3	TRUE	0.014109613625338	913	289	26	0.0899653979238754	0.0284775465498357	GO:0032940	GO:BP	secretion by cell	26944	8206
block3	TRUE	0.0142926298554813	1707	289	39	0.134948096885813	0.0228471001757469	GO:0043067	GO:BP	regulation of programmed cell death	26944	10863
block3	TRUE	0.0145456337971181	453	291	16	0.0549828178694158	0.0353200883002208	GO:0031252	GO:CC	cell leading edge	26995	1074
block3	TRUE	0.0146075988685005	695	289	22	0.0761245674740484	0.0316546762589928	GO:0050804	GO:BP	modulation of chemical synaptic transmission	26944	13699
block3	TRUE	0.014681964065083	156	145	10	0.0689655172413793	0.0641025641025641	KEGG:04390	KEGG	Hippo signaling pathway	9330	310
block3	TRUE	0.0149402739739503	696	289	22	0.0761245674740484	0.0316091954022989	GO:0099177	GO:BP	regulation of trans-synaptic signaling	26944	19636
block3	TRUE	0.0153305827006482	93	289	8	0.027681660899654	0.0860215053763441	GO:0071277	GO:BP	cellular response to calcium ion	26944	17033
block3	TRUE	0.0159368624280557	3986	293	84	0.286689419795222	0.0210737581535374	TF:M00933_1	TF	Factor: Sp1; motif: CCCCGCCCCN; match class: 1	21629	3311
block3	TRUE	0.0161853471840349	2951	293	67	0.228668941979522	0.0227041680786174	TF:M03807_1	TF	Factor: SP2; motif: GNNGGGGGCGGGGSN; match class: 1	21629	3325
block3	TRUE	0.0162677129188898	647	289	21	0.0726643598615917	0.0324574961360124	GO:0048667	GO:BP	cell morphogenesis involved in neuron differentiation	26944	13350
block3	TRUE	0.0163479653755818	7220	293	133	0.453924914675768	0.0184210526315789	TF:M00665	TF	Factor: Sp3; motif: ASMCTTGGGSRGGG	21629	3328
block3	TRUE	0.0165313641303335	270	289	13	0.0449826989619377	0.0481481481481481	GO:0048863	GO:BP	stem cell differentiation	26944	13531
block3	TRUE	0.0165873798669208	312	289	14	0.0484429065743945	0.0448717948717949	GO:1901342	GO:BP	regulation of vasculature development	26944	21910
block3	TRUE	0.0167669055300489	356	289	15	0.0519031141868512	0.0421348314606742	GO:0031589	GO:BP	cell-substrate adhesion	26944	7495
block3	TRUE	0.017200102819218	271	289	13	0.0449826989619377	0.0479704797047971	GO:0022604	GO:BP	regulation of cell morphogenesis	26944	6849
block3	TRUE	0.0172754589658498	781	289	23	0.0795847750865052	0.029449423815621	GO:0019901	GO:MF	protein kinase binding	25063	3730
block3	TRUE	0.0173929100795665	3017	293	68	0.232081911262799	0.0225389459728207	TF:M00649_1	TF	Factor: MAZ; motif: GGGGAGGG; match class: 1	21629	2065
block3	TRUE	0.017579314432019	4374	293	90	0.307167235494881	0.0205761316872428	TF:M10213	TF	Factor: Egr-1; motif: NNGCGKGGGCGGGG	21629	846
block3	TRUE	0.0176001120485591	982	289	27	0.0934256055363322	0.0274949083503055	GO:0140352	GO:BP	export from cell	26944	20313
block3	TRUE	0.0176372806854096	14210	293	226	0.771331058020478	0.0159042927515834	TF:M10209	TF	Factor: E2F-1; motif: GNGGGCGGGRMN	21629	742
block3	TRUE	0.0177901521715173	158	289	10	0.0346020761245675	0.0632911392405063	GO:0001837	GO:BP	epithelial to mesenchymal transition	26944	499
block3	TRUE	0.017825812792838	599	289	20	0.069204152249135	0.0333889816360601	GO:0007169	GO:BP	transmembrane receptor protein tyrosine kinase signaling pathway	26944	2764
block3	TRUE	0.0178926386961388	13	289	4	0.013840830449827	0.307692307692308	GO:0150011	GO:BP	regulation of neuron projection arborization	26944	20616
block3	TRUE	0.0182640575835247	814	289	24	0.0830449826989619	0.0294840294840295	GO:0034330	GO:BP	cell junction organization	26944	8863
block3	TRUE	0.0182652975165071	3108	289	59	0.204152249134948	0.018983268983269	GO:0031324	GO:BP	negative regulation of cellular metabolic process	26944	7373
block3	TRUE	0.0191003642026311	3266	293	72	0.245733788395904	0.0220453153704838	TF:M01104_1	TF	Factor: MOVO-B; motif: GNGGGGG; match class: 1	21629	2151
block3	TRUE	0.0191572474070222	316	289	14	0.0484429065743945	0.0443037974683544	GO:0010631	GO:BP	epithelial cell migration	26944	4327
block3	TRUE	0.0200128882147361	2554	291	49	0.168384879725086	0.019185591229444	GO:0005576	GO:CC	extracellular region	26995	198
block3	TRUE	0.0209715667673481	658	289	21	0.0726643598615917	0.0319148936170213	GO:0040008	GO:BP	regulation of growth	26944	10237
block3	TRUE	0.02130995459693	319	289	14	0.0484429065743945	0.0438871473354232	GO:0090132	GO:BP	epithelium migration	26944	18573
block3	TRUE	0.0214318273312366	3344	289	62	0.214532871972318	0.0185406698564593	GO:0006355	GO:BP	regulation of DNA-templated transcription	26944	2155
block3	TRUE	0.0216650099066797	3097	293	69	0.235494880546075	0.022279625443978	TF:M07277_1	TF	Factor: BTEB2; motif: RGGGNGKGGN; match class: 1	21629	341
block3	TRUE	0.0217978225952094	324	291	13	0.0446735395189003	0.0401234567901235	GO:0045121	GO:CC	membrane raft	26995	2130
block3	TRUE	0.0224906201841472	325	291	13	0.0446735395189003	0.04	GO:0098857	GO:CC	membrane microdomain	26995	3289
block3	TRUE	0.0231510590104641	18616	293	275	0.938566552901024	0.0147722389342501	TF:M00378	TF	Factor: Pax-4; motif: NNNNNYCACCCB	21629	2678
block3	TRUE	0.023304892506297	238	289	12	0.041522491349481	0.0504201680672269	GO:0010632	GO:BP	regulation of epithelial cell migration	26944	4328
block3	TRUE	0.0234332620916767	559	289	19	0.0657439446366782	0.0339892665474061	GO:0003013	GO:BP	circulatory system process	26944	1471
block3	TRUE	0.0235319381542614	3354	289	62	0.214532871972318	0.0184853905784138	GO:2001141	GO:BP	regulation of RNA biosynthetic process	26944	27046
block3	TRUE	0.0236879788350833	11107	293	186	0.63481228668942	0.0167461960925542	TF:M03876	TF	Factor: Kaiso; motif: GCMGGGRGCRGS	21629	1852
block3	TRUE	0.0240932149478006	200	289	11	0.0380622837370242	0.055	GO:0022408	GO:BP	negative regulation of cell-cell adhesion	26944	6836
block3	TRUE	0.0241542808738483	1178	289	30	0.103806228373702	0.0254668930390492	GO:0033043	GO:BP	regulation of organelle organization	26944	8278
block3	TRUE	0.0251407232479742	801	291	22	0.0756013745704467	0.0274656679151061	GO:0030424	GO:CC	axon	26995	932
block3	TRUE	0.0260468136025121	8334	293	148	0.505119453924915	0.0177585793136549	TF:M00008	TF	Factor: Sp1; motif: GGGGCGGGGT	21629	3304
block3	TRUE	0.0261932359328713	2571	289	51	0.176470588235294	0.0198366394399067	GO:0006366	GO:BP	transcription by RNA polymerase II	26944	2164
block3	TRUE	0.0262671649773859	325	289	14	0.0484429065743945	0.0430769230769231	GO:0090130	GO:BP	tissue migration	26944	18571
block3	TRUE	0.0266526044606855	2123	293	52	0.177474402730375	0.024493641073952	TF:M01177_1	TF	Factor: SREBP-2; motif: NNGYCACNNSMN; match class: 1	21629	3391
block3	TRUE	0.0269564653603261	417	289	16	0.055363321799308	0.0383693045563549	GO:0034762	GO:BP	regulation of transmembrane transport	26944	9033
block3	TRUE	0.0281955182575084	372	289	15	0.0519031141868512	0.0403225806451613	GO:0048638	GO:BP	regulation of developmental growth	26944	13321
block3	TRUE	0.028570640413118	467	289	17	0.0588235294117647	0.0364025695931477	GO:0050767	GO:BP	regulation of neurogenesis	26944	13670
block3	TRUE	0.0291082044621176	328	289	14	0.0484429065743945	0.0426829268292683	GO:0070372	GO:BP	regulation of ERK1 and ERK2 cascade	26944	16578
block3	TRUE	0.0293800925593846	4131	289	72	0.249134948096886	0.0174291938997821	GO:1901362	GO:BP	organic cyclic compound biosynthetic process	26944	21928
block3	TRUE	0.0303668253991208	205	289	11	0.0380622837370242	0.0536585365853659	GO:0007519	GO:BP	skeletal muscle tissue development	26944	3035
block3	TRUE	0.0307375588563362	9656	293	166	0.566552901023891	0.0171913835956918	TF:M00733	TF	Factor: SMAD4; motif: GKSRKKCAGMCANCY	21629	3146
block3	TRUE	0.0309797682035159	375	289	15	0.0519031141868512	0.04	GO:0043010	GO:BP	camera-type eye development	26944	10830
block3	TRUE	0.0315989629530129	20967	289	253	0.875432525951557	0.0120665808174751	GO:0009987	GO:BP	cellular process	26944	3849
block3	TRUE	0.0317148395768063	7031	293	129	0.440273037542662	0.0183473190157872	TF:M00803_1	TF	Factor: E2F; motif: GGCGSG; match class: 1	21629	789
block3	TRUE	0.0320652550544972	169	289	10	0.0346020761245675	0.0591715976331361	GO:0030879	GO:BP	mammary gland development	26944	7186
block3	TRUE	0.0326798119471817	30	289	5	0.0173010380622837	0.166666666666667	GO:1900273	GO:BP	positive regulation of long-term synaptic potentiation	26944	21030
block3	TRUE	0.0328571451734249	112	145	8	0.0551724137931034	0.0714285714285714	KEGG:04725	KEGG	Cholinergic synapse	9330	355
block3	TRUE	0.0337608036969052	247	289	12	0.041522491349481	0.048582995951417	GO:0051338	GO:BP	regulation of transferase activity	26944	14113
block3	TRUE	0.0345160773573792	7319	293	133	0.453924914675768	0.0181718814045635	TF:M10278	TF	Factor: KLF3; motif: NNNNNNGGGCGGGGCNNGN	21629	1868
block3	TRUE	0.0360068855886685	5296	293	103	0.351535836177474	0.0194486404833837	TF:M05599	TF	Factor: WT1; motif: NGCGGGGGGGTSMMCYN	21629	3828
block3	TRUE	0.0365247460340681	526	289	18	0.0622837370242214	0.0342205323193916	GO:0048732	GO:BP	gland development	26944	13414
block3	TRUE	0.0380569779717921	250	289	12	0.041522491349481	0.048	GO:0099173	GO:BP	postsynapse organization	26944	19632
block3	TRUE	0.0395003740366893	479	289	17	0.0588235294117647	0.0354906054279749	GO:0044093	GO:BP	positive regulation of molecular function	26944	11278
block3	TRUE	0.0396334865204182	235	289	11	0.0380622837370242	0.0468085106382979	GO:0019902	GO:MF	phosphatase binding	25063	3731
block3	TRUE	0.0397264526735137	211	289	11	0.0380622837370242	0.0521327014218009	GO:0071248	GO:BP	cellular response to metal ion	26944	17008
block3	TRUE	0.0398110649280222	11183	293	186	0.63481228668942	0.0166323884467495	TF:M00333_1	TF	Factor: ZF5; motif: NRNGNGCGCGCWN; match class: 1	21629	3923
block3	TRUE	0.0400546927330036	4529	293	91	0.310580204778157	0.0200927357032458	TF:M07395_1	TF	Factor: Sp1; motif: NGGGGCGGGGN; match class: 1	21629	3313
block3	TRUE	0.0401007198784459	742	289	22	0.0761245674740484	0.0296495956873315	GO:0031401	GO:BP	positive regulation of protein modification process	26944	7416
block3	TRUE	0.040377690023889	530	289	18	0.0622837370242214	0.0339622641509434	GO:0008015	GO:BP	blood circulation	26944	3130
block3	TRUE	0.0405527192258442	6652	293	123	0.419795221843003	0.0184906794948888	TF:M01219	TF	Factor: SP1:SP3; motif: CCSCCCCCYCC	21629	3302
block3	TRUE	0.0414804043906761	2504	293	58	0.197952218430034	0.0231629392971246	TF:M03565	TF	Factor: slug; motif: KCACCTGN	21629	3118
block3	TRUE	0.043945847841117	975	289	26	0.0899653979238754	0.0266666666666667	GO:0051050	GO:BP	positive regulation of transport	26944	13899
block3	TRUE	0.0443358504980261	14259	293	225	0.767918088737201	0.0157795076793604	TF:M02941_1	TF	Factor: ZIC3; motif: NNNCACAGCAKGNNN; match class: 1	21629	4227
block3	TRUE	0.047263724567428	2079	136	53	0.389705882352941	0.0254930254930255	REAC:R-MMU-162582	REAC	Signal Transduction	8405	1392
block3	TRUE	0.0478357058378415	177	289	10	0.0346020761245675	0.0564971751412429	GO:0010594	GO:BP	regulation of endothelial cell migration	26944	4292
block3	TRUE	0.0493412888712024	216	289	11	0.0380622837370242	0.0509259259259259	GO:0060538	GO:BP	skeletal muscle organ development	26944	15198
block3	TRUE	0.0493443297423494	518	289	17	0.0588235294117647	0.0328185328185328	GO:0001228	GO:MF	DNA-binding transcription activator activity, RNA polymerase II-specific	25063	185
block3	TRUE	0.0494677176289869	3359	293	72	0.245733788395904	0.0214349508782376	TF:M01219_1	TF	Factor: SP1:SP3; motif: CCSCCCCCYCC; match class: 1	21629	3303
block3	TRUE	0.0496186821970373	9	289	3	0.0103806228373702	0.333333333333333	GO:0004028	GO:MF	3-chloroallyl aldehyde dehydrogenase activity	25063	522
block3	TRUE	0.049932083688528	2	27	2	0.0740740740740741	1	CORUM:5348	CORUM	Pik3r5-Pik3cg complex	1082	420
